# Supplementary material for: Proteome allocation is linked to transcriptional regulation through a modularized transcriptome
Source: Nat Commun. 2024 Jun 19;15:5234. doi: 10.1038/s41467-024-49231-y (PMC11187210; doi:10.1038/s41467-024-49231-y)
Supplement: Supplementary file 4 — Supplementary Data 1 [file 41467_2024_49231_MOESM4_ESM.csv]

	heckmann_Acetate1_B1	heckmann_Acetate1_B2	heckmann_Acetate2_B1	heckmann_Acetate2_B2	heckmann_Acetate3_B1	heckmann_Acetate3_B2	heckmann_C13_A3_B1	heckmann_C13_A3_B2	heckmann_EVO1_B1	heckmann_EVO1_B2	heckmann_EVO2_B1	heckmann_EVO2_B2	heckmann_GLU_A10_B1	heckmann_GLU_A10_B2	heckmann_GLU_A4_B1	heckmann_GLU_A4_B2	heckmann_GLU_A6_B1	heckmann_GLU_A6_B2	heckmann_GLU_A8_B1	heckmann_GLU_A8_B2	heckmann_Glycerol2_B1	heckmann_Glycerol2_B2	heckmann_pgiEVO1_B1	heckmann_pgiEVO1_B2	heckmann_pgiEVO2_B1	heckmann_pgiEVO2_B2	heckmann_pgiEVO3_B1	heckmann_pgiEVO3_B2	heckmann_pgiEVO4_B1	heckmann_pgiEVO4_B2	heckmann_pgiEVO5_B1	heckmann_pgiEVO5_B2	heckmann_pgiEVO6_B1	heckmann_pgiEVO6_B2	heckmann_pgiEVO7_B1	heckmann_pgiEVO7_B2	heckmann_ptsEvo1_B1	heckmann_ptsEvo1_B2	heckmann_ptsEvo2_B1	heckmann_ptsEvo2_B2	heckmann_ptsEvo3_B1	heckmann_ptsEvo3_B2	heckmann_ptsEvo4_B1	heckmann_ptsEvo4_B2	heckmann_sdhEvo1_B1	heckmann_sdhEvo1_B2	heckmann_sdhEvo2_B1	heckmann_sdhEvo2_B2	heckmann_sdhEvo3_B1
b4129	0.00017676877331823602	0.000254405655214833	0.00017875533398210795	0.00018317197729575134	0.00019682601706461593	0.00017199289856182625	0.0003050456083114776	0.00029002106172037594	0.00023724354601976685	0.0002324899490208092	0.0002525120018990372	0.00023668343326925165	0.00024285996750767074	0.00020063288952163497	0.0004827306577384354	0.00028544733066558994	0.00014239518760105556	0.0002229544487603419	0.0001961865315567727	0.00023238553686081757	0.00029535870673798537	0.00024820710501188327	0.0007933623158327939	0.0002667451243155281	0.0002538099025676513	0.0002831987522355212	0.00022615988088904603	0.00030454962541930417	0.0002833426673396544	0.00030939844171702625	0.00022412758135019418	0.0002535996655153584	0.00022704734170329437	0.00015382512323046957	0.0002506779459769812	0.0003363961174984621	0.00024494151986900026	0.00018714525111402427	0.00025956833276058423	0.00016927232335585757	0.0002765600773812207	0.0002832558795624767	0.00025851238861256446	0.00024009340721062214	0.0001378226436846067	0.0002160658321084672	0.00017902996639274015	0.00020556371777642637	0.00028831201335139495
b4174	0.0007293628264726554	0.0007183400586104639	0.0006655962629677546	0.0007659302811153074	0.0006445639897128974	0.0006492370209366093	0.0008244089420016477	0.0007058901165622679	0.00071786056640988	0.0007005982733185736	0.0008021852744989736	0.0008085998311117541	0.0007230744685649297	0.0006764092215412488	0.0008100397115112004	0.0005983761262993706	0.0006591549802285537	0.0007159521443575361	0.0006458954077115134	0.0006174231071698513	0.0009086364619786731	0.00080782581592398	0.0007160514348542774	0.0007723473024825875	0.0007558033144322279	0.0007778533090973435	0.0007119833974890899	0.0009736021714782448	0.0009211189038555943	0.0007486074932082209	0.0007530685912869326	0.0008595369934918267	0.0006751528637343548	0.0006658329588781223	0.0007923483827100133	0.0010322260437345024	0.0009679402680718092	0.0007346457221648002	0.0008936160035329136	0.0007115189871571651	0.000957077354984246	0.0009238402871428128	0.0009262656916716464	0.0006668724770283646	0.0006035975142031511	0.0006351266233213442	0.0006895319479101877	0.0007260521727384046	0.0009420618978050115
b3992	0.00012694570173873277	0.00012134307538848142	0.00010203480616393134	9.195351497581396e-05	0.00023162630274156825	0.00013942992786782852	0.00018721442753995334	0.00022669118972720286	0.00022535992719304257	0.0002646351100184038	0.00024191283166604728	0.00023826400574893436	0.00021097671557357967	0.00022204381173459849	0.00021720550811870476	0.00014417583285399903	0.00019547639680545943	0.00023877802304966996	0.00016681770549448787	0.00016243233887032574	0.00025490132968623776	0.0001997108393475473	0.0002438311069259676	0.00026492545264021557	0.0002322767803715409	0.0002529282646161089	0.00025020591199367815	0.00023623369102108814	0.00020379166177301664	0.00023143140247821695	0.00022678973210823002	0.0002931071368982753	0.00026241672519016943	0.00021401204262407904	0.00023321098179924544	0.0002663236962082881	0.0003007620458708775	0.00023441689261281904	0.0002307439796531194	0.00023005018231166835	0.00033897414943337927	0.0003136154310539955	0.0002600983259882709	0.00017797379927107145	0.00020004397141595046	0.00021733273322415504	0.00019758132128941898	0.00021437462250970676	0.00021563042888184618
b1277	6.698046014659826e-05	5.554830040413094e-05	0.0001002419973076963	0.00010437989601808912	7.133195045010767e-05	8.053313844596965e-05	0.00014153818390473137	0.00013385115937958127	0.00011868789046533099	0.00012926805755316355	8.281759674379384e-05	0.00012303407938904693	0.0001519197666063246	0.0001567723482999452	0.00012231554482647933	0.00010849353426882351	0.00010804669171077724	0.0001257647458284641	0.00011410028706715662	9.118760653699803e-05	0.0001122450648654399	6.296047692181542e-05	0.00011376486474513714	0.0001992768304321156	0.0001204650387617626	0.0001472554320997923	0.00014349189995519287	0.00013703241597364386	9.724399153848172e-05	0.00011410888776467777	0.00021875797116286414	0.00029860859177747545	0.00014647460682649517	0.00014078413634504094	0.00016783735009494742	0.00010769082818206123	7.298387291413615e-05	4.531709376554855e-05	6.778411513544256e-05	4.7881799248499263e-05	5.804294344580994e-05	6.536443880250927e-05	0.00010265785813412911	6.438276848077489e-05	7.421390032198786e-05	9.78596137637835e-05	0.00011514854627083787	0.0001176394099140771	0.0001277497078255042
b3172	0.0017005355602694317	0.0018328394848060817	0.002795405374247111	0.0031846885494077755	0.001724145349616719	0.0016179381920687658	0.003468297559993702	0.003306025053079259	0.005890433983263932	0.00456406575560388	0.005726876049677848	0.0068621406337842595	0.005806654543840484	0.006058731337429034	0.00462653731623136	0.003936087386149918	0.0058798192946411835	0.006580240315333226	0.0034472340015185817	0.006440780819221869	0.00527255937973839	0.00400717861747129	0.0033056587025318642	0.002848148393816871	0.00458593941160114	0.0033778919922144253	0.0041622495953973215	0.0036740952982667603	0.003677403046297809	0.004036865656324633	0.0029897232263070414	0.0028588160541811714	0.002960438113485268	0.0035613007519342864	0.003534520248928729	0.0036342583792190477	0.004826577241038688	0.004788148488467272	0.004505453666105258	0.004623738762234323	0.004849547416794227	0.0055218396251038755	0.004630457078495274	0.0035219374022675497	0.004453020199394585	0.005476867589403421	0.006803437613292158	0.005756511265149996	0.004797416989312174
b1887	5.394120573492767e-05	6.04361533948762e-05	2.732494821951875e-05	2.728735692207598e-05	4.0209277857117666e-05	3.2858742552501715e-05	2.7226212083812748e-05	2.7503054100858048e-05	0.0002737147225229877	0.0002098979813170842	7.733885395141605e-05	0.00012034977988455748	8.721569920980884e-05	8.407161092873721e-05	0.00019431971408592595	0.00016703410954385417	2.7516588109397467e-05	2.8190726240863023e-05	0.00015939841446529547	0.00015445378738865938	2.5854673426038166e-05	2.5873595881018073e-05	2.420085374760594e-05	2.6205688043708946e-05	2.6191066754021934e-05	2.6670871711915932e-05	2.6933466666697176e-05	2.6266341831464023e-05	8.013122843789907e-05	8.281734903335005e-05	2.6847529626275642e-05	2.670755964213202e-05	2.7117986069157986e-05	2.670240634715202e-05	8.232349990844749e-05	5.716057138650513e-05	2.4899607086601e-05	2.4339036906752128e-05	2.5623517199855367e-05	2.4855178347089296e-05	2.4791820556910556e-05	2.479523404938846e-05	7.742759338394094e-05	3.7723073069579485e-05	5.121833109783646e-05	5.255396182664893e-05	0.00024671329104807526	0.0003166340464773793	0.00012326287584784587
b2922	5.6063837422056e-05	0.00011399019661043065	0.00020952248166484035	0.00021015462399360794	0.00012939066540161597	0.00013913839569077162	0.00022437688008917437	0.0002875747684503738	0.00015125483412172037	0.00018778569282050926	0.00020353641116634962	0.00019849391051246626	0.0001757812776044678	0.00016865789267886484	0.00017793387021306504	9.358368605720829e-05	0.00016922667306121453	0.0001984118033926038	0.00012261491180852715	0.00011793557016715535	0.00012499551181934958	0.00011432369381070279	0.0001583582081027621	0.00029846397539124553	0.0002603109035215402	0.0002683781487502589	0.00023347132131420063	0.0002970875687711505	0.00029312064767876323	0.00025361646705675413	0.00031603699163059953	0.00019307768675647818	0.0002353757087412945	0.0002458788704929104	0.00028576023531972044	0.00021017367346614404	0.001634344070706484	0.002000084104001051	0.0008124090602393142	0.000732996804667953	0.001172927201205308	0.0010983767744113216	0.00015149318170724077	0.00012474375508158842	9.194757387108637e-05	0.00012588789947364895	0.00017639975156695756	0.00014878636981915586	0.00020427843000972914
b2750	9.845249932707387e-05	2.7389005822088117e-05	6.822649722840809e-05	7.327472294239795e-05	6.774160076096498e-05	4.9972508732554586e-05	0.0001018416866874625	0.00012412643719062353	0.00010347468697948978	0.00013057853434148424	5.325607377828994e-05	4.8645646244456785e-05	9.194026481896089e-05	0.00010070214157289181	8.951728783959725e-05	5.8699353724323576e-05	7.337174904843158e-05	9.216872767903276e-05	6.40394412461732e-05	6.838741025258198e-05	5.6272847255783495e-05	5.9239436353602475e-05	5.084911557750414e-05	7.111085624726877e-05	4.2445288304638603e-05	5.8803194688870114e-05	0.00010049288061525843	4.5042121041441776e-05	4.9577373995870755e-05	5.035147358352276e-05	6.146932687133832e-05	8.681627653492773e-05	9.658219840269467e-05	6.289820659597665e-05	0.00013429061012401315	9.181902281237057e-05	0.00010768445961637448	4.1507809757183264e-05	0.00013519935608131693	0.00014098120830652834	2.75637486238075e-05	7.148871520698924e-05	0.00010165868232759087	7.52146010655733e-05	7.085249494500255e-05	8.435101568870787e-05	8.707721108193749e-05	6.677945465072373e-05	0.00014537534140001475
b3235	4.730339775182201e-05	4.4614168475341984e-05	5.158326731634491e-05	5.1512303524238855e-05	9.227277312970304e-05	5.812346936280692e-05	9.156418249197324e-05	7.198920962865286e-05	6.27178708881965e-05	7.226145490609648e-05	8.374389561126104e-05	7.910610313148402e-05	0.0001613002939267765	7.057339619423957e-05	4.873721886506865e-05	4.819978926434467e-05	7.900884189761064e-05	5.9031352474389775e-05	0.0001709552825569819	7.018882843249867e-05	4.880772398900504e-05	5.7462876783929294e-05	6.641701122123843e-05	6.817763829389171e-05	8.642095487134798e-05	8.969652323034012e-05	7.434367788294131e-05	7.250223227654972e-05	0.00015519826138698576	8.903485986609609e-05	5.068200994819879e-05	8.939622920443075e-05	7.055110487456514e-05	6.946991807565563e-05	9.241725128667607e-05	9.056486556714717e-05	0.00012995438254227964	0.00014594785858750023	4.959079967205934e-05	5.04695452414311e-05	0.00015416898919246578	0.00017110393882930524	4.969125626667023e-05	6.407173509060743e-05	7.028965825578405e-05	0.00013681784765868648	7.117331992019963e-05	0.00019292175978298108	6.245671729906314e-05
b1431	0.00015528219007216403	8.480215442427397e-05	0.00019525264268849772	0.0002222761681082364	0.0001467216856415751	0.00018625434333975223	0.00017208857410802312	0.0001911371728792347	4.4445752887318616e-05	3.700563915983632e-05	4.2061155598013324e-05	4.544484744046906e-05	0.00014683572857176322	0.00014432736119246364	5.7766401673135815e-05	5.7129406479125974e-05	4.057279801047192e-05	5.319388282546491e-05	3.5973445734359656e-05	3.126868532938421e-05	0.00013356144860738733	0.00013312562957522596	7.536018717436384e-05	7.025435536594974e-05	6.940498252148452e-05	8.772678867360442e-05	0.00010025448175120671	0.00011239630314918264	6.679639316521184e-05	8.223790590237577e-05	0.00019737775208783018	0.00015118576080864321	9.64674651331978e-05	9.196047497901595e-05	0.00010505197766802538	4.106902061238337e-05	3.132251768301663e-05	3.0617347143183626e-05	4.7557124359163625e-05	4.715622651254301e-05	3.1186927371471644e-05	3.119122138214129e-05	7.023632737631927e-05	3.233652112123169e-05	3.393896044548724e-05	3.380351022054627e-05	4.709247053389378e-05	4.287727597243298e-05	6.994544208534339e-05
b1922	5.4435580687835534e-05	5.1340882120177576e-05	0.0007056628049540911	0.0007018390110668159	3.3061182384589094e-05	3.3932528403088354e-05	3.605707480210317e-05	3.642371094253426e-05	9.855602345907714e-05	0.00010808079641447114	0.00012451162484981816	8.894350970141502e-05	0.00010605583409219916	8.60311433334299e-05	3.8690057050940615e-05	3.826341838757244e-05	5.402312516552314e-05	5.534665584855058e-05	4.08301764463799e-05	3.494050998490247e-05	3.424067552389595e-05	3.426573550552503e-05	3.205043695266719e-05	3.470554225919593e-05	3.925014939178214e-05	5.422176812159739e-05	3.566937696993999e-05	3.478586919396685e-05	0.00012532599721290616	0.00011636396294801466	6.955167758871459e-05	6.112218195304428e-05	3.59137455172975e-05	3.536337188924825e-05	8.21582108307352e-05	5.367430297937312e-05	3.297583198502808e-05	3.223344002670434e-05	3.3934543429104814e-05	3.2916992717229636e-05	3.283308473279397e-05	3.283760539667601e-05	3.292381561932333e-05	3.14643158609343e-05	3.470813424917258e-05	3.45696142553477e-05	4.743951268909769e-05	5.681535787700133e-05	4.697393093111717e-05
b1714	0.0006042464992788491	0.000546378724416438	0.0007498313003395606	0.0007254660441954396	0.0005732645904796232	0.000534196747465304	0.00070563860215776	0.0007619879978089847	0.0008127420470921546	0.0008356909104014229	0.00120583715196924	0.0008496919515085447	0.0010088576773890825	0.000951465914175102	0.0007429800802112645	0.0008769016025103901	0.001191031703414174	0.0011904071801068364	0.0008449727680707071	0.0006616201466479975	0.000894393387631232	0.0008483847987929477	0.0009022759340490388	0.0009978008277155292	0.000888113273536938	0.0008525499409931766	0.001047286380315839	0.0010875025056614738	0.0012156076430650297	0.0009661267741006699	0.0007613575735708558	0.0008163515625253849	0.0007985404421145493	0.0008734853872499793	0.0007991694766893523	0.0007360877662993757	0.0009658786177200004	0.0008589912784796278	0.0009493411212723105	0.0008231064314430811	0.0008799821022839607	0.0007575133215884835	0.0008804812680069858	0.000851792548276558	0.0007644684710081017	0.0009033500908430587	0.000821603125650138	0.0007916827518978047	0.0007663899973928388
b0902	0.00013036745463279955	8.778550451936e-05	0.00018315241708557762	0.00024040201486631973	9.153996504624056e-05	0.0001092045899006921	0.00020518038728187208	0.00021447028806143562	0.00012780502979074484	0.00016663763387930126	8.728970726268322e-05	0.00011333889510687915	0.00018288197717517059	0.00018117672480664023	0.0001404663687863394	0.00019059350323638393	0.00012252115922472266	0.00018056494994468045	0.00013137620699348555	0.00013612822967120437	0.00016529444331811406	0.00013091536854602158	9.047013683244437e-05	0.0001871939158189941	6.298678897948158e-05	7.811190499368837e-05	0.00011639753764616369	8.349409567856416e-05	8.405020226798992e-05	8.66413993756611e-05	0.00013040955272191482	0.0001027026480003332	0.0001543228523916322	0.00012334655890097667	0.0001438771478733474	0.00015237394054215973	0.0002015794791498606	0.00015705348860938019	0.0001433776680745236	0.0001402620355845829	0.00017325725646787885	0.00016383478184358002	0.00016130517753633444	0.00012388937100960367	8.801944147495062e-05	9.937725938452564e-05	0.0001045901725748765	0.00010524157430082572	0.0001371348099431898
b0965	0.0001090038754374639	2.8744877247370104e-05	0.00014107944987046064	0.00012632269504278315	6.0107397281791055e-05	7.981743262943976e-05	0.00012739126572115325	0.00014677782839099223	0.00010921074999731107	0.00010587411124400484	7.379065638207899e-05	7.689329102887066e-05	8.616571113040355e-05	8.904947981495774e-05	8.827626016297597e-05	6.749728786189468e-05	8.89638132716734e-05	0.0001100368104096478	6.0940864702389765e-05	4.9668655973530804e-05	6.947171760692215e-05	6.775640030399666e-05	6.322573205753836e-05	0.00011757498924011891	7.817706242824899e-05	7.729211200665813e-05	0.00012869570839461593	8.850758789623972e-05	9.02456677258234e-05	7.432367875520926e-05	0.0001534422803532809	0.00011916375525789261	0.00013462586410244694	0.00012195772051131135	0.0001733611575754885	0.00011748687767692798	6.0724804873941825e-05	3.0509552823196978e-05	3.084761246198162e-05	3.9948247454231806e-05	3.953872191850901e-05	4.6160504890670476e-05	4.5664603161803396e-05	4.349287584030586e-05	4.71360497220076e-05	4.960831267716476e-05	7.835688386761588e-05	6.751497916482938e-05	0.00010433092610781419
b2155	0.00041895054868017087	0.00042904359670094174	0.0002863873043437374	0.0002945050233690401	0.0017559688059655713	0.001162869777580555	0.00041444049315871495	0.00039205975102934055	0.0005446763628765664	0.0005407979035591468	0.0006137576660200139	0.0006096198792796401	0.0004578456613461891	0.00042138503745964403	0.0007062622171732542	0.0006554666680562489	0.0004205772719322961	0.0004889181866725073	0.0005908851061311677	0.0005884944418749991	0.00047985625341150003	0.0004656801652450066	0.003700489111199981	0.0031945174033194104	0.0013529092200875218	0.0014251143395319998	0.0023977359862193707	0.0028536992621333293	0.0009575687088809674	0.0008661376765674053	0.0008106526825986112	0.0008605768616753633	0.0006978571274330314	0.0007163149056350539	0.0009195938990416699	0.0008150213467659881	0.0003044624218390578	0.0003780836253075786	0.0013467710879744663	0.0003295041967565344	0.00029541117450863853	0.0006651533763428446	0.00043736208756665933	0.00031718594232025345	0.0005512662494886327	0.0005553591703467431	0.00035196756363630843	0.0003581338575312606	0.000409917997175937
b0410	1.6255912409892712e-05	1.5331753096899288e-05	4.007775338558678e-05	2.432143702131634e-05	2.3377274410019803e-05	3.613463192532343e-05	4.239034764293699e-05	4.2200782135045704e-05	3.221515938949101e-05	4.500789842909113e-05	3.714950722928394e-05	1.7759181619707365e-05	2.29745292875331e-05	2.280087809424859e-05	4.3546484955168084e-05	3.5864572623625255e-05	2.1576453229147902e-05	2.639885102353576e-05	2.0555768483251388e-05	1.808863669592432e-05	2.5523943708611493e-05	1.9266436471495267e-05	3.099040252892875e-05	4.021009913211897e-05	4.343813701184981e-05	7.22186092500736e-05	6.670024808160406e-05	5.956570933554584e-05	4.5195572392333845e-05	3.787232233083106e-05	6.739613851933923e-05	6.523681898210254e-05	6.929889477611139e-05	5.151659844423317e-05	5.5181045441250954e-05	3.1755962661629885e-05	1.6153290643288746e-05	1.578962815618339e-05	1.6622917750991435e-05	1.6124468086380458e-05	3.0068900826401657e-05	1.9582445237341868e-05	1.85119213894194e-05	1.7691295216937827e-05	1.642552873404635e-05	1.6359974529303558e-05	1.818654216905468e-05	4.440817158062127e-05	2.5961613294985463e-05
b3467	1.741574044079309e-05	1.5617825577025444e-05	1.8991464405638933e-05	2.1297141396040794e-05	2.2185998929091038e-05	2.277072338354078e-05	2.3731103289534312e-05	2.083875840366203e-05	1.9864117387813007e-05	1.9973915835518127e-05	2.7339918265506e-05	2.5825815459516736e-05	1.9931451445163698e-05	1.9780801119142738e-05	2.72096056436414e-05	2.6909562928085462e-05	2.586531684434921e-05	2.6498999926637275e-05	1.7078164672421222e-05	1.6426412239286024e-05	1.9295215248717712e-05	1.9309336983533506e-05	2.3300040037091356e-05	2.2393712663923064e-05	2.685746188871374e-05	2.567811801983405e-05	1.7952188235076083e-05	3.27704935531046e-05	3.841156885617759e-05	3.182100309272504e-05	2.0800918587611243e-05	2.0692472697601637e-05	1.7920688795276544e-05	1.7646056495934572e-05	2.7322761506228904e-05	3.101072254687267e-05	1.971726029861774e-05	1.927336140040296e-05	3.123861650704645e-05	3.030190502509741e-05	2.4998903594837107e-05	2.500234559979922e-05	3.512350513464364e-05	3.356649400778926e-05	1.6732009781101715e-05	1.6665232412000947e-05	1.836617577922493e-05	1.8773080587446253e-05	2.894593239388827e-05
b0437	0.0002354468249588479	0.00032337708572206293	0.0003500884333015349	0.00036135830142975436	0.000350138665503425	0.0003714041739539403	0.0006296942286146188	0.0008089173816873967	0.00032676732241655954	0.0004636777651217278	0.0001607477531822306	0.000425463023595979	0.0004103872016401401	0.0004163125063338873	0.0005402536533404828	0.00042933625866483895	0.00018906470575896222	0.0003904284638716738	0.00035108491220392886	0.000494365237365097	0.0006556698858601574	0.0005295288072736096	0.0005244294495080911	0.0007584477360931642	0.0001330452314324661	0.00012895640791564395	0.0005443661100426428	0.00017481845293270347	0.00012344677157836935	0.00020159761375569574	0.0008545424376798698	0.0003492363439335458	0.0005226150563437545	0.0005856943372286153	0.0008362089049212585	0.00038750308128452006	0.0008025331722021315	0.0005019340900778164	0.000760408053226232	0.0007424721722965619	0.0007527122453026968	0.0008006252738233276	0.0007365429589463141	0.0006987764657743938	0.00037692837055059147	0.00043244111625522473	0.00034683409094597153	0.000445147638484043	0.0005150150921106733
b3202	8.280534537724033e-05	9.156294616898789e-05	0.00010212938792715337	0.00012997364278261343	0.00010070149395934391	0.00011094662309283458	0.00012657995125488612	9.401988499631021e-05	0.00011200227416491812	0.00015162988132165687	0.00016588060540292788	8.150385311105423e-05	0.0001414044482045815	0.00014899071601876625	0.0001459185340031278	0.00010590453589960381	0.00011664202766939385	0.0001278518080337115	9.070102319094505e-05	0.00010819977399984352	7.365404502650696e-05	6.9580305525321e-05	7.500964825780002e-05	0.000139155065889633	0.0001868293309076467	0.00019207543547310337	0.00015959274234534637	0.00021490255254004914	0.0002000636586715452	0.00016340677170466892	0.00014439889396022075	0.00017894891551603124	0.00013287504562798353	7.606904202582274e-05	0.00015438304106440604	0.0001258721403789294	0.00016740254007534326	8.930521055172686e-05	0.00013723160366159996	8.043642527080066e-05	0.0001695029293155606	0.00014014171449645832	0.00010651536893166945	7.255500182204306e-05	8.943964702993776e-05	0.00010000250791982044	0.00013592480631984699	0.00013708852170821415	0.00016975417544111876
b0196	3.8650223029435406e-05	4.252842116557576e-05	5.881001762255186e-05	6.525456877022784e-05	5.208707883466801e-05	4.7026297854299676e-05	5.550486661667799e-05	7.26762740003225e-05	8.535305717475327e-05	7.2125878697555e-05	7.443749898659966e-05	5.420436045541428e-05	5.7520387800022006e-05	7.346530642843229e-05	5.40217624664816e-05	5.937924925220468e-05	6.810584493773168e-05	9.438082131546932e-05	6.303671258421699e-05	4.0717909887305166e-05	5.023563295512293e-05	7.022667469625968e-05	5.150746145609466e-05	6.110118526924792e-05	8.972165388683298e-05	8.211715614189366e-05	5.893357712969592e-05	0.00011965862949643691	0.0001240914066106396	8.974546751119491e-05	9.678567952796027e-05	9.835679762562399e-05	8.349378004393599e-05	5.603340035063032e-05	0.00010027488198247217	5.8260508941875556e-05	7.517498208513055e-05	6.475195144081523e-05	5.116519936222911e-05	4.665906083398984e-05	9.056055828885781e-05	7.767637687270266e-05	6.79223267086409e-05	5.5962964033887526e-05	4.919530609463256e-05	5.3220417408390996e-05	5.958838096793578e-05	4.6594155956427055e-05	7.967867209357917e-05
b1764	0.0003663205117584925	0.0003323192948520212	0.0004769025771996708	0.0005430139727367531	0.00037654811368661095	0.00048090797504655525	0.0003217052637287542	0.0004024937466459657	0.0003456712242853197	0.00034971956409992613	0.00032040077519739844	0.00035179949037183366	0.0003187359592969946	0.00035329462711368724	0.00036423026195876886	0.00036021386281219405	0.0002514160508390802	0.00031258324270307515	0.0003269733781493526	0.00031680475679388457	0.00019739328813402751	0.000187119943167925	0.0003043218406587732	0.00032506820160915713	0.0002640466012590636	0.0002787965459679111	0.00031532649047888743	0.00029694010496511276	0.000334951786841867	0.00031730886009427264	0.0003816747389233797	0.0003230216613823746	0.0003267258044845584	0.0002890506710748139	0.0004158455989540356	0.00017640969399969767	0.0010071915472097868	0.0008069868581153729	0.000557124498573061	0.0005866083714092375	0.001387915823522683	0.0013973225680340424	0.0003930782745559734	0.000297284859867775	0.00024898373413510897	0.0002577534287230648	0.00026003070771448675	0.00027946100736669303	0.00025253511822905715
b3068	4.029223032397552e-05	4.005069589901232e-05	9.562922164663491e-05	0.00012603970869710305	3.3254476968718635e-05	4.3622947650217877e-05	3.7555502309063724e-05	7.825938455584767e-05	5.886314790458531e-05	4.2432941009843015e-05	5.758167543200925e-05	4.645221455973791e-05	4.8044408066699046e-05	3.912857430644304e-05	6.735774516045192e-05	6.661498537788265e-05	4.641481882263208e-05	5.132944249274874e-05	3.748090410107104e-05	2.6450112565578416e-05	3.994325299127587e-05	2.9367541147089692e-05	5.5128583424255174e-05	7.560055006218007e-05	7.597125650071059e-05	7.946526087172379e-05	0.00012589116501233056	7.349812299249783e-05	7.044458144024508e-05	6.28660259923471e-05	9.755590427368471e-05	7.178552635130972e-05	3.184872162585571e-05	5.3249952524881146e-05	0.00010016896703820424	7.492902450523939e-05	2.9243346193626928e-05	2.858498448622611e-05	2.807384166406346e-05	2.448923393941074e-05	4.396825614617702e-05	4.397430996990799e-05	4.3697848985590046e-05	2.3033951081298947e-05	2.7540906739076395e-05	2.762976641308269e-05	5.781082474366017e-05	6.266825624879606e-05	8.450224554539467e-05
b3281	7.68472064360269e-05	7.834708792805866e-05	6.819361276414638e-05	5.353118441671646e-05	7.841947473637574e-05	8.684881452327133e-05	0.00010580832877403877	0.00012839764615395842	7.329140217790009e-05	9.186356749823178e-05	9.037251578665901e-05	8.536762592531924e-05	9.502459037993468e-05	0.00010340018143360105	6.571331837358174e-05	7.449923209766893e-05	8.985425041785573e-05	0.00012600769259720463	7.572586259224002e-05	7.221868968065124e-05	7.030261272231435e-05	4.0477681593098814e-05	5.859406014753703e-05	6.182120441432537e-05	4.0649152423486894e-05	7.550232953672484e-05	6.38725003461531e-05	8.022745083720752e-05	8.305990017170193e-05	8.535707309009295e-05	4.9334909941577225e-05	6.532640020227624e-05	7.912497569695114e-05	6.763459005565479e-05	9.6220226870337e-05	6.132251908309981e-05	9.61482041925141e-05	4.04945410945181e-05	6.52200155246221e-05	4.6290986585583085e-05	5.633104444085235e-05	4.771865611917514e-05	6.235144988184743e-05	5.8112498202809e-05	8.079272611759854e-05	0.00010082268888460174	0.00010073802960122559	0.00010358686769938121	0.00013476073089602756
b2533	0.0003051683852636902	0.0002645377147694365	0.0002136650475503518	0.00023151605010127528	0.00022287098435177217	0.00016879794167948557	0.00036342677169702554	0.0003992961650117274	0.0005196375839887823	0.0005208100968141752	0.0005522196209859447	0.0005768403316077774	0.0004176974973104701	0.0004088617281411515	0.0004857748301790628	0.0004005580635088479	0.0003584929848199196	0.0003877571798986306	0.00040129100908436625	0.00033516602054483246	0.00037472781454063464	0.00032880385355633555	0.00032453308467056185	0.0003120487532599826	0.0003454164919527612	0.00032645551192084585	0.0003028052805337655	0.0003331480130994682	0.0005929156944193962	0.0005274391386772914	0.00029688009330648083	0.00027033758843867983	0.0003646535807679297	0.0003797806169355485	0.00035101704032415316	0.00032959429949342485	0.00043202004519360334	0.00041060512644215425	0.00046256537825332034	0.0004643044813679231	0.0005644763382375775	0.00048242045051348205	0.0004494003017454772	0.0003563384812859092	0.00046362006593275593	0.0004487271714534692	0.0004227946465772083	0.0004502288350234173	0.0004376447969712428
b1200	0.00021746690960549358	0.00014944364111397164	0.0003460167114635491	0.00046130782781558663	0.00029155584329376553	0.00034635785563124364	0.00010979822055839756	0.0001654846915620152	6.55474893723778e-05	7.437119504657683e-05	4.988976868697399e-05	8.084690691040184e-05	0.00011111131601388058	0.00019997647152917656	0.00013660077305481343	8.361029346082425e-05	9.410192633500507e-05	0.00019054096353591179	0.0002221975218429059	0.00027747228927167835	0.0004863015757854662	0.0004319815618394331	0.00042786751143407864	0.00038426207176037554	0.0002619467092174888	0.00014412857320111766	0.0003658241881137875	0.00024575120463783543	0.0001821287615616476	0.00015898106040684949	0.0002988281395139077	0.00020076508800467158	0.00023009715416052098	0.00017832770136409884	6.163100247549212e-05	6.0395687777463325e-05	0.0006812184657540972	0.00062662013548516	0.0004637668152468947	0.0004763228263668667	0.00027954624660197006	0.0003739795828540392	0.0006300153749975378	0.00046526649836758905	0.00010782583792336155	8.786904998091202e-05	6.110621693084023e-05	0.0001662225787133918	5.793176216198223e-05
b3053	0.0002522906267091762	0.00013952390128996257	0.00018632932623731483	0.00018607299048624122	0.00022049970881950733	0.00021341254216776664	0.00021556037173199632	0.0002227869700315865	0.00016585776364280125	0.00020467784280378385	0.00024647472922797916	0.00044375022858155746	0.00018263252943356864	0.0016945831361367325	0.00021385795809997302	0.0003867757449097243	0.0029152860594272426	0.0029867086314763792	0.0016924629229972872	0.00047664503489193747	0.0006117376312879482	0.0002309016304128243	0.0003344823667691562	0.00024465907630795837	0.00031164641325542847	0.0003551941438914362	0.00025884939143399276	0.0003245629585870644	0.0003884393506839932	0.0003060174556041743	0.0002666242591163531	0.0003361263025947546	0.00020601607978088305	0.00020285890929832014	0.00033109979224406344	0.00043383297837118945	0.0002757677384545809	0.00015817117146133474	0.00022397920947572	0.00021385052979839997	0.0003392463671401988	0.000242838523120118	0.00024575153654026626	0.00015874625143146612	0.0039281326098901444	0.0019746935923794975	0.0001401647038641381	0.00013644768528052478	0.0008351694771770564
b2293	2.8230196502160334e-05	2.662529126231486e-05	4.352274416425162e-05	5.273848170140773e-05	2.8124588553218562e-05	2.886582787045484e-05	6.31972526607059e-05	8.841419387940729e-05	3.706415910189396e-05	4.638519608553773e-05	4.427867497629845e-05	3.130871959916017e-05	3.344824229814686e-05	4.1889466596427035e-05	4.0369204757555033e-05	4.0172025450424246e-05	4.222452227050722e-05	6.379332809843204e-05	3.062082146915448e-05	2.9452241865905432e-05	4.645407958131896e-05	3.568274116562313e-05	3.7841612815770553e-05	4.097646764296494e-05	3.510309008130086e-05	3.626421833339523e-05	4.289919855561597e-05	4.1836612698317595e-05	4.416966558393036e-05	3.181882665277068e-05	3.520068975045304e-05	3.190453307224443e-05	3.160470595132065e-05	3.008302221832118e-05	6.526446839672857e-05	3.7135930945254346e-05	2.8051982412198473e-05	2.7420442132416892e-05	2.8867542018998525e-05	2.8001928842475714e-05	2.793054973960119e-05	2.7934395391888847e-05	2.800773296986269e-05	2.6766161215993803e-05	2.8524754078511283e-05	2.8410911924667884e-05	5.1923548639938396e-05	3.048035665988959e-05	4.3921473001175765e-05
b0386	0.0001595670021733708	0.000158637994264546	0.0002450991235417746	0.0002577294572548648	0.00014058174002804853	0.00015676735887524317	0.00020572155474068708	0.0002493107011221508	0.00020549548530238073	0.00023090234159682367	0.00018181628620844468	0.00017503850195252818	0.00021205002159404776	0.00022430519381830586	0.0001564288593731662	0.00012376312366157495	0.0002288379676173169	0.00022573641297907748	9.610007543279581e-05	0.00010217790895657972	0.00010443677022739811	0.00012234192838693348	0.00011788268056018958	0.00021513401040404326	0.00021314699681701	0.0002443020141037646	0.0001766309451028677	0.0001844261633962264	0.0002494241787640643	0.00023800470456537717	0.00022518760933289212	0.0002982617210271225	0.00019362764540194416	0.00021952902774131694	0.00028039202901648184	0.0002760337978448953	0.00015855967344017926	0.00016424311906802435	0.000210050293370991	0.00016624964919767138	0.00013342649597769112	0.0001272586810838042	0.00026788576668391366	0.00023230059368782965	0.00010437963617912357	0.00012074095734177557	0.00018671944163960747	0.00018425355508526286	0.00020542992909161002
b0760	0.00012748309479073297	0.00018388973658606822	0.0001748725449833388	0.00020101521781843652	0.0002109107252092099	0.00016279442296423976	0.00013726152669324993	0.00015891764900757577	0.00012135145620601488	0.00013028414495003035	0.00016571685490452377	0.0003084404883137839	8.683328959150845e-05	9.117273312214093e-05	8.142341206735247e-05	0.00010579999130564908	0.00012542302188115845	0.0001622421750102264	0.00011184569390427993	0.00012188283387210685	7.55892897121436e-05	7.564461181611961e-05	0.00021337667731760883	0.00021959094992968472	0.00021223320762947794	0.00020875342730175046	0.0002225892527790008	0.00022070386736960492	0.0002020868992278457	0.0001879326881391193	0.000234239982663498	0.00024777457508524877	0.0002278598382348337	0.0001911737576308507	0.00035742436830901134	0.00031969653158258195	0.00017712034946801926	0.00011654246809346877	9.909814188321356e-05	9.326570450404832e-05	0.00014838816174723017	0.00013870495399777294	0.00011560476884328659	7.60234042141586e-05	0.00018360262485690612	0.00021305790932898654	0.00017626275825819134	0.0002185495093307245	0.0002192377893290261
b2210	8.473084691615531e-05	7.991384253639919e-05	9.0312896079538e-05	9.018865141813299e-05	0.00017961748803361506	0.00018435140774738438	0.00023742607465253684	0.0003069675814769264	0.0003071326749004138	0.0003614718794768163	0.0004534805013835063	0.000544902614858236	0.0003307833968039672	0.0003544906782696419	0.0004515925315074604	0.0002466756638844996	0.0002945260737719366	0.00030389194580953186	0.0006287861092408435	0.00046259784272865544	8.545342576818623e-05	8.55159672118677e-05	7.998731313175484e-05	8.661357972102904e-05	8.65652542491766e-05	8.815107885724572e-05	8.90189930677923e-05	8.681404924017864e-05	8.739226814829229e-05	8.875680832630174e-05	8.873495875092471e-05	8.827233775963632e-05	8.962885631383488e-05	8.825530537625331e-05	8.955760498093668e-05	8.776253721780558e-05	0.0001709241100492081	0.00014479925113554948	0.00023973620739711803	0.00020031949427477735	0.00021430603735938215	0.0001695772395013961	0.0002976972819952224	0.00025550679954147384	0.0005149770808800341	0.001229730039168246	0.0006741591553110441	0.0006536214721102523	0.0008677380192818936
b0393	8.485521544556952e-05	4.645875536752661e-05	0.00012742845245026298	0.00015426996948833297	0.00010280653236202075	8.933937861661695e-05	0.00016642574991748005	0.00021350197089802422	0.0002166769263218032	0.000191729650641564	0.0001648869943890033	0.0001777997171583158	0.00019727923086855083	0.00018450012859017896	8.446363944428014e-05	0.00014801328767531573	0.00015359174854304551	0.00021479515721505902	0.00013535069706094866	0.0001305419929260766	0.00017955938878335228	0.00017560692235326348	0.00015973946260263369	0.00019703825562260522	0.00014844787438389286	0.000156907884605638	0.00015497453034811926	0.00014058277896031613	9.181669495420194e-05	0.00014334346402663926	0.0001617995542962844	0.00017360255362021008	0.00016615331425851325	0.00012490841596744825	0.0001955706749839514	0.00015050105511177944	0.00032977512626839215	0.0001899879204825093	0.00026840172525142167	0.00017582778426437226	0.00018142715742879324	0.00013235332378805636	0.00022223816380365075	0.00018034096855961708	0.0001322439853762498	0.00014980908493180314	0.0001476456612328362	0.00015498850019814335	0.0001839863649711002
b3887	1.9401511743324507e-05	1.8298523039175667e-05	2.9619663276344478e-05	4.4827672587017706e-05	2.504357214812523e-05	2.5703609548676265e-05	3.831143353577874e-05	3.870099248372537e-05	3.623074307101843e-05	4.089194737596973e-05	3.374723329996801e-05	3.1030462299121726e-05	3.8277882864873784e-05	2.958724576480585e-05	2.329222277758165e-05	2.303537738757312e-05	2.9827396845056922e-05	4.27054866926764e-05	3.810508548446088e-05	3.665088459954804e-05	2.001851188588559e-05	2.003316298527035e-05	5.996162571145841e-05	3.581677659992259e-05	4.232133146858172e-05	3.9864385895812385e-05	4.787304767747478e-05	4.226612043653469e-05	3.702890060010658e-05	3.182136583271744e-05	3.3259601903244465e-05	3.6322896209117906e-05	6.609382667345065e-05	4.2068899507757475e-05	2.0979966147241102e-05	2.055944953214727e-05	2.2799551073892187e-05	2.2286259904215747e-05	2.2254782100225414e-05	2.1587457095071844e-05	2.1532428981492357e-05	1.9198219190466028e-05	3.1634690566511935e-05	3.0232337213171027e-05	2.6934122146890543e-05	2.9882826346356172e-05	4.106000193579007e-05	4.102764019507007e-05	2.9373360947720377e-05
b2279	1.7550844984610717e-05	1.4172888204520472e-05	2.239113667848677e-05	2.0611480039833536e-05	2.3656430863608404e-05	4.034922138017528e-05	1.4458025113371744e-05	1.4605037441879136e-05	1.7093419349467884e-05	1.7187902828089276e-05	1.5378704024347125e-05	1.4527021195978165e-05	1.4514812575858608e-05	1.440510349357214e-05	2.9310733492571235e-05	7.094929646531413e-05	1.7761410755129408e-05	1.8196553521051246e-05	2.7801969121129067e-05	2.674096512168253e-05	1.3729692420706987e-05	1.373974087432455e-05	1.2851459107525029e-05	1.3916092869723617e-05	1.61864167632873e-05	1.6482942410237937e-05	2.8235241111486418e-05	2.7535872151397827e-05	1.9367177574543326e-05	1.8440227582065077e-05	1.4256932120185227e-05	1.4182603398303644e-05	1.4400553496204366e-05	1.4179866827090281e-05	3.262357570885987e-05	4.157273693348175e-05	1.75540356975104e-05	1.715883793740911e-05	1.6070266252164668e-05	1.5588388224276163e-05	1.3165282159508645e-05	1.316709483766666e-05	1.3543085397178623e-05	1.294272576409213e-05	1.8197606081201298e-05	1.8124979524443762e-05	1.598841195066456e-05	1.56841425826241e-05	1.4370129114766895e-05
b4049	4.841986920829912e-05	4.5667167795147956e-05	6.522446052937933e-05	7.798443907642271e-05	6.0805125080100226e-05	5.2422449755708195e-05	7.9578095587521e-05	0.00010227046222790838	8.069352076851277e-05	8.831210944336971e-05	0.00010347064242292319	6.584183895004571e-05	0.00011894831332177434	0.00012729937967927526	7.755624702871942e-05	6.71652240536735e-05	8.936313416037303e-05	0.00011260954005575575	7.427642828750653e-05	6.094754456566254e-05	9.698059622039692e-05	7.772528664997426e-05	6.248296426350565e-05	6.382938194693186e-05	0.00010674823973675126	0.00011390079943414078	8.571999572983556e-05	0.00012752771951176725	0.00012064872114421776	0.00010857864452564498	0.0001076800124047499	0.00011665955091690043	9.555446395173505e-05	5.7668128149711204e-05	9.37185296122072e-05	9.313358342329044e-05	8.814197975976659e-05	5.9282766411260233e-05	6.157923246533875e-05	5.9732736667841416e-05	4.790592106590154e-05	4.79125170518974e-05	8.477347800157305e-05	4.899509000858019e-05	6.125914439952431e-05	6.101465945420802e-05	6.97994516770623e-05	7.21952223859627e-05	8.336927465586939e-05
b0102	8.558678756399138e-05	4.318297806467318e-05	9.03934520593359e-05	8.83138092855353e-05	4.680719559223124e-05	8.567790535790187e-05	0.0001645264001627969	0.00019116208695878055	0.00014131927543280156	0.00013880342107231515	0.00014009929926965444	0.00013564901983808867	0.0001576647719291908	0.00014448652474992747	0.00010298063506245992	0.00010855341568779388	9.234188981204404e-05	0.00011379438154625145	5.771429486678709e-05	6.916704619517793e-05	0.0001417260220081467	0.0001443017262819782	9.277555795893665e-05	0.00017838908498913033	9.414939605084727e-05	0.00012040010499559842	0.0001392765523648365	0.000124847692343331	0.00012852122434944948	0.00013341431824234987	0.0001381909033620967	0.0001677713528174181	0.00015480435895135646	0.00014190845341175578	0.0001986910367583348	0.00015570340006339575	0.00014660111340512676	9.737468183909924e-05	0.0001508632701628304	5.1649246184674215e-05	7.994108517459264e-05	6.810733759707397e-05	0.00011103920681358765	9.618615827353229e-05	4.1728020856956534e-05	6.746211981690238e-05	7.315279384833137e-05	6.246742079722967e-05	0.00014232813873917783
b0405	4.796369965837171e-05	4.523693178418406e-05	9.460077184957034e-05	7.630319978077517e-05	5.318596955742943e-05	5.458771563761473e-05	6.978786966008937e-05	7.049748782300232e-05	0.00011515924648723645	9.971303841694618e-05	0.0001349059212633615	0.00011443975174615023	0.00010236328063361725	0.0001083622141183847	0.00015083091206490924	6.9271603621584e-05	7.740219644641339e-05	0.00010932869959358805	8.000716347811411e-05	7.902250951264734e-05	0.00010026906720793712	4.995589879349851e-05	7.895120369905773e-05	5.932072803346988e-05	9.241895331274318e-05	8.123820097917857e-05	6.679601009371277e-05	0.00010230278260104717	0.0001518356251353891	9.788752938045881e-05	6.61360180154461e-05	6.890296367527479e-05	6.409405886794684e-05	5.733398230776188e-05	6.76511690188249e-05	6.629518777446632e-05	5.677864949293107e-05	4.901858345392719e-05	5.331148167687227e-05	6.205548011341968e-05	5.44696203476648e-05	5.447712006471479e-05	6.620623223914055e-05	5.378063566925291e-05	7.712122724433535e-05	8.856631238063868e-05	8.406748623315317e-05	0.00010012108722868295	0.00013283366414055687
b3388	0.00022851121157128085	0.00022196738432470704	0.00040838852834234495	0.00042643678699148287	0.0002553837382712008	0.0002431424214433439	0.00040160760238277935	0.00039550876053903294	0.00030494390318510685	0.0006078794826131523	0.000592775026038736	0.000355303635771653	0.00046017417871062647	0.00046621048770988094	0.0004935135412386696	0.00046021015259568805	0.000476667087996491	0.000533938640963991	0.0004940054748621243	0.00038554701346042345	0.00025844923098373534	0.00021074238710398738	0.00028624519211156675	0.00036051147311715254	0.000519540954731248	0.000625723577958677	0.0005416151151676627	0.0007759211961575616	0.0007594494916222947	0.0006373490843175196	0.00061155801745751	0.0006760241030795759	0.0005728033353468911	0.0004901399769071695	0.0007386668115072822	0.0004315226757305095	0.00045219653377247206	0.00041688002572602803	0.00037047718717526636	0.00043201672543804727	0.0005961319547608876	0.0005247070023047774	0.0005842154307054708	0.00039397023204779325	0.00040209370716796174	0.0003493836143445964	0.00045701586996015325	0.0004189057908256558	0.0006795734683301567
b1430	8.913106852786035e-05	5.0123667460179216e-05	0.00011824571667754023	0.00010718307112569856	0.00010897891327674949	0.00011038900764291721	0.00013361388700971322	0.00012294006958824187	6.162443536031458e-05	3.807175480694107e-05	6.187139828236689e-05	6.51517132188126e-05	0.00011074240564894163	0.00011558123185046811	3.535805842972146e-05	3.715367213384631e-05	8.008122041499605e-05	0.00010563726766841955	7.275290121553224e-05	6.382985982060164e-05	5.975303976345419e-05	3.494296945421831e-05	4.304145729269637e-05	4.9348667519318516e-05	5.0068423663281495e-05	4.9971008017129576e-05	4.969453823998047e-05	6.320257703009075e-05	6.462943904364521e-05	6.870339664868954e-05	7.609134624629833e-05	8.560098879615542e-05	5.312994021520643e-05	3.8347938428369054e-05	6.700389831729983e-05	5.454904773084529e-05	5.115179974788255e-05	4.490759452745975e-05	8.70004767289076e-05	6.00433996430231e-05	8.511974135010257e-05	8.041503672558975e-05	8.961088712590486e-05	4.858119115497856e-05	6.164608259967749e-05	8.44250734056114e-05	6.898849211498689e-05	7.735720794438724e-05	6.60343764924367e-05
b1749	6.682429609078337e-05	0.00010566004651496747	0.00015467090691727393	0.00019048646248869048	9.529263877037922e-05	0.00014402662942861324	0.00016585727584377073	0.00019486848003955008	0.00017479001747009855	0.00017503437400082848	7.179827987118727e-05	0.00025021724791460357	0.0001343503845160043	0.00017092400386683356	6.648732461432108e-05	0.00010513990536165342	7.23022859603217e-05	0.0002476491976546299	0.00016013404044676126	0.00014427457747600265	9.294652092863431e-05	5.952930969627226e-05	0.0001692566953220174	0.0001884168089898085	8.114521616441228e-05	0.0001321410667400971	0.00022956265546154251	9.202287001958092e-05	9.85119322598082e-05	6.775322190986437e-05	0.00023339275130916906	0.0002297319974042377	0.00017654204951394144	0.00016371355202243727	0.00021076107406857095	9.337538743297124e-05	0.00027049229945570817	0.0001963133984394001	0.00023414091247184987	0.00014166571603455277	0.00029103561917270414	0.00022300676531299723	0.0003214138395782491	0.00020529476406536712	0.00011584579582892292	0.00016285550622165514	0.00017033399858464618	0.00015897911121894417	0.00017944278057879632
b3616	0.00022963792190651907	0.00023478621674041445	7.08721336955103e-05	0.00010337385928664795	0.0002625266807670277	0.0002952222897964078	7.57517561754523e-05	8.905952194354322e-05	5.3947149943287994e-05	7.637744091956047e-05	5.029199843356935e-05	8.392866976311996e-05	0.00010741425126635481	0.000116409786947916	4.7887864087257215e-05	4.7359800396401336e-05	6.315091607800343e-05	9.128632016813843e-05	7.79969062693981e-05	8.908662701232042e-05	6.258813251969361e-05	5.32795198525344e-05	9.966993947214085e-05	7.04407373382252e-05	6.052053218288967e-05	6.162923278177896e-05	5.5038656530823796e-05	6.936511165941354e-05	6.816456282534618e-05	6.71182455531796e-05	5.655113746996026e-05	5.499683773022309e-05	5.797337147560531e-05	5.708493685733616e-05	6.21866441685366e-05	4.925303216740389e-05	7.828070094418875e-05	6.197986413278656e-05	6.001464302880311e-05	5.391730623185171e-05	9.898613166232444e-05	0.0001387555701013603	7.464014536936211e-05	7.133137716970152e-05	7.840599801663713e-05	9.196748514974855e-05	8.657336375452246e-05	8.962195915962672e-05	6.147017527518441e-05
b0927	8.251554702982662e-05	4.745395360106355e-05	0.00012015796384574651	0.00016656515489086142	0.00010100416021052249	0.00011215497556731073	0.00014815134954823214	0.0001477249349191146	0.00012927609391955632	0.00010476859529080769	0.00011884680296873841	0.00012288464924427195	0.00017288182258760537	0.0001593197438612304	0.00014852000926803309	0.00012611880436379133	0.00014365377028862462	0.00015934328313917676	0.00014581404230608742	0.00013725470623770282	0.00010201187006716851	8.416294098138263e-05	0.0001270724718885195	0.00012207666309396276	0.00011280531999511827	0.00011942387843461175	0.00011383962436344788	0.00016006905652779014	0.0001656480323271978	0.00011242591022746921	0.0001555246546448563	0.0001324586297334505	0.00010617961407446035	0.000111254503374699	0.00013792376722197795	0.00015328713093184658	8.624435752618517e-05	0.0001014076195409252	0.00011370514444971858	0.00010829931643184754	0.00014187385765138835	0.00010554876858434928	0.0001422659116111308	7.823624020673188e-05	0.00012074344333251903	0.00012785702358933325	0.00013216406782207816	0.00013758659186173595	0.000131401131682868
b0169	0.002262480301184483	0.002527918636507178	0.002687742330315955	0.002444381410252131	0.0017715363174038807	0.0018034743961013616	0.004112481016356136	0.00406643018255952	0.0043987618374624685	0.004831038570503308	0.004932555222053878	0.0036577382414844915	0.004140976502627934	0.004838210948680658	0.004153819557101881	0.003560933033860066	0.006129517077418159	0.005028968220576366	0.003093671672408599	0.002248262222680828	0.004397416373747138	0.004027343146892099	0.0018151849431942565	0.003111639693098337	0.003832531862635973	0.0032867094006936853	0.003165521532810003	0.0030117964282117817	0.004333909761077124	0.004019900919004127	0.002680789643840048	0.0027159586524223523	0.0036405994856504712	0.0030220062027611783	0.002924051925179839	0.005122065616891222	0.0036978042393600737	0.003154320706437125	0.0038825454355810004	0.0035590467002754866	0.002755680232113648	0.00295536032896654	0.002965364398076351	0.0032370311779111823	0.0031707385114843126	0.003183706355159987	0.004836573352207053	0.0036970897433821408	0.004398097432581442
b1232	0.0004313550243407159	0.00032686753709730565	0.0004766446804138316	0.0004969560098704251	0.00039306021106681657	0.0005308697115272697	0.0005699802472846639	0.0005642826562496275	0.0004041569406085622	0.0004555150844938017	0.0003367643793844148	0.0004152119519461292	0.0006529118107732779	0.0008469042509941782	0.0003953581549996498	0.0004281708989982462	0.0003842867981478537	0.0005977727497528852	0.0005037480192245428	0.0004091308643212373	0.0006130642935675373	0.0005904931653096865	0.00028447774616791776	0.00037728361611791397	0.0001839467153484877	0.0003181863960492389	0.0003518172742650262	0.00030734096004253833	0.00028621952807858573	0.0003182007923930691	0.0004618023420783096	0.0004201517622338857	0.00035020639219840097	0.0003110034949479203	0.00033349087358145726	0.0003178577764636779	0.00032323613682168145	0.00025132360773165473	0.0002822031945881562	0.00022616311806444828	0.00018347710996994152	0.00023965610363946074	0.0005945133827305984	0.00037727796637218906	0.0005119684878145408	0.0006520243865322585	0.0004642879011924772	0.0004854682036460258	0.0005163908272368868
b0048	3.8266741056828494e-05	4.704431808080479e-05	5.7714737735717964e-05	6.63428360260019e-05	4.134796979256279e-05	4.5357745263564165e-05	3.764793795872498e-05	6.12253288441361e-05	5.3609527907863224e-05	5.9149613380240045e-05	5.671867091526539e-05	4.917653999586352e-05	5.524002931039716e-05	4.740291512820554e-05	3.785743065097206e-05	3.7439973432177616e-05	4.160353583481833e-05	5.804410753047211e-05	3.5342642691706686e-05	3.0594478192117765e-05	6.718119822186001e-05	5.543556546886763e-05	4.11871070370112e-05	4.4599107522871504e-05	5.233491448852916e-05	5.126728449826258e-05	3.1308789001489244e-05	5.2086200955760295e-05	4.680810868790908e-05	6.304524221983901e-05	4.344767255071347e-05	6.574485926726586e-05	5.3156909344502513e-05	4.54444657133104e-05	5.4555746943606944e-05	5.547968997438061e-05	0.00010007618677995727	5.547626664428995e-05	5.275827855408151e-05	4.400027468553773e-05	7.440259762774317e-05	6.857284665893313e-05	6.554188852094242e-05	3.64627129007556e-05	3.866602125665587e-05	2.7973676526637738e-05	4.7559438536796574e-05	5.1265832317928905e-05	5.0124397384015874e-05
b3910	0.00025171010978454277	3.994593766516504e-05	3.390857713889997e-05	5.400393794104684e-05	3.471767998295508e-05	4.412970855379795e-05	5.271789098036645e-05	5.031173139148173e-05	5.8154549576631815e-05	3.484933184303383e-05	3.308534365652183e-05	3.125305538188343e-05	3.7135188374563245e-05	4.062701332034771e-05	5.109462328295821e-05	3.4142701605604356e-05	4.1211160869253244e-05	4.252238412946074e-05	3.4004882070460234e-05	3.270715687264155e-05	0.0001081453980477489	0.00010822454723645155	3.753971048432536e-05	4.681707401056163e-05	3.474298286902431e-05	3.3382226669952854e-05	4.2930975217594346e-05	4.355354598826886e-05	4.412649347532137e-05	5.314656659491067e-05	4.394282674396567e-05	0.00025199679751376807	7.020451264331438e-05	5.0846683653529296e-05	0.00011710775191827211	0.00011476047666090016	3.089887822810961e-05	3.02032451739326e-05	3.179720607560325e-05	3.084374489981146e-05	3.076512178593155e-05	3.076935771977743e-05	3.085013806742134e-05	2.9482563616869393e-05	3.5482512972299814e-05	3.534090243678302e-05	3.3626084984704725e-05	4.1127781926664105e-05	3.7564798309406774e-05
b3751	0.0025410390252117465	0.0012242253112540605	0.0036580609991994093	0.003772098677413563	0.0011819474339423704	0.0015471689967333881	0.0004371535056287924	0.00044123926172757473	0.0004010171437584565	0.00038556072086207334	0.00048381857310432865	0.000410630976097078	0.0002371115008377888	0.00022964896712745854	0.0004135200512929876	0.00024184020696926324	0.0003375631528966244	0.0003973951552424279	0.00022047125418212562	0.00018283052533299974	0.0004259405647849249	0.000519885835942839	0.00036929071569083704	0.000699795777416799	0.0007414928338036294	0.0009230261988382379	0.0008279594026500399	0.0008661314366383258	0.0011213106948453483	0.0011216277636986202	0.0008688107706312921	0.0010725879891381918	0.0014639040270293746	0.0013197194008068348	0.0007876566137506198	0.0006612055714957284	0.0002683745331149708	0.00022163126571672862	0.0004338490028327679	0.0003860944845777508	8.842313859433425e-05	7.06186750442924e-05	0.00047321805297967335	0.00042896111737580835	0.00017763150279736633	0.0001709922106521931	0.0002723671933195027	0.0002613858167257189	0.0003736097696428785
b3941	0.0002934191238023766	0.0003847253370659367	0.0004536044936867756	0.0004022680045631044	0.00038929683095345716	0.0003229394127515209	0.0008727346053499193	0.0008804558275851424	0.0009721526113133278	0.0010056869396703888	0.0008281832714979703	0.001131070551302696	0.0012466409564556886	0.001134874890699249	0.00107000042506819	0.0011630939589081157	0.0008793510927866623	0.0010245854314995255	0.0010829837940285806	0.0007676076365086197	0.0007091872451167932	0.000705006241726994	0.00044029447050841335	0.0006009048480463445	0.0005804407979280759	0.0006302057741897963	0.0005487206951211027	0.0004940219115581061	0.0006170219596286767	0.0007249698363301439	0.0005218347788974085	0.0005665099453159417	0.000863202546853544	0.0008447503552333921	0.0006694156634318724	0.0005053559883379899	0.0010775446113311209	0.0005992538781834341	0.0010311759856954312	0.0006737831930710003	0.0011068297971155115	0.0010026937291539426	0.001006020917430501	0.0008389224711833362	0.000951002523595038	0.0008971686080733715	0.0009662918520881888	0.0008960819919333207	0.001043419318540734
b2415	5.960912323456371e-05	9.297273800698719e-05	0.00027189505981148657	0.0002426357962900312	0.00017940760697642114	0.00017575272810390824	0.00047873451554694446	0.0004437962403817289	0.0003998011504582069	0.00029510564729932074	0.00013731657619512515	0.00022869234372431785	0.0005508974223810252	0.0005933040082210925	0.00048148908516351305	0.0004015830963080911	0.0004176406680449316	0.0006092002798486931	0.0004295443310094688	0.0003832991177203573	0.0002251194809678494	0.000178474517959233	0.0002290712773438733	0.00024350857221819156	0.00020859077602368632	0.00025173238933055294	0.0005140202164292024	0.00018694675225407458	0.00018442602446501623	0.00018968314665053783	0.00035591713329650526	0.0002450879050950606	0.0004897752764512621	0.00043930519603687843	0.0003985387081720914	0.00029283622304083953	5.923281747098678e-05	5.789929638259442e-05	6.095490229966151e-05	5.912712747319645e-05	5.897640780890739e-05	5.8984528048563334e-05	5.9139383106792666e-05	5.651775758338335e-05	0.0002840022718244276	0.00029539115295515813	0.00045316046092086287	0.00041003559150077674	0.0003563490179364906
b4351	4.148269037232645e-05	3.9124372138999975e-05	5.9154664340243864e-05	6.023158417139268e-05	6.605336335518482e-05	7.830778156885896e-05	6.471943554350256e-05	6.537751677135537e-05	4.584019957564566e-05	6.249976978250238e-05	4.753288694293367e-05	4.4900484139159806e-05	4.524949726753575e-05	4.4907482460716806e-05	5.7352071902967435e-05	5.671964555978936e-05	4.5553175896266684e-05	4.666919844815215e-05	5.0095961341853285e-05	4.818415376058989e-05	4.280190849368491e-05	4.283323424950398e-05	4.862473499496187e-05	7.935011419574492e-05	6.929996414958796e-05	7.509802277113123e-05	7.088321644716101e-05	7.135740311650357e-05	4.377303578777489e-05	4.445650661776309e-05	8.091371653424721e-05	8.540452114904152e-05	4.4893297979009975e-05	4.4205313840126346e-05	6.287733313447216e-05	6.161703733083415e-05	4.122081476287725e-05	4.029280174384542e-05	4.24192338616063e-05	4.114726384959615e-05	4.104237626146435e-05	4.1048027231804435e-05	4.115579268924688e-05	3.933137263475565e-05	4.19155262095001e-05	4.1748241549655705e-05	4.447564884533411e-05	4.329620203227189e-05	4.403915509565245e-05
b1132	4.2477596298223737e-05	3.2965892852791315e-05	4.446800814712627e-05	5.127931895837792e-05	2.9018529902009776e-05	3.400263456415987e-05	5.195561579261537e-05	4.9286922191224977e-05	6.78180821631378e-05	5.74960124829031e-05	5.7334687910498845e-05	3.659422626241047e-05	3.600871606393321e-05	3.626208443898197e-05	3.701280559041392e-05	3.6604662126479266e-05	3.971548757462356e-05	4.0688490640169186e-05	2.903895397915843e-05	2.7930743039947813e-05	2.9052003842359054e-05	3.859726739792369e-05	5.4856183814469835e-05	5.940055071208225e-05	6.7739735418613e-05	5.812979290458586e-05	5.478864980563436e-05	6.869773260580304e-05	6.454493644946766e-05	5.748871166698245e-05	6.267587706781812e-05	5.9244595203254546e-05	4.3868516853754254e-05	4.242025704478714e-05	6.141959578921738e-05	5.7873575450094585e-05	3.617951996429637e-05	3.536500269329312e-05	2.8792261572147868e-05	2.792890573179471e-05	2.7857712770530604e-05	2.786154839417008e-05	2.8416327390886628e-05	2.7156642807518916e-05	2.8450367550142425e-05	2.8336822272569483e-05	3.0188063257429256e-05	2.938750798896506e-05	4.767225288639542e-05
b0893	0.0008091053931990046	0.0010330926217045082	0.0011598478345829068	0.0011705206558348092	0.0008861762449509182	0.0008912051371432206	0.0015646157993375687	0.0017008069374762715	0.001173236271776994	0.0012310625988166866	0.0012254061580946043	0.0015440760591496781	0.0014171483642174277	0.0013959039264830324	0.0014224476862869729	0.001259615736056007	0.001102188375193796	0.0011677911635423002	0.0014402379218087537	0.0015656088195192634	0.0013806501298079604	0.0012399518174965357	0.0012151811257423	0.0012585445719923197	0.0010469530579948158	0.0009778332953472818	0.0010689235699058628	0.0012265661302319965	0.0008272998623955872	0.0007990570766240613	0.0010649642706355726	0.0010162932834479816	0.0011782185751801214	0.0011885390296262214	0.0013500533240322038	0.0011097297603014735	0.0015235245677116451	0.0013982003505737567	0.0012373929467952372	0.0012658145796309271	0.0016365003931730485	0.0013342101585798317	0.0015033393670659818	0.0011565434530802995	0.0011564677980237744	0.0013569696702802224	0.0012765162390447756	0.0012635090816428339	0.0016054009639932048
b0477	6.764501414949295e-05	6.379935060090113e-05	7.37653321606655e-05	8.147668501428374e-05	8.11766755564657e-05	8.59361365676741e-05	0.00015869056512182484	0.00019011511514069852	0.00020719137195848885	0.00021624098776695095	0.00015539939180043782	0.00024517051480369003	0.0001716117736027619	0.00019472457795995842	0.0001615666400661687	9.607988762705167e-05	0.00015982030184696363	0.00020351667239151185	0.00016595586436034599	0.0001591141539893722	0.00015968533104674927	9.947951595092942e-05	0.00017223799233761553	0.00016024547642336896	0.0001242682538376555	0.0001652718400905597	0.00015312851661570753	0.00011227030475130201	8.327647504125958e-05	9.11671475620078e-05	0.00018174034476421097	0.00015839855971517132	0.0002074187721262495	0.000191679885164703	0.0002127954302135427	0.00012435786420482905	0.00020165393610164348	0.00017670578423624784	0.00013991653055284696	0.0001347043998113149	0.00012878377756942873	0.00015364904458625773	0.00016676302347888583	0.00015208220008479172	0.00019883878140373985	0.0001964979885446019	0.00019504983690619588	0.00024229416156561152	0.00019095939963269083
b0929	0.012256510958075175	0.01686086826435576	0.0200617753990439	0.018968133258604494	0.01932276825798982	0.02193183767838341	0.011262619002046555	0.012024652660126079	0.01593772191196853	0.02087119426052266	0.014165772379220945	0.010473437770164141	0.010667427273274728	0.012030288897490665	0.01273432521393977	0.01901972660763878	0.016813467242712658	0.015072797839079949	0.0176745387522725	0.016209702333142145	0.01570011361251067	0.013625973991589392	0.012511193236826276	0.010995355428872297	0.014966404450968978	0.011188765425102993	0.010458673835272235	0.009845065932782806	0.011125377451223103	0.013984082534911332	0.011035095154907575	0.011322995825385098	0.012401092687762771	0.011188694254543812	0.010126953654434763	0.012895432046941525	0.008142989166902103	0.013380738418967404	0.010058911136919172	0.013900132085087061	0.0051728670073945375	0.010782303960729758	0.00769922234145508	0.009418593708057338	0.021354467037678026	0.018582428548903372	0.01558207810480264	0.017158052699077428	0.011668702128700007
b3320	0.001349581363132275	0.0022252802892385286	0.0014783582661318624	0.0014586454705285126	0.0014218854564904324	0.0012611218859176357	0.002390519950894927	0.002138765853136671	0.0027929438212130914	0.002336861870630123	0.003313517602812689	0.0023437259643748973	0.0026501404678936588	0.0025921581705567773	0.002652013056614381	0.003112800152980652	0.003306099400273691	0.0024855296534625937	0.002592536645018153	0.0025776202996078603	0.0024861567956866804	0.0022885203879110328	0.0022564568241607626	0.001670507646406546	0.002032804815294888	0.002177228139297614	0.0020517329088293812	0.0016889252786079462	0.0019747643054625398	0.0023921436082351114	0.0017930988473577522	0.0018604871311343665	0.0020067157217152193	0.0022833518018713994	0.001976879330205057	0.00199784128678467	0.002046895809209591	0.0029679687380937	0.0035196580749747666	0.0033665091404138777	0.0027450040068609824	0.002549582581547786	0.0021620152963385364	0.002620529702963282	0.003350911960134293	0.0029728836965706015	0.003905966102356377	0.0029917621288643448	0.0023492043313184767
b0630	2.905117899472221e-05	2.7399600360165044e-05	3.167964254495903e-05	3.1636060436176205e-05	2.8942499785644153e-05	2.97052956124925e-05	4.19954015903933e-05	4.2422419922841536e-05	6.227760164805673e-05	6.262183964535882e-05	3.6823840688231055e-05	2.9198677929781005e-05	6.971613248879627e-05	6.0164511758268034e-05	7.990476960430152e-05	7.902365267920016e-05	6.990660454850157e-05	5.570387660926878e-05	5.783889551275652e-05	4.059602881617582e-05	2.997505450599408e-05	2.999699257537378e-05	2.8057670589082313e-05	3.0382009261279672e-05	3.0365057820892315e-05	3.092132784326415e-05	3.6656340763501614e-05	5.349017835178529e-05	3.092172143469739e-05	4.602388345364576e-05	4.520056735267014e-05	4.5772666478662184e-05	4.0188135017748354e-05	3.9572256908805414e-05	3.141470416893788e-05	3.078503656277575e-05	5.3719177187775294e-05	5.250978586233188e-05	5.2697740528072436e-05	5.111756239776752e-05	4.248938311683649e-05	4.249523332010523e-05	5.538883766094476e-05	3.233492654107316e-05	4.007500470607013e-05	3.9915065558533e-05	4.035594932087848e-05	3.9285752549154395e-05	6.81195392601342e-05
b1056	7.321509112377763e-05	7.009585816284649e-05	0.00010950778048227253	9.249589779270525e-05	0.00015866363011438777	0.00013050241333986944	0.00011031375933404153	0.00017067347237576292	3.344530333182681e-05	3.972259383721387e-05	3.483188058754145e-05	8.114558647197363e-05	7.720926804632174e-05	6.704747682240549e-05	4.7858635742387765e-05	4.733089435506251e-05	5.343761172189594e-05	6.320766645215778e-05	3.193756077672705e-05	3.29129256128204e-05	0.0001312310722751221	7.262960576947286e-05	9.848302700026688e-05	6.939794297983982e-05	0.0002200999338701081	6.309599314995205e-05	0.00010389711043381332	9.483151223689214e-05	8.986138238471487e-05	8.107130007996408e-05	7.038669214774176e-05	6.978397344282001e-05	3.2795010679981015e-05	5.0442191911778796e-05	5.429598082057573e-05	7.664719706556806e-05	0.00011011842625883918	6.101709195151049e-05	7.667754810910588e-05	9.171131946186266e-05	5.0991069029965534e-05	5.471898047035922e-05	9.897219709616057e-05	5.4737544225266884e-05	3.531325155710188e-05	3.940189891216694e-05	5.0987820834233366e-05	5.425295054648695e-05	7.326545834210693e-05
b0054	0.0006591949335571913	0.0009151349800807836	0.0007053910438658869	0.0008273327316585956	0.0008768984631973789	0.0007574434362443592	0.0009378099463016911	0.000972330745003255	0.0009550541737590906	0.0008955446833485461	0.0009657919650770526	0.0011468169654295106	0.0008866591938329863	0.0008748235084792257	0.0010837497458174208	0.0009104010746405498	0.0009259393970740728	0.0009614291246797091	0.0009517940625597143	0.0010330801383526796	0.0008064036543323208	0.0007345210950192903	0.001553612668808101	0.0010048268495328845	0.0009943524301101224	0.0009671390931857804	0.0009837976670102598	0.00109464457693803	0.001152978708904149	0.0009991967023228305	0.0010263888441762617	0.0013324037187453291	0.0009669289317099644	0.0008985419971113648	0.0011692385337896975	0.0011829909726698532	0.0016455949743821863	0.0015228687042331956	0.0013530042765252323	0.001229642004704648	0.001595304389511303	0.0013271005846651148	0.0013531688702265933	0.0014208830433009136	0.000966045531673383	0.0010165996050117095	0.0009386120705393357	0.0009374798065746569	0.001163009075702349
b3867	6.358159664678665e-05	5.99669410559777e-05	6.994246416920591e-05	6.984624338396077e-05	6.334374063286211e-05	6.501320047114733e-05	7.029573132346507e-05	7.101051353368788e-05	6.966503648476019e-05	7.005010835661895e-05	9.791587663283272e-05	6.446497879493457e-05	0.00010464099696168674	0.00010445385563462728	8.562118870117734e-05	0.00010854573112124854	8.39071347687034e-05	8.596280383729275e-05	9.145865228070366e-05	0.0001748301284320762	6.560359651537041e-05	6.565161031469894e-05	8.564688111288316e-05	9.274199463243621e-05	8.569475929728482e-05	7.657917120029866e-05	0.00011809791308163696	0.0001151727029042414	0.00013771529857121612	8.248482981657287e-05	0.00010278187078712775	0.00010224601601670425	0.00011588905007699489	0.00011411306497648968	8.021349349982691e-05	7.860571651226327e-05	0.00010585456756309925	8.721938224082248e-05	6.843901175841866e-05	6.970616178023447e-05	9.601551355307488e-05	9.87881799347095e-05	9.462082811987028e-05	0.00010840582718058267	0.00015554056353502482	0.00015491980190762898	7.355074353358922e-05	8.906373331263606e-05	8.17104736672926e-05
b3428	0.0006809969546569962	0.0006497177989386676	0.0007006985657677689	0.0008896932328898495	0.0007206683658470631	0.0008152405258443375	0.00034158767433771416	0.0004261882088579265	0.0002753535893928028	0.00032356442662657335	0.00020447693550666789	0.0003070635324791549	0.000299928799513841	0.0002848591524652719	0.000268064593662042	0.0002279532467760462	0.00024999472679860466	0.0003226439592282747	0.00034456242510614085	0.00037149530951506625	0.0003030257995187124	0.0001770640216436295	0.0005463448638894426	0.0003597040096435786	0.000386285797112281	0.0004185375148694231	0.00032838116179551176	0.000548552751967853	0.000480450721935599	0.0002936164181417196	0.0004023032964351608	0.00043697020228211035	0.0002933015866186615	0.00022369397616138283	0.0006767216328234583	0.0006798670954937719	0.0004583134813725015	0.00034652633470776725	0.000320472042193156	0.0003177053512545099	0.00031884562163547714	0.0002906088001290559	0.00043119107981348626	0.0003373234338172414	0.0002519391451079064	0.0003887983937853609	0.0002419680265486063	0.0003065252625099328	0.0003431729353707775
b0810	0.00012266836782686905	0.00012444460147044062	0.00017339130229639078	0.0001377925573567138	0.00014788372930784024	0.00014255846667933608	9.240255073410791e-05	0.0001057877358511747	8.245024011938761e-05	8.517737867211112e-05	8.911515955417085e-05	7.640945033813369e-05	0.00012228177510311864	0.00012024158661547176	3.664149009213208e-05	7.851445583988144e-05	9.055811170565992e-05	0.0001597499238612282	9.701068994183959e-05	0.0001278198354422909	8.508868886360599e-05	6.333102900237382e-05	7.242799666258111e-05	5.713657777755886e-05	6.222257275261789e-05	6.555682442705864e-05	7.008023895799869e-05	6.726385221091461e-05	7.097508048941407e-05	7.291182669106529e-05	6.18493508016305e-05	6.152689831637373e-05	8.478398273158062e-05	6.151502653697953e-05	0.00012735354728723002	5.024806805278857e-05	0.00012035749737747804	8.460633573277411e-05	0.00010303820798335291	8.256618206438663e-05	0.00013487979234720284	9.35873334250188e-05	0.00012528116119209283	7.721201830465471e-05	7.369195484793304e-05	9.233086508710935e-05	0.00010140212961458227	0.00010785813169125287	8.946341047656349e-05
b1272	0.0001636405316265891	0.00010014262656663392	0.00018616528454993143	0.0001845488634404747	0.00014850929435675624	0.00016264166464597778	0.0003094559369193547	0.00033682467941811687	0.00024134452030808438	0.00025093603961816075	0.0002804430200736278	0.0003368942799349459	0.0002934118791929917	0.00032455075354297373	0.00025826361690033784	0.0002185034824840639	0.00021490570025708446	0.00028481662612316007	0.00026796866697960896	0.00028624254308986277	0.000231140914012854	0.00019777441857759314	0.0002819059220028362	0.000274777026927171	0.00019802502566338703	0.00021051658397805962	0.00023407198549391564	0.0003286624302199033	0.00020299253130967975	0.00017180170869113013	0.00041222259758599036	0.00029867905271707847	0.0002956083972743813	0.0003731658480392311	0.0004137929192949475	0.0003088675497875189	0.0004762371952049791	0.00043154223132235107	0.00039853831985584573	0.0003485899198502495	0.0003514090526064835	0.0003897757739853803	0.0003416393578649425	0.00030241218723789853	0.0002760006967965666	0.00030674725502560595	0.00028348327040441306	0.00031203668983113386	0.0002347280094323293
b0494	3.8728030046136456e-05	3.6526316064259606e-05	5.231321937555302e-05	6.421320481955024e-05	5.575887506149468e-05	5.084132977930501e-05	6.379783729081876e-05	8.309491019139353e-05	6.460842448543567e-05	6.579137926438373e-05	7.975493347013716e-05	7.609143288289758e-05	5.668966451624129e-05	5.76136123085955e-05	8.520991036149496e-05	7.841465347493084e-05	7.95689179304274e-05	9.64164762890867e-05	6.081445319078989e-05	6.245926436628505e-05	3.1709912168740305e-05	3.173311994149157e-05	7.360060726107427e-05	0.00010817995067503305	0.0001190882466900684	0.00011541913390827246	0.00010124753938763788	0.00011366851664513607	0.00014606401201065455	0.00010978575253533235	0.00010922331777042519	9.480583683963959e-05	9.220674334937662e-05	9.159245805408273e-05	0.00013428246633996144	0.00013873974977704923	5.5366647607066346e-05	4.902364851299633e-05	7.051779044248782e-05	5.749839735022265e-05	4.523872753728885e-05	5.068424064986978e-05	9.171903747093054e-05	3.103395973663993e-05	4.7463478699465697e-05	5.1045918054497715e-05	6.831078349479912e-05	7.458347738311848e-05	8.222946517898377e-05
b1271	4.254584138682558e-05	5.824000142136483e-05	0.0011611702952512555	0.0012885930341704425	0.0023465736583223058	0.002226850964646785	0.0002539308661658988	0.0005169172527600767	9.193828620100544e-05	0.0002555298635940654	0.00027192762276373163	0.00011046812685314715	0.0004950313276980655	0.0005341495781700906	0.00043896337999167333	0.000332968043514336	0.00022678981466734536	0.00027156894683262833	0.0006837834293145612	0.0006409822796319654	0.000245102021194923	0.0005817806479814805	0.0008186778167292053	0.0008151211188843684	0.0005855221216366117	7.736136158660818e-05	0.0004928738313105942	0.0005271217483363643	0.00041683654177077794	9.309157390665326e-05	0.000422291118165149	0.00048055215359538693	6.90657880914826e-05	0.0006759806000811985	0.00044952922769959176	0.0005876717425638918	0.0005557697378104041	0.0005375179279803848	0.00022206385209502243	0.00022097340965401954	0.0006708769907940802	0.0007920069716001101	8.823180749694242e-05	7.367541000273943e-05	0.0005636436547986701	0.0003755512810858808	0.0004228937512564557	0.0007734015591940431	0.0003760848778698124
b2217	0.0001319484411715827	7.438488032765603e-05	0.000255282926537673	0.0002868322784760973	0.0001633831350438528	0.0001712733856844051	0.00029707128376720227	0.00032894696588305837	0.00024772214863680244	0.0002512982171138854	0.00022617465309396646	0.00015451172649250951	0.0002660109101147734	0.0002683370477006587	0.00015297369193997294	0.0002232309998004903	0.00021610655512194674	0.0002850608580726914	0.00011413451897286946	0.00012269396834909763	0.00014776987185752017	0.00015434122154097188	0.00014750655951882897	0.0003283552123466333	0.00029859988992606646	0.00030060563783017487	0.00025673876167025845	0.0002994580882594708	0.00033447765261908775	0.00032440561866170617	0.00027818512130564697	0.0003130278875640936	0.00027909076712843446	0.00028948825616087074	0.0003506167252988364	0.0002547069487149732	0.0006943894948160864	0.0005282190035010716	0.0004959286231303843	0.00016465738866273307	0.00039932294806468846	0.0003087003101464204	8.296676783386176e-05	6.694450663507917e-05	7.842659325229328e-05	0.00010583131968749314	0.00019918330380456228	0.0001267413339601731	0.00022380913232224092
b0948	0.00030693653808313193	0.00020846210165940133	0.00023465887708956943	0.00023433605372773193	0.00019361052798939899	0.0001415725244326098	0.00024287339954346556	0.0002563284957979543	0.000212931607155795	0.00025362218258027415	0.0002795464101281393	0.000253167026187969	0.00038029787356172673	0.0003602678115784907	0.00025780446379592337	0.00016742480454703555	0.00012914322578930147	0.00011541687469528653	0.00016257870904785995	0.000182850293233999	0.00018416655502653356	0.0002092767579511209	0.0002883843233131355	0.0001892837080581973	0.0002327675220803255	0.0002441337593529349	0.0001963334532729058	0.00022819074893969235	0.0002578743488910042	0.00023061571359157164	0.00026541087522083157	0.0002586932699286356	0.00022566041187534758	0.00023642313492343387	0.0002498329711921223	0.00021389077262353638	0.0002237763535417608	0.0002414224138249744	0.00015693308067484928	0.0001480907215755089	0.0003812486634914575	0.00022696497391979132	0.0002077009816963941	0.00019533043323083872	0.00014748465214075183	0.00018047227970000265	0.0001412905892692961	0.00012970894491944147	0.0002727241216013591
b0727	0.004502508772097871	0.006389564747000198	0.006563769402007708	0.005270152530646577	0.005224927915607203	0.0040626735028896355	0.0023251831628967614	0.002219045437510754	0.002427378068987269	0.0018586766820669208	0.0026603331496939356	0.002440480197099031	0.0019189427370848093	0.0016978178090996392	0.002456187189134465	0.0015781340245722673	0.0014139765314773321	0.0013475394643932131	0.002184493572527609	0.0018665395845726472	0.001871343216503439	0.0020520048738186547	0.002819890077146797	0.002773071005307115	0.0033846066493204404	0.003218686431089059	0.0027154857001368033	0.003210856733406624	0.004099740917899093	0.0031729542737892933	0.0017412038614960644	0.002030819823659482	0.0033562747385547944	0.0031599868504200556	0.0028215198424671713	0.004174334163874433	0.0023619393795180394	0.0024385364526034762	0.0025691330929626366	0.002479628457881549	0.002411129565026293	0.0022488548729085963	0.0027978962406975706	0.0028106937165380983	0.0012102806051160254	0.001205450381147676	0.0034338561327244754	0.0041780065378945325	0.0032464566268728605
b0908	0.0002969323919640477	0.00036466487849801083	0.0002998719878073621	0.0003180429263957885	0.0002555043537544886	0.00026672528176530807	0.0010229795309961486	0.000972373909284593	0.0011811701578217269	0.0012870768521395016	0.0010261460208545166	0.001226103169306771	0.0007009750139542725	0.0007790735062592003	0.001380967412097602	0.0011853961876916498	0.0008855794602464831	0.0009604833863154039	0.001214893780938712	0.0012314060959250374	0.0006962618401342383	0.0006121922290082218	0.0012055024555193182	0.001097834927135296	0.0009356713059325664	0.0008215151411101925	0.0011068368680831988	0.0010048021422345355	0.0007882043035808324	0.0007247448921923609	0.0008546436625552275	0.0009364539815100434	0.0010806494394303768	0.0010464230890611984	0.0011657307131884161	0.0011878323993851684	0.0020668587227940737	0.0015680503975657376	0.0015610587835783445	0.0014450900934102414	0.0015841963749850952	0.0017088904227933943	0.0017723920981376376	0.0015167664118628339	0.0013784658203895162	0.001398971200505457	0.0011720098728069672	0.0012854539316111524	0.001216928260235731
b1178	2.1442581453049113e-05	2.0223556593368155e-05	5.570570574126826e-05	6.284024648107392e-05	5.8903581837109676e-05	3.514509892798381e-05	2.0214572134076142e-05	2.0420118278581222e-05	1.986641208652968e-05	1.9976223218128683e-05	2.281495741393582e-05	1.8223652523607404e-05	1.9606038674389373e-05	1.9457847955494538e-05	2.5991213042446608e-05	2.5704605649308188e-05	3.1510935291489386e-05	5.8889744590964384e-05	3.349704334941184e-05	3.2218698754159774e-05	1.8545529208938373e-05	1.8559102265373937e-05	3.745942589653976e-05	2.605241434153975e-05	4.400071884913044e-05	2.2655116603688953e-05	2.4064449062558743e-05	2.8095957426735652e-05	3.610253072670181e-05	2.5514292228724492e-05	1.9933412792841735e-05	1.9157303566781934e-05	2.4911828874346715e-05	2.1673818576234398e-05	2.898386469479727e-05	2.0884500117635763e-05	1.8487144007135146e-05	1.791779542940811e-05	3.2728801605380126e-05	3.080905892223798e-05	1.7783145998583878e-05	1.778559449303632e-05	3.4882457932801646e-05	2.7655535792211957e-05	2.389667223849552e-05	2.38013007366122e-05	2.1806363543087677e-05	2.122808201930797e-05	2.3266176787924944e-05
b2516	0.0002365800403668527	0.00017113878104142995	0.0003110014469544217	0.0003397550099978201	0.00019450558634336482	0.00020706915674386433	0.0003364980362209253	0.00042353396545147265	0.0003661738357963531	0.00035470148283885784	0.00032870457985296504	0.00025855820556316175	0.00027184256449126726	0.00024823798817028215	0.0002043091384760725	0.00019854557460872248	0.00027282619683170577	0.00035186422238092885	0.0001879306751504609	0.00015797398468890127	0.0001698456002915675	0.00019012912793837103	0.00017746745190806346	0.0003703259015400863	0.0003825232781756608	0.00040297702955279397	0.0004312214225176307	0.000360749778288406	0.00038496591569347165	0.00036759200253172827	0.0004761933642931245	0.0004839112126031437	0.00041428978246341744	0.00043894434783366826	0.0005443579769732857	0.0003983611943372274	0.00024079252079622522	0.0001699285605445293	0.00018437687042662863	0.00017429156057342064	0.00018142232256101873	0.00019243262917388796	0.000223321742859837	0.00013792576815752024	0.00017677214601575334	0.00015757387208288506	0.00030331189511673996	0.00023213928656857567	0.0003552001352599545
b4013	0.00012848502407974738	0.000168227138610842	0.0002208792369370284	0.00020534908551304653	0.00021798390757054746	0.00022488821340056558	0.00031903549047404724	0.00035338757343165094	0.000503489719583233	0.000508770803638459	0.0002899021604621614	0.00048160642516024987	0.0004332346187274314	0.00040377789525775326	0.00032004704154286724	0.0003596443749977637	0.0003921544499284505	0.0005297306020604069	0.0004454725196447547	0.0003752410014864205	0.00026280263114357433	0.0002368515535410525	0.000617170345855327	0.0004066695896769189	0.00043646178196518056	0.0006065537721112517	0.0007477850881592461	0.0004194945355494821	0.0003409411802621493	0.0005098797231461311	0.000628791325830474	0.0004462772243248941	0.0003267645754696712	0.00037410789246603487	0.000422126995671465	0.00044289893062512644	0.00035260530517366426	0.00028373547550856955	0.0003547416485076832	0.00028675372939722404	0.00046025363663726665	0.0003735635176452294	0.00036104716260954055	0.00031960284445789434	0.0006285088999152667	0.0007613931038851121	0.00047525531558826375	0.00048316177540607156	0.0008978540350960558
b3498	0.0006137994577817833	0.0006628149225353486	0.0007530009659123583	0.0007670754612469365	0.0005895476912612507	0.0006651768063453465	0.0009515963505111024	0.0007910564014379909	0.0007083000634778751	0.0007364952384409326	0.0010786308804298073	0.0008843554288869794	0.0008627387014816946	0.0008747735608937827	0.0008754428410779145	0.000704441402206628	0.0007878604154010258	0.0009164370276643768	0.0005631652804931545	0.0005659635360253742	0.0007807007799968214	0.0006666518624368142	0.0007205144672458712	0.001012385877994677	0.001168798316104332	0.0013135748483239563	0.0010896315621493776	0.0012294820218775636	0.0011325937611466356	0.0012771147878068636	0.0011753559809496194	0.0013388707365195982	0.00089569718828364	0.0009741688665200909	0.0010079615736433441	0.0009332672287686726	0.0011403643640756813	0.0008530637415631529	0.0008939104950165922	0.0006404116000143027	0.0010433661820133404	0.000882783478498496	0.0006794142893857181	0.0006136970497165128	0.0005863896123317218	0.0006374434365486432	0.0008077291169643354	0.0008178295140381432	0.0008102001777185987
b0408	0.0016139696905012647	0.0015195555621188841	0.001952904777006588	0.0015388380047883803	0.0028156362081543664	0.0026203172944069073	0.0011593916105008169	0.0012230095495158633	0.000992307923650409	0.0009473208691415931	0.0008548842927157854	0.0012552292052203846	0.0013000209271067605	0.0014244788462199056	0.0010805160686456468	0.001077937019790973	0.0006594034770170828	0.0009213601982790814	0.0016063983921676816	0.0016534598477939643	0.0016514797231126218	0.0014358230828600985	0.0010149049848727667	0.0007702450434808017	0.0006932020940094251	0.0006548902265981896	0.0009514784370034074	0.0006553001491203967	0.001018129667787692	0.0008391553529182149	0.0011394902804864491	0.0012492331814154647	0.000923673813736711	0.000940311579944035	0.0009549489937122422	0.001174054738016808	0.0010238985352302528	0.0009228058446782337	0.0011358265364447514	0.0009626488116817112	0.001126154564773687	0.0009596297449924525	0.0011698222819850222	0.0008740571395033817	0.0012811472933526478	0.0016136619776382767	0.0009951786376794188	0.001023957695130235	0.0010924078478996926
b3742	3.661829215364632e-05	2.034342850441558e-05	5.761791830639043e-05	5.62640621591482e-05	2.1488987700139153e-05	2.2055342032427762e-05	2.50713340144997e-05	5.5424144630554417e-05	5.148061537877656e-05	4.421224764566517e-05	3.789449884387897e-05	3.579587636542541e-05	3.811949162543293e-05	4.41667650358808e-05	5.7884415747181775e-05	5.724611920159358e-05	4.718878979612203e-05	6.828479696566542e-05	2.2245633381328103e-05	2.13966753134669e-05	2.225563038303298e-05	2.2271918779217025e-05	2.6322638819888535e-05	4.4940699030015316e-05	3.7750096994972156e-05	5.6950602365816795e-05	5.068185447594686e-05	3.5930609653979294e-05	6.051845647922121e-05	5.196613131028897e-05	5.3565683616962e-05	4.5979584892338014e-05	4.8676668463690264e-05	5.862156813887665e-05	6.039064239976348e-05	7.441820190582378e-05	3.140258728475041e-05	2.2412670627921015e-05	4.496821248611969e-05	4.3619809590332955e-05	2.8785170176696082e-05	2.2998215840720343e-05	5.822709762812781e-05	3.59875280135139e-05	3.091811925334009e-05	3.954513890622386e-05	5.808371133214039e-05	4.136044502812417e-05	4.775054292100338e-05
b0096	4.669140262141067e-05	4.4036965670640514e-05	6.227406316619753e-05	8.956692921875048e-05	9.768513740096152e-05	0.00011201173490127691	7.687837240082131e-05	7.766008833020162e-05	4.801056734366938e-05	4.827594464007074e-05	4.394748255932004e-05	4.1513641828231114e-05	5.9550306295233735e-05	7.387524991913464e-05	4.255590343568506e-05	4.2086635744083553e-05	4.8117731516202356e-05	0.00010142166047795654	8.890084821301867e-05	5.5580286638929165e-05	6.077621299928009e-05	6.082069374499974e-05	0.0001588718292383626	0.00020471176369927558	5.5560434545292534e-05	6.995826513273788e-05	0.00010307521474589178	6.776771275238649e-05	8.110490012006417e-05	6.312564580627798e-05	7.426981980023437e-05	4.785143330320648e-05	7.190844421047865e-05	7.080645635715279e-05	6.058810628721938e-05	4.719447560086438e-05	0.00012134507151490332	8.233151804747454e-05	9.916381758339706e-05	6.626444408173229e-05	0.00011015921806693488	7.356805739790821e-05	8.658923399810402e-05	9.092368271336891e-05	6.53241971713689e-05	6.506348862034648e-05	6.161251380748486e-05	5.398075403737192e-05	5.9863938206860054e-05
b0680	0.0009245581227660739	0.0010100466482441679	0.0007951455153741284	0.0008795986210945805	0.0007398227495055752	0.0007682463068042522	0.001069494694522291	0.0012093358992807156	0.0010343536186996748	0.001095551299977944	0.0011787638712850528	0.0014724971062121048	0.0011491323880790157	0.0012385731545593176	0.0011912470319994923	0.0011192739091295033	0.0009828385293360025	0.0010794336037987743	0.0011176476348295984	0.0012415059404432363	0.0010440222390191163	0.0010427064688283512	0.0013565937387385535	0.001147374146963619	0.0008997019331322079	0.0009133253357985302	0.0014339947591373063	0.0009726690027736316	0.0012356245006028388	0.0015909533257295325	0.0013639551949803845	0.0013446783977316876	0.0010071127741031432	0.0010059888384514966	0.0010934387539258135	0.0009896994290449432	0.0014324582712005025	0.0013767309110675793	0.001221439981756592	0.001044288229750024	0.0015305528681918029	0.00146565299956163	0.0013769076436096332	0.0010968765300582992	0.0013154855897530163	0.0013818626011380109	0.0011957084224058709	0.0011142439612633972	0.001159025211157296
b3836	1.1653028693784184e-05	1.099054634764491e-05	1.4602316942790821e-05	1.7699040503897766e-05	1.5784758406984806e-05	2.4771506930122473e-05	1.53270098631152e-05	1.716577758800572e-05	1.2767981804864923e-05	1.2838556527875848e-05	1.2725135638456022e-05	1.202040918720364e-05	1.5275708952508202e-05	1.9807916176989816e-05	1.2006245573934682e-05	1.1873851647583284e-05	1.504147785464064e-05	1.540998407114882e-05	1.4970055266686663e-05	1.6223948641790173e-05	1.9301065008767233e-05	1.9315191024891066e-05	1.6190701366973487e-05	1.8280278354322303e-05	1.6881125620521174e-05	1.7190377925653557e-05	1.626091945657766e-05	1.585814682624922e-05	1.8336761580028664e-05	1.8623071209480913e-05	1.8289925172558065e-05	1.9393015138817143e-05	1.2611112847613205e-05	1.2417849131125144e-05	1.5364483906623624e-05	1.4081639708996732e-05	1.554086014265554e-05	1.5190985434397091e-05	2.038282995418473e-05	1.9771636726456703e-05	1.6181528025244947e-05	1.6183755998945724e-05	1.3690893400571937e-05	1.308398149700335e-05	1.1774617924979454e-05	1.172762548250043e-05	1.2493789759477491e-05	1.2162467768737584e-05	1.2805249217621693e-05
b2040	0.00016875821516635722	0.00014546564146669915	0.0002462491801107477	0.00033026559136391443	0.00018259683589225023	0.0001470986031024466	0.0002502440249405252	0.0002543068099581991	0.00019930320604727756	0.00020040484989177428	0.00019906044041234324	0.00019637806428567052	0.00018898601648615745	0.0002029066039183919	0.00013717476892516163	0.00010007284444853115	0.00019367208292632971	0.00024549230729308495	0.00015942400657836185	0.0001385891025102532	0.00016342059928553453	0.00016639680058794595	0.00012691605025622873	0.0001739573997837871	0.00021976525483504623	0.00019471308903970687	0.00016206193109493902	0.00020952203067039877	0.00025178737177228126	0.000224587791082975	0.00014746524158396502	0.00020198402843855291	0.00030800625253337566	0.0002811753230411685	0.0002397023783413789	0.00017040171677626856	0.0002305776870760634	0.00021799691631438817	0.00019767548584748184	0.00013549280809466605	0.0001673090923652526	0.00019778726030103295	8.199871723414386e-05	9.311842673986679e-05	0.00015689151266704785	0.00016775034128015977	0.0002139322665260635	0.00020970274743238872	0.0002147697101278731
b0779	0.00034830837778457383	0.0004456134143491584	0.00021277081158217157	0.0002072100478611056	0.00039118429571613386	0.0003907766736869858	0.00010337286834107661	0.00013628215127174493	0.00010424269250755268	0.00010481889157033881	0.0001012289599985849	9.562283305655194e-05	0.00025065240574164837	0.00023741101885588474	0.00016531096323180828	0.0001634880646948414	0.0002213461274471182	0.000194114230227264	0.00010394205086308938	0.00020874846795654914	0.0001339375248789292	0.00013403555074616331	0.00011602572532042434	0.00012563746694650745	9.944261386568574e-05	0.00010126434413756812	0.00012479353430367145	0.00012170247784811906	0.00012506542429470925	0.0001270181919702243	0.0001399447727877973	0.00011687199346824113	0.00010296195427306205	0.00010138407528806417	0.00014385777207252777	0.00018796576911993496	0.00020670431204171792	0.00017777331992123186	0.00016489446384017713	0.00012716024165638866	0.0003406227346936706	0.00024493109499568015	0.00019357960338881467	0.00010549489602917255	0.00015478960160552634	0.00016877759004847815	0.00022216143643884005	0.0002465645754953806	0.0001480806596096649
b0807	5.321701660966205e-05	5.019159421137112e-05	0.0001042206137807153	7.963485488375049e-05	5.0493270517280417e-05	5.1824049002890386e-05	4.7988525491400674e-05	6.119162634044476e-05	6.544863189736154e-05	8.415753886514031e-05	7.896409171598898e-05	7.531872509669774e-05	6.357786045582361e-05	7.4462666501717e-05	6.303594967330329e-05	4.6478974470056505e-05	5.128314433304404e-05	7.534741280266259e-05	7.840677279630787e-05	9.624332066518006e-05	4.482400465408664e-05	4.485681033668451e-05	4.720139212485531e-05	5.1111624827496125e-05	8.51385123928494e-05	6.743193327748963e-05	5.0974609054101834e-05	8.652164957906394e-05	8.7479929405018e-05	7.720664552975448e-05	5.042408597391913e-05	7.099738973903647e-05	6.973772692411419e-05	6.288229113202548e-05	8.769007059213638e-05	6.943647663262713e-05	4.3168215105386354e-05	4.2196359845935175e-05	4.442325127432033e-05	4.309118941669047e-05	4.298134661051585e-05	4.298726455038672e-05	4.310012118542818e-05	4.118950981571345e-05	7.05989929239708e-05	7.031723268893009e-05	5.395148054889448e-05	5.252074477672692e-05	5.803395917933264e-05
b3957	0.00025844938632545335	0.00021671926715922346	0.00023152321481408611	0.00026583663364461923	0.00023784782134619482	0.0001905298998464338	0.00040978510607045404	0.0005825807474072257	0.0006630380932106686	0.0006148867239186711	0.00042130299949360065	0.0009634138623564563	0.0005711642898898388	0.0006628572347156827	0.0004845709754645406	0.0004755763110154327	0.0005203997815771676	0.0006671924208558948	0.00034970083269432787	0.0003865641370204386	0.0006812294192469805	0.0005952401157040929	0.000560218324653137	0.0005747738278353177	0.00037969151897093115	0.0004238340325714199	0.0005912177682619869	0.00031927532782771354	0.00033369073267457665	0.0004253063158027299	0.0006488403901966504	0.0006020133864343516	0.000934105658389817	0.0009703862499252543	0.0006858547608205544	0.00048082279539824575	0.0004272878875866992	0.0004925004946161945	0.0005679593883122279	0.0004394100950661477	0.00047108420091577363	0.0004738084177373383	0.0006768051449412959	0.000600936136176911	0.0004009972753903318	0.00044853263289138613	0.0005138529421825212	0.0005072386252867965	0.0008606970816026217
b3034	4.255682068037312e-05	4.01374374325141e-05	5.323182744930498e-05	3.407602289162303e-05	3.341929845868048e-05	2.9948579782060962e-05	4.2703580719092335e-05	3.214727768479321e-05	3.4285754120889305e-05	3.4475267830830564e-05	3.728987123039019e-05	3.522473343017419e-05	3.3040945594803206e-05	3.279120817655283e-05	3.0176892933987703e-05	5.2290996448555215e-05	3.188819880889722e-05	3.266943849876598e-05	4.053414355111879e-05	3.898724274583761e-05	4.571826489419436e-05	4.5751725065783634e-05	3.3606470560876204e-05	3.743768803558615e-05	4.762138172408048e-05	5.222406803785861e-05	3.9822762911716005e-05	3.8836378408199536e-05	5.3887765270845e-05	3.809579283739496e-05	4.157319910311894e-05	4.135645662810298e-05	4.497207622511169e-05	3.1478195233156856e-05	5.847136295611782e-05	5.72993791951496e-05	5.223832048949813e-05	3.112366811893485e-05	3.430211967993423e-05	3.20319966814461e-05	5.2755220188165856e-05	5.37533286231565e-05	5.1410834744486265e-05	3.133043130045402e-05	3.465363756696671e-05	3.451533506913365e-05	3.059711529776012e-05	2.9785712405081995e-05	3.9332724736354204e-05
b2924	0.00022091540205070503	3.6369872047195214e-05	7.626224457228176e-05	7.615732958044576e-05	0.000145206626188997	0.00011895957776577858	0.00045840561420202285	0.0006029552750099557	0.000286452571920462	0.0002934366055840091	0.00015473262903219375	0.0003626166977288336	0.00031619118850883637	0.00034599510010300464	0.00035522225389868136	0.0003126782658310509	0.0002644834694622697	0.0003191261933073676	0.00033973549731521925	0.0003355229759545966	0.0002306384021626298	0.0002605016949563738	0.00034150291123682686	0.0003489456360108293	0.00011272067733218111	0.00016522177459193544	0.00039411373946293785	0.00018292678911394967	0.00014414358982677033	0.00013238522488392957	0.0002450974724962003	0.00022605564996701092	0.0003200681612700519	0.0002698911012977381	0.00033288897702506295	0.0003992864003899365	0.0003932539554695447	0.00035646722717072176	0.00041538071904756896	0.00048461241828483525	0.0004384343492995683	0.0002894194472930251	0.0004279739024599684	0.0002559360926123292	0.00033483069353606396	0.0003443477534655458	0.00033005444057263093	0.0003230071718162014	0.0004395699323030255
b3352	0.00010714714785485536	0.0001605424871841807	0.00014833069916021438	0.0001729523322547008	0.00015292734488027928	0.0001476336033128082	0.0002600856806245444	0.0002877522203170366	0.00036718381614515036	0.00033321301504190756	0.0003800160630046398	0.0002940503207215115	0.0002470157299617241	0.0002591336726291645	0.0002607198767680077	0.00023074408087835768	0.00022447373260542656	0.00027186421711930346	0.00021865871950083003	0.0002148369499867792	0.00021091623082641707	0.00020087015797072325	0.00027595431998289545	0.00026066821361581984	0.0003494817720341743	0.00036073703743599953	0.00023768616866372445	0.00036402772129655607	0.0003568299225605824	0.0003143527218618868	0.0002849646833982477	0.00031668655776079274	0.0002837234247989655	0.00025994058867047083	0.0003443061161874911	0.00027539973623901605	0.00020992103314072236	0.00018009924025117626	0.00017639377923589427	0.0001108033481431524	0.0001676609598093705	0.00013459840336530816	0.00027819666830621465	0.00023632383977347117	0.00019349513536151837	0.00023784452792305282	0.00022079344257765147	0.00024904282667773694	0.0002452489458874497
b2552	8.305731910642091e-05	7.833545588342805e-05	0.00022465927784472663	0.0002192972783839162	0.00022235260964847934	0.00025762904522057706	8.167408514895586e-05	6.824451666511456e-05	0.0001169327472711504	0.00011144452908310366	0.00013428774343680888	0.00011192717571409605	9.110542253223143e-05	6.78126069597964e-05	7.649151574842666e-05	9.6451247269248e-05	0.00011770329038671277	0.00011380066465233956	7.704631090170627e-05	7.640742815927445e-05	8.521991557038855e-05	8.719874198091146e-05	5.422481739844984e-05	5.871688097414454e-05	0.00010136348048393999	6.222856644925434e-05	7.880093739228728e-05	0.00010846421956745283	8.421570279189226e-05	7.75743051832948e-05	6.56236379141617e-05	5.687404117250138e-05	0.00010695942942427627	6.279660461859998e-05	0.00014751677882211735	0.00011161604938329325	0.00011711384817140589	9.419583843856283e-05	8.161109978455075e-05	6.627678246939908e-05	0.00013864282644754792	0.00010606259111481042	6.85922742233468e-05	6.0272281811491584e-05	6.001265703880548e-05	8.26550545848766e-05	5.870326583913667e-05	5.908368787908425e-05	0.00010788002942654518
b1682	5.601495946879668e-05	5.283047217858869e-05	3.722246836624997e-05	3.7171260917706285e-05	7.179133463483989e-05	5.4293057777042e-05	8.019876942758138e-05	9.158132368202918e-05	7.799667030704964e-05	9.642761691570223e-05	0.00010057508343794722	7.887774801553592e-05	5.760076027772779e-05	6.632448495058777e-05	8.897395884563332e-05	8.264191952038722e-05	9.579122594845213e-05	7.18803758235237e-05	8.244312683359172e-05	6.424781872102917e-05	4.425031344743899e-05	4.428269925832348e-05	0.00024401051371190612	0.00026788601561320594	0.00021223762992116744	0.00021395202062618167	0.00026372312417467753	0.00030398064796558725	0.0002970775701048393	0.0002798299859633161	0.00018317318899462972	0.00016076248478072663	0.00010324407700677651	5.813691295546841e-05	9.653691941643747e-05	7.26518321897158e-05	7.537473566624771e-05	5.4691603720666235e-05	6.32462184522099e-05	6.742683351166742e-05	8.803760498218476e-05	7.823434719574683e-05	5.0074077421358775e-05	4.6194626155573834e-05	4.775576645490126e-05	5.167574396772388e-05	8.195198293923908e-05	7.033923874224916e-05	5.234335615893568e-05
b2315	0.00015849086216804665	0.00018164151974040668	0.0001351221367733912	0.00015428756974623752	0.00015741947603000473	0.00016058617623011196	0.00023482654467654794	0.00027516860169542076	0.0002520630811924367	0.00028150058526028664	0.00017578884982162062	0.0002640444478548726	0.0002965197073002025	0.00036654829104985714	0.00024345785822295663	0.00019966560287715303	0.00022731039882949752	0.0002869116850088833	0.00028877522944384767	0.00027537261081904104	0.00036571508050135186	0.00030895290853003824	0.0002741357141950385	0.0001999061198640585	0.00017118078642682492	0.00017380552515885436	0.00023075293304621657	0.00011025318837227828	0.00012771166918356845	0.00012507340684350576	0.00018833579363188323	0.00016892564956687002	0.00023493261830971864	0.00020062447734943612	0.00023370715785565394	0.00023004067558207378	0.0006953436558183171	0.0006638282648861318	0.00040861049752746655	0.0004030275157457034	0.0005868442156263749	0.0006049842472595385	0.00039548720395625355	0.00038478593171735443	0.0003062158419813818	0.0003629957143862457	0.0002919636098372686	0.0003137960755086421	0.0002926673288509511
b0805	0.00016211402903873405	0.00015289773985573758	0.0002987325774539322	0.0002246852610013899	0.0012670139114148342	0.001467057403757015	0.0003974988072997266	0.0005766200016329365	0.0006820039287660039	0.0005749801687587792	0.00035697068444264033	0.0007170975746953909	0.00104020400517409	0.0013626910493853568	0.0006189857255151173	0.0007075616918912084	0.00043886572493195695	0.0005217905409383464	0.0014904440841421655	0.001211693007831709	0.00011181117855848324	0.00011189301064963595	0.0018729786500761552	0.0013137118216340691	0.000715840778072183	0.0006772818322819777	0.001510467643909446	0.001609364098073928	0.0006046724819734477	0.00041715144467748466	0.0007328540448753047	0.0006569615666581225	0.00042500279974933317	0.0005570624288520346	0.0004031035850805445	0.0002563061975955766	0.0001645364098972409	0.0001625162729659127	0.00026772063189823403	0.00026829194471860785	0.00022214898823585643	0.00015612618790394352	0.0003569366519430751	0.00042330988517875676	0.0005466024706651755	0.0007285120524134507	0.0012417690430078095	0.0008568639241991154	0.0004712170730166232
b3619	0.001507304817106236	0.0010923171669651856	0.0006129594816870913	0.0008211119158948318	0.0009446082503864371	0.0010959281493507877	0.000759520874319953	0.0008721626201111899	0.000818482317057623	0.0007266366315942476	0.0006719051303734163	0.000891020676721934	0.0008047759535330593	0.0008266613602806863	0.000816424077843495	0.0006028394691268872	0.0005216096847265146	0.000573419501954273	0.0005934205252815415	0.0006831712927886997	0.0009581250827582183	0.000860885787382168	0.0007606723297494081	0.0006526971116508665	0.0006538760138693341	0.0006717471572699072	0.0006585258999080488	0.0006240314469254873	0.0005168041933339286	0.0005600760800404065	0.0009450934377850903	0.0009779301766404702	0.0007113672532295098	0.0007287831725213161	0.000737142517028043	0.0006656574867318606	0.0009440033881104915	0.000667506627905211	0.0007853863326305593	0.0007398705036501999	0.0008179541394234486	0.0007870240485587387	0.0008989404150656231	0.0007681076076105199	0.0006664198337826611	0.0006054443499987716	0.000573375480174406	0.0006479242455009102	0.0006778498748143728
b0028	0.00010886043593862173	0.00015769723519700322	0.00013169368626892884	0.00010187589073937702	0.00012963545813940856	0.00012087737387423905	0.00010146279591312055	8.513203672350473e-05	0.00014089491842164155	0.00014111151454317066	0.00015546257360786329	0.00013368918438068486	0.00012097190908977063	9.556728474617996e-05	0.000127582139477855	7.764632615391587e-05	7.695539239086761e-05	0.00013835403175982273	6.174955802116105e-05	0.00013160952253513664	0.00012829321582368436	7.692688715124221e-05	0.00013947155252538542	0.00016329974476089997	0.0001989438562634451	0.0001774232556126261	0.00016308137643528855	0.00020415138776700253	0.0002259724933514725	0.00013835672998808426	0.00017495357498903888	0.0001452158365079608	0.00016493495293566583	0.00018379581293197957	0.00016075731352130154	9.102430775677383e-05	0.00035697159998629804	0.000391891037973775	0.00018228346829943557	0.00015640256665694794	0.0003034250306353846	0.00024556742817388527	0.00012454047361697696	9.128064803514682e-05	0.00011240246908125551	0.00017375103891168777	9.701906952642818e-05	0.00015533918945465487	0.0002013432274643799
b3650	0.00015693571610531036	0.00023349773336099844	0.0007357880769610256	0.0007347758434433742	0.0003528295204312575	0.0005406184372098107	0.000110334147353748	0.00011145604884369287	0.00014160687767195786	0.00014238960640081087	0.00011161762924723463	0.00013580178813493105	0.00013823053144501664	0.00013991127096039659	0.0009312457344170389	0.000920976805765011	0.00011058931772723797	0.0007137817000985776	0.00012723266280147434	0.00012237709435218767	0.0001030441562687432	0.00010311957197312313	0.000148326628938485	0.00014393843105595797	0.00011315669318130805	0.00011522965733038929	0.00014071947430818084	0.00013723394245022586	0.0001505458751327229	0.00015289649378131566	0.00015915304284948835	0.0001225440201900323	0.00013623416744119887	0.00014308948904405297	0.00015336847655183	0.0001502944013998949	0.00018930221729493785	0.00017770401183100787	0.00012700996834420577	0.00013985033632264002	0.00013119064172410465	0.00012788696550608322	0.0001906688403690619	0.00015914110558241964	0.00013313365253062915	0.00013260231677532662	0.00012506919796968346	0.00012525616506924448	0.00010602278588323633
b3917	0.00011865309843998972	0.00011556470258985008	0.00040634746542637484	0.0004801055828487659	0.00030518067197774797	0.00021767077222118738	0.000760465032709437	0.0007260637758498525	0.00050557787223663	0.0005519472229471448	0.0008284455311450019	0.0009937960427668204	0.0006792818984076179	0.0006141207579882433	0.0006000618216416298	0.0005630219468501082	0.0005279965539707734	0.0005378784697764387	0.0004930850424068914	0.0004896532895534965	0.00017923874335377217	0.00014253502902451747	0.00036213623417895497	0.0003921361321046792	0.00026222390951631633	0.0003082993663611725	0.00025298557976365267	0.00029386827866028904	0.0003400152791655185	0.0003141578171297239	0.00021395694060177356	0.00018763112376766634	0.00045950090636556225	0.00046196282022542594	0.00044739516738948135	0.00038994179011510885	0.00027588007553824205	0.00022635634939102695	0.00029976115822273846	0.0003834659988235008	0.00018721604298698637	0.0001339085967228293	0.00046740999074338784	0.0005911747683187871	9.050605700323033e-05	0.00014360737653869838	0.002415816317045986	0.0005730648843263095	0.0010476531115568525
b1288	0.0008037216045849889	0.0008956256170613	0.000982178368448756	0.001025439403191863	0.0007880890489138079	0.0008302563851630259	0.001478831930734819	0.0013790306639519703	0.0014405759735834417	0.001432952564061437	0.0018533207130799454	0.0017278733512052387	0.0015650128858870364	0.0013330324891863146	0.0018748025523135637	0.001434892788054844	0.002158081499011025	0.0018760606518304123	0.0016617690778261435	0.0013858028879643188	0.0014894828419203339	0.001437012152245696	0.0008892407980248087	0.0011006850923349282	0.0009602131674468204	0.0010615616778970037	0.0014274506767802126	0.0011875738836895657	0.001401676573863761	0.0013629179857451014	0.001121328008358677	0.000866061315739056	0.0011893987673831984	0.0012908324955882094	0.0013956118938456227	0.0013554582514132105	0.0017841446258163845	0.0016560918501948303	0.0016066641109267188	0.0015409465235858757	0.0014938618729274003	0.0013511643553118346	0.0014494508042509813	0.0015201680224067998	0.0021700876827996833	0.0014489598294183286	0.0017897778418984637	0.0016011208944497226	0.0015610113902486745
b3028	0.00016787292236091573	0.00014326066071145702	0.0002009889689561073	0.0001984431036882914	0.00014279255671320327	0.00015839405542720256	0.00016453745612387787	0.0002147521097207905	0.00012938867322932277	9.489929057929195e-05	7.267871734477154e-05	0.00015639085096107354	0.00019524008211463042	0.0002261002152280286	0.00014862747411097032	0.00016208849280441046	6.0261888279533646e-05	0.00012946800617683635	0.00016740242964302643	0.00017663290014661545	0.00019590824578384386	0.00010017759946109953	9.638462549096191e-05	0.0001605494795904456	9.41461567221847e-05	8.354812648979994e-05	0.00026879167798143076	0.00019514411000664983	0.00014464522562028707	0.00013797037788931094	0.00012900527856659426	7.13233702300159e-05	9.196515443859827e-05	7.87119896687452e-05	0.00017977789895118172	0.00010698060386140975	0.0001564592390465749	0.000117176607324553	0.00013922456696272183	0.00010702928086461543	0.00024031656901300468	0.00024195351583001628	0.00012795636537250092	0.00011284386468356233	0.00014646200837919353	0.00017151090208727168	0.0002025760882546301	0.0001952706138496927	0.00015634061759544452
b0632	0.0003793706396901697	0.00048194801117352874	0.0010401326748700986	0.0009342684546571721	0.0005709080467703215	0.0004580925186975421	0.0012539668759483102	0.0010654874140300628	0.0013371443991252955	0.0017806289758200582	0.0014405398072224642	0.0013366649345147258	0.0012440213167315797	0.001209681831410945	0.0008413145636238802	0.0008837702038888026	0.0014826080829051463	0.0017638004429532982	0.0009948752649818556	0.0008020865702021955	0.0007770499076432282	0.0010775988270369519	0.0009035061403347613	0.0011666501734107864	0.0014215068800938991	0.0009351770852219109	0.0014860541176986283	0.0011821625163831936	0.001367623959324067	0.0010101200164056474	0.0010773640005475324	0.0010717471477430956	0.0014163611609080097	0.0010630241352923733	0.0012484977290665108	0.0011233436634265931	0.0010197496727950234	0.0009406281128881188	0.0007109748882140005	0.0007013132835034838	0.0010306839680280125	0.0009987288638387362	0.0008950127308837241	0.0007898162920903786	0.001069711281622277	0.0008634244121547639	0.0012237543321810087	0.001098077899707201	0.00145978237550058
b3054	9.110531051443144e-05	0.00013564708845974685	0.00014511541518820404	0.00016665314466189084	0.00016521176735473887	0.0001596223300782745	0.00027194240588873967	0.0002994256391481238	0.0002613322732812987	0.00027800204551064946	0.00018243623096477388	0.00031688656585929253	0.0002635193633058941	0.00042609047329844157	0.00024152248843721261	0.00021904118658637336	0.0002248202505399964	0.0002810004007632452	0.0004407692216140127	0.00041582462814814767	0.0003216156712184739	0.00020505453062198055	0.0003465209993343302	0.00031955877749973333	0.00020115085620973967	0.00021355223968259099	0.0003223819553961912	0.0001979733860693021	0.00027166358511655845	0.0002610953041924256	0.00024951495461555267	0.00028421878812173756	0.00028526304614460345	0.0002252585609490132	0.00032322559947058917	0.00027227221159185455	0.0004078943741865593	0.00027591621608442197	0.00034229246909444055	0.0003162902347139305	0.0003575147580499702	0.000373770848992616	0.0003889703664017438	0.00032028737064217466	0.00030978366997459067	0.00036314835397265933	0.0002787679108184554	0.00027511470607467314	0.0002646212489991324
b0438	0.00046090439671317315	0.0005535509673178795	0.0004395125953032655	0.00046400366208326635	0.0005539471451411884	0.00045924938932587504	0.0006845899370596387	0.0007227649706091089	0.0007827552487655268	0.0007741169371043399	0.00082012137866118	0.0009186039973517631	0.0007188348261348613	0.0007765673329142367	0.0006673508551263167	0.0007094538412638573	0.0006757381974834286	0.0007744859295689288	0.0007039200369485105	0.0007188860350702245	0.0007012008711229156	0.0008338550244566073	0.0008003087255182327	0.0007168741138410625	0.0007133991423845724	0.0007384716212571901	0.0006940938416800743	0.0009056192724440854	0.0007445323003491921	0.0007740235282415058	0.000730229360467239	0.0006558704931005576	0.000602273084436262	0.0005862507585302792	0.0008138803990500289	0.0006598764508603069	0.001278974724622457	0.0010558670628589583	0.0013347101220380002	0.001184284402457501	0.0010507684692269376	0.0011532874178446445	0.0011889080153464364	0.001187807573915293	0.0006851934224481806	0.0007268704556563532	0.0006229550710332535	0.0006872929619033255	0.0007417711278124662
b1874	3.227011112407412e-05	3.0435534080678092e-05	3.518981399971749e-05	3.514140290102511e-05	3.214939002857357e-05	3.299670524775446e-05	3.598536045995643e-05	5.40608592004937e-05	3.752877764508285e-05	4.1478651845217545e-05	6.776738409727619e-05	6.401438142112357e-05	4.044955505820399e-05	4.0143820241365055e-05	4.4622659099783344e-05	4.413060111162376e-05	4.849220737215152e-05	4.044480608245616e-05	3.6784702627969227e-05	4.015450372379267e-05	3.3296353997692793e-05	3.3320722851599174e-05	3.280686303577859e-05	3.5524631790865976e-05	5.41448368640229e-05	6.387425440223417e-05	5.1419959824412e-05	9.702867859683662e-05	6.750622165311424e-05	6.734680575526178e-05	4.973944679231261e-05	4.948012946681765e-05	3.492328249460106e-05	3.4388087587662577e-05	0.0002038633004146777	8.549020945242343e-05	3.206639350253703e-05	3.134447592727959e-05	3.2998664701489886e-05	3.200917695935829e-05	3.1927583068167297e-05	3.193197905693265e-05	3.201581169304644e-05	3.0596563390513566e-05	3.403694545871794e-05	3.3901104176068996e-05	3.459838592126828e-05	3.368087359550447e-05	4.2973795264413814e-05
b2038	4.589598559368925e-05	2.928222583397616e-05	0.0001256119635501383	0.00010804427432121568	5.6482947321469e-05	7.269452985702332e-05	4.082304448653967e-05	5.63011759563754e-05	2.9827258818881712e-05	2.9992128299547452e-05	2.800741256518622e-05	4.454615099136881e-05	2.822209289294204e-05	3.482830705162395e-05	3.9869554811404955e-05	4.172234633422065e-05	3.112911859369904e-05	3.1891761322495745e-05	3.225228049623484e-05	5.6686659543901826e-05	3.319531467206132e-05	3.3219609577553854e-05	7.974407912804253e-05	5.717465284127612e-05	4.467951851201131e-05	4.5498021045707756e-05	3.5547682018306174e-05	3.914798162661177e-05	4.4156763061295406e-05	4.484622539709083e-05	4.290679037133629e-05	4.268309519894874e-05	2.7756453877145374e-05	2.7331089716373328e-05	4.4764276358803084e-05	4.386703363498657e-05	6.818581396792111e-05	8.762932325891123e-05	3.128811123761953e-05	3.793739452750615e-05	5.809658745492716e-05	2.8718358872223742e-05	2.5445643625704275e-05	2.431764828175112e-05	4.955745947304904e-05	5.5246609717307986e-05	5.282554978171373e-05	4.696317122709866e-05	3.702101270758159e-05
b1108	0.0002453948053277034	0.00025050154798143603	0.00027567672706413777	0.0003322640038936326	0.00017849266382279048	0.0002157958920718648	0.00019344734627251388	0.0002336101059242123	0.0001180782423274934	0.00016399707920391766	9.101495794823287e-05	0.0001624714756798169	0.00023608537297714545	0.00023235653390038432	0.00025329564831388116	0.00021458573310347267	0.0001605010720056851	0.00021823397971591207	0.00023618182258571446	0.00026703427094816796	0.000168876395457691	0.00014002194149396782	0.00021900520001787692	0.000190187929981026	0.0001159264408008216	0.00014290280722546787	0.0001433445108153404	0.00014426548239727908	0.00014688472852829594	0.00012439535511272426	0.00016405560427246087	0.00014836390727817025	0.00015963391644914632	0.00012656348895946954	0.00021388992276397448	0.00017177434935558206	0.0002306828979861914	0.00023094135798348218	0.00017884572612352585	0.00018795838131233542	0.00020036290660259212	0.00022127376035692222	0.0002407880629825114	0.0002339457089999364	0.00017263858496131617	0.00017059387232151463	0.0001646480845000016	0.0001853551141327972	0.0001973547589442568
b3355	6.363319298004762e-05	6.001560410375477e-05	4.737955778121883e-05	4.7314377088653476e-05	5.794179823063837e-05	4.96740113645489e-05	7.211355198468845e-05	6.233284442961403e-05	5.547737789507229e-05	5.578402781345056e-05	0.000115755193558869	4.64198748827028e-05	4.2542446993455644e-05	4.222089321565245e-05	4.018315468163735e-05	3.974005149932055e-05	4.2827958054262505e-05	4.3877214579177574e-05	4.022320919530837e-05	3.868817454935004e-05	4.024128516932126e-05	6.075935737137276e-05	8.359477681083667e-05	8.658424355921085e-05	5.1492456865948855e-05	5.025094474375257e-05	8.935656467690211e-05	0.0001653211629236414	0.00018663842761095097	9.899265077415981e-05	8.650560893219818e-05	0.00012033059969146906	6.442206117306141e-05	6.051825861337478e-05	8.471795542603127e-05	7.576924664280451e-05	4.317418511507194e-05	3.887918793564845e-05	4.4429394851017345e-05	4.3097148773998916e-05	5.2803286308703385e-05	4.773261846040457e-05	7.569020658651125e-05	4.314143639064964e-05	3.940793068765889e-05	3.925065382926262e-05	4.181489403772144e-05	4.070600760679309e-05	7.6271472269877e-05
b0844	3.64108913946096e-05	3.434090826919347e-05	4.597448801674866e-05	5.251967640091361e-05	4.200226084247847e-05	4.31092540022307e-05	4.0602867664929544e-05	4.1015726411037136e-05	3.9894658379522065e-05	4.011517517753923e-05	3.874127461706966e-05	3.659575713469616e-05	3.971715710531742e-05	3.941695806145935e-05	3.751454794604011e-05	3.7100871725002574e-05	5.1557938061333283e-05	5.8929632794766224e-05	3.886955441006459e-05	3.738617916760952e-05	3.7568817925204823e-05	3.759631369953249e-05	3.8558872197066204e-05	4.1753145845671604e-05	4.072833355618752e-05	5.0653225021882195e-05	4.325600669856027e-05	4.519776742558891e-05	3.909526861960903e-05	4.4155477766575556e-05	4.346019533253952e-05	3.982939332377521e-05	4.078712212669407e-05	4.016206461572673e-05	5.526060746634034e-05	5.4152979196748004e-05	3.618103348787863e-05	3.5366482142595264e-05	3.723293024909157e-05	3.6116475131334834e-05	3.602441141642552e-05	3.6029371482069285e-05	3.61239612092979e-05	3.452260025932096e-05	3.6790807415426285e-05	3.6643975483193606e-05	4.211986291680593e-05	4.1002889036186396e-05	4.340187511228024e-05
b2988	0.00013354150704873895	0.00018294353060911868	0.0001708437309696439	0.00017385838846349042	0.00012337967065904795	0.00014417672713045688	0.0004847399481114838	0.0005740098512712708	0.00044304309049149413	0.00042001183109617823	0.0003349795439691293	0.0005436265690217718	0.0005688362455761602	0.0005750359937372575	0.0006771853540315026	0.0005891389647558781	0.0003678420115149143	0.0004288916282731905	0.0005024322617115892	0.0006164684560528031	0.0003794952816711431	0.00030890260309255144	0.000149149374851588	0.00014512055005917743	0.00012632479636494383	0.00011037543177567229	0.00012910365479358124	0.0001259058393954371	0.00010942531226808948	0.0001111338757170627	0.00011110651750037815	0.00011052726206387197	0.00011222578150427322	0.00011050593553339224	0.0004646810238752583	0.0004759218507998634	0.0006694230299273551	0.0006876857204971297	0.0004295043259631186	0.0005128265757886408	0.0006421671378108325	0.0005750771007435077	0.0005469803646754924	0.0005616372869601058	0.0004568187004397751	0.0005548542962059782	0.000483920471242391	0.000546617133963043	0.0006320307331229305
b3764	0.00015990033691022737	0.00018264899846017027	0.00020799893094039252	0.00017488417941110066	0.00019750145744835637	0.0001890698271015506	0.0002793990080475941	0.00023924071112066107	0.00023928200337974427	0.0003065719288066346	0.00020087972533110746	0.0002104198627534316	0.00021745670332177087	0.0002383719316195718	0.0003133200758527572	0.0002555077420709005	0.0002036606223904574	0.00032743229295834953	0.00022121901078154957	0.000211122945415116	0.00021802158293641853	0.00019164366454869864	0.00020085548932894222	0.00029057401909500643	0.00024060625521456108	0.0002731085671791897	0.0003231325667654707	0.00021013439352810258	0.0002481822774763947	0.0002358292394747459	0.00048077078670198903	0.0003994913408084907	0.00031918218645287955	0.0003165113726325289	0.0003623435798890061	0.00024334522021893544	0.0002606307788967804	0.00022629120225196525	0.0005320124341332314	0.0005247410517077364	0.0004094587355649488	0.00027149793453671645	0.0005408378901109048	0.0004175471326586684	0.0001746234013669743	0.0002181071616997526	0.0003364694697897677	0.00018936517722404988	0.0003135518581058667
b3810	5.880619628543695e-05	4.133061984936055e-05	3.822944118244632e-05	4.033199309722234e-05	5.3234580358093965e-05	5.405943186138234e-05	3.532661136099667e-05	3.568581999106417e-05	4.429750144295662e-05	4.4542354853792585e-05	3.459395280150976e-05	3.267811675187859e-05	3.5465365347223686e-05	3.519730314078021e-05	3.349854938545253e-05	3.312915793390297e-05	4.315452097889062e-05	4.421177807854771e-05	3.353194069369972e-05	3.225226431429603e-05	3.354700966757592e-05	3.357156197073926e-05	3.795442394987367e-05	4.109862421723273e-05	4.284874503120155e-05	5.2661372774324215e-05	5.0748784425523495e-05	4.267553761711718e-05	4.534642922272661e-05	5.4235194654582524e-05	5.391892805996463e-05	5.815786203956917e-05	4.344729018998633e-05	4.2781465938398476e-05	5.900465499461591e-05	3.595149144629779e-05	4.2983407569644035e-05	4.201571292177151e-05	3.3247079359940896e-05	3.2250142732779356e-05	3.384626162368031e-05	3.385092178807575e-05	3.225682741288558e-05	3.082689497856979e-05	3.656602329694154e-05	3.642008847702498e-05	3.485884331550945e-05	3.39344239372e-05	3.451673099959327e-05
b3741	0.00036032063457803185	0.00042167426745840056	0.00011226324713832599	0.00010169870175551194	0.0001919404998755218	0.00013609486681848376	0.0002572724671928609	0.00029862960760468463	0.0003110024409089454	0.0003345958014721399	0.00036147446464555096	0.0002845464742129393	0.0002831487199213462	0.0002507583488280298	0.00028487169841146095	0.0005327401848771842	0.00027132141717631106	0.00024322253521875237	0.00023661852483220793	0.00023123572493772545	0.0003953001655556864	0.00032421632749345206	0.00023791712904864225	0.00019456571054212338	0.00021290368232825332	0.00022619618172451674	0.0001462224986471357	0.0002327859428859105	0.00033288183602844947	0.00034044363465101973	0.00022217933115175118	0.00022258852078852864	0.00024351688300706256	0.0002358669615964207	0.0002011790657272205	0.0004909186312020599	0.0003858128008620022	0.0003042728516804438	0.0008083462415829525	0.0005835218020292055	0.0002408167162006227	0.0003019718955874397	0.0011410215803273063	0.0006386467634982092	0.00021176097184460283	0.00026642000190688585	0.00026411510424472146	0.00025020359199872945	0.0005363173591133588
b2532	8.468449695052399e-05	0.00015974025519360235	0.00015661466596073904	0.0001807002813910067	9.918904787736296e-05	8.922409605400336e-05	0.0002290994648951487	0.00021133204280210827	0.00022162311463742849	0.0002710741059155592	0.00017107679699166764	0.0003381574409296723	0.0002658879399931271	0.00029392072311261994	0.000282387921179587	0.00021368251092287652	0.00014608879257278036	0.00023560619685809552	0.0002204113210750554	0.00020547234757405954	0.00017032728874221242	0.00021683142016649032	0.00028211474978544383	0.00031685523779968614	0.00015848874294356456	0.00016991854207070033	0.0001540633530406928	8.097159976999132e-05	0.00012528528060168446	7.29722228997988e-05	0.00030162601229470257	0.0002683405112090737	0.0001817460154501932	0.0001490831716127235	0.00021903558186736198	0.00025163219434906967	0.0002373822999114609	0.00015339522144332176	0.0001775811227779964	0.00022418850390558068	0.00022106949412183785	0.0002160041592598731	0.0002634051326039103	0.0001570590452204578	0.00019166099442668555	0.00019032022090258472	0.00020919531461726718	0.00024754241186779926	0.00026606538122815664
b3617	0.00021799848511274314	0.0001346326464748442	8.156163769688964e-05	0.00012416071990688387	0.00018492356820873164	0.00022430593857896618	9.712388283763127e-05	9.811145949887485e-05	7.595434209166127e-05	8.491602680439927e-05	7.764046998971363e-05	7.334068926878635e-05	0.000111434698127739	0.00011059242762630672	7.706156655507511e-05	7.20294468989372e-05	6.360350453107597e-05	6.516174814502886e-05	6.396841385990924e-05	6.15271931446458e-05	8.093758562965866e-05	8.052591027533825e-05	8.721247654500963e-05	9.44372862913522e-05	5.577271560211809e-05	5.67944389901889e-05	5.6863421396960885e-05	5.545495062341776e-05	7.988650463920185e-05	6.647110607112487e-05	5.668198637399967e-05	5.638647401794912e-05	6.860487468269365e-05	6.755351361641913e-05	5.720747512225104e-05	5.606082437802964e-05	5.256942479427858e-05	5.138591809037809e-05	5.409778378099615e-05	5.247562438721424e-05	0.00011370817845473572	9.476986208827476e-05	5.4296380679954034e-05	5.1024619484564806e-05	5.345539906133393e-05	5.32420588254479e-05	6.209901016119025e-05	6.04522105859072e-05	6.584708454074046e-05
b0088	0.00013017748535330652	0.00011996512702086023	0.000137079218004237	0.0001590744943414758	0.00012672048560729833	0.00015190633697036298	0.00014090275345965235	0.00020832243128060386	0.00016713076513995653	0.00016969680369678788	0.00018450264971133575	0.000169790320932299	0.0001224869637542125	0.0001586749596942672	8.702657950133368e-05	0.00015492047355335285	0.00011185108299497237	0.00012241711166464372	9.684952290073011e-05	0.00012075448963767957	7.792456630982344e-05	7.798159755030863e-05	0.00026248818678871065	0.00015484727972988853	0.00022227402091050353	0.0002644228392597773	0.00017089682086837278	0.000241141707811182	0.00030251725578957304	0.0002683697373423834	0.00018366025154424047	0.00022930517321649842	0.00014625748015226423	0.00012601408984905317	0.0001499021983995314	0.0001705907617133323	0.00027056075486606417	0.0002263434761273076	0.00021542512258531708	0.0001966443754095784	0.0002708642996554731	0.0003269501995846872	0.0002233041759022452	0.00013426154329889247	0.00015764211121408017	0.00016351349897675667	0.000145429533631912	0.00017268781987278724	0.00016457400727630693
b4160	0.0003143316528871654	0.00016991879304660543	0.00023542222112493945	0.00027897233502853096	0.0002056149615252814	0.00022036153147674122	0.0003204709840487008	0.00027575421026972266	0.0002507047354460411	0.00019974612711680305	0.00011283125115416965	0.00031669161352613346	0.0002500038877647769	0.0002678646411016135	0.00029527206330434323	0.00025561088555174036	0.00015902277513414785	0.0002210734438752116	0.00022226278936740554	0.000235271765824394	0.00022942180486456944	0.00018602653711861637	0.0002863288172083492	0.00025996392449416074	0.0001823499474324282	0.00020955920375048808	0.0002761714126493417	0.00015777367705552373	0.00017246096608711684	0.00017189509156792193	0.00034777789175128573	0.00027426010948825404	0.00028546750099110485	0.0002709669280486471	0.00030455801047807367	0.00024569049381915756	0.00022472388236773877	0.00020305133453298393	0.00016090845070868413	0.00017908131007547716	0.00019667532574175838	0.00020760942196068903	0.00020928574374399402	0.00020685531648504166	0.00022620693184331132	0.00025973091985980503	0.00025632362114914946	0.00026539431216997716	0.0003659838800871295
b3168	0.003506146958028645	0.005041322656088719	0.0034584398440205516	0.0035602079285032896	0.003465332573199945	0.0033471381929363127	0.004628528113370805	0.004321842824719444	0.0039521787222143966	0.003769820937315281	0.004164409827192329	0.004170781809418978	0.004150250258930774	0.004351856858545542	0.003905235448233972	0.004638593517033339	0.004068421154677045	0.004308266940502873	0.004806496644901996	0.004767090707198561	0.004353927293067337	0.003947770538855371	0.004593553841973114	0.0036193804907362235	0.0036195136318972324	0.003708836826847305	0.0034797252554783944	0.003453979312545556	0.0034813305307568373	0.0032211838431091865	0.0037808425904925272	0.0034220037380104547	0.0042011573252930924	0.003957917202009015	0.003481850279822746	0.003823428808226085	0.006027700684991101	0.007360246408320712	0.006380893979241856	0.006617516388628114	0.007301565510914986	0.0063539600576608905	0.006070293677847084	0.006356717081610529	0.005012885702566172	0.004591832332818308	0.004400536941476908	0.004720176268374183	0.005184873764209773
b4041	0.0005528775791308565	0.00045307469261001885	0.0005006602012038499	0.0006010182949516947	0.00044103261166071275	0.0004981195675497942	0.00042533621176009476	0.0005283240468237595	0.0003240692434800259	0.00037058648361951965	0.00035583744095904566	0.0005216829712613512	0.0004628543112427474	0.0005033033486657459	0.00040730961649839483	0.00031220870971508945	0.0003131170461161445	0.00045889024689197664	0.0004097093415912794	0.0004496850070117289	0.0004328315384683354	0.00033234652061064614	0.0004751585865206555	0.0004680224331970581	0.000320259898726478	0.00035287544819340123	0.0003605054570451974	0.0003353649706544335	0.0003630970327353656	0.00026207276378005366	0.00044427485599435876	0.0003585118896653901	0.000371343561754194	0.0003821328932014364	0.0005069252222723205	0.0004578427950337336	0.0005599524653357867	0.0006224536672098623	0.0005001259298723985	0.0004506141799218669	0.0004016500473661667	0.00037014278591010973	0.0004670097705351227	0.0005049597203526585	0.0003994516921967965	0.0004630321800632779	0.0003647799762437243	0.0003591416999919245	0.0004987021978083672
b3642	2.9663903962565907e-05	2.7977491510560774e-05	8.888850625977554e-05	3.881825573249633e-05	2.9552932575779682e-05	3.0331816701438965e-05	8.937986016872111e-05	0.00010561041168948627	0.00015322429985816066	0.00015874006918263853	7.373415964654713e-05	0.00011524938119518468	0.00018163713833442517	0.00017891496485261657	8.989132782938444e-05	7.79780774061345e-05	7.445639327623519e-05	0.0001334909195474416	0.00010077864314797025	9.792174556722329e-05	3.060726514059982e-05	3.062966591074832e-05	3.394597660368911e-05	8.759379690467632e-05	3.595595114508073e-05	5.677922907594528e-05	7.957693598382002e-05	3.1094606203751196e-05	4.945144046395883e-05	5.476506709847129e-05	9.588204465766004e-05	7.040744565767859e-05	9.630839763714587e-05	7.623787894829058e-05	0.00011105746938700656	6.445358566077906e-05	0.00011220939061947399	4.406697965314528e-05	4.2569026808220484e-05	3.412199994538117e-05	6.880993235260658e-05	4.9579572448687086e-05	5.861297253709306e-05	5.8378171303309614e-05	0.00013122817106751155	0.00016958963818363256	0.00015581356973386155	0.00018992716763178063	0.00015481365873198707
b1176	4.062000137257966e-05	3.831072757633122e-05	4.6295604637248835e-05	5.365185215350191e-05	3.811828632140069e-05	3.295971619023138e-05	3.3884383074083796e-05	4.141987782629818e-05	3.30209463206668e-05	3.3203468834855514e-05	3.2066286602948325e-05	3.0290434383798272e-05	6.003083356360734e-05	5.3903086111334665e-05	3.105092070687163e-05	3.070851947212316e-05	3.3094652227189e-05	5.2184908806325836e-05	3.1081872222197025e-05	2.9895697581316117e-05	3.109584015578065e-05	3.1118598503013055e-05	3.442191230293116e-05	3.7273474113191395e-05	3.478742690050385e-05	3.542471212664584e-05	3.436508995187804e-05	4.9996128799012654e-05	3.982084577484526e-05	3.651068708438406e-05	4.6609861953555366e-05	4.6366860763896916e-05	3.261524701000408e-05	3.211542245625563e-05	3.513978766075597e-05	3.4157750229163487e-05	2.9947166191119575e-05	2.9272959233582736e-05	3.456955995706488e-05	2.989373101677359e-05	7.389561674173389e-05	5.730940296280222e-05	2.9899927269319955e-05	2.8574475288602086e-05	3.045187817380517e-05	3.0330344877134462e-05	3.4278629022760677e-05	3.254903246553572e-05	3.95065079514421e-05
b4242	0.00014413593299028357	0.00013594171039291625	0.0001663551342430762	0.00023372248662167168	0.00022640067855237702	0.00023236759551098222	0.00013831887651795892	0.00013972533279078868	0.0005959717566649901	0.0005389916424991921	0.0005250094651428854	0.0004631538009193571	0.00027198621039242104	0.0003382672399128941	0.0005885995589396203	0.000512427461272195	0.00024377316587884543	0.00033615026925312306	0.00025390347726903087	0.0003402294571651246	0.00013460760616161674	0.00013470612244629668	0.000830159616069921	0.0005303364342451836	0.0005531335889745393	0.0005789440737903234	0.00045912099066134916	0.0003826819038478259	0.000652782908346105	0.0007892564768245764	0.0005185265772583251	0.0004575127791952381	0.0006045897967459891	0.0005751440415505196	0.0004766887818257171	0.0003734843556767767	0.0015859406616147006	0.0014551984979480905	0.0008079556810002901	0.0007346803126157638	0.0010273878649457696	0.0010775003529774323	0.0008934896315857117	0.0008419112860423636	0.0006027576945729545	0.0006691755235792716	0.0005425654695632793	0.0006302987929110525	0.0006399976537100972
b3956	0.002235009505819361	0.0030201070368859476	0.0024052328667299597	0.0024681052332807367	0.002192199580985223	0.002311047014814818	0.008013899104125567	0.0091741576126648	0.006455650970842394	0.0060757412616222976	0.0066369263096998045	0.006359939351871508	0.005903447271040828	0.006153752931636041	0.007621871568338526	0.008107965921284946	0.005676117542628954	0.005686685955447822	0.006907587266358904	0.008024323615744525	0.005479252880511447	0.006567365143571329	0.006036522406748387	0.005174486180947918	0.004545136871990403	0.003967041625747363	0.006464721650209687	0.004571380271193731	0.004989920253318525	0.004864580393924003	0.005937772844599671	0.005805186330773046	0.009134160951066471	0.010109660526377141	0.0063282103793324525	0.006106988752632997	0.004995723801725174	0.005336161054455659	0.006058152880545523	0.005867140818045919	0.0058044967078670455	0.005659100743233645	0.007419391222006763	0.008207168115426452	0.008976146645089016	0.009231373739049536	0.007187670049674387	0.00660663389880172	0.008357453547309622
b1281	7.943328489269796e-05	5.914535557776352e-05	0.00011458176911701638	0.000140222683018803	3.942922888499723e-05	4.046840834330521e-05	0.00016534638011207343	0.00021413802293720344	0.00023086755179468037	0.00023398607688169946	0.00017288957690781483	0.0003056200474864438	0.00010093518654403449	8.96119455060499e-05	0.00010682404253516626	9.939819770593417e-05	0.00013038241099922056	0.00015772083758943021	5.576484347146922e-05	5.253078362681247e-05	0.00012797168638185795	0.00014389364717510528	7.860105297619997e-05	0.00017430569480302057	0.00017071262051711526	0.0001572272815464904	0.00014199904488146963	0.00014637002374702515	0.00016852022762109333	0.0001577102801928723	0.0001502059515488951	0.00015922594025236588	0.0001692135434846955	0.00014998803111348276	0.0001989165006224179	0.00016687144324504591	0.000216023959626455	0.0001792157624429136	0.0002054891203197091	0.0001819104310230537	0.0002332886491693158	0.00021870374758366766	0.00021015286304256625	0.00019925131529334748	8.673939467470905e-05	7.517331971099246e-05	8.456671797475132e-05	9.890527762660481e-05	0.00025002672663112813
b0990	1.0205496631580315e-05	9.625307435306205e-06	1.256484121320629e-05	2.0703466728070324e-05	1.0167318308340131e-05	1.0435283689122048e-05	0.00015694011456856045	0.00011851801783108628	3.0028948928812275e-05	3.554478628461351e-05	1.3135491011157762e-05	2.1010945713539374e-05	0.0002244395094131171	0.0003315308312783954	0.0001077770805617055	9.585427608218007e-05	0.00011224985796663634	0.00013592581355374147	7.961894006813687e-05	7.306983212288103e-05	1.0530048293321737e-05	1.0537754999242298e-05	2.782071919403371e-05	3.287975335255404e-05	2.2624477450705337e-05	3.723023364921612e-05	4.2285334839386855e-05	1.9669986424785147e-05	3.274112222379878e-05	4.154337574572539e-05	5.90811247151858e-05	7.359796209790492e-05	7.517431877104295e-05	5.086839270704909e-05	3.346335768759592e-05	3.4362487263457726e-05	1.529338852637544e-05	1.4949085199543339e-05	4.342682370454018e-05	3.004237921104492e-05	1.034145775214891e-05	1.0342881628550663e-05	4.2868256234418215e-05	4.0967923346514064e-05	2.7360017084961032e-05	3.578223618482148e-05	2.6295661488569732e-05	4.355151873677802e-05	1.0834433469776864e-05
b1732	0.0012480910371326132	0.0015709143412271126	0.0010396908742265993	0.0008850904659669791	0.0016682430447681348	0.0022083055488923667	0.00047298949568732554	0.00046705092149057855	0.0001589898115095126	0.0001706573041489458	0.00018375644262912368	0.00018342204761758957	0.00019032733460605527	0.00018985247841044964	0.00015684214293859653	0.00014059916829453005	0.00019453738465835963	0.00022634458908883418	0.000223103107381735	0.00021105651729344586	0.0001726840872182834	0.0001599416059759028	0.000999061512560232	0.0008136964345129931	0.0008997773884841602	0.0008897299627863405	0.0008152433489006299	0.000979815497964369	0.0009647359151071114	0.0009387755438792154	0.0009976803725064642	0.0010930552123040705	0.0007167798407198453	0.0006517222544354543	0.0008028483396315175	0.000555634824109991	0.0034313710840250243	0.0034025423507621872	0.0015266068925841084	0.0015196835681848056	0.002083027379734875	0.0016789838624026324	0.0004186399293621898	0.00033086932549596733	0.00019339476698681838	0.00023114751530257932	0.00023479494122844997	0.0002211353099287119	0.00025989804220384675
b2501	0.0003266909738230915	0.0003426212161767149	0.0002514153052241035	0.0003048038465336743	0.00038649424389481047	0.0003288272703611668	0.00023664114738652115	0.00023437847192638503	0.00020227820180773127	0.00019589780913961113	0.0001864729002098658	0.00018213144786335378	0.0001967381646408717	0.0002486688977382303	0.00014200032289165044	0.00011616184790202389	0.0001560177922342531	0.00020099656375889186	0.00017372895053487903	0.0002599316976951779	0.0001343054267656258	0.00012298379780966448	0.00034181183170185254	0.00020285862977302037	0.00024809640120637124	0.0002834292201514954	0.00024324110435816883	0.00023543259666666455	0.00023879613871353612	0.0002115252972443908	0.0002743682794005757	0.0002901664918605068	0.0002421454180745653	0.0001704399207831885	0.00025115265309706236	0.00019923888210118405	0.00021303752534472374	0.00016113915224050192	0.00020183189670306757	0.00016033692805689074	0.000145618849950774	0.00019194028394792668	0.00021185742460502155	0.00016213402222311262	0.00018740035638628493	0.0002363122666281252	0.00019428572497313647	0.00019179732633704932	0.00020502358898944083
b2431	0.0003100976015082463	0.00022883092912233277	0.00036445942862707966	0.0003753793142158548	0.00026992851555653036	0.0002942014026242847	0.0005139453840970822	0.0005897755179584238	0.00042786956906830896	0.00037361465526658164	0.0002123994997406923	0.00041989636798503953	0.0005235909942276304	0.0005593723759793879	0.0004459270712997007	0.000402893438848692	0.0004027189086346851	0.00043972384596697143	0.0003757020813960756	0.00041823917652705224	0.0005490168314489226	0.0006118689898141577	0.00031806328491553875	0.0003681772821106308	0.00024628901059286975	0.00024187028543829367	0.0004276283290465589	0.00023417061693710003	0.00021876066404099062	0.00020194447253779724	0.00026931786982221614	0.0003905057559353008	0.00020052348921556872	0.00021719554119101444	0.0003470457103058616	0.00040899667015615687	0.0004196540109763488	0.00022513803316466627	0.0004693917139915637	0.0003759050117792739	0.00023382291252348127	0.0003383288378292223	0.0003999154205015072	0.0004269360607473124	0.00026246512744052875	0.00036098854480840625	0.0003688291718442892	0.0003999154917715748	0.00036558054941256715
b2168	4.248885060297767e-05	4.007333149872659e-05	4.633311438041933e-05	4.626937329406367e-05	4.232990164331561e-05	4.344552996027385e-05	0.00014664396924118626	0.00015009453554723425	5.594322491333172e-05	5.743257111456033e-05	4.5208237599403956e-05	4.270457541803423e-05	0.00013086217744740907	0.00011479851356744669	0.00016848525738673146	9.89577308537958e-05	5.881268762447136e-05	7.270596168371585e-05	0.00014766361246217432	9.208820020927538e-05	7.147036015846863e-05	4.571551956746216e-05	4.103579321664216e-05	4.4435258643214306e-05	4.441046628562171e-05	4.522403994057615e-05	4.5669304904222434e-05	4.453810527491091e-05	4.483474821262555e-05	4.553479658765174e-05	4.552358712677679e-05	4.5286249246644245e-05	4.5982182297838725e-05	4.527751114387361e-05	5.212319178462398e-05	5.1078449003662004e-05	4.2220623215925805e-05	4.127010129535225e-05	5.221075391327302e-05	5.064517841281041e-05	4.203785669908943e-05	4.204364473338486e-05	8.43080480713991e-05	6.195142486245298e-05	4.4736058161031e-05	5.964957890442485e-05	7.694483214181169e-05	0.0001199960028578527	0.00010120718516873748
b2569	0.0006963889828261297	0.0006554706031863657	0.0005658998755558744	0.0005904253009842956	0.0007057093271709414	0.0006112704572676429	0.0010940471109123341	0.0011793649581596432	0.0010963093482898622	0.001036428722595969	0.0010001829798038393	0.0012724616817253558	0.0009493381078553487	0.0009520720868661106	0.0010250998460389284	0.0010080561582980832	0.001077879270358754	0.001152609037265423	0.0008975841308615373	0.0012405125929255058	0.0009989747648001528	0.0008717435378249461	0.0012553798303099628	0.0009712994108067948	0.0007985381854524246	0.0008663787815135616	0.0009687573010778368	0.0008488094288057952	0.0008997865470766077	0.0008534667832218593	0.0010916555431434612	0.001274338064709762	0.0010637892921847706	0.0009957127914656076	0.0011093902994338946	0.0009498606912727112	0.0015910935577563123	0.0015874179711196173	0.0012470945845892416	0.0012425263135665628	0.0016462087448737804	0.0015349543789968869	0.001508246403886623	0.0014347102596126882	0.0010238218688890625	0.0012039827141069055	0.0008644033962274866	0.0009465735170336835	0.0011033518335177247
b3783	0.004800750302023183	0.004687723842444231	0.001204139851444272	0.0013876473202127813	0.0034251241805167395	0.003742637720338162	0.001298645784549639	0.0014024360601496665	0.00152311420033241	0.0014126695521836847	0.0014029040679290532	0.0019058642998265748	0.0014241424312243986	0.0015807660548362084	0.0015556971604227432	0.0015993342778909663	0.0014156833468969446	0.0015851674053328484	0.0015808347729629006	0.0014544180277940178	0.0012363035680898683	0.0013429614732901392	0.0014602127319198533	0.001271286554675248	0.0011697625304728535	0.0012631608388889346	0.001155893440094108	0.0012335787327218534	0.001407577401957825	0.0014487367815030122	0.001154868755213542	0.0011297710212599156	0.0013112393868914905	0.0016334014953895172	0.0012731007412090458	0.0012159720061536256	0.002839738026552051	0.002011831845841921	0.0027906218932994315	0.002338061134193543	0.00191349373540434	0.0022940487944315474	0.00279629105732412	0.0026398063919524273	0.0013920549993470337	0.0014740624254755037	0.0015037315945265193	0.0015702314481628957	0.0019291735793796165
b0782	0.00048448417486993535	0.00046550624577649423	0.00029968208608179047	0.0003682824594370837	0.00037134647349531966	0.00030442232282799523	0.0002810093168239134	0.0002448620983398688	0.00015250272141625426	0.00020750606459815936	8.255439173306005e-05	0.00022362913247421813	0.00022805932843307465	0.00022954144584655313	0.00019690139864453636	0.0001707912159169304	0.00016650144360395427	0.000229217705945136	0.00019689405639447934	0.00025224555166205085	0.000248927262235664	0.00021812365610929593	0.00023567382913074195	0.0002898844201780587	0.00011328899709292887	0.0001279725144770852	0.0002563429574805929	9.209197843334279e-05	8.083073267542315e-05	0.0001032507648598687	0.0002548904578766832	0.00019653652972846316	0.00019015582788502766	0.0002042828135579232	0.00027732141066462776	0.00030502713316317675	0.00021697506204977995	0.00014823306323977526	0.0002636599223923228	0.00023812920327685424	0.00022775565579039194	0.00024810420973769197	0.0002883214168456478	0.00017015358705020915	0.00021125597709382285	0.00022571199610479565	0.00027030327798598406	0.00022728115957264632	0.0002565420251078759
b3528	0.0007891331485835818	0.001194368167125006	0.0008075999496803151	0.0007326959721283805	0.0012448664386264824	0.0009120638074561795	6.005087784048205e-05	7.332127699725095e-05	6.845480311007713e-05	6.989215752882359e-05	6.596437293938428e-05	5.554876399185737e-05	6.028674248630534e-05	5.983106983068912e-05	5.6943398177164173e-05	5.6315478315118984e-05	6.0691339142499164e-05	6.217823663876591e-05	5.700015927864643e-05	5.482486742430897e-05	0.000143308251136765	0.00011264630344910171	0.0001216091562570475	0.00011710778984555222	0.00011101451297545242	0.0001335094524001571	0.0001322411198190554	0.00011133357695783639	0.00021350054218337723	0.0001164002709541283	0.0001591098647510655	0.0001516212996053926	0.00013106667164329062	0.00012905809140334004	0.00010757632196607423	9.21789210623516e-05	5.491925424038218e-05	5.3682845323581904e-05	5.651593018063805e-05	5.482126099766406e-05	5.4681517323202336e-05	5.468904621554949e-05	5.483262412854462e-05	5.240191553168083e-05	9.372219489550451e-05	9.334815007462829e-05	5.925572991445573e-05	5.7684331101448585e-05	5.867418121506677e-05
b1329	0.000236960232782337	0.0001750862141494673	0.0003157450684108478	0.0003270399755111154	0.00031939393055748324	0.000362147748832901	0.0001452548716279504	0.0001571630290978638	7.983349550403379e-05	8.027477329705543e-05	7.752545073928822e-05	7.323203986073283e-05	7.947829639338168e-05	7.887756586975699e-05	7.507063893855388e-05	7.424282839765004e-05	8.001169149211418e-05	8.197192478787917e-05	7.51454692488538e-05	7.227769959318839e-05	8.956135428057404e-05	0.00010009427766722485	7.037032484553995e-05	7.619990598964335e-05	8.145529620195128e-05	8.294750938026402e-05	7.899712275153553e-05	7.70404142761028e-05	7.688497160110748e-05	7.808545117507624e-05	7.942390214614563e-05	7.900982448318104e-05	7.885265159425428e-05	7.764424463713725e-05	7.878996691032865e-05	7.721072269439633e-05	7.240213330836545e-05	7.077212859588335e-05	7.45070916854525e-05	7.227294510432427e-05	7.208871572453165e-05	7.209864134852131e-05	8.297396671851407e-05	7.929576350602932e-05	7.362235641794195e-05	7.332852995400203e-05	0.0001304248878690662	0.00012696615882666108	7.735239578269432e-05
b0565	0.00356441508431142	0.004109270622873048	0.004575203032552707	0.0046770487192086645	0.004731901305363777	0.004914306415986457	0.0023806937758549577	0.0024627013855867564	0.002031446916325343	0.0017293742468435494	0.0011542531564760973	0.0016245309883375415	0.0024384608911950604	0.0022050247871448813	0.0016219112621309413	0.0014556969898071456	0.0014808263258533198	0.00146251517698243	0.0015924927986268227	0.001629479977884628	0.0036777693756812	0.003130100846580522	0.002252022405731554	0.0022033400216531188	0.0017943997778802376	0.0017568076460514415	0.0017518677937890781	0.0013618908709817073	0.0028832268168121995	0.0032172806701060348	0.0026421876532172982	0.002716213416632456	0.0017650909589364534	0.0018258250678035363	0.0017047083711234762	0.0019647077149071764	0.0024101157810936446	0.002033606750533177	0.0029971471797466407	0.002945706015917956	0.0024101032230625483	0.0023430649644319295	0.002692175792337931	0.0022982165135033536	0.0019551144633927382	0.0018367721495466235	0.0016720447490182672	0.0015456512952788225	0.0016624235982877322
b0830	0.00034464393807821927	0.00039490562072323684	0.00031134309473815786	0.0004084821741561804	0.00046058317387153016	0.00042325118429283114	0.00020573040410662506	0.00029501590511622365	0.00026701670557799487	0.0002573054411266786	0.000247221949199872	0.00029416455143477325	0.00020067459307236018	0.00020497735615284331	0.0002806261124007001	0.00025866434214074204	0.00023022564226093495	0.00025468154034411156	0.000310474875928768	0.0003027738385236227	9.675885102508688e-05	7.771043311220134e-05	0.00040958215769175074	0.00030421212638913017	0.0003727172664718896	0.0002975329424381072	0.00033834118415428647	0.0003975807154595185	0.00028425697179180624	0.00024836761936682057	0.00024446668694286293	0.00027056718963803264	0.00029411747146186113	0.0002673324537645117	0.0004721515503190238	0.0003462247168864412	0.0003484035640082796	0.0003219944351461553	0.00030050786237917267	0.00036733352547369365	0.00023106659835857475	0.0002559222835043598	0.0005155587233162855	0.0004071888803521471	0.00022451521545977784	0.00024946762951274376	0.00020108508392819427	0.0002443789443921369	0.0002530112253973508
b0651	0.0002797666367098659	0.000292879760145294	0.00030000743581291286	0.0003089448716118981	0.0003346779018237829	0.00031386766253024964	6.880291224582624e-05	8.599463738722158e-05	6.781389839426548e-05	7.922506570407018e-05	0.0001416037330582913	0.00013484034718423276	8.195119807966948e-05	7.629695207248598e-05	8.588424380500238e-05	6.743940033466469e-05	6.953671671870315e-05	5.554330040935768e-05	9.07664543478812e-05	8.375365862935864e-05	0.00010704919012115547	7.905273421467685e-05	0.00010745766707483008	8.493129685785143e-05	0.00014807942009605236	0.00010090888697812039	0.00010190241148302837	0.00012975437863291925	0.00017025719066609282	0.00011770528475488762	0.0001525575599833134	0.0001387975889776474	0.00010453639738920881	0.00011360906777031925	0.00010600075138584664	0.00011032096939022094	4.728141514120873e-05	4.621695852962311e-05	4.865603500852855e-05	4.719705020847114e-05	5.9819317819509464e-05	4.708322306191883e-05	5.2885850530141765e-05	5.05414416389184e-05	5.964597206728146e-05	8.461128752689837e-05	6.482331716270407e-05	9.260271848206656e-05	0.0001257156154934632
b3554	0.0001919127731112653	0.0001646174637661479	0.00024923731790432735	0.0002267245065901864	0.00015198231635142698	0.00020567087302986688	0.00023594937980919798	0.00030151093367465984	0.0002078954967828836	0.0002186146318801518	0.00021545961953581706	0.0001661503212481826	0.0002487199357027535	0.00026241443432004167	0.00015941446614439452	8.02112469331464e-05	0.00022296557291051324	0.0002736250814001428	0.00013661720121052007	9.855261861153483e-05	0.00014003954491685484	0.0001407026048624116	6.08219446890576e-05	0.00013796644248854434	0.00011973118156734738	0.0001935769501012839	0.00016368042620140753	0.00020771319305802299	0.00019477496375342533	0.00022428863260987326	0.00021376337579309584	0.00019760436808658458	0.00013953805748495175	0.00014347416535688976	0.00024685940341285064	0.00028016851975279513	0.00019151044820145657	0.00014105835056159435	0.00014322870797193348	0.00012385579901250576	0.00018343016361315262	0.00015981841077036018	0.0001545825316351758	0.00018221742836918892	9.682046861610458e-05	0.00013194801785776505	0.0002511600961187273	0.00019775286142790808	0.00034782740818702773
b1380	0.00020713378661943872	0.0001920778280918747	0.00019932593319962972	0.000256705175229889	0.00026757358412828254	0.0002805528081257411	0.00030441675168109536	0.0004033710798199079	0.00034847323684857615	0.00035934034738945844	0.0003408656822454748	0.0003996694521339796	0.000326267608108982	0.000311669440726344	0.0003655082991279989	0.0003413957065668231	0.00027626056090302955	0.0003091143612515051	0.0002945314585680597	0.0002886580987503469	0.00015032240810688999	0.00013127922561286323	0.00042025452207723144	0.00038111020426910325	0.0003267721433569875	0.00034016218902194325	0.0003717565327781905	0.0003755109828853066	0.0003099127897886784	0.00032800446414686467	0.0003453136122789357	0.0003398063365483414	0.00027434976361376625	0.0002458487753875636	0.00035060437236797144	0.0002555328013749316	0.00032793946390645954	0.000279267014644472	0.0002947955258281328	0.0002874891539580265	0.0004094880273288035	0.0003785704613561072	0.00030250127822052653	0.000247321639069235	0.00017922840842038827	0.00017579068658271	0.00023450816252049635	0.00023837270364884607	0.0002724120394668461
b0095	0.0010360200589436329	0.0012454378709697172	0.0009716181069665112	0.0009795708734678772	0.0009038168126154428	0.0009934922541424299	0.0012016764553134803	0.0011165215724615724	0.0013258165146059545	0.0012292940250060377	0.0011558785067839682	0.0013872303690228352	0.0010700777374847154	0.0009405534316630687	0.0012291404804281652	0.0013398833077363705	0.0009751538062233754	0.0010033630626045157	0.001071126365877557	0.0009578989286213151	0.0011719471709755037	0.0011860171146458696	0.0010154193211020363	0.0012155137765652003	0.0011635672978221063	0.0011594603866213206	0.0011988414803455589	0.0012004434159301124	0.0012336428249204937	0.0014832821433086083	0.0013558751108298547	0.0014338169428246774	0.0012384427013580666	0.001302639966387972	0.0014473141251973268	0.0011999995583974832	0.00249084094875015	0.002310892330508127	0.0017402412166430286	0.0018792876078847411	0.0019972973985370075	0.0019511466723248498	0.0014916393325618074	0.0014275375572530549	0.0012093063232856264	0.0011182004162094488	0.0011144268221201423	0.0013537546331132114	0.0013498163635741907
b4034	0.0018178226780472672	0.0013444002739754011	0.002380153854753039	0.0022864220903669958	0.0013451218260097733	0.002231817286394953	0.00046623263702782146	0.00045938794967469973	8.095729522705552e-05	6.168561332440185e-05	0.00011182135512504294	0.0001217727256741023	6.708081286270595e-05	6.0115136703607306e-05	8.605705285220404e-05	6.687064541017134e-05	7.156270776007821e-05	8.725630260371762e-05	0.00018127860207180517	0.0002390058845500995	0.0002997413120431462	0.00024973030254533875	0.0002517577567973038	0.00024621628225496777	0.0006456573284888653	0.0007317333703072005	0.0003951196328243685	0.00042093155370806295	0.0006905672092333515	0.0006216732302037366	0.0007183868660144526	0.0007170872730926753	5.910282395836671e-05	5.819708062301186e-05	0.0005195921349013124	0.00047562145922430856	5.4267934592149216e-05	5.304618897389334e-05	7.180158164903929e-05	6.737246486805405e-05	5.4033017136511796e-05	5.404045673930864e-05	5.418233187761974e-05	5.178045047970764e-05	5.5182534547599355e-05	5.4962301322445314e-05	5.904502331868785e-05	5.7479212220066474e-05	5.797832968543593e-05
b3403	0.008786689532193616	0.00789029543107236	0.007077566998588737	0.00690775987698774	0.01048660744062911	0.011362257612617558	0.0006683216419777985	0.0007422827951960296	0.0004617388585508971	0.0004392694328190414	0.0005531034009954757	0.0004616016239943623	0.0004858341825425081	0.0004391362513075787	0.00039974224326057685	0.0003985483499680693	0.00020228846572895934	0.00024769964100066687	0.0005439311057464248	0.0006627276632372636	0.0014600307952522002	0.001569232436850225	0.0014117259793561448	0.0009903072193370673	0.0013992401328736873	0.0014181586239605966	0.0010951118255304504	0.0013721809286295287	0.001262826266270684	0.0010364469935804552	0.002070355922868164	0.0023971070385519397	0.0011155862980656167	0.0011247086299600226	0.0007545028113601802	0.0007835018864269033	0.0013208415301692881	0.0013297096149934046	0.0010837814427791745	0.0009136154295843115	0.001244592729953507	0.0012016905112801734	0.0007053821984507463	0.0005981480779569619	0.0003703570902850136	0.00042855993621708884	0.0003557768168174301	0.00046222828958427065	0.000385102582776898
b0686	7.158759595905178e-05	6.751779404131343e-05	9.47927612945497e-05	9.171439105297454e-05	7.22187787942493e-05	7.842799600580896e-05	8.758707057115087e-05	0.00011224779646571896	3.7900252281272275e-05	3.810974504588256e-05	7.584933214974725e-05	7.164874583031999e-05	5.4136678797832353e-05	0.00010191942217025208	0.00011187587097015781	9.715672927816503e-05	6.903333475080227e-05	7.072460559850771e-05	5.6769230275448495e-05	5.609462979550289e-05	9.652002584008003e-05	5.4662242236846345e-05	7.494943737086678e-05	0.00014595921915586186	6.759423096629899e-05	4.482117423273471e-05	0.00010022404664418842	5.8014345746012675e-05	5.808335088161238e-05	6.962785085492908e-05	0.00020141987940459379	9.649808313389752e-05	0.0001341135422218122	0.00011282648231555313	9.887889785364314e-05	6.342928401405954e-05	3.407338883609765e-05	3.3306287345641194e-05	3.5064009719612425e-05	3.401259118127463e-05	3.392589043081509e-05	3.3930561559001335e-05	3.40196411746193e-05	3.251156390165287e-05	3.707905521285561e-05	5.146133106936669e-05	7.127028124387106e-05	4.363736396937368e-05	0.00010569656617649567
b2914	0.00035109115271794044	0.00037423320288106147	0.00047066076907944626	0.0005097735013558608	0.0002592016830335611	0.00029496047865153614	0.00039040598303702133	0.0004349810214107122	0.0004072026316325094	0.000423838916491974	0.00046309316208466744	0.0003443678070746275	0.0004549767584856524	0.00042483822252090185	0.0004417030632616623	0.00035528046809022915	0.0003852764179656846	0.0004091330207997359	0.0003092260331735079	0.00026312524197317475	0.0003370581537369642	0.0003310630766515958	0.00020667330753902928	0.00043924397924855634	0.0004978859210089872	0.0005394347510147297	0.0004649572549785681	0.0004934872942799464	0.0005743392762943695	0.0005299257213251487	0.0006507802994290988	0.0006504800621146711	0.0004103117214222568	0.00038057593927010556	0.000534706906598081	0.00044814544883044655	0.0004913559714586316	0.0003135415399146444	0.0003787982291651169	0.00034825225091430736	0.0004150671193928935	0.0003146330910522994	0.00043204704398904767	0.0003177522890542941	0.00027510574990870815	0.0002518633013812417	0.0003447944669756464	0.00034044589777744243	0.00039198041621740337
b3940	0.00028017955545891094	0.0003759815211362947	0.00039267699800418706	0.0004924746593864107	0.00039902678904701715	0.0003585907858849595	0.0006926187713995554	0.0006975975708322736	0.0006819642467033479	0.0006391204642704921	0.0008093032666965094	0.0008712655140491886	0.0008625077719466269	0.0008539529293679284	0.001132408433939339	0.000671569553307372	0.0005967600779381439	0.0006801341438194727	0.0008688189448574488	0.0008524501455404728	0.0005277342693606943	0.0004640470624537505	0.0007582187207834429	0.0005899621610168325	0.000665302563306996	0.0006804926890860348	0.0006457589807612536	0.0006179373887221862	0.0008155146133945469	0.0007244651289732275	0.0006517573710652206	0.0006453531212216489	0.0010500608606731794	0.0009668409901575308	0.000690333842048991	0.0005131015402791091	0.0007324633472022889	0.0008639166939729712	0.0008172125151885063	0.0006835939319256032	0.0012641692351534918	0.0009443034902620562	0.0010307337859578063	0.0009395782978140621	0.00079610839609189	0.0008667361770233027	0.0006743753280305558	0.0006888746073230161	0.0007975152943760433
b1015	0.0001356565124635669	0.00026347862009862765	0.0002933533204112085	0.0002798045692131646	0.00037624114801928864	0.00024215641430353426	0.00010492580564367851	0.00011419453109506036	7.431801329769952e-05	7.472880439087047e-05	7.216942515891031e-05	6.817263452923227e-05	0.00011035401943812737	0.00010827537264933393	6.988420972523178e-05	6.911359039560767e-05	0.00010478243306471324	0.00010734953307565304	8.240328778972198e-05	7.41266908427074e-05	6.998530689455355e-05	7.003652756932848e-05	7.772210070071034e-05	8.716645353991012e-05	7.269831842130648e-05	7.403010891066265e-05	8.464447793979825e-05	8.254788806899612e-05	9.158942750965788e-05	9.301950200441458e-05	0.00012071082252373715	8.515983567173848e-05	9.828796148967533e-05	0.00017334952007674328	0.00015290897039945206	0.00011877886408511771	6.740006399595816e-05	6.588267193974491e-05	8.111546024482597e-05	7.868315717027174e-05	6.71082995928585e-05	6.711753948209291e-05	7.014517648405983e-05	6.703566848187811e-05	0.0001004807240083557	0.00010470766921092716	0.00010723418879608694	7.739292159246427e-05	0.00010191008864067093
b3384	0.0006331959770139764	0.0005613440581314487	0.00048580134852986144	0.0005209250616233683	0.0003487500067779163	0.00035024819597950427	0.0007030498523184593	0.0006615191509213575	0.0007731803749930741	0.0007085215921342733	0.0008123427460508044	0.0007876529481509476	0.0006557047024533488	0.0005997347197697198	0.0006071011012419817	0.0006306689705928083	0.0010184232833916683	0.0009017032152866732	0.0003888013161075904	0.0004599908511054686	0.0005033807578661703	0.0005826644225572499	0.0004516764325573071	0.0006762831977003641	0.0006121645938148401	0.000661312908416981	0.0006614394844227258	0.0007396974772421979	0.0009568963936963314	0.0009947540329303666	0.0007675200741723737	0.0007272208639626293	0.0007551099332248804	0.0007367862049569721	0.0009116634775569622	0.0007528146004212326	0.0005949646066632012	0.0003977139038521234	0.0006175262626468686	0.00029773708721235313	0.0004000193573956901	0.0003060314724662031	0.0005248802085529325	0.000447921919032668	0.0003533120051338675	0.0004921844781819179	0.000711147802298146	0.0004517443522353857	0.0006873524793592152
b2412	6.211524747165304e-05	5.8583954795956455e-05	0.00011906258014966029	0.00012099946939516512	5.4964294484319746e-05	6.469732257231136e-05	7.377842802006427e-05	0.00015202145268646157	6.42538819443223e-05	8.118636422993807e-05	4.802869644170979e-05	6.553276221420031e-05	0.00010857726386364781	0.0001958831054484448	0.00010096584090035177	9.985248168894366e-05	0.00018387124600041972	0.00018837596939549184	5.729753395988672e-05	5.5110893422844264e-05	4.8565559202178866e-05	5.059295173817227e-05	5.7755306351871346e-05	0.0001537269635683275	5.443979266398379e-05	8.130774327398453e-05	9.164611012205099e-05	6.79420083186205e-05	8.793582597902089e-05	5.581803328264097e-05	0.00013806395295303298	9.169983970568589e-05	8.475844447714108e-05	5.96139514197923e-05	0.00011055730150386484	0.000101799958838535	0.0002618440467278299	0.00011054902376537408	9.35010731083357e-05	6.850139586408663e-05	0.00012367528976713982	9.047864012998385e-05	9.339555906284507e-05	5.5601706383129424e-05	7.406856871095917e-05	5.552386043410438e-05	0.0001646306881642692	7.530032261050193e-05	0.00015072740627305645
b0957	0.016487940443616636	0.014713718892569219	0.01199091382584056	0.013609571752879968	0.017128752668959742	0.01748000592449062	0.01866850360588115	0.016482952615151245	0.017994787876222287	0.025331001364046115	0.025722390144501853	0.016661033008461217	0.020597340630471025	0.018592928542511197	0.01867747982866884	0.01905128762899674	0.020603783357052027	0.0191957192545921	0.02379318856754085	0.01968093504624961	0.02560125065594564	0.024143903853827274	0.01953627534158948	0.018769555212861274	0.02204894504276928	0.018331693075972717	0.020674263300734436	0.02442996318015987	0.021711095921630476	0.022158046627019378	0.018599829661599357	0.016733851972074946	0.02428095980169048	0.021612275122785178	0.019587525868395052	0.021448656109218412	0.01562882498760328	0.021937592724176152	0.019265965361708326	0.02699632472101904	0.013122133643682048	0.016521929691509545	0.01586338912911814	0.013135830514429875	0.023727208579579728	0.02185444170040542	0.024395947911268593	0.02333460676279427	0.01592959353570437
b0091	0.0001242214407282033	0.00031456488414409955	0.00021587104029953071	0.00019889641399577432	0.00027011743696002345	0.00024533693247482427	0.00026809337992035723	0.00029323205237692337	0.0002604053540724125	0.0002649693775072987	0.00026736143730215085	0.00028961135453907274	0.00029884529405749987	0.00025360294511837784	0.0001390906095557953	0.00016067564267276794	0.0002254824595195055	0.00023355918945415984	0.00028723346280961975	0.0002717704249952278	0.00013578026477691708	0.00011420917958750499	0.0003084243739005558	0.0003055008378717161	0.0002964372676768761	0.0003030752955860135	0.00028837858504270454	0.00026339827591889323	0.0002884956290590168	0.0002498404117496867	0.0002880661854737787	0.0002926100096034377	0.0002823741098092474	0.0002810690095454267	0.00031895175990089394	0.00019354601339878385	0.00041033020120176053	0.0003311215688492106	0.0003474362868455718	0.0003252028417662883	0.0004113599478989994	0.0004035586980833597	0.0003280840049806523	0.00026621335228136446	0.0002716681945296211	0.0003036933987908373	0.0002535968645984061	0.00033804260661686133	0.0003034974503050525
b0409	0.00022417451754825263	0.00032508693642661386	0.0002473139170086777	0.0002856906805959135	0.0002639763111146143	0.0002583052960424157	0.00034807879918005203	0.0003364196921157508	0.0003858624203217281	0.0004028388679878199	0.00027515668130329235	0.0003298818642849819	0.0003298508637666298	0.0002953512027226722	0.00036399869107877974	0.00029782644525797714	0.00024041802946922852	0.0002900962202104996	0.00033386940537315056	0.0003118468224265371	0.0003054443697147093	0.0002492488076436794	0.0003538587695692112	0.0003217243769474358	0.00028164514420464423	0.0002872030576895766	0.0003169823331111516	0.00028520069985402526	0.0003550249422379554	0.00040709323146965174	0.0003765186619986437	0.0003063458568234071	0.00033130448955550067	0.000300703394420904	0.000329422332859998	0.00035097695644628304	0.0002740795080043731	0.0002155632222123641	0.00030271351457496	0.0002598552573966525	0.0002988123470117821	0.00029663153033068133	0.00032377250271397446	0.00027748426605170203	0.0003494132746543327	0.00037325389510212777	0.00032541356542806205	0.00025506771358844727	0.0004136016039419621
b2425	0.0005395078881773506	0.0003985135497636339	0.0006373476892272885	0.0008422732427352754	0.0004471152528012253	0.00048290193400386876	0.0007331761740103932	0.0007690163107308593	0.0007872982654702652	0.0008376762033757511	0.0009025430030657403	0.0009509318313887733	0.0007239040380663718	0.0007559046626312035	0.0011227900308023917	0.0008168944821380382	0.0009380411697679761	0.0010156311961360522	0.0005757008560051211	0.00043572231108345076	0.0003920466075950089	0.0004901088067871318	0.0005368121851468076	0.0010647830395391323	0.0010695951472221746	0.0010227032066035255	0.001220938084294754	0.0009471352456080569	0.0013098828489714817	0.0010800446679237279	0.0011198495381376415	0.0009147019904820687	0.0012986258472801205	0.0013194266780031437	0.0012661862224710911	0.0011046261298500778	0.0006436387262646008	0.0005723395001779312	0.000600510177619581	0.0005667174636020018	0.0005869232793190945	0.00042873739412346975	0.0006884123390190577	0.0006699667648403935	0.0004574971355041139	0.0004917085373277052	0.0006227967575737853	0.0005344407229678692	0.0007015842084916896
b1716	0.0007546428296808802	0.00024801867508620246	0.0006653732230219711	0.0009358999340613617	0.0005019243046418447	0.0005850757801260492	0.001458872967364154	0.001012086568965758	0.0012796880753748424	0.001711435290975724	0.0011933239578693368	0.00032141173928731893	0.0020977849761578946	0.0016451736723759965	0.0005001054811297742	0.0009570331476628875	0.0009505032477054136	0.0023979356577062843	0.0004978064927292542	0.00047810066169959705	0.000798527574508332	0.0013209449589085837	0.0006723042209727331	0.0013290906739388852	0.000810110913741883	0.0009408916447712017	0.001120330239240882	0.000765749043029545	0.0011548427662616437	0.001186491172116583	0.0013832106209653138	0.0011760586162851967	0.0014954068890319062	0.0013953588154785763	0.0013673199419719484	0.0013220623637132277	0.00042033504403546406	0.0003237887297529097	0.000505840310676952	0.00023294545422373396	0.00045481601154844913	0.00033988757518299594	0.0005137193243356121	0.00030523408264938775	0.0003420218508503294	0.00041177668196991336	0.0010786335891785994	0.00036193009136452136	0.0013931451590041375
b3966	0.0011374442764802196	0.0005056805645717866	0.0007077608591495833	0.0007296376047996484	0.000519738787904498	0.00046167068005271907	0.0005456088981158583	0.0006067489486359377	0.0006112451206611256	0.0007294173073227086	0.0005096572087935382	0.0006152439851255231	0.0005674836088515209	0.00048721400846881525	0.0008588127301946495	0.0005536946506221576	0.000545071468245935	0.0008140311328975032	0.0006790786476830618	0.0006402433231756616	0.00037104808628112554	0.0005364336162896951	0.0007330623690908884	0.0005130503774413495	0.0004537735614061551	0.0005044443489264081	0.0004915232720155189	0.0004861747193635971	0.0004581087539217791	0.00041718461271553914	0.00048685398012955346	0.0005282743558984863	0.0010406798963027125	0.0010470921922984997	0.0007276620886672588	0.0006226005912423201	0.000871424698072023	0.000834938679396096	0.0006104181552245869	0.0006459429222873426	0.0014825975205447345	0.0013038057999048022	0.0009066611244092192	0.0007669933170015009	0.0006609278101293269	0.0007405763067850758	0.0007998188420716338	0.0008405346838385213	0.0006460195295806045
b4252	0.00015537514385992486	0.00013981213856741704	0.00011807789171962796	0.00011674989403520537	0.0001777197383931043	0.000193895071286464	0.00010563413417725702	0.00012628773939599776	7.818200779127705e-05	9.07993513630741e-05	7.800955573508563e-05	5.5939349045858e-05	0.00013543143241596427	0.00019890807183643104	3.0509836693908116e-05	8.906606626318071e-05	8.756340830739407e-05	0.00015794342376249508	0.00018452933496386224	7.856859275833204e-05	0.00014467122340084063	8.896608361979027e-05	0.00011215850897387534	0.00011603967479546178	0.0001142968373689675	0.00012018810063207388	0.00014227110767973172	9.760917596743124e-05	8.734159561130034e-05	0.00010571994732371583	9.307945741782478e-05	0.00010571328048019058	0.00010424896324802688	8.706356174767168e-05	0.00010320158868974967	8.771164998821531e-05	7.923563972937152e-05	2.9802478796307835e-05	0.00013206807887395123	0.00011235985253424001	2.3826636530989408e-05	2.1182148560809675e-05	2.725512420966661e-05	9.99592658792113e-05	0.00012292940262092168	5.7808344599129945e-05	0.00011456331947457298	0.00025358489616801025	0.00010756817187618196
b3780	0.00037883597559552526	0.0004433327155675472	0.0003571243822019835	0.0003859453894641943	0.000435521392431502	0.0003832883147000358	0.00048581895015103327	0.0004469899560381066	0.0003468125355727904	0.00044703281972086604	0.000448163955992022	0.00038877539286202666	0.000513282502847902	0.0004575992125227678	0.0004961159101367886	0.0004616940822734266	0.0004483046769395062	0.00047555078327145934	0.000423609731620658	0.00043513389076071197	0.0004104277650947946	0.00035462618288859915	0.0004838285966922073	0.0004389372548537997	0.0005496679716462234	0.0005751237171066799	0.0004752374542084108	0.0005883459487271527	0.0006637992071789685	0.0004877270217762902	0.0005794671934142512	0.0005945098826016469	0.0005167943146623406	0.0005221541129901495	0.0005724418162755824	0.00031640282762574964	0.0003838742504282171	0.0003258466334582362	0.000819123535290585	0.0008089002469004466	0.0003506491620895074	0.00030581211508427927	0.0009846297150241815	0.0009428719382323252	0.0003379622167523186	0.0004675464966298415	0.00035272556303679955	0.0004385792527762755	0.00046092242755080574
b1252	3.174062993293478e-05	2.993615424352664e-05	3.461242693833107e-05	3.456481015875652e-05	4.042102410219748e-05	4.1486342880134776e-05	5.517977309162915e-05	5.240851936571135e-05	5.352718530997454e-05	5.625573606249146e-05	5.4622709553012056e-05	5.159766767096305e-05	8.068621419929238e-05	7.141137514836319e-05	3.753704134790832e-05	3.712311709014923e-05	6.425476032410368e-05	5.185583112496066e-05	3.415859838129505e-05	3.2855006921994475e-05	3.275003442948581e-05	3.277400344436643e-05	7.064011947124521e-05	7.649205079869998e-05	3.8657418580908297e-05	5.405425641617115e-05	3.4116538472747006e-05	3.3271493518489435e-05	8.329587347061906e-05	5.294673086597615e-05	5.0567944971656554e-05	5.0304308258916655e-05	6.750574529989207e-05	6.647122825301441e-05	4.685830402259188e-05	4.065448023811763e-05	4.059093669872632e-05	4.369843239365606e-05	3.245722955659762e-05	3.148397712107241e-05	3.4407556284039636e-05	3.4412293730984646e-05	3.313348575832216e-05	3.166469140538344e-05	5.438264423780309e-05	5.638778197079262e-05	6.095934604161581e-05	5.0124474908318e-05	7.73559442122606e-05
b0801	0.0004603871958301347	0.0003309959253147379	0.0004118625857116585	0.00045654749942159286	0.0004562055779033401	0.000445511815594512	0.0005646000166773013	0.0006629141536232352	0.0002736309891986041	0.00028647558185138664	0.00012651254339701837	0.0004507327071734903	0.0003626196667212311	0.0005558524567301517	0.0004014315805654213	0.0004108393453233252	0.00015090073763019055	0.0003318759126407717	0.00045911502495423167	0.0005130161575252732	0.00048351849787324925	0.0003190413986202446	0.0003782839788476668	0.0007069414447568638	0.00022490814789962913	0.00015764856577372678	0.0005019245408959547	0.0003247468004944261	0.00021055940321965808	0.00030379511770515095	0.0007405662652266731	0.000333709965863885	0.0001972474840610201	0.0002507822197936004	0.0004987328500258825	0.00038104870872944735	0.0005004079776232389	0.0004343934280722304	0.0006058310774793098	0.0005615463781831621	0.00030448109343133575	0.000320400553232752	0.0004963531484640121	0.0006807078668170523	0.0008809111652885868	0.0009366061892432733	0.0007476842466207568	0.0007540507013312463	0.0006250357341314929
b0118	0.016486976381255274	0.020010035689561244	0.014304424435944083	0.014310592593842583	0.01706079316788745	0.01351608572085199	0.00417889725460849	0.004364671102660386	0.003897653621107968	0.003933362273493271	0.006053636399042751	0.004846659244522688	0.0031251776014629886	0.0031872049624790204	0.0044924977613549685	0.004640468206381018	0.00249129137008224	0.0021317599363625778	0.0036442945811892584	0.0037504750269498287	0.003977566216789891	0.004312353943694108	0.011301221190484856	0.009725199743412296	0.011638299620481504	0.010660987401503843	0.00984965636127623	0.011635465879389607	0.01237771339736263	0.011905387655134565	0.01268020130791055	0.011003469184439537	0.011455115850531154	0.011236358983836186	0.005785565856811225	0.008423707488359381	0.005425587454194951	0.00612090562518774	0.005746143918104867	0.005823987842264459	0.005583116808955035	0.005686638415550601	0.005753569743715801	0.00679156775572985	0.00592173568908201	0.00585530450276256	0.004524362403506276	0.005243556634609227	0.0054217271931186455
b2007	8.85281170351977e-05	8.349523535148114e-05	0.00016625148647181852	0.00015513120723933027	0.00012536083740297526	0.00016293855050241303	0.0004417353395456207	0.00039489902733411765	0.00021472932975949606	0.00030928140197069914	0.00018939490686984176	0.00017890609131644984	0.00018001240512087747	0.00021742552653147414	3.049667195095424e-05	0.00025051020870165466	0.00012630520058026944	0.0003044159663771386	6.593289762172561e-05	0.0001287104402389041	0.0001474046329212939	0.00017500538683861731	9.777089586214064e-05	0.0001827642217558557	0.00016387332530470825	0.00018255592054489548	0.0002630920931026032	0.00015556038946445305	0.000147896683646999	0.0001528131769393128	0.00029744170323966785	0.0003213888953948919	0.00024061374094613082	0.00022137132159469016	0.00036304522636213487	0.0002305906611727203	4.1499996800321806e-05	7.181047597901052e-05	9.923394953991713e-05	2.426568459756014e-05	5.616358220248058e-05	1.5513982280839518e-05	6.959392661410947e-05	6.650885530120176e-05	3.591730009307187e-05	4.978428624596343e-05	0.00012737499494911878	6.235123828336179e-05	0.00027822093095892413
b0143	0.00010199646297032007	0.0001789603334530533	0.00013483676513877213	0.00014768203630314636	0.00016405980834839919	0.00013692099903188812	0.00016221004989682333	0.0001551035890238667	0.00031029295019815767	0.00020842391343236458	0.00025706356798622443	0.0001872747641320135	0.00020884217209590512	0.0001973939569297085	0.00020078284001865746	0.00018347291705316085	0.0001958520690327846	0.00020898403377234457	0.0001874665808340997	0.0001644855249825555	0.00011523499072955723	0.0001141426007887817	0.00030267922963849104	0.00017400737745312892	0.00018999103729533048	0.0002201572941148779	0.0002094631379761968	0.00019949650978560386	0.00023209144774298884	0.00019235835409443967	0.0001801007783045715	0.00016397861518171745	0.00020596486590801776	0.00015848207590086734	0.0001990232505333091	0.00018476913199311408	0.0003063225738533978	0.00020035546968587606	0.00029774802279038435	0.00023851658248555594	0.00028470103192597857	0.0003016554926074055	0.0003940296606821813	0.00028309718820972477	0.00017560623337304783	0.00020816608682386467	0.00018694286094225672	0.00018436422875511515	0.0002540700273714163
b3644	0.0003845904793157587	0.0003193712030861605	0.0002131374081895479	0.0002476176598674532	0.0003114855866102218	0.0003544990174059065	0.000231049474396656	0.0003111984472779026	0.00028489814532766555	0.00027332840707262516	0.00023297813179126852	0.0002969610511205344	0.00029166867560891823	0.0002955421073867037	0.0002621165165014489	0.00028890305760766036	0.0002458444448036679	0.00025739434279658933	0.00022437825132395287	0.0002628073711872017	0.0002168757611867185	0.00020797628703222645	0.0002362156147412788	0.0002921149419235405	0.00030112130375575574	0.00026966187226737886	0.00027835162136524336	0.00027991707168369546	0.0002988142206319895	0.0003294279919045138	0.0003545366694259055	0.00036989259407131637	0.00026848621015664455	0.00022398676659452418	0.0003232933575839632	0.0002751665292568894	0.00030510244261332595	0.0002256350253906512	0.0002267780196751409	0.0002077956024446638	0.00022497204869224746	0.00021632235201528234	0.0002461339064529139	0.00021592596035675964	0.000230821878475947	0.00022177821880070884	0.00024792982111523394	0.00023879127643612288	0.00028684729798504475
b2946	5.222012214119546e-05	4.925137384915429e-05	3.79632281220604e-05	3.7911001600393846e-05	3.4683179275958404e-05	3.55972739329326e-05	8.960433525378683e-05	8.237219291278758e-05	5.909245552482815e-05	0.00010028935966444649	9.047855408191423e-05	8.862264312275833e-05	0.00013602385349553378	6.456317415332358e-05	8.496753959717857e-05	7.123700965455348e-05	5.734421725957595e-05	9.245761966104268e-05	0.00010653601769923774	5.66134217790531e-05	9.892869728166478e-05	7.30722411951057e-05	9.315181981633826e-05	6.89368608166025e-05	8.530277841765614e-05	6.864194894223875e-05	7.790582463705242e-05	7.59761469216709e-05	0.00011110993973468476	0.00012997030605581955	0.00010609080906043616	9.36761168659212e-05	9.758621467203226e-05	7.176395411333128e-05	9.936006738663055e-05	8.527305324403536e-05	7.996235177104586e-05	5.377111913194306e-05	5.602526607274535e-05	5.066567944129757e-05	7.340501370868373e-05	7.623877905220443e-05	8.125175424645935e-05	5.9793125517062606e-05	8.448165666151829e-05	9.419588046751745e-05	0.00011411717264012173	7.3564219802791e-05	9.997071467379315e-05
b1641	0.0011154234310789585	0.000834417858071228	0.0009168916454367094	0.0009575030527158951	0.0006913462212932547	0.0007115919627714593	0.0013137958760500927	0.0012195623743139847	0.0011662736691163363	0.0010994479331485872	0.0013099017979183328	0.0009019780014173043	0.0009517293679033582	0.000957756080867304	0.0012366286690448714	0.0012095398455530752	0.0009254967977412272	0.0008623954610090122	0.001004687953115381	0.0007947840935257244	0.0011675827916018406	0.001418585486744318	0.000669413485462507	0.0009309384937145593	0.0012221021878692196	0.0011858228044246896	0.0010942624734422862	0.0011631662067144123	0.001065384911388472	0.001499936239168128	0.0014714534287240577	0.00139817387630835	0.001425911071534538	0.001635841475780762	0.001157096380526588	0.0013421826250698164	0.0011798798161422462	0.001222243445081137	0.0008255429456019009	0.0008962217652767987	0.0010906850538526637	0.0010034704288675509	0.0012205877881410333	0.0009985879128313433	0.0007120216506693414	0.0005979034924341181	0.0008351311695287775	0.0007192844861067623	0.0010797458609112058
b0181	9.71229576497667e-05	0.0001112103274881837	0.00012955394689145083	0.0001723931439559491	0.00020624299241580923	0.00021532303780434753	0.00028657051121836613	0.000302850257007711	0.00027498834984706575	0.00026636424856261765	0.00020256983305257394	0.000331954346428074	0.0002452544350705816	0.0002479021645146491	0.0002408337151887268	0.0002487704357691432	0.00022178634565246788	0.0002425907260622324	0.0002756879289913672	0.00030818283568081	0.0003548778761505045	0.00034931064780562075	0.0004294215121331428	0.0003044058202780579	0.0002523916846785556	0.0003000093101191044	0.00032818345297554614	0.0002546737627784938	0.00019431466960682887	0.0001983036058916449	0.00044169766749455817	0.0004096375808263223	0.0003744679628559424	0.0003085931813421708	0.00038798085260610736	0.0003012048745370584	0.00015642266222667026	0.0002757989389053667	0.0002132098007459257	0.00023244766952743219	0.0002668244222821692	0.0002312992656188312	0.00021481555754506666	0.0001948733403096724	0.00024339015577019987	0.0002642394668011621	0.00023278066328834773	0.0002476873419364098	0.0003124783009531617
b0116	0.005149671997107429	0.005742328703642014	0.006138279291301237	0.004748447114132817	0.006320469498570484	0.005108832064179578	0.0035942786964916628	0.0031265120049110036	0.003938217010322588	0.0045424057024455265	0.004401094797585615	0.004406315823378118	0.003997307525827413	0.004362352584450565	0.003979461516601798	0.004553450351935895	0.003939942437687955	0.0033488452801181397	0.00523142900659794	0.005016358965346731	0.00457215848512971	0.004118231070787045	0.008132716656856364	0.006299527920303721	0.0048182573192853935	0.00493334592993888	0.00414689245195767	0.005588561944507608	0.005348002591160136	0.005180989194076525	0.004370904079997283	0.00510756519436387	0.005612521047018144	0.006336089573395426	0.0032600142199009077	0.0032867106616151047	0.004289253182995613	0.004447863724338265	0.004176015095355132	0.004429974707884408	0.00487858603032106	0.005159376053604294	0.0043042959942488634	0.005067642655999613	0.00617203391653761	0.005928872653128737	0.0050780265991807565	0.006243275769343426	0.005005422292224381
b0424	7.164361362632323e-05	4.891615947207244e-05	9.154608079089418e-05	0.0001093691199127893	0.00010640656627527154	0.00010291898095202029	8.333543293063951e-05	8.370038269398199e-05	6.405085905483408e-05	7.530046425935955e-05	8.768670374592753e-05	9.497903747407588e-05	0.00010667600363701162	0.00024980491331635886	0.0001114021036933086	0.00010256003578326667	7.650166564269944e-05	8.30735151227073e-05	9.06610968764425e-05	9.940937455006748e-05	7.755007252933971e-05	7.238765692955863e-05	0.00012034575940945768	8.618741997968462e-05	8.361257853392657e-05	9.613822025650195e-05	8.078587027772718e-05	0.00010527683929371748	7.096121809052773e-05	0.00010739724571291849	0.00011584745004153791	0.00010376597685832003	7.08746199561296e-05	7.540902367800069e-05	0.00012785313183752534	0.00011015315361898185	8.342052192374265e-05	7.108282322328672e-05	8.045236497548311e-05	7.084631903035163e-05	8.632090250469796e-05	6.784843769253784e-05	0.00011468580918001697	8.084697910729134e-05	9.326467499515766e-05	9.643121636763808e-05	8.34100771181551e-05	9.633676530462625e-05	0.00011548807577159538
b2477	0.0003495527188746696	0.0003201244627722006	0.00039945200504739513	0.00047528805361658235	0.000283410135746901	0.00029247342960020655	0.0007346222983168555	0.0006261803053456647	0.0005337202659068762	0.0005486918090732856	0.000452363531660784	0.0005949458518200061	0.0006775719237548957	0.0005910308778057335	0.0006014512905134288	0.0005483612057725214	0.0004856997151159257	0.0005585384768769176	0.0005184549753510184	0.0004259949508993679	0.000506625453876922	0.0005524649522342497	0.0003759876496263952	0.0006369890239824778	0.00041668342511146653	0.00039196421852889834	0.0005939445355639166	0.0005073394011438809	0.0005267555541112826	0.0005349802990779061	0.0007674096243699514	0.0006429579453201609	0.0005562623075352902	0.0007578629456603868	0.0007576683413975132	0.0006157065821660538	0.000583944052868255	0.0003728352994561358	0.0003598354090881212	0.0004174630516101032	0.0004611232326063644	0.00037750986768184884	0.0003916460428121947	0.00034546498904086844	0.00048117101153996903	0.0004847412571530469	0.0005356284595501251	0.0005067819873809511	0.0006400038971494606
b2310	0.0006866125248312306	0.0007039864247930642	0.0009440714221840436	0.001056911336615682	0.001032112865634872	0.0009070326034401515	0.000322668293103784	0.0003893192487174693	0.00017518147221026547	0.000176802190337388	0.00031030573141289735	0.00025086378630992476	0.0002002393863742462	0.0002272526738902232	0.00017937284854449938	0.00013545970216674922	0.0003560220017029469	0.00036374500480209726	0.00023543251693255844	0.00018855958621209897	0.00028991681465967797	0.0003136694965457618	0.0006325341026877979	0.0007815433153223971	0.0007789409546105836	0.000831342794715564	0.0007341891903691046	0.0008230784803777858	0.0005758058332702712	0.0006514308775347294	0.0009983187057274	0.001012995170334544	0.000784078486916501	0.0007824745424677666	0.0008983960866710458	0.0005478114729925314	0.00023242761229564274	0.00021626655652018395	0.0002101194951380816	0.00026813641388631827	0.00010897314756024178	0.00013096156933681215	0.0004785156135517008	0.00033266071094399956	0.00034464458517534846	0.00031585525776305003	0.000342521466738674	0.00030284467024192915	0.0005579321574188566
b2553	0.00013562918058059308	4.078024257468626e-05	0.00012239053176351855	0.00010690860846512929	6.20617559015279e-05	7.431366636476966e-05	0.00011652201476880609	9.231908692852489e-05	7.761499700989724e-05	0.00010352777115836224	4.810325637655015e-05	0.00012588261810146388	8.314732423007986e-05	9.48966908915532e-05	0.00012416842790740723	7.793799479325639e-05	5.8738059604171315e-05	9.536666208037485e-05	9.704821631394035e-05	8.135057857093826e-05	9.519338538795376e-05	4.925995594024273e-05	6.72724369150166e-05	0.00010267075886553315	5.1787523223201985e-05	7.903441837861558e-05	9.351490755056455e-05	6.571258840891936e-05	5.2143603153960064e-05	5.478875855422449e-05	9.786327340371736e-05	0.00012564848409394024	7.324791478118369e-05	5.882071432661693e-05	0.00014623725538038726	7.520437597707079e-05	4.740560815959759e-05	5.169981819126944e-05	4.703675908646461e-05	5.592484374148323e-05	6.761489327084256e-05	4.3175452627826854e-05	4.915626160419279e-05	3.999914068416236e-05	8.644949028074277e-05	7.26134477155379e-05	0.00010765201838782385	9.615554752002521e-05	0.0001166411469425246
b0312	0.00011249133485515042	0.00017260414931222264	7.201476213576207e-05	7.19156904624338e-05	0.00015388786395259066	0.00012017452770373107	0.00010641563662372789	0.0001074976938484855	9.014129372871425e-05	0.00010543784112889677	9.110811003588173e-05	0.0001214999752618693	9.706596593376855e-05	9.633230037741441e-05	6.746480677864636e-05	6.67208664181931e-05	0.00020219511391586184	0.00022666733606482268	0.00017085032871221988	0.00013823721498593635	6.756240394717668e-05	6.761185135368452e-05	0.00013026504843644766	0.00010476802894990572	0.00013161818001572066	9.828818835663228e-05	9.38419513639706e-05	0.00013962292263306145	0.00011043439891939014	0.0001169569521505799	8.754621243702295e-05	8.708978899184117e-05	8.358275756601513e-05	6.977766588887008e-05	0.00010772393948991029	8.89590596316296e-05	0.0002552615224569683	0.0001337268676271538	0.00015680845692361175	0.00011990873201097753	0.0002065367920537648	0.00024533082196261655	0.00011604684962134483	9.710605050649512e-05	0.0001300645242213598	0.00011490117051213255	0.0006852428212306851	0.00017406929222696548	0.0001865626595867106
b3985	0.0010718070133750612	0.00043484724874579434	0.0011424266350652584	0.001064553165872358	0.000438989609196365	0.0004967264428359249	0.0030293561376649467	0.002517917649738118	0.004392804336018488	0.003545020690447576	0.0038055367333511164	0.0009559853471143969	0.0020055687035278975	0.0010704486201065756	0.0010753410169088511	0.0011354510318201275	0.0028837092191727675	0.0036402026196790307	0.0006893989018169082	0.0004880249034624222	0.0009477695668580159	0.0019460615897063057	0.0004628422932994168	0.0017990145041368638	0.0034374080603035663	0.004139875574008135	0.00203403507031945	0.003289396400002457	0.0034000679430591027	0.0036714006477520525	0.0022294765651445837	0.0018750014533625706	0.0028145650006604675	0.002368554313864838	0.0020471524087999657	0.0025393645777404402	0.0007372070664476686	0.0005945033870221622	0.0007140028494977573	0.00048780696954060424	0.0007469908385917116	0.000466052986108795	0.0008128083941949485	0.0006385806134936452	0.0005427256500108069	0.0005739321687200181	0.001567334276359004	0.000640381589265648	0.002307541770612464
b2249	5.426411120064947e-05	5.382635875781989e-05	9.233147852520086e-05	9.220445687287466e-05	7.829540285971754e-05	7.174903763226672e-05	0.00010622955859268657	0.00012425336432560715	7.380752395895208e-05	0.00010101553259371015	0.00012941083718413264	6.91148651589567e-05	0.0001347117491444489	0.0001281229766601489	0.00014411006013373718	0.0001291745027337768	7.91092325558913e-05	0.00010367746216110077	0.00012013101505798827	0.00013689239964454717	7.046992022522323e-05	6.665730403911472e-05	9.939515962199999e-05	5.870683676791116e-05	0.00010952495246567579	0.00010605439758925874	7.341029670401443e-05	0.00010885902341748211	0.000128835327110689	0.00014237753276939447	7.067003566920317e-05	9.67270191819805e-05	7.695075562893787e-05	7.577149498801609e-05	9.307686348116714e-05	8.92284032719499e-05	9.11088223195719e-05	0.00010132581832326092	0.00010188968362569717	8.769817493862912e-05	6.109338919874778e-05	5.7861553899247006e-05	8.864456803634386e-05	0.0001330601926247402	9.122629173889828e-05	0.00010169034683908977	9.980749574712776e-05	0.00011229629488919206	0.00010727055296091383
b2498	0.0004974145777306447	0.0004313715519108678	0.0005042133035516221	0.0005530929769734746	0.0003858528405555414	0.00035118030941357195	0.000912332380419906	0.0008085989087003968	0.0010017471088745041	0.0009823384651134848	0.0008340700512711137	0.0009431068521178939	0.0004378093080108013	0.00041437485605569195	0.000661549061363629	0.0005979115064126907	0.0016127590947727845	0.000743548593480898	0.0005511029845316507	0.0004657629103169962	0.0009133435761743422	0.0010670856677487866	0.0007071395391413606	0.0009292331467875088	0.0008323057323877651	0.0009284777878642848	0.0007746887791272953	0.0007994711438067695	0.0006986634975413781	0.0008791750279902667	0.0009083253150648827	0.0009317872351057566	0.0009332096445546511	0.0010522490844080549	0.0010425185660389506	0.0009062007260693217	0.0005660354322292782	0.0005134736405252241	0.0006027206646371703	0.0005442211625500865	0.0006564941696270171	0.0005400785352122042	0.0005698717894577515	0.000585963770619968	0.0005714810130149812	0.0005332204477902579	0.0005266589020421979	0.0005174188917492349	0.0006001817810923543
b3290	9.589683076341741e-05	8.994256045264211e-05	7.901092902385052e-05	9.224599256004995e-05	7.218433077617594e-05	8.933995183885342e-05	9.493360730456632e-05	9.58989127701477e-05	8.055532891246426e-05	8.100059662289324e-05	7.992698966392424e-05	7.550057996696816e-05	6.857417641918243e-05	6.805586383855623e-05	7.849395161706651e-05	7.762839190604568e-05	6.903439173910535e-05	7.072568848232214e-05	6.483579667923345e-05	6.236147411293403e-05	6.486493334434111e-05	6.491240653267954e-05	0.00011628616243468901	0.0001259194790541216	6.57088864060407e-05	6.691263460657822e-05	7.902422670937325e-05	7.706684688614744e-05	6.633664592485165e-05	6.737242426722456e-05	6.906827554456069e-05	6.870818709071137e-05	8.302499109993664e-05	8.686218378807423e-05	9.160055098801916e-05	7.734428485910946e-05	6.246883599566504e-05	6.106246173010952e-05	6.428500208949971e-05	6.235737192185865e-05	8.011999621241315e-05	8.013102763319053e-05	6.237029710755525e-05	5.9605446441045525e-05	7.105811598225663e-05	7.077452338933861e-05	0.0008962105888446663	7.840319280199277e-05	6.673994128654486e-05
b1929	0.00031204099993028503	0.00030094963576012907	0.0003028639434745548	0.0003213822297783768	0.0003960830167494146	0.00044496380432093395	0.00017207503572740633	0.0001738247319329332	0.00012563679447001336	0.00012633124893472158	0.0003230120273032896	0.00013886421309398486	0.0001317417864888756	6.86798193356614e-05	0.0003200467690937167	0.00031651758521058967	6.089439704925174e-05	6.238626932935773e-05	5.7190867428956144e-05	5.500829759695732e-05	0.0003243888503762788	0.00023388618670703657	0.00023147367538751138	9.09218030477702e-05	0.00030159372612121655	0.0003761454348684561	0.0001944704995668455	0.00037733675111661615	0.00035208026512572823	0.00021706473367510582	0.0002079481812294431	0.00011720626016571788	9.662995528190658e-05	0.00012269227778484806	0.0001666812072691804	0.00016334029543983475	5.5103000207500837e-05	5.386245457844337e-05	5.6705018222569544e-05	5.500467910411885e-05	5.4864467882583373e-05	5.4872021964704584e-05	0.00018043409371166155	0.0001724355215163187	0.00022697576363996967	0.0002175568118414929	0.00010731948073940073	0.00010447348247239944	0.0001247256148736781
b2764	0.0010668630311441926	0.0021254723383436506	0.0011633895986534538	0.001333538483352404	0.0016634434737507768	0.0012987403198253292	0.002482119921601875	0.0020772839417799336	0.002897772310899093	0.0027956317630185128	0.0033301061022718435	0.00422148493738434	0.0024154079047085035	0.00249959359220177	0.003328657631775969	0.0024855703546395724	0.003250624774632402	0.0037829200187207866	0.0042219001296639035	0.003688078402906774	0.002391074359292502	0.0022719526863488105	0.0024452856842825466	0.00230697817695888	0.0020096950908328223	0.0024352218795282974	0.0023386495400388838	0.002281457447600903	0.0024837876191278374	0.002209314059665231	0.002600055212743347	0.0023780556969645703	0.0026656944453981894	0.0034427721826962502	0.002902342038073267	0.0033136157710944403	0.005526317935117403	0.004868112517768993	0.0046655644252973855	0.004221125778543649	0.0053969801763614125	0.005579450777914987	0.005488392300279296	0.005543503464710021	0.0027240263324462845	0.0028831678342703575	0.002620603633803081	0.0029834868074147766	0.002233967059896131
b0733	0.004185221975715055	0.002319714764243371	0.0041771863865027355	0.005589407490509648	0.0020945962484066245	0.003993655761059003	0.001662963997699061	0.0013447095805838576	0.0009308932098455333	0.0008763492760751402	0.0008286487055606507	0.001011706451180027	0.0016184572145169546	0.001536909990805236	0.0019790662703035216	0.0015883779182221643	0.0008396739471723516	0.0009426682696931188	0.0017899195331462089	0.001893222452630724	0.001045594733099294	0.0009541836759373307	0.0010548210844224248	0.0007758488366688345	0.0007940774198252189	0.000902985813976282	0.0007755581522178722	0.0006834237255201279	0.0010335875484241207	0.0009065515139836917	0.0009709718514248749	0.0008911041708590022	0.0007568856374748488	0.0007157636692579066	0.0010558682526078053	0.0009955607860370353	0.0007628751125802604	0.000754670273948366	0.0011716006808968323	0.0010595241555633494	0.0010909340704732147	0.0010338191056420251	0.001398739615043892	0.0009742397870080716	0.0008460270577363117	0.0009764833051452358	0.0008006699243428495	0.0009696376338367126	0.0008699363050858277
b0758	0.00037280195471605553	0.0004137029050860416	0.00014404675660740872	0.00011918883134474021	0.0002113971915005339	0.00021911264245618424	6.059997525059213e-05	6.121616891461062e-05	5.375832405343574e-05	5.405547194161311e-05	5.2204131573078174e-05	4.931303214361295e-05	5.351913987675186e-05	5.3114619619259506e-05	5.055110902357191e-05	4.999367749646923e-05	5.3878317768000865e-05	5.519830076597375e-05	5.0601498299961785e-05	4.867039795809987e-05	5.062423819035298e-05	5.066128893364662e-05	4.7386008878953965e-05	5.131153550486345e-05	5.3912799219074474e-05	5.490045003155171e-05	6.76109592555274e-05	6.593627880642388e-05	5.177284537118507e-05	5.2581224981140675e-05	6.739523189260069e-05	6.704386587603689e-05	0.0003217638509980425	0.0003168328604957125	0.0012493014244740626	0.0011402733739483582	0.000294191945106087	0.0003006030160427589	9.734153322642795e-05	7.944815818926524e-05	0.0004335690699974518	0.00034607310167808654	0.0011054319946344298	0.0010003667422142277	4.957586372618858e-05	4.937800669682727e-05	6.92392760578723e-05	6.740312423984749e-05	5.2087599729183684e-05
b4243	0.00016615170126158034	0.00019432070776439957	0.000430509703293001	0.0003418016159038947	0.00016509981393044665	0.00022009505884538054	0.0002022748531273577	0.00018204952436925116	0.00012967439798771088	0.00015735771392996477	0.00018521146990999466	0.00010390174785330972	0.00018704994664636617	0.0002088601454118657	0.00019833474272753764	0.0002202076886990444	0.00014118943109812845	0.0001919467490240175	0.00010349821424236515	8.240952530153896e-05	0.00017841781247518074	0.0001632357493154908	8.371115319766115e-05	0.00013175277350506602	0.0001711077965024896	0.00019477755385758917	0.00011544821697525338	0.00018518265272119967	0.00027696532765488614	0.0002979543123545055	0.0002287713461706512	0.00018399648920668457	0.00014522102308817914	8.714748989539153e-05	0.000185274289787942	0.00015775946831166014	9.414007371626676e-05	0.00010306875343653335	0.00012455617189387135	8.925921179865554e-05	0.00013219424306517782	9.858945206894998e-05	9.884828393293244e-05	7.194188073668556e-05	4.757236518668149e-05	5.564183968901913e-05	0.00014757481709377476	9.73771088410054e-05	0.00026825521143885195
b3926	0.0018134695785480422	0.0019538300773189773	0.0014833222976996798	0.0018420485672419563	0.001238429854374606	0.0014711563645528085	7.625691705831447e-05	7.70323138952704e-05	7.689857584540964e-05	7.732363093815394e-05	7.467538175531219e-05	7.053980958731892e-05	7.655643492350395e-05	7.597778906261624e-05	0.00010601501023163408	0.00010484597338574274	7.7070220812453e-05	7.895839003036563e-05	7.238289555015042e-05	6.962055374135153e-05	0.005838033277834989	0.006060939550793148	0.00014877859878419035	8.397293799085299e-05	7.335761577783662e-05	7.470148420748292e-05	7.927275545028463e-05	7.730921972825146e-05	7.405844855861526e-05	7.521479488902288e-05	0.00013127485994684338	0.00013059045656519172	0.00025425209602375297	0.00024338378337131336	7.589341050468077e-05	7.437222406093849e-05	0.0002293159339374794	0.00022588643930643402	0.00015934925853407068	0.00017462990098624263	0.00024891943133661856	0.0002436568167947801	6.963040376141476e-05	6.654371543095678e-05	7.091577693271404e-05	7.063275241424572e-05	7.52471811206459e-05	7.325170606252379e-05	7.450868881995917e-05
b4388	5.819396845323558e-05	5.488560306899701e-05	6.062979381566655e-05	6.135366972376868e-05	5.908409408843929e-05	4.8513030840935635e-05	0.0001272652369589768	0.0001578512892524753	0.0001015317261721658	0.00012128641323258588	7.414447000192972e-05	0.0001300179081252873	0.00013140398209578487	0.00012399055252945246	5.995789545631527e-05	4.758846205674605e-05	0.00014246169655735718	0.0001526240009704644	9.518724643144492e-05	8.787773172907601e-05	6.96058801074609e-05	6.965682308828942e-05	0.00014212048421923724	0.0001174555870792345	5.501448052476445e-05	6.627992018726542e-05	7.609587372102547e-05	8.314743377182928e-05	0.00010795112092758367	9.374729445665304e-05	8.816430521602081e-05	7.15069519804952e-05	8.624449386815016e-05	0.00010941217570660065	0.00014830276836209615	8.641256851034923e-05	4.640860603152448e-05	5.472458311135982e-05	6.784647027568596e-05	5.6988085413381646e-05	4.2907159645897834e-05	4.291306737124471e-05	0.00011105786514727834	0.00011386638168861466	8.726543354536808e-05	0.00010892622329273473	0.00010650463138387277	0.00010406710862828343	6.532184958968584e-05
b3986	0.0001227658487221813	7.641420324254174e-05	0.0002905788797307038	0.00021809460945176252	0.00019382484545393732	0.00012619492943616797	0.00047661346044380735	0.0005853740034830561	0.000710890187270238	0.00071954782780948	0.0004068136351176995	0.0002160617330964629	0.000351948553090309	0.0002479229473820446	0.00027092877529585966	0.00032624692545795195	0.000640929365764274	0.0008760941792579869	0.00043362306584780253	0.0002787808634612355	0.00017551310102611315	0.0003500745674376255	0.00010412330788357877	0.00039917782863594715	0.0005582652936411478	0.0006291205000867195	0.0004116615398304258	0.0006270759757949377	0.000641956419461278	0.0006065447960809743	0.000436125426231165	0.0004445247085613373	0.0005749263758830357	0.00048462830070177367	0.0005945792749206664	0.000462215543639338	0.00036403411093376457	0.00036910195023799364	0.00030014633235963487	0.00022045587934072043	0.0003678623274098687	0.0003027979135558255	0.0004459060512848529	0.00016350132957942428	0.00026964411144217746	0.00037942423248880523	0.0004343291769816687	0.0001824264183542001	0.0004551940607056258
b0406	0.00010902870048751791	0.00019886199366211992	9.236338256874625e-05	0.00010499240342275721	0.0005785630096852875	0.00013267468767478034	0.0002104933167373739	0.00016763444227198024	0.0001648752153741169	0.00019705767677207913	0.00025598193685903394	0.0003006719918516118	0.0011391626702695423	0.0012129783491489495	0.00018799612571013274	0.00017077378822534024	0.00019443290542993957	0.00044096909095463243	0.0001761026026585428	0.0002029008836115858	0.00018687350966198674	0.00017165868818743866	0.00016795797284717694	0.00013805299080304865	0.00038849887770964865	0.0001486556899043554	0.00046488562958663115	0.00016434688175340513	0.00039506289862724283	0.00021630766130410634	0.00018825718909365203	0.0001666273602757737	0.00013847086522894816	0.00012386617851014732	0.00018269470043796935	0.00014656820082610886	0.00021309932755766606	0.00018554612052771075	0.00023173378773533166	0.00024176686632235045	0.0002121768536842061	0.00022379715523824584	0.00024136999731124218	0.00022468982305206626	0.00021714601142480886	0.00023668309811095565	0.0006752864242578966	0.001253627474012367	0.00039220342827811966
b1896	0.00013949738243617668	9.519878812608854e-05	7.173076309014585e-05	0.00010559556932928354	0.00010790376418284069	0.0001704701715449456	0.00010967189298646215	0.00011078706053066855	7.207296351689681e-05	7.24713451495244e-05	6.998928140984855e-05	6.611322858691366e-05	7.175229294645973e-05	7.120995881916975e-05	6.777309933942631e-05	6.702575940977924e-05	7.223383725625507e-05	7.400351828948928e-05	6.784065547222688e-05	6.525165875521362e-05	6.787114249576047e-05	6.792081586108008e-05	0.00011829667893206886	0.00012809654969330426	0.00011498548768658676	0.0001273525894453229	0.00011519726661394795	0.00011531596454618221	9.09524268419917e-05	0.00015800568657417774	7.04774908156063e-05	7.011005539755248e-05	0.00011598647548422705	0.00011420899735162311	0.00013674297572397582	9.073687337007497e-05	9.635554641270341e-05	9.418627338786634e-05	0.00018497691832173406	0.00014849400639280148	0.00011950226515856508	0.00012064096046848355	9.45157726763509e-05	6.935740727911471e-05	6.646560287304713e-05	6.620033897745872e-05	7.052519867936377e-05	6.865494556372694e-05	6.983304894759367e-05
b3983	0.0008713386310555543	0.0010568575473024454	0.0016033555289615869	0.0014440332019580542	0.000809768159324892	0.0009911864190264219	0.0022711193752986926	0.002735958626930737	0.002928597647765853	0.0026910082764563244	0.0028621772360358506	0.001594020767470172	0.00283147127701719	0.002309476100742835	0.001927941459654684	0.0017923739521811999	0.003845841777415863	0.003364957329895703	0.00240449956514866	0.0013097913214658197	0.0014217890912153288	0.0012498091603268702	0.0010965246321072172	0.0015868794968122658	0.0020635684432100264	0.00260963315556493	0.0020298934514063494	0.00211864742698152	0.002672672179489743	0.002714571817842033	0.0013273667090155838	0.0014904912582362174	0.0016719214657486018	0.0022011019015018545	0.0019077657686161049	0.0016592823611508534	0.0014088237491064828	0.0009562263886606049	0.0013497089182289694	0.0015511391334404004	0.0011130268522577076	0.001477026519676584	0.0014165917471115259	0.0009299787046259837	0.0024288938266865926	0.001936405177906863	0.0028953955406447116	0.0026136704912085615	0.0014431777463877295
b3001	0.0010190454787873107	0.0004354252197043865	0.0010203214864707203	0.0010193651026640588	0.000595390734791811	0.0008769350183231503	9.104190900406998e-05	8.745942505282255e-05	5.220453487694945e-05	5.2493094231525835e-05	5.069526357850514e-05	4.788772625929438e-05	5.1972263895411846e-05	5.157943557975042e-05	4.909001871908009e-05	4.854869876332371e-05	5.2321060385646545e-05	5.3602891612121536e-05	5.083339818894954e-05	4.889344787287842e-05	0.0001212073774654899	0.00013232300337126003	7.616507617698852e-05	0.00014991495500283822	0.00013909840901841713	0.00016787746389696845	0.00011169577406078663	9.342934210405392e-05	8.234934619593511e-05	0.00011973031476929848	0.00018219172021882607	0.00012301681873164378	0.0002302561071865844	0.0002114080382729068	0.00010793002755317375	5.048945734275685e-05	4.734503568456585e-05	4.627914677008053e-05	4.872150520174508e-05	4.7260557232745865e-05	4.714008638248407e-05	4.71465769235843e-05	4.7270353211305114e-05	4.517487710098537e-05	4.814296116032468e-05	4.79508228380869e-05	5.108344397823308e-05	4.9728765479671046e-05	5.058209988123626e-05
b3735	0.0003510945797806663	0.00013499955468193584	0.0005587935785854391	0.0005713853696275278	0.0003809497674171936	0.00036694507817644983	0.0002737215077008136	0.000299846078752389	0.0001783406465162008	0.00019081592712778372	9.725321044063121e-05	9.700525325475622e-05	0.0003546482306952455	0.00027183413442229896	9.733391935625711e-05	0.0001452243396868127	0.0002593507807235264	0.0003758973887637111	0.00017145315060823377	0.00012332752747762138	0.00019516043690587145	0.00026350106110148316	9.894170851083735e-05	0.00024207669761107658	0.00019086031611700765	0.0002788029294034227	0.00025517343989047076	0.00015089791654266822	0.00018577904817081178	0.00014901540257520075	0.00031833246853706814	0.00020247010745806076	0.0001635358091599436	0.00023054040973942007	0.00019635230668443062	0.0001878662812234937	0.0001552375732617599	0.00012254611445737616	0.00021202530185289277	0.000155569064504386	0.0001484962451116786	9.4087549476021e-05	0.00029355292817569037	0.00016091780885842612	0.00011053902241929807	0.00011832947755181696	0.0001889802735139718	0.00015344954555963165	0.0001228690001659886
b3860	0.00031281890085963003	0.00020629396236283913	0.0004932941273466724	0.0004657358822306715	0.0003257702386810696	0.0003653427597928112	0.00040308735427980585	0.0004828292890179102	0.00042227770120923936	0.0004014560815575876	0.0005754492441808907	0.0005403872857894913	0.00039773946272022545	0.00036007497176041524	0.0005557170933692908	0.0004176080688922349	0.0004905812587877543	0.0005127731532187942	0.0002775053944634156	0.00026812712949194793	0.00031520220602656847	0.00031568524176045466	0.00025255422812588146	0.0004626092586894367	0.0005435819032658316	0.0006053043187488006	0.0005190621665189505	0.000526187116081195	0.0005642480749408102	0.0007744667171628373	0.0006389021292141511	0.000450630402637322	0.0011079189036353476	0.0009180148377734228	0.0006382184623493491	0.000505520463934247	0.0007788102035737732	0.0006105405763615707	0.0006949921679297681	0.000572581030536814	0.0006864580324277633	0.0007455588257336772	0.00032368929578043486	0.0002219835096300553	0.0002479275202463083	0.0002538247610501572	0.0003817666135269656	0.0003287901663797662	0.0006130823325939286
b3307	0.00017123509301938207	7.185491062050044e-05	0.0002767526984300407	0.0002833079420156433	0.0001253222901866668	0.00021679675972776705	0.0005910316821193969	0.00055966751457122	0.00045495531192646464	0.00044451516230311337	0.00016434000019835486	0.00014452837676467647	0.0005046373963900637	0.00047496649867874533	0.00027650079634295165	0.0002139189325943189	0.00042785934057772926	0.0007698882666889485	0.00021336164299339723	0.000280551213299932	0.0002578172604512212	0.00028823311891777704	0.00022216162347302317	0.00040401735507435014	0.00010037187001840184	0.00011003286532814828	0.0004422267663107309	0.00016280270286660222	0.00019128771100942446	0.00011551455057770153	0.00041155051518471255	0.0002724579103069644	0.0005132577872609118	0.0006346117668273668	0.0004780151892152392	0.00035031956965873477	9.055411592667325e-05	0.00012860914427243898	0.00026453029847825276	6.925234832773503e-05	0.0002512178458489843	0.0001413219195916836	5.6750087982291636e-05	3.228513351914173e-05	0.0001794574996898691	0.0001905751914984268	0.0006226026081163285	0.00022065271752931805	0.0005127249401602782
b1635	0.00016568980936308914	4.106371131240368e-05	0.00023158810713114553	0.0002544491400769422	0.0001898907110778491	0.00021715501281004612	0.00021130299924264985	0.00024796488805449294	0.00014231902235247346	0.00012711622516021185	9.779832515820517e-05	6.685553154855056e-05	0.0001519758404279798	0.00017282276785429888	4.93445080216123e-05	8.429156854623382e-05	7.410733160058433e-05	0.0001300758133921068	5.762597698640113e-05	6.382480242767084e-05	0.000129529534234449	0.00015235230006802183	0.00012871959821454044	0.00023146165303137336	0.00014031644081845805	0.00017841560400721517	0.0002056511436644339	0.0001992895504319573	0.00018300549690377415	0.00019545419256639606	0.00014927572984948725	0.0002263555317259614	0.00017381525991732862	0.00016857397916538922	0.0002351441239764173	0.00023735157884719046	0.00011897619689705627	3.688632862984884e-05	0.0001857552381026143	5.446344775532714e-05	7.6341641232367e-05	7.635215242566559e-05	0.00012694773447110593	0.00011191730329459057	3.7883049606975675e-05	4.990342581295845e-05	8.272776425265616e-05	4.771444948952144e-05	0.00019028103197911919
b1583	1.8706399764457913e-05	1.764292863352458e-05	1.9654413359657188e-05	1.9627374519812715e-05	2.3669613632225643e-05	2.2757647427240954e-05	3.9760224144705365e-05	3.312073787580891e-05	2.4834828847299266e-05	2.4972102787198997e-05	3.036396793366271e-05	1.811519447458959e-05	2.4575390744495473e-05	3.3554231400665066e-05	3.5592506372740275e-05	2.866088965489794e-05	1.769307820362355e-05	2.427113902586974e-05	1.689864898076714e-05	1.6253747388519456e-05	1.746978452878683e-05	1.7482570271844087e-05	3.0330902284843912e-05	3.6270712775024716e-05	2.5403876721831246e-05	2.3253268153477006e-05	4.784501145263089e-05	4.179354883195291e-05	3.4291489790068916e-05	2.121807910818953e-05	1.945730909393305e-05	1.9355868131458427e-05	2.8962784404199e-05	2.226222860785122e-05	3.336931528243707e-05	2.1414467075672554e-05	1.8723989426598124e-05	1.8832958110224962e-05	1.647583965957258e-05	1.598180023307007e-05	1.9048217407505994e-05	2.7157580546531236e-05	2.153926226573562e-05	2.0584435266453416e-05	2.1385004695489287e-05	2.1299657246470624e-05	1.829932349816725e-05	1.781404493919301e-05	3.0151230608845266e-05
b2518	0.0007585802708963504	0.0005500885485716352	0.0013378470796429455	0.0009468352230969216	0.00034186021348312217	0.00037996994198863203	0.000511453287722117	0.0005683551446632949	0.00044353657819884077	0.00040742600288484347	0.0004260149172715962	0.0002225814098605294	0.00033112777775638785	0.00036846366988062317	0.000203060874550013	0.0001768230940987366	0.00040501311916940933	0.0004868823889010243	0.00013275369757031075	0.0001348262447819803	0.0004949702326137765	0.0007000181288564377	0.0001919264926617115	0.000370323633850353	0.0004241387123890342	0.0005612549772997816	0.0004602458276498345	0.00036758039048410474	0.00045200792556552156	0.0004664274395260598	0.0005998452046268374	0.0006868444457250272	0.0006444749983861094	0.0006689340960462679	0.00047824088183730126	0.0008074942176096763	0.00020429405726870865	0.0001552122214872827	0.00020437977207965298	0.00012767903098883745	0.00018415293448511527	0.0001257526636046727	0.00017914468532082448	0.0001628291989993952	0.00016906528485567554	0.0002258375652910245	0.00043103055275036626	0.00024428304193128834	0.0008673179907757963
b3032	0.0001204251225710292	7.345590294511217e-05	0.00010420022102981572	0.0001386237088029685	0.00011280222177150476	8.867174775935317e-05	5.7245261072285574e-05	5.7827343276477265e-05	4.2309191362509705e-05	4.254305443553567e-05	4.352330686963959e-05	4.111295726956798e-05	5.5685320066150395e-05	5.5264426904123175e-05	3.978503018694282e-05	3.9346317158459264e-05	5.066874374755128e-05	5.19100943139035e-05	3.982468785066162e-05	3.8304861938253517e-05	6.178977123771116e-05	6.183499378394865e-05	3.887426936760858e-05	4.1067971689179116e-05	4.993815400583784e-05	4.6673293708713104e-05	6.22575410328421e-05	8.438420051681261e-05	9.426960290786852e-05	5.506014474665862e-05	4.768367066267906e-05	5.685232792935331e-05	4.887232056807424e-05	4.8123358409023414e-05	5.803397770030727e-05	5.687076076793994e-05	3.8370807815158136e-05	3.7506957612097525e-05	3.948636822277919e-05	3.8302342211691215e-05	3.820470655093215e-05	3.8209966813208274e-05	4.675152980429301e-05	4.467905293093705e-05	3.901748691547913e-05	3.886176831626565e-05	4.140060268376061e-05	4.030270281806052e-05	4.0994288109973095e-05
b0923	4.022921044829515e-05	3.794215337313897e-05	4.480241235192301e-05	3.7283980894050536e-05	0.00019840385010044977	0.0002036328949309981	4.5880537568875876e-05	4.3841814274824484e-05	3.5637783651120284e-05	3.5834770672901814e-05	3.460746925158422e-05	3.269088465198351e-05	4.294853222534379e-05	4.6948073773559613e-05	4.879764808665743e-05	4.971315309528842e-05	3.665726034086807e-05	4.9752799358405925e-05	3.354504219744769e-05	3.2264865826557255e-05	4.091979185267713e-05	4.094974012958477e-05	3.141341108103793e-05	3.401574422802772e-05	3.39967653693369e-05	3.461956614067478e-05	5.9187381137568996e-05	5.772134735967045e-05	3.582688998362844e-05	4.3418934212020605e-05	5.655299605477426e-05	4.5918819378024364e-05	5.588761381472282e-05	3.557261740822101e-05	6.0471073705173e-05	5.925900829729182e-05	3.232041321042649e-05	3.1592776835155805e-05	3.3260069563485096e-05	3.226274341610233e-05	3.218050316421585e-05	3.218493397659746e-05	3.22694307080276e-05	3.083893957461e-05	3.2865122507077383e-05	3.273395796409009e-05	3.4872463262846217e-05	3.394768269804714e-05	6.724305469884766e-05
b3972	6.605996590673848e-05	6.872365598536871e-05	8.033202863755771e-05	0.00010071287997997556	0.00018268048482692942	0.00016170431650318462	0.00013746301641224298	0.00016698447039059435	0.00019915613672043627	8.733673919216597e-05	0.00010734888446760037	0.00011629248992990127	0.00013712950003495238	0.00011745607550185128	0.00010477472361670225	6.282433851239538e-05	0.0001714631325427198	0.00017791596623832124	0.00013213122887308947	0.00021287360080042835	0.0001276465554086578	0.00012773997705658424	0.000127601620772362	0.00023866129138709076	0.0001393506454806574	7.585230392175611e-05	0.0001157593554040055	0.0001070166461048609	6.717246375142477e-05	8.967452917143246e-05	0.00010295018604113722	0.00010497379010061925	7.105797798374617e-05	0.00012329907175534898	0.0001956870327299598	0.00022273558960157327	0.00027490466214237703	0.00042698959595733374	0.00020183534705688156	0.0002152423544847104	0.00013269812628698526	0.00017986043055121258	0.00013584528305733885	0.00012792531356367723	0.0001541300731171479	0.00017164662666546918	9.529338477519037e-05	0.00012118121022423702	0.0001266609463258601
b0889	0.0006049171458377008	0.0006724609002935318	0.0006112856497683727	0.0006108797954776755	0.0005594652876949247	0.0005670607679885868	0.0007260734085768615	0.0007286323524375883	0.0008278372937924488	0.0008130444628305042	0.0008053918356332898	0.0006284688931319501	0.0006132124449916215	0.0005997105475200934	0.0007819477302527027	0.0005884924803868897	0.000760800620467401	0.0007823615055548312	0.0006057430622700325	0.0006050195991866334	0.0005965334064404301	0.0006396696465519893	0.0006986447473499715	0.0008083351845693139	0.0008753296665042464	0.0008405454683287769	0.0008733003108167864	0.0009090474733093349	0.0007833493387921194	0.0007221456220987418	0.0010785638870374839	0.0010045911080512105	0.0008764726405310879	0.0008013037987384052	0.0009116364612396446	0.0008201165034848793	0.0006729601976025815	0.0004833640013415124	0.0006061128275310358	0.0005433523134348975	0.0005684529018662152	0.0005855317543675524	0.0007777375689450784	0.0005828270609584386	0.0005583418832418149	0.0006373390936219379	0.0006494184132389935	0.0006274008428851277	0.0008226817562595795
b0420	0.0005170960720367856	0.0003541381474599804	0.00042193613174723506	0.0005179325685583509	0.000438208032245468	0.000424161309787149	0.00029063568007661294	0.0003383360677898208	0.0002609519907106413	0.00022535975219042186	0.00023894898140792243	0.00030838245337067586	0.0002902169174435711	0.0003205420991167828	0.0003419159245702553	0.00029952119934832894	0.00019320563747275634	0.0003709345560418254	0.00033488052292468393	0.0003171342008255064	0.00030108514162228365	0.00022597912430800477	0.00041583140212799396	0.0003493031898413154	0.0002242665728770447	0.00027176625565783307	0.00032056670647498284	0.00028263832219279695	0.00036678280128177586	0.0003288203230678814	0.0004084337704471399	0.0003605665644854653	0.0003823617903705094	0.00026522823105044636	0.0002652749697399234	0.00031452628817844284	0.0008826818450325019	0.0006738530955490759	0.0003561703870228907	0.0003532940560501283	0.0007175240776397903	0.0005760798982796334	0.0003760736170171316	0.000225135102039731	0.0003317062349024605	0.0003260636728002597	0.00034659855998324266	0.0003082945729384832	0.0003614198136203671
b2393	0.0001407174802306935	0.00014312682236603322	0.00016398000161878902	0.00018729097901460764	0.00021899126709569948	0.00017162857797625172	0.00014490020742944905	0.00019028565932920205	0.00016526614859184823	0.0001915119176279497	0.0002862365464701542	0.0001210953146876864	0.00021870562655199486	0.00018718293913208052	0.00011892379265756473	0.00010496087543895424	0.0001969441005634537	0.0002726469636198039	0.00015935547731396157	0.00016285363439098565	0.00023771717933658538	0.000190407893892868	0.000190533684291273	0.00013321683824449277	0.0001850536702370174	0.0001571180313556539	0.000153722143316437	0.00033308987022737335	0.00032463287158969326	0.00028781133134470017	0.0002059512338423064	0.0001965451654212209	0.00017617508162473354	0.0001715150486964452	0.0002018932824512942	0.0002119784888204667	0.00011286862473477253	0.00010005417000434868	0.00016552560818423312	0.00011722865794706971	0.00016925252083913517	0.00011057533702521595	0.0001145155335205878	9.723075870945934e-05	0.0002007328163191731	0.0002309396171839756	0.00024356167379206557	0.00022414362451099728	0.00022359606933935918
b0866	0.00010718225409308684	8.84242394435139e-05	6.859761530544088e-05	8.562905580849967e-05	0.00010304514995799901	0.00010588465975528735	5.6388539015341885e-05	1.5402287987346395e-05	1.5640643274065016e-05	3.398652224150364e-05	5.4832917924777813e-05	7.197974380681182e-05	5.67419770074727e-05	6.0241917920027424e-05	3.8513771552578116e-05	5.251115443007206e-05	4.304135353892435e-05	5.2397832323815786e-05	5.789062518034425e-05	6.288152519845872e-05	3.420077492176712e-05	5.808394033205927e-05	2.6872300676408694e-05	2.9098441562722908e-05	8.572928633965064e-05	8.72997965066778e-05	3.497766895869623e-05	8.305909962576145e-05	5.833713769793901e-05	6.819355425375575e-05	6.389951717831935e-05	6.846601565973335e-05	3.508637933424901e-05	3.5193250007226286e-05	3.610500907726593e-05	7.960799317965573e-05	4.6040241719111286e-05	5.475649401089075e-05	9.203605720537867e-05	0.00010631558487597107	9.25197053155484e-05	0.00011802974099551365	4.092678210649556e-05	8.292770563805137e-05	4.987206318699526e-05	5.283846183268081e-05	5.395576726004627e-05	5.542893970695338e-05	6.113194031643135e-05
b2064	0.00011087580267790269	0.00010457244036598177	0.00010818040617598084	0.00014457167449523803	0.00017513885578604685	0.00018273821977228064	0.00012284833453640292	0.00012409748299007026	0.00016704093579777	0.00010367171454222886	0.00011176305769674512	0.00012170283710183773	0.00010184741301221281	0.0001263470090748593	9.695077956484203e-05	0.0001315586044766384	9.532172568253027e-05	9.765704464664802e-05	0.0001015612534563657	0.00012228762466438465	0.00010838068718377061	0.00010846000857530908	0.0001556945148324565	0.00016859247728893	0.0001227522369678464	0.0001226717749262051	0.00015680958425865363	0.0001529255106131736	0.0001693384663186439	0.00020090684345393096	0.00010316410462009512	0.00010262625706805318	9.39409064405099e-05	9.25012738776797e-05	0.00010648689640487686	0.00010435250262589	8.770578016124289e-05	9.777612629765416e-05	0.00012158407605666389	0.00011793829359895635	9.382144637096812e-05	9.455616709511039e-05	9.769920132281069e-05	9.336823426923034e-05	9.950272285153831e-05	9.910560797189644e-05	9.30669599950973e-05	9.059892339040765e-05	9.215358048531202e-05
b0886	0.00013842964085000162	0.00013055982471418077	0.0002467522858849207	0.00038193987946073956	0.0002095198219355673	0.0001850993005332677	0.00016776375106193638	0.00016143441220434554	0.00021146923506757697	0.0002185040057027679	0.00017278187297175112	0.00016655762895569282	0.00016406692552082107	0.00015706305652993743	9.051240291294519e-05	0.00012681194579950445	0.00018855463340356052	0.0002156362009442066	0.00013864947243635799	0.0002119207124261444	0.00015519238791677375	0.00013125416026787146	0.00027767536656304756	0.00017191566044312767	0.00018434101793125335	0.00016575856860461932	0.00015093766641300382	0.00020161384611521214	0.00018680441923433079	0.000160478439759825	0.0001661434296573017	0.00028586578158214487	0.0001555729562422971	0.00017304663031236943	0.000239650976423502	0.00022567925891239796	0.0002327866537232124	0.0002075063262440599	0.00016537426852728852	0.00019342269229113396	0.0002627267148670429	0.0002502503702092771	0.0001835585460727773	0.0001564910938774526	0.000174170071052708	0.00020495497104449113	0.0001277244866535523	0.00016948781076648039	0.0002013643945204952
b4401	0.00048035877407224967	0.0004977016303967907	0.0005946492481982397	0.0005963460830321576	0.0005815215770325613	0.0005868118864165768	0.00044163089404218646	0.0005370567683813313	0.00042383873375288685	0.00043794919044169223	0.0004478293197501287	0.00048627937028807516	0.00046005469301164264	0.0005515805068478224	0.00045536117893325975	0.0004076884790394614	0.0003296837116311086	0.0003744597474517458	0.00048231249730976887	0.0006569138752877986	0.00042265987528789835	0.0003362292244627669	0.0005603976599297086	0.0006768629519390107	0.0006523466637900812	0.0006510850685705261	0.0005898532022235995	0.0007138337892137462	0.0006354281671393582	0.0005246946932373415	0.0008453051804916076	0.0006885949885822751	0.000556404868458997	0.000522345256359614	0.0006215168079902923	0.0006622869811677259	0.0010011231164490332	0.0006659422541035443	0.0008427803940810915	0.0008661873388700492	0.0007425938298381631	0.0008103956785284264	0.0008952935083731662	0.0007362696084081582	0.0005845452432492381	0.0005964480565729828	0.000553704590555757	0.0005679454791513883	0.0005871917889531361
b0415	0.00020832503996934655	0.00016360036815871374	0.00023145996037634103	0.00021588098539148886	0.00017315338962597577	0.00018942494368479992	0.00034797796237909126	0.0002935554826388376	0.00021009420060324197	0.00025267813679602584	0.00012601249101591247	0.0002555878030381697	0.00022481843460875496	0.00020443339465663326	0.00022344353656326383	0.00021645204810584218	0.00015820386473489276	0.0002168754008222222	0.00015404595383252678	0.00015698254680916542	0.00027296372983198167	0.00021281342898172754	0.00022067697664423212	0.0002584394396507178	0.00017630526064652102	0.00019299565217223807	0.0002371447034389008	0.00020439965916134806	0.00016031689078833332	0.00019230717374863791	0.00032501066976030037	0.00021839783103970044	0.0002574492313562091	0.00026169902200557445	0.0002738767615792418	0.00016117722950574024	0.00026627689453576146	0.00019703756832489176	0.00019310608170136469	0.00018748517896493102	0.00014270717118201374	0.00020276002034890075	0.0001949843093680992	0.000146155947940021	0.00019754761937512133	0.00017302426839190124	0.00024845791444381965	0.00021636223330211347	0.0002073748390577795
b3826	4.2735556809820416e-05	5.334619274396049e-05	5.2084746745564965e-05	5.440843287353009e-05	6.167213185128499e-05	5.815661891289705e-05	6.657780239047814e-05	9.691586230970895e-05	4.1315702712065085e-05	4.327507739545842e-05	6.98778185276359e-05	6.600793859304261e-05	7.986439811516554e-05	8.164197349874395e-05	4.0145840045980005e-05	4.034352169568278e-05	5.175990413401455e-05	5.302798740505875e-05	4.4074811302970604e-05	4.488648174930383e-05	4.603996895572373e-05	4.6073664575292595e-05	4.6433320230562385e-05	6.473951092496829e-05	4.95949841707321e-05	4.5486627682854645e-05	6.113338619094665e-05	4.4467322648012826e-05	5.968465885731671e-05	5.657546839363283e-05	6.430508531696983e-05	4.387459532451106e-05	5.6111127914313356e-05	5.290724028590427e-05	8.019211606669119e-05	6.326739761384539e-05	7.11926177545303e-05	6.958984312440192e-05	3.6631205849781836e-05	3.553279385354667e-05	4.1038357670067353e-05	4.104400808710271e-05	4.458107657562188e-05	4.2604815037677445e-05	5.20717668827948e-05	5.123146153669242e-05	7.04128823109846e-05	7.34651489286509e-05	4.737081604058129e-05
b0077	0.00048499656305686195	0.00046119416901893915	0.0005325099986477177	0.0006420504972622797	0.0007891533651650799	0.0005483694833982579	0.0008092700558671543	0.0007268281713882765	0.0005489193766975685	0.0005820467261122158	0.0005238347607083545	0.00058187069289008	0.0005145023738388404	0.0005618191435303859	0.0006205033326713963	0.0005912596464553532	0.0004974711963879999	0.0005621237980880942	0.0006637209144478529	0.0007837807384156739	0.0005636601778104984	0.0005386206468226914	0.0009014326138695151	0.0007238949697505862	0.0006232189742396421	0.0005892541890278164	0.0007289613098571761	0.0007325537982775308	0.0008267122172254053	0.0006040126895640718	0.0008408413584130818	0.0007356282632760623	0.0006142730649091471	0.0006126686252372164	0.0009653422007228551	0.0007829152261633009	0.0007520301800737585	0.0008593417435809798	0.0007738940693686563	0.0007374719777436376	0.0008015053750703033	0.000916979837400467	0.000996718867083615	0.0008723146143983203	0.0007902843584293921	0.0008615523710314843	0.0007499839310676238	0.0007655569211567719	0.000638656145208308
b1827	0.00015055537149815906	0.0001381017890616384	0.00022202018136052037	0.0002504235187840232	0.00016359903317609103	0.0001935683237961629	0.00014046130801154363	0.00015374272998831907	0.00014094717496968942	0.00014627549509283326	0.0001419416330558229	9.385656789482705e-05	0.00017288817992829096	0.00017811457826965508	0.00011453925758003077	0.00010259589350121383	0.0001245196453397054	0.00017080840477311416	0.00012415328579690524	0.0001276073095215157	0.0001127385838009611	0.00010199814079298707	0.00011534362811639781	0.0001425042887591097	0.0001560364716444407	0.00014841466173704106	0.00014987591661497218	0.00015848261207492592	0.00016389530945351268	0.0001490940944823006	0.00013850766741170742	0.00013304600339973167	0.00011171612677437107	0.00011508120309950238	0.00015421743172552317	0.00010770696862492686	0.00017232973201275034	0.00011538518942477493	0.0001253721643466454	0.00010270925042364922	0.00011093234691234118	8.800377851423809e-05	0.00011785650860332333	0.00010088693043684622	0.00010494788085445625	0.00014256865239035672	0.00011476334331397847	0.00011967625806982957	0.00016556611898709984
b1114	0.0005018298191851604	0.0007520938878106468	0.0014033175565659544	0.0006393079555038912	0.0017025779502608798	0.0005004765275999869	0.0005034286022407764	0.0019753376063865267	0.0009505531338157248	0.0005650017761249533	0.0004871362257279744	0.0018834707531868529	0.0020471190246262277	0.0025466273738334313	0.0005071250136156954	0.0009316183784280773	0.0004665238217061506	0.0005073420624958337	0.004107836878071538	0.00465754353669828	0.0005192074364723906	0.000949737684430329	0.001852361120488489	0.0022459359073750936	0.0006969725730710865	0.0005824263898484458	0.001031498120231386	0.0005562982052237002	0.000741351638776696	0.0006954629783613921	0.0014465604276863895	0.000868979762762412	0.0010951056253410035	0.000520115163967119	0.0008236497601761643	0.0004152258386986905	0.0021845486453683973	0.0011404651588810357	0.0016927233765630261	0.0012041992421204066	0.0011576005971045292	0.0014665866761821042	0.001500445898159796	0.0008421089939244092	0.0032063240433857715	0.003322209625308198	0.0015389321613000627	0.003438217129742893	0.0007414798870870515
b3962	0.0009222179254826264	0.0008929356019922158	0.001021119941102096	0.0009888327097093232	0.001105672840972494	0.0008888907469557209	0.00016236219003485836	0.0002017241706647018	0.00015536269250618793	0.00018506234040043882	0.00019090989721981904	0.0002795500366352451	0.00022843782672924724	0.00022848237840555815	0.00019947419046287325	0.00013448013009918652	7.486032542159772e-05	7.669435367030286e-05	0.0002328581205358138	0.0002196436242369262	0.00019807462147382522	0.00016274278660893327	0.0011119007804914103	0.0008714972794538936	0.00046799742039628533	0.0005299746572022714	0.0007925306415205688	0.0005831051515855991	0.0007573307545403326	0.0006996043808545485	0.0009173838647901448	0.0007748389982763726	0.00140882473159161	0.00148777576670341	0.0018099061362515058	0.0016303053344050508	0.0003256972417828225	0.00025903554543767605	0.0002576486272851117	0.00023585793273084505	0.0003350789413503673	0.00024338391268292393	0.0002775692634713637	0.0002347566984282359	0.0002683656464244357	0.00030461704978699736	0.00022219225993331247	0.0002777746828709386	0.00023853891049444094
b3311	0.00029602138561080847	0.00021074958413770957	0.0007236238471868715	0.0004886823106216875	0.00041097756418337995	0.00047942871558002113	0.0002498159914535199	0.00048341979681941076	0.0002548421004109766	0.0002787546601123543	8.846173316672466e-05	0.0005695672424269452	0.0008277427409411006	0.0009998287344128178	0.0006760844415040188	0.0005677020634320797	0.00019725027871366524	0.0010876672573325887	0.0013527757081596603	0.0010743980942709546	0.0005518805945776434	0.0003602408420101986	0.00035102787718346005	0.0006013449457831229	0.00010352982851387876	0.00013699973930897117	0.00045586637832817367	0.00010640961633668372	0.00012358143328735786	0.00019316158512947123	0.0005599867086743142	0.00015337946351786795	0.0004027821603051686	0.0003182939496813602	0.0005301043418125909	0.00030803281988398446	0.00046213786116862285	0.0007664816423831818	0.0012871242267034598	0.0011640243922028863	0.0007101612019241127	0.0011003783503388714	0.0010996012128860855	0.0009287203101031414	0.0013657010921214203	0.0015646807125123843	0.0010800136946998676	0.0006552064956988183	0.0006915123841900612
b1629	0.0001009129082397774	9.517594302985864e-05	0.0001100432055370002	0.00010989181762447188	0.00021712266496757502	0.00014827433598701352	0.00010964557474230895	0.00011076047467691273	0.00011056818018209745	0.00011117934323115507	0.00010827385532415269	0.00011250533514732333	0.00017852700266253726	0.0001505550762269385	0.00010397169609244788	0.00010282519105135683	0.00023746066911925286	0.0002862097621003346	0.00017754027724550754	0.00010935678378922305	0.00010499708119930563	0.0001050739262055943	9.746183237838118e-05	0.00010553571382698713	0.00015068118696574	0.00015344157779848116	0.00017591646476463192	0.00017155912584412766	0.00016822764394604773	0.00011632636268067813	0.00010812054233700522	0.00010755685432521514	0.00010920972624666211	0.0001075361009428438	0.00010912290891036501	0.00010693567962876706	0.00010027585627643097	9.801832447715905e-05	0.00010319119169603332	0.00010009693257364628	9.98417776774321e-05	9.985552451608398e-05	0.00010011768026395616	9.56795029929732e-05	0.00019193571157110985	0.00019116969708612676	0.00010819373166374635	0.00022392530206760585	0.00030969219982484117
b0683	0.000331666317908843	0.0003044335029591658	0.0003994498135187351	0.00044068615390910023	0.0002619334983303905	0.00027682935115689016	0.00035245381077295845	0.00032971503003710985	0.0002943013686824787	0.0003681486639707818	0.00023362435540765088	0.00036316787553802567	0.000298223947654702	0.0003305862012901554	0.00028607798337240594	0.0003546045387902424	0.00021497620486147687	0.0003397577717327622	0.00024092612690503984	0.0002518209719837409	0.00037997285564503677	0.00027386139277637184	0.0004102272232593448	0.000548250441990923	0.00033923913641616886	0.0005481502795581264	0.0005035198543874773	0.00032494453504456716	0.00026749814631689574	0.00022731589055201775	0.0003231887466650383	0.0002921556887386277	0.0004191101136801323	0.00041798787483589023	0.0004944641460728153	0.0003525906084304158	0.0004383120675318947	0.0002665913704204609	0.00047176411886681895	0.00034924865965301063	0.00036646178551752434	0.0003621176110595538	0.00036253955646077074	0.00033939410145555486	0.00021127179491882084	0.0002554821444385855	0.00026074493276300457	0.0002449304359809121	0.0002917557530162638
b3302	0.00021146618623670558	0.0002063620886345221	0.0002401821521683407	0.00021717018124601102	0.00019261329527531105	0.00016875089419403957	0.00031239422522052264	0.0003667607686907285	0.0003584664295613233	0.0003609815024048354	0.00016411196496820613	0.00042987852703442816	0.00045273168265994143	0.00043035753376789054	0.00041122663973157587	0.0003381579173808722	0.0003455129129224353	0.0005524917726553652	0.0005216822433516834	0.0004666972479221895	0.00025588910969101775	0.00026800852004273926	0.00028817359542449304	0.0002558171938621344	0.00012809037421052102	0.00016402202646367055	0.00030368013353528105	0.00013194016921354082	0.00017830888937383683	0.00017404802143652576	0.0003577226124492971	0.00024279446351660897	0.0004748538158252837	0.00036500628724104694	0.00042703617621408157	0.00028010886736603755	0.00014075216458496188	0.0001652075967255793	0.00024093539463021176	0.00024016270805644774	0.00023886588891393372	0.00023136685842217427	0.0002963009712166986	0.00022864544489865769	0.00036232057710180234	0.0004225756106954642	0.0005235559242151036	0.0005433273053078167	0.0004330553974123869
b2215	0.01261745491612985	0.01139232427211533	0.01128567573914078	0.012158723876194285	0.009577639895860099	0.012186397759779519	0.008387510312270854	0.008115213302311252	0.00401500625188672	0.0032431193934895036	0.004615838214082433	0.004876053778425519	0.01331604564843168	0.01214115518949135	0.004990115694556625	0.006182457748262691	0.004115869522215994	0.0034341795710496445	0.0096215919779824	0.009533954901951913	0.007139804664707436	0.007530807084211112	0.007114041616435423	0.005628276184088407	0.0061040133325010815	0.006247648422361573	0.007185752369289407	0.008034515223393518	0.006879622747396277	0.007442807079077019	0.005693386541450013	0.006571626001741227	0.0037785299609575987	0.00474985921375587	0.004763617905954029	0.005786644137434797	0.006162404094621879	0.0065640734307700465	0.006062560226223943	0.0061344670636012495	0.004929620634091159	0.005579701220869214	0.008543605075217071	0.00913365935290006	0.006108353918148463	0.006421305693577393	0.004200255672592202	0.004324619983382913	0.003961394361866992
b2687	0.0003242790832336081	0.00021306394202616778	0.0003307758638097572	0.00037281299388788636	0.0002483863752705356	0.00027026230090562605	0.0006451033307126625	0.0006365603514153889	0.0006752836601970918	0.00047605806147901016	0.000617739267829457	0.0005432779979071673	0.0005168104000289445	0.0005340250183731057	0.0005827323773808042	0.0005689823790408499	0.0005380950434489338	0.0006564043753018849	0.0005068513411089844	0.00044757877073630785	0.00033861781326897353	0.0003558301276554076	0.0005502133367577243	0.0007139216481797052	0.00082536015845033	0.0008199327696321988	0.0009118878313144457	0.0009937093160191542	0.0010423693557959155	0.0009169053149428262	0.0007963186418743134	0.0005603613095249254	0.0005849749750145658	0.0006887174911437244	0.0007521790191823035	0.0007884625170379658	0.0004407986080976821	0.0005379950812021861	0.0006287594248880377	0.0007048341725228479	0.0003090520318437856	0.0005505175727844392	0.0004706660168884259	0.00046070585871091114	0.000477279356330805	0.0005034836397999124	0.0006429467948984509	0.0006668370233071406	0.0007519726831482064
b1539	0.0006571468933711201	0.0005945068477808731	0.00042744774558666274	0.0005379687689641627	0.00044880621949323397	0.0005749829913154602	0.0007375015027345336	0.0008133318408033486	0.0006158084767408525	0.0005836473271301952	0.0005280844181446697	0.0005573552615828801	0.0004432957507115908	0.0004901800041862304	0.0005677849887370086	0.0005353860899944535	0.00035131956527983846	0.00043677586732960834	0.0004524216292309487	0.00045116689658807274	0.0006685288262182691	0.0006743750140104357	0.0004200535909718548	0.0005582404780944239	0.000611854115771049	0.0005893175167610661	0.0003987085765703519	0.0003773521294849601	0.00025364915221401667	0.0004701221163829588	0.0006488064483581264	0.0007222234922822243	0.00045945708725395556	0.0002942393039396711	0.0006311343996352732	0.0006471939970008658	0.0003677412031628411	0.00032446779698259303	0.00045152550072267153	0.00044942186780347457	0.00033449621420255727	0.00039015671354414067	0.0004292124988982013	0.00040499345436683927	0.00045548320575028385	0.00043075005188127356	0.00033312079990684395	0.0004382985666859019	0.0005293534874850785
b2282	0.00016971382622180258	0.0002305232020716186	0.00021347691058206953	0.000211514474286603	0.0002507558909927612	0.00021584163088012945	0.00011197218797423396	0.00013413504753761237	0.00012802558742345692	0.00011818134048528622	5.5844018167191746e-05	6.276254250267675e-05	9.360700724745643e-05	0.00012524841410865818	0.00010894090704703103	0.00011125285410384391	5.426939182488524e-05	0.00013102389602137295	0.0001457944391401964	0.00014935118220444455	9.921639415604059e-05	7.595015782548361e-05	8.91699228765228e-05	8.573931342648226e-05	7.487993441330328e-05	7.095077114301861e-05	0.00010665044734541867	6.144148221085768e-05	7.96378408833332e-05	6.569039892249602e-05	0.00013299031106449847	8.329808854117149e-05	0.00020149504179616112	0.00011634987522770633	0.00021252013142373873	0.00014168205163368668	8.831838934174345e-05	5.953797141587978e-05	0.0001057725971567045	9.500086371247443e-05	9.513773389003844e-05	7.809191875537944e-05	0.0001299881193906041	5.8843798738406164e-05	0.00014554904199610093	0.00017658355231081247	0.00011952585672260583	0.00016713702474044467	0.00014031517977562967
b1422	6.571468933711201e-05	8.463766973141862e-05	7.97510428554243e-05	7.964132827703737e-05	0.0001886629327108371	9.717888489321663e-05	5.489463962549764e-05	7.98830836477411e-05	0.0001730375977819706	0.00017399405908655085	5.751531990358378e-05	5.433008334187621e-05	5.9734888393760454e-05	7.266995811635456e-05	4.659377421407764e-05	4.607998056611792e-05	4.578078845436779e-05	4.6902387362740706e-05	6.194404062633905e-05	5.081830001635964e-05	4.3015773974898387e-05	4.304725625406135e-05	0.00012045146046936575	0.00023130050325559384	0.0001144778749350067	0.00012560020692736396	0.00012265957512656338	0.0001218434443766877	0.00013048401502461598	0.00011889061702940664	0.00016277191147336575	0.00015815763967048067	6.117642490646803e-05	8.471095860610774e-05	8.290456805085564e-05	7.600137759540681e-05	4.5288598580651365e-05	4.426900667451561e-05	4.7689124728900036e-05	4.8011373302653056e-05	5.488008178457379e-05	5.4887638016514415e-05	4.6969763048067755e-05	3.952789711768986e-05	0.00010209948601794582	0.0001191147639936703	8.447141236491099e-05	9.587508222500301e-05	7.876637758961265e-05
b2834	0.00014090093386006584	9.986000579100365e-05	0.00014698813410000033	0.00015698554645368835	0.00011319161399048501	0.0001278339664894823	0.00015707624539912585	0.00024627904307825236	0.0001146711942026076	0.00014626241992470677	0.00014428613503709726	0.0001362954731849496	0.0001687983561348877	0.00020014531085686032	0.00020978584591234116	0.00024647735248978133	8.6754347645293e-05	0.0001928782671008695	0.00017177587740830027	0.000185418504516372	0.00018739968248196345	0.00012993022949667096	0.00024777995632264954	0.00022997692466062065	5.235440573915066e-05	5.89482686747645e-05	0.0002306735539213747	0.00022495991673694485	6.18785341593293e-05	6.284470368216923e-05	0.000255243758983857	0.00016189669170707895	0.00014323057313974112	0.00020526101719744324	0.0001594099976525006	9.580025359207453e-05	6.5959147503324e-05	6.44741951082915e-05	9.952486087590782e-05	9.290512141958212e-05	7.937241263159038e-05	6.930931305943357e-05	7.474352177272935e-05	7.143017093788812e-05	0.00012714645614082112	0.00016229466032934817	0.0001414614680090717	0.00015343620952041153	0.00015693378925180293
b0778	6.587703056771663e-05	6.21318780486579e-05	5.151130443576658e-05	4.226457743719933e-05	0.0001368575815492162	5.770011770239e-05	5.049287306648264e-05	4.0076375057722144e-05	4.1125868545503995e-05	5.541890199550132e-05	0.00015268389083772762	5.132674580062685e-05	6.879519496396164e-05	8.568953711689619e-05	8.891999211789525e-05	8.793946354090352e-05	0.00010626867477140773	7.870970754735523e-05	4.7664383335673496e-05	3.267432578865707e-05	6.639128416800878e-05	6.643987445824474e-05	3.575774813919481e-05	3.8719972553610894e-05	3.44282041465652e-05	3.5058908622868055e-05	3.540409016113734e-05	3.452715337065233e-05	0.00016839689468414154	4.8708272753605084e-05	3.5291125767622145e-05	3.510713497283147e-05	3.56466412460773e-05	3.510036095735264e-05	6.0192171977200075e-05	5.898569679810039e-05	5.531213973694409e-05	6.572350785232277e-05	7.232525666552225e-05	5.7746172318878194e-05	9.928243998736245e-05	7.200862925363893e-05	5.395826396931629e-05	5.156631541338742e-05	5.934035672551315e-05	4.9852542402465576e-05	9.992232970777068e-05	0.0001790879926421468	0.00010138132771846499
b0633	8.653443387180544e-05	0.00010108266736040878	0.00015236725273038758	0.0001517253730389038	0.00011942951885026731	0.00011851830479883658	0.00016777469209618698	0.00014203263661050056	0.00012177942910606177	0.00014125777696309536	0.00015542571567781012	0.0001280669070766988	0.00016237178850897298	0.00015641760822726681	0.000162773589803041	0.0001581473879459739	0.00015387175752131372	0.00014870998287223102	0.00013468817114327563	0.00010316594726098447	9.911606422295243e-05	9.304055101324696e-05	0.00019436956931949414	0.00016480701728617208	0.00018587493402667576	0.0001846325523153567	0.00016426408219281498	0.00021636776622184451	0.00021822773181713788	0.00017441536369257272	0.00019861444762336636	0.00018065571622197357	0.00018085443160358315	0.0001755448622034016	0.00024209219007198938	0.00024312869169443657	0.00017237074429759744	0.00014805539576212285	0.00015465121784278185	0.00014489530998998765	0.00018340658578394056	0.0001492593117166839	0.0001795814036643968	0.0001309736393576776	0.0001467984791674275	0.00011904742331275442	0.00015959493661148514	0.00015246254618013293	0.0002338823827332204
b2020	0.0005111324434487984	0.0005027739799856477	0.0007642675916848126	0.0008157968338220427	0.0006783125623290383	0.0006717534066953804	0.0016194587908455011	0.001339896031813447	0.0011077835372364723	0.0012353457302280455	0.0010285334243409399	0.0008083366061270765	0.001207660512449204	0.0011304220668921932	0.0012376703402290628	0.0008115422839282494	0.0013496602335265281	0.0011769632132501617	0.0009441424680148575	0.0005805719204311969	0.0007523320739659184	0.0007287098668000167	0.0004658609488514104	0.0005967751859277742	0.0006861634418876552	0.0007402630361753583	0.0006542386085906801	0.0008829198028930674	0.0008599800324774228	0.0009915346928266251	0.0007190384133201025	0.0006815005753280305	0.001098395744645137	0.0009693007859776894	0.0008781235316980036	0.0006713627297737911	0.0007381110814706565	0.0006897537851424548	0.00098300266492002	0.0009206297400219243	0.0008159834598766551	0.0007065430308742956	0.0008613035232452341	0.0008864749475311369	0.0007022553193822468	0.0006999434657866447	0.0007644954689619455	0.0008999892306294606	0.0009097372765452336
b0115	0.003218752145094682	0.0044230896395653025	0.003373510034391712	0.003307201617945746	0.002873781343477921	0.0030403089640149545	0.00508034108786123	0.004074598564225795	0.006193974272555232	0.00562741923265485	0.0047547926328914926	0.005719736886115827	0.005907892990534391	0.0068721062163091115	0.007137571232962161	0.0075411384326591595	0.005565216529504868	0.005371217767465241	0.006332806210096928	0.005268621053214713	0.005296181016402838	0.006286147896629646	0.003802118059994083	0.0031987699520977238	0.003509741716552156	0.003012966970752287	0.003259050287936342	0.0031211641906725898	0.002935390688980956	0.0027864215304997456	0.0027625148819679602	0.0032473628381630036	0.0034977656654909517	0.003751105328802335	0.0029567135319027043	0.003496053819626685	0.006701841557114811	0.005709597267177301	0.005914406230119869	0.005529018351930568	0.0067952612343020104	0.007698989690978629	0.005274915357495525	0.005125264163916879	0.006181135749546715	0.006323219169608992	0.007196545378920515	0.00663429126545746	0.007441354329574308
b0710	0.00037831345430337847	0.0001958409341942177	0.00045565742546059405	0.0004153818899205297	0.0002524934557685632	0.00037461582998973587	0.0005152050740993289	0.0006269052980947231	0.00041575685123031603	0.0003704204919129299	0.0003964733819957944	0.0003019002617154936	0.0003745021018159628	0.0003655128576795532	0.0003850914863539183	0.00031679120104633493	0.0003576492990794505	0.00033761056782643644	0.0003092016846669588	0.000269749503371094	0.00046606540043982755	0.0003979728034590984	0.0003151021841882791	0.0006041750668178931	0.0004715347230728882	0.000556467783447068	0.0004595243666781623	0.000475275270309201	0.000366784609420761	0.00042921137051959236	0.00044373431380000854	0.0006648599110488619	0.00037740288178568824	0.00045315721783246467	0.0006022572619755692	0.0004343502123131878	0.00017637393008803422	0.00013178897397251015	0.00022687709566553631	0.00018819150969154978	0.0001944660423307682	0.00016747210779864108	0.00018061099108569072	0.0002181829732398884	0.00022878166761963718	0.0002479072971815254	0.000371147125845827	0.0003141005522981211	0.0003928705779534106
b3661	0.0010379456027919643	0.0009343204614870794	0.00023621338603993042	0.00028469292566122195	0.0008967044402329323	0.0007313055946282871	0.0006780122148506221	0.0006223937367600752	0.00018823538738249273	0.00018516116163547677	0.00019868843979555634	0.0002058278199734818	0.0004036523202977089	0.00038577673737152213	0.00023761035839077517	0.00017981032114857833	0.00011756794942289394	0.0001327031989212881	0.00016787326561577083	0.0001679501014530749	0.0004524660179724625	0.0004592243808601401	0.00017854720248581976	0.00018292278304676891	0.00019355574712467903	0.00019908915361903145	0.00018198143009521655	0.00021205517058301646	0.0001852241504066947	0.00019712179899642696	0.00027743648560913395	0.00030285929169934474	0.0001488728904500439	0.00013299358437039323	0.00020192924320558991	0.00012796358309780765	8.00991995282753e-05	9.915466482864618e-05	0.00017854081868146838	0.00019726664562430402	0.00011208454194936742	9.331398971921088e-05	0.00026338548783413023	0.00022338130455669357	9.46571138546416e-05	9.83512028634824e-05	0.00010611120656038626	0.000113042274063183	0.00012588552463196765
b2958	3.18685736080321e-05	3.0056824236538425e-05	4.023909603240993e-05	4.018373856876058e-05	3.17493546470806e-05	3.258612670924829e-05	4.5864758115066987e-05	7.793446827241348e-05	3.491773500835835e-05	3.5110741977983314e-05	7.2872967076899e-05	6.8837213829198e-05	3.659197611173436e-05	3.873642507245283e-05	3.283454721373341e-05	3.2472477772555734e-05	4.297714440332612e-05	5.377956827138344e-05	3.286727664552328e-05	3.161296577927195e-05	3.490111998172578e-05	3.492666332782496e-05	3.1318691816761546e-05	3.391317828067547e-05	4.821165816306665e-05	9.104866321589714e-05	5.288345985655093e-05	7.618822870226403e-05	8.171039229171089e-05	7.040346830803966e-05	4.882102257334e-05	5.422761847101444e-05	3.448873152416902e-05	3.396019605613684e-05	5.683093948884928e-05	7.613192463572353e-05	3.166739084816348e-05	3.095445610500233e-05	3.25880617814691e-05	3.16108862513594e-05	3.153030763427971e-05	3.153464892368556e-05	3.161743842894867e-05	3.0215849856060194e-05	3.220109448875021e-05	3.2072580078332354e-05	3.9263087468297254e-05	3.822187222832387e-05	5.371658717187921e-05
b0170	0.0018667318873879263	0.002319655047760387	0.002909042871336331	0.002901186163705164	0.0014846570270292813	0.0016774478534010348	0.003988365107836923	0.0039035346861338305	0.004536344902987804	0.004601127121549795	0.004627064880727039	0.0034888249934302575	0.0046590247611144765	0.00456458833115017	0.003939463082444224	0.0036202644297105013	0.005345442143664433	0.005041967978972504	0.0032009759225794794	0.002146074566176463	0.0038332684721925107	0.003411431035017873	0.0018927106383109528	0.0029803647494748317	0.004187538204674723	0.0037176052354552483	0.003552212539631648	0.0036177048838253573	0.003814297751126253	0.0037238383637237023	0.0028116712431062165	0.0035766090640449106	0.003827638238513016	0.00445926831576708	0.003408417081316707	0.004297970068311611	0.0031033036853335416	0.0027902631748957154	0.003090530756950646	0.0034450482133342956	0.0027867729842143345	0.0026263530599511557	0.002464998668962747	0.003256400242232656	0.003614069961748331	0.0025173234472763827	0.004232264714870204	0.004112304719115027	0.003562477798934597
b2499	0.00040657997343949086	0.00045920285475760625	0.0004123347332599184	0.0004546422369479442	0.0006303074946026773	0.0005592287136010611	0.0007844170828303449	0.0008227711307650398	0.0008704609515942423	0.0008099920287056888	0.0005242655764526094	0.000906226448417578	0.0008270430642553363	0.0008402039690520391	0.0008799793046997531	0.0008007648571820078	0.0008368742058473521	0.000858692736152636	0.0008121086549856226	0.0007907835068521538	0.0009122228450932128	0.0008746521226421374	0.000882861079640837	0.0007859979871583053	0.0006262473374771581	0.0006796259378811584	0.0007378540229232116	0.00047481513888434664	0.0005010126775706798	0.0005113420527473416	0.0008136022113670949	0.0008101914500565259	0.0008369855082760573	0.0010069359663586418	0.0008477015113409523	0.0006836527803247023	0.0008990554374416531	0.0010745697677868738	0.0008163709317102655	0.0009531311095341946	0.001007396482044372	0.0007757095177655008	0.001060844033994184	0.0011742243383965796	0.0007771355348945548	0.0008313117214716748	0.0006595140489406754	0.0006619605592572837	0.0008438222328407745
b3999	4.5445284535827425e-05	3.3612588644539744e-05	3.442909979873948e-05	3.724687982683157e-05	5.313887619775681e-05	3.864225208408247e-05	0.0001034338485172674	0.00011314896403169644	9.670413205839767e-05	9.223179313322349e-05	9.212688573121055e-05	6.707162905515564e-05	0.00013436597211539857	0.00012428773035728403	4.189406995920421e-05	5.044967514859614e-05	6.829050427885698e-05	9.14908305113778e-05	5.698339240832118e-05	5.291060222992981e-05	9.526179265659257e-05	7.23630393750438e-05	6.260259943433619e-05	6.978983295145846e-05	7.150091661199712e-05	8.172118049142978e-05	8.226869779657926e-05	6.970064171191821e-05	8.127011044882073e-05	8.10010645489369e-05	0.00010302029095369462	0.00012287785848499628	0.00010172843712373415	8.71703711927151e-05	0.00011018285900597075	7.071561793836963e-05	9.293122032899886e-05	5.3202404436664676e-05	6.212477774957056e-05	4.1993545046527256e-05	5.916172347676686e-05	6.863704830893412e-05	5.979981256263611e-05	4.444915258154004e-05	4.7127873616518785e-05	4.116258201093474e-05	7.872795655438234e-05	5.567022486688274e-05	8.582701129881898e-05
b2323	0.0017051221442828846	0.0015121103452575564	0.0015713694299694272	0.0016595217868351226	0.0016426125285518946	0.0017739328690002769	0.001841413760375013	0.0017320058315831986	0.001734431289921439	0.0016759857133574149	0.0015677494888238224	0.001913561780824383	0.0020197444887013866	0.0017809995583347657	0.001897053681499153	0.0015436202543248827	0.0022134651771972243	0.001770241138385971	0.0015958572887887247	0.0014629687991530179	0.0026327433680407505	0.0024061552738646056	0.001603712907648514	0.0018251864312582994	0.0015320750511691296	0.0016340230182900195	0.0018017509114538297	0.0017835811093405776	0.0014016482575143448	0.0013336871842461856	0.001562748746715949	0.0016535654480709409	0.0019160428991060524	0.002195522731105142	0.0017668365561904842	0.0022033247829355185	0.0017230226891713862	0.0018260804003537706	0.0014679947264433643	0.001843344615100405	0.002116917667957532	0.0018687816072958147	0.0019277966983253035	0.0018307995783743004	0.001791684417632946	0.0016933565651432495	0.0015343281768205117	0.0016771100985563624	0.0018724104857577647
b0572	0.0005716028594723686	0.0006614715809969071	0.0006818828388919411	0.0009212441486228644	0.000310954113440589	0.0003914610361442462	0.0005852477595277	0.0005211652774657914	0.0008016555463347875	0.0006707625342848527	0.0006002662230663459	0.0005386986486099197	0.0010057310657053996	0.0007321917544514558	0.0009121548519081712	0.0008121576959194674	0.0006206845551834246	0.0005688920599247208	0.0005823868228157877	0.0005411727309968599	0.0005875862420996129	0.0005210340362561232	0.0003831004003148768	0.000579993286330209	0.0005841158549908068	0.0005716124447943499	0.0006081027608954221	0.0005646146316840226	0.0007428714465618464	0.0006199879401990765	0.0004700038008834612	0.0004375166635084204	0.0003976294769237752	0.00041930033703310997	0.0005370342902762277	0.00059050437907817	0.000638267189028835	0.0003047182686599235	0.0007111964463567144	0.00042826837362564235	0.00032406507069969936	0.0002862267392205924	0.0005412492969241835	0.0005742246620401906	0.0005028862774586086	0.0006030885971238612	0.000524480243472082	0.0004994722040027326	0.0007919826413881759
b0026	0.0018345988164634687	0.0026698445649893836	0.0016914169984425154	0.0018404594758934531	0.0018156460087261552	0.0017202391204792198	0.0029283077219313842	0.002757083862420547	0.0026821903846724784	0.0026435376666145752	0.004772641662304135	0.00379316172343688	0.0029037085623696735	0.003376186758977065	0.00366334289756457	0.0033228144635464862	0.002679697235285956	0.002750312500625213	0.004039041427332416	0.003991050644424025	0.002492810090126885	0.0028204178429820695	0.0038569612903975193	0.0023824382076909033	0.0030349049567205467	0.003108115679696649	0.0028458337153705257	0.0032806881522307384	0.0033060312329170655	0.002674298485494675	0.003227989051004512	0.003072413319400091	0.002780564311932367	0.0026145154104976376	0.00313265662359745	0.003180924147892448	0.003610955292226258	0.003854338469057843	0.002881148599177767	0.0033834704785290453	0.004290594642896905	0.0041372660038606806	0.0036807793441601937	0.0037613238789412236	0.003905898604813328	0.003908074156045028	0.0031320033524321637	0.0035509627431720343	0.003595500045938789
b0413	7.398831686261393e-05	1.959396968373077e-05	6.1604908725763e-05	6.152015802727163e-05	3.7400431354379334e-05	4.50943983157193e-05	4.33636284912352e-05	7.880820248798703e-05	5.8903699171300644e-05	5.420985681446488e-05	4.750570773649752e-05	4.2310535270333265e-05	5.76476961432614e-05	5.346360003226852e-05	7.773307742538298e-05	4.66083403217306e-05	4.322575734441594e-05	5.945639032146439e-05	3.777759152607809e-05	3.3443479707315515e-05	4.9452594552076165e-05	4.516087099227122e-05	4.857737536282368e-05	0.00012388057156015352	6.190572660879394e-05	8.146682253990783e-05	0.00011263007613760983	7.774783030742772e-05	8.230394181697405e-05	7.929240048601696e-05	0.00016381760342076056	0.00010954879072466783	0.00010866840911793442	9.612799331819012e-05	0.00014464465376862458	8.844606255588349e-05	7.334015005905211e-05	3.9827237541577517e-05	4.565613083384219e-05	2.602996911564869e-05	3.4798458483133553e-05	2.4704897492303595e-05	4.538108673811314e-05	3.196546532698375e-05	2.9830472781215785e-05	3.7047572475960685e-05	4.4743296120184365e-05	4.032328094480412e-05	0.00010524660060323467
b3725	3.807157829647626e-05	3.590718402835538e-05	7.901466615693392e-05	6.252294654357595e-05	3.548211195820042e-05	3.6417262934444224e-05	6.63860239886508e-05	7.144192415620597e-05	7.70367792908456e-05	4.871010548117622e-05	4.834855574859247e-05	6.850647099808713e-05	4.889662631544759e-05	8.475614018260379e-05	4.966463577349152e-05	4.911697946491664e-05	4.85504694966379e-05	0.00011778690277111986	3.673146754196583e-05	3.532968791269676e-05	3.674797435646489e-05	3.6774869373814546e-05	5.604396461437051e-05	6.0686729019307597e-05	4.813719782674458e-05	4.084920251199363e-05	3.8281293524354285e-05	7.33788325346663e-05	7.581145046609438e-05	5.725281731567907e-05	3.815914879231135e-05	3.7960205517986156e-05	3.854355613963339e-05	3.795288099492389e-05	5.4117286525295186e-05	4.3271978099365925e-05	9.427300102699492e-05	4.920663789855505e-05	8.916480039202015e-05	6.090924809590536e-05	6.196906538034986e-05	5.924329188830486e-05	8.224452871241756e-05	7.859866119898929e-05	3.598696264938052e-05	3.584333885767275e-05	7.274896978112478e-05	9.933991327569058e-05	3.911402469131338e-05
b0131	4.009362992354338e-05	4.816490496696781e-05	8.632539814826522e-05	3.266610170784845e-05	6.98284825606622e-05	6.747944047374166e-05	0.00015755886913055377	0.0001790761578413824	9.635687924199534e-05	0.00012348976551705915	0.00022450843831463825	0.00018354342240151783	0.00011300688809358756	0.0001405077335293384	0.0002425768012619889	0.0001881641886510852	7.568284816549298e-05	0.0001799319984052354	0.00018109529010762462	0.00010842964405031713	9.013539472662764e-05	0.00013719068244694719	0.00013807251262440242	0.0001476742784321116	9.482587401059114e-05	0.00011089173574844248	0.00017442381433488565	0.00020814281167128222	0.0001584206998991208	0.00020103943625677552	0.0002033416221037688	6.332019123489757e-05	0.000185753678430386	0.00015047338513454324	0.0002231069706256596	0.00017304733711748205	0.000254165090238005	0.00013203865159015364	0.00016324709836057426	0.00022845653685566543	0.00024915595264954446	0.00021255740774941886	0.00017362811494895189	0.00013929345660846097	0.00019472360322700302	0.00019630268353784195	0.0001738280877720657	0.00019563962912036429	0.000233794008870288
b2284	0.000983842055826432	0.0007297394922765259	0.0006487175359996299	0.0007341260621940862	0.0006503244591628145	0.0008236677904080817	0.0004866212083830677	0.000600870479693774	0.0005666939738842644	0.0006427779220840694	0.0005819310966415335	0.0006293553319717073	0.00039639950606348715	0.00034316963779139917	0.0007176758749468081	0.0007437625747735722	0.0005164303607346187	0.0004322991661416464	0.0003118764422914148	0.00037858829260801737	0.0006401719834134368	0.0005076672283970883	0.0004582291627466913	0.0005757979718283842	0.0006239780606081461	0.0006803593011778493	0.0005811411897892221	0.0005989916824226346	0.0007361212395988204	0.0007766703059385037	0.0006033075101458036	0.000667958253306337	0.000716027498167275	0.0007078324592983817	0.001203142616599597	0.0006221108633050386	0.0005849208221289958	0.0004755318686536455	0.0004862327719799236	0.0003873551614359703	0.0003425209540143369	0.0002734353925464464	0.0004903722395380644	0.0004735776306723517	0.00029659913876859236	0.00041190248534757123	0.0004645258476829186	0.0004288077116284447	0.0005695618882797801
b2132	0.00021804813521285118	0.00032055061858912167	0.0003215277051393521	0.0003499253789241352	0.0003975265457196795	0.00031954262756437376	0.0003817533718326245	0.000429237083854279	0.00029114233344919283	0.0003384636622808364	0.0003559895319717902	0.0003424854720266865	0.0004034746839688604	0.00039182403650589627	0.00036745587463568694	0.00036880099409273827	0.0002598016849644677	0.00029794774665586394	0.00037237440853238286	0.00042033860315929467	0.0003707200304279006	0.0003263265455770683	0.00043738173054442853	0.000323129194144367	0.00036908446440625184	0.0003392009021768717	0.0003159723468701817	0.0003988314968098275	0.0003278972991071507	0.0002743606603717559	0.0004190063868257595	0.0004064719117318376	0.0002999850886035754	0.00027751406749474707	0.0004028441735323807	0.000355479803746569	0.0007798423951251339	0.0007777199913362081	0.0005479488504529569	0.0004605907525821342	0.0013371994733540784	0.001119873127982407	0.0005219942743394296	0.0004051100091505023	0.0003121989770377444	0.0003909123333647157	0.00032180272573453756	0.0003694729794349025	0.0006054245184012906
b1875	2.5793671254996627e-05	2.432728407810157e-05	3.888919511836549e-05	4.5186185693875957e-05	2.8378622928163274e-05	2.9126557463936963e-05	2.80257695353337e-05	2.8310741625594515e-05	3.833746192312313e-05	4.200893032153448e-05	5.035474132213312e-05	2.7051789014969987e-05	5.2112483063019996e-05	5.803166283517443e-05	2.6575507490685057e-05	2.628245703125491e-05	5.246222059276038e-05	5.3747510150547476e-05	4.0481301182962956e-05	3.960389843035402e-05	2.6613952635749464e-05	2.6633430790135285e-05	2.4911564914017938e-05	2.69752755677861e-05	8.322504205744585e-05	9.310527779351962e-05	0.0001456135122790242	0.00014200675821394204	5.3725557345711966e-05	6.393893154047366e-05	7.25744504648379e-05	7.960693866975292e-05	2.7914365226313223e-05	2.748658109399825e-05	9.507593370788117e-05	0.00011147155879372318	2.563083867786126e-05	2.5053806124803112e-05	2.637600799983339e-05	2.5585105190938164e-05	3.306489675892652e-05	2.5523400497418943e-05	3.716172345733257e-05	3.551435891628392e-05	2.9462302216668314e-05	3.363356175851308e-05	3.943796940658232e-05	5.47789954710218e-05	4.5003800164929123e-05
b3303	0.0022116024029681515	0.0017300896242221173	0.0014988365789240744	0.0016389093968343109	0.0013964185815322715	0.0013648735857310227	0.0033991403628079145	0.0031533178130708716	0.004095052331524894	0.0039892727295589535	0.004613584917189754	0.0037906775748526864	0.004172086466563059	0.0035009857364216614	0.0035848560732172816	0.0033286636042447358	0.004737824809644845	0.004274078299311218	0.004251310518365056	0.002915116424759176	0.0033425986972273787	0.0034798158382651346	0.002440413577449766	0.0029677678436253294	0.0034008796766664667	0.003280262378508799	0.0028812779498584773	0.003423535498489112	0.0035657934686515727	0.0034901716780629836	0.0026125456733261656	0.0032069815271177555	0.003707627982674212	0.003263109002578708	0.00333723263093354	0.0029858272396898126	0.002488118666375845	0.002719477587420764	0.0023613010742416676	0.003593836347584113	0.0021969699655560206	0.0028187213932763387	0.0032120139272659868	0.0034959636471022845	0.003966093498158917	0.0033839871314073305	0.00393843953834249	0.004436623039966009	0.0034309189530325568
b1729	0.00045449352586211225	0.00035972090039312167	0.00041591225385070776	0.00042542931044836754	0.0006148348232263625	0.00041104384354499236	0.0015206196250646966	0.0015739328348856687	0.002157721567502266	0.0023874070678004383	0.002678048578957674	0.0017418451335280449	0.0017506122050747472	0.0015852620474642455	0.0013305649077386982	0.0009272611429745281	0.002103189541075624	0.0018703933377382186	0.0011015042913579919	0.0009731785088121821	0.0015433301014508073	0.001416374712394323	0.0012785738321715592	0.0011858621956979689	0.0019873494499288696	0.001882959170151648	0.0017310992951430413	0.002247724181706936	0.0017537787152389394	0.0016758038550914974	0.0013693208160100651	0.0016990242307927347	0.0014533013359183976	0.001824850797943704	0.001776638595393917	0.001849024251504461	0.0030253205914742955	0.002365268770431623	0.0014126852627689135	0.0019564400495728413	0.0021052469773801723	0.0015213445921167614	0.002535422303762039	0.002087757084823019	0.0010916601169649069	0.0010893753473875769	0.0018106253883662562	0.0016492567097877151	0.0016059745069948738
b3847	0.0006602272727392203	0.0008569535977797014	0.0007894124302620635	0.000827049203943726	0.0007904721056893293	0.0008064213286880432	0.0007000614329338869	0.0007281505447883654	0.0005309178129468963	0.0004929218120106589	0.0006849777659527124	0.0006267731331438271	0.0006889169731876083	0.0006900298548076059	0.0006086065898600448	0.0005580917207993415	0.0004324428600091129	0.0004872217480287155	0.0005758242021357442	0.0006375582042749584	0.0007266750045612547	0.0008154361570625599	0.000987227427431275	0.0008525444375103761	0.0009613510230985306	0.0008778462687747947	0.0009161530665587417	0.0011076462833163041	0.0009033315933000236	0.0007132454903234993	0.0011543316695336325	0.0012088404162398747	0.000754715103340466	0.000792918693723746	0.0006427769797859866	0.0006180828364496652	0.000756788698216387	0.0007897550237384379	0.0006403995125561344	0.0006138265608310421	0.0006810494374757563	0.0005304199234356449	0.0009009219028191715	0.0008071414155416043	0.00048103151542383825	0.0005474799487473769	0.00047740879823574223	0.0005074011417051402	0.0005155445941605735
b3417	0.0009115240512579084	0.000808229476780304	0.000933437433063931	0.0010458050901011827	0.0007211494157170687	0.0007851916429864084	0.0015012115634553784	0.0016804195813283885	0.00032731749381796296	0.00038503608265436	0.0004095433052816118	0.0003830131470544758	0.00044492583747518944	0.00041979571490936596	0.0006303771296420556	0.0005161068920897421	0.00036905410994765987	0.0004298010840798013	0.0005678061909302791	0.0007503448238127217	0.000514712987247477	0.0004903732980549603	0.0007240704033182867	0.0004966673257512188	0.0009807709863779977	0.0010884207427447423	0.0005238396711140233	0.0006865055305787436	0.0009335614448618011	0.000904014737189387	0.0006216777171160592	0.0007990690610920596	0.00015128596359610983	0.0001489675252528517	0.0012279624455546097	0.0010511552188680934	0.00014652156933241462	0.00015996323662018249	0.0002907927260222846	0.00038844410808217455	0.00014020337944004878	0.00010895681489400413	0.000303980145304531	0.0003413431698207729	0.00030862412721276275	0.0003806269651529343	0.00024740222676889866	0.00026882295486258234	0.00034865617984569674
b4371	9.07378320785658e-05	7.431888892522771e-05	6.726695370615917e-05	6.717441365651212e-05	0.00011220501390112512	8.95254162711358e-05	6.702389088253354e-05	0.00010483417441707492	7.02041631999162e-05	0.00011575369429624033	0.0001380427955876351	0.00011799809427730586	0.00016192325562484832	0.00015122112418715423	0.00011357996412099526	8.27249516391323e-05	0.00011406326659127498	0.00014237839690872867	0.00012313340845560532	0.00013383073580586032	0.00010799546520528561	9.862312212456932e-05	0.00012376483676924263	0.00013984455418756934	8.319436240884991e-05	9.869697591117406e-05	0.0001279010644629599	0.00011513818750362521	0.00015621985991360975	0.00011558228093565625	0.00022172690174355255	8.738002042050362e-05	0.00012748522621836537	0.00010305460160946015	0.0001514835336808293	9.61533257797603e-05	8.462856599631727e-05	0.0001175134799854415	8.220549082998625e-05	9.671496582562229e-05	9.174344741069496e-05	8.821185298473364e-05	0.00011173881037498078	7.924010363257121e-05	0.00013229927294970554	0.0001369780345961544	0.00013227282327166987	0.00013458028651714766	0.00012336968806947395
b4328	6.605312235864092e-05	5.819940897745238e-05	6.966002226237445e-05	7.61893509920784e-05	0.00013897192481575316	0.00016796224855179749	0.00019830946374323237	0.00021368097844346574	0.00017474279071620744	0.00012208641075193982	0.00012345356028920212	0.00019305073463484788	0.00011660890425206075	0.00010349616049393643	0.00011282847307805618	0.00020058606952685513	7.396618300872656e-05	9.680067394658854e-05	0.0001873385439069641	0.00021639942208948957	0.00022777690909004747	0.00018711119487104552	9.862919214621882e-05	0.00010952658227197798	9.084271588585221e-05	7.261791734658937e-05	0.00010696326840242583	9.8847628013055e-05	0.00013068759808072458	0.00010385395612471999	0.0001108123624550597	0.00011023464060013818	0.0001429677042580963	0.0001153072658084292	0.00016822944127091983	9.71646141944194e-05	0.00014940857352325565	0.00018487765601802613	6.887749872901142e-05	6.163960510463037e-05	7.825043028561396e-05	5.719088006019198e-05	0.00011597545893287591	0.00011083431258918647	0.00020681340200278674	0.00014038673342618864	9.737588719753908e-05	7.982617468222034e-05	0.00012917541292504025
b2411	0.00014948289125735073	0.0002658148853370076	0.0001239537376223514	0.00014667462887099143	0.0002784562599486782	0.0002443986217512944	0.0009601310352948634	0.00044521118827869503	0.001615673770416261	0.00516116393470197	0.003955544096970187	0.0004663757342657333	0.0005528637213180874	0.0005031719070487583	0.00047888694512268046	0.00041886780969380307	0.000479628374303021	0.000512400510288587	0.0004496549538125041	0.0004711104213277632	0.0005036792047660102	0.0005345961899803098	0.0006248548343634544	0.0004877191548064077	0.0021955460781499995	0.003413315443415538	0.0014092296318358468	0.0004994573830986378	0.0012405291110841818	0.00046057223793196625	0.000497162099490039	0.0005675939164107947	0.0013068226539603108	0.0003915974205994412	0.000526186243776008	0.00042488695857465685	0.0006583691575924382	0.0007365627802417721	0.0005748087408307728	0.0006602834651568996	0.0006755467928339453	0.0006509870425867569	0.0006418822116468267	0.0007809947537316021	0.0005129155480231358	0.0006855980698003903	0.00048247351344006507	0.000409546938268989	0.0005463409876564477
b0684	0.0004104324573468937	0.00021501130192331334	0.0004969680059923345	0.0004665027144098195	0.00019092954696579864	0.0003184909702552176	0.0007251789790268757	0.0007215541533089064	0.0003325875823342628	0.0004344777333041103	0.00027499286327890957	0.0006246495687692577	0.0004859587910350752	0.0006224062059071812	0.00048438978588146846	0.00037949480671940235	0.00018340024736646383	0.0005906899756171886	0.00042867735181682126	0.00033776509031809655	0.0006001164281256878	0.0005326536202825864	0.0005246302478103578	0.0011689320887489558	0.0002878149376224475	0.00030486436878533437	0.000893305032664359	0.0002976143360963271	0.0003738348446804567	0.00034186131322629153	0.0003455796505625253	6.98681432628322e-05	0.0006251466950359599	0.0006064452505124574	0.0005585050337915734	0.0005349219170755706	0.0004632298789438045	0.00042542618790729483	0.00030676856723120126	0.00031724223155212916	0.0003025947519784705	0.0002408696655424058	0.000324971431828613	0.0003699471398279048	0.0003320251030165244	0.0004090679068058449	0.0006018723111368914	0.00042118502811809425	0.0008353267422279291
b4233	0.00017566914100947345	0.00017414048702169636	0.00023585854294678863	0.00024185327592288192	0.00024648833057205416	0.0002044375042717501	0.00029117852546715125	0.00025534533002888625	0.00014912635039996964	0.0002231823521335936	0.00017961550201855316	0.00023011259985630515	0.00035734662760178627	0.00037120720303728954	0.00022719351577326851	0.00018061063695978482	0.00018421717155692958	0.00024036415034225562	0.00030467748779236515	0.0003652660284065403	0.0002852191954103578	0.0003110293020500642	0.00030671540218778665	0.00017709610361270504	0.00016817499898838392	0.00017181736082446002	0.0002143346878477939	0.00020349597213043823	0.00015753513592775184	0.00017186729661600476	0.0003176501412536449	0.00034860555505471886	0.00023007577116666484	0.0001602151820068645	0.000254422382393821	0.0002778328183318836	0.00033653941000667066	0.0005395605234950155	0.0003242064282678195	0.0005510026173959673	0.00045825935833109763	0.0004792027483849355	0.00042288926516723455	0.00029960582644694743	0.000308629770328708	0.00034668551618067953	0.0002731830519800373	0.00028741182588841707	0.0002329789256155471
b3605	0.0002521876455897361	0.0003427094840419735	0.00023212773069341134	0.00021556703733556826	0.0003881227952882421	0.00033273019996760193	5.990924201474224e-05	6.0518412153723015e-05	6.041334437095964e-05	6.0747277729442295e-05	0.00036113712736450873	7.040779311479361e-05	6.014455035089821e-05	5.968995244348162e-05	6.565640919501789e-05	6.631395083625897e-05	6.054819272659602e-05	6.203158323075462e-05	7.457799195912086e-05	6.769696069984477e-05	6.295345876577138e-05	6.299953298878303e-05	0.0001374953503084957	9.358527654189524e-05	0.00019131762530061956	0.00010775365236087006	8.744027847662337e-05	0.00014449279840866137	0.00011827175502792854	0.00012544628088443673	7.747669456845194e-05	7.99629975266301e-05	0.0001477104248225924	0.00013822260328860526	0.0001500365937121824	9.626348430231827e-05	5.523881792784789e-05	5.3995214605403666e-05	8.087672604613522e-05	6.141638100939344e-05	8.406457855118302e-05	6.61876098767313e-05	9.46097989248709e-05	6.170555865385863e-05	7.443637589304047e-05	7.595867002323554e-05	7.656002610265152e-05	7.971851486891366e-05	6.141460192732515e-05
b4015	0.03738762923402424	0.03087165712330007	0.03160880601783707	0.03530777102056799	0.057531219247622195	0.05167862937853407	0.005602460895606933	0.00493558610514453	0.004636220830195078	0.004136849646711379	0.006369804578367792	0.004989445233480874	0.002464062190581555	0.0023279000382599065	0.004541922848937343	0.004049825351474411	0.004810507437165435	0.0031809563301087272	0.003644417916411052	0.0029618346795384975	0.004649109983144728	0.005566510177519443	0.020336207447703477	0.02686348669398857	0.03403531318141829	0.03105335264591513	0.024894612298934915	0.027195962867354012	0.029428194213047373	0.029677056729416573	0.02445434616816791	0.02837552462310524	0.01929838629813296	0.018909973890554696	0.012900659224723082	0.01508751042708701	0.00804418665225894	0.006832902252506975	0.0077429769370472475	0.008208329429250032	0.006154852313948018	0.010414353701986621	0.007470464779560687	0.005969276224073254	0.004571116294583863	0.0034475366043740852	0.003392523505031836	0.0035360185630900773	0.004095644006613401
b0154	0.0007788001948351924	0.0007028448283991893	0.0005107094097369389	0.0005753253163665894	0.0006209962237694692	0.0006143020674436178	0.0008649645402612488	0.000754203659829279	0.0008622532083238783	0.0008532738651007135	0.0009200361930791704	0.0009042910431304	0.0007882778929575848	0.0007173861771263197	0.0007910354024444068	0.0007402632839914229	0.0009094944826733165	0.0008146296225520407	0.0006631525208164755	0.0006026204328368503	0.0008075282270469155	0.0009810399097940597	0.000816584788638042	0.0009926280615053416	0.000893769605722402	0.0009857328136802478	0.0009139462768640546	0.0009662547707111614	0.0011023149893800925	0.0010799291012292761	0.0009120583846593131	0.001142568035646864	0.0008843756485387345	0.000887185783818178	0.000944901828896433	0.0007591773647544019	0.0010699907938119238	0.0007872229257099145	0.000816010385960938	0.000715862173058659	0.0009115370865810376	0.0008352158857008833	0.0008421693285874288	0.0006142051992891701	0.00069722736720137	0.0006843033318398409	0.0006883653841111105	0.0007918123808485683	0.0007661740372744251
b3609	0.00070649196374185	0.00035694881257002727	0.0004854440370833868	0.0004664677442638782	0.00039307035895345	0.00046640164540300423	0.0005283657247027778	0.00053333710559277	0.0003459971758075743	0.0004064986215305603	0.00023527367743796847	0.00026706022373344313	0.00030040383477828293	0.0002890329705715246	0.00032497845835128815	0.0003241880112912555	0.0002869677943369728	0.00024074966888001464	0.00020562277781574796	0.0001562626762402913	0.00028792583354759934	0.0003555005101774763	0.00018602608113285025	0.00030425741381238946	0.0002307398792292281	0.00030421211002025776	0.00040895499817488596	0.00021128936775450396	0.0002514564153698836	0.0002978811408966649	0.000486752279275158	0.0004966802906367584	0.00039356190035158935	0.0004636735635265512	0.00047901289426476436	0.0006421489989499076	0.00026802875603990675	0.00023519160007551377	0.00020275474196251368	0.00018924304248535623	0.00012276674276372011	0.00015696053722436722	0.00028990646223127337	0.00026284707322103695	0.00014255113665020085	0.00017545470704254766	0.00024608797556418714	0.00014896330417394117	0.0005147006181549654
b1333	0.0003633335304270249	0.00019947978891073382	0.0005976051474517943	0.0006704040750437754	0.0002340416051381679	0.00035915628584450677	0.0003274746480764102	0.0004282218409175571	0.0002412583763911095	0.0001830882463891851	0.00013984670709190998	0.00020005087141335379	0.0003856142718214556	0.00035980307689192757	0.00039107934109048963	0.0004629657217586779	0.00019119788238342348	0.000250695099928355	0.00027266509244801854	0.0002869867143268443	0.00024278098701676672	0.00018563134564010525	0.00020171741215948484	0.00031875475427741335	0.00016106490474436996	0.00015838753568573482	0.00030812121480133716	0.00015360978702320523	0.00014187966588110983	0.000122237868322966	0.0004386530789125388	0.0003015113006453617	0.00025995736038074473	0.00023705726246339769	0.00034755951216455057	0.00020891846260867803	0.00026421211203098366	0.00016398286955224265	0.0002549002420056933	0.00015584676216149877	0.0002533527853191301	0.0002234894185389747	0.0002476828419812675	0.00021557534326919776	0.00014272827491473898	0.00016952608714584125	0.00020773187906016996	0.0002526802644943238	0.000189654700473048
b2927	4.7737492363759336e-05	5.469807375942066e-05	0.00011486877863094978	0.00012330331781418643	6.799744763487226e-05	5.8897546507831565e-05	7.801713639215973e-05	9.829652722582751e-05	7.435088080053024e-05	0.0001051881893225031	9.486920576180369e-05	9.120139748799579e-05	7.057728101284545e-05	8.62734956135538e-05	7.235401576466626e-05	8.482219163841667e-05	9.661194832765534e-05	0.00011717678699035491	0.0001114874261390087	0.00012445259804691502	6.553847427989376e-05	6.558644041772027e-05	0.00015698541213943288	7.302981954719666e-05	6.474172015781631e-05	7.516603394207551e-05	8.481128551924251e-05	0.00012158452897829734	0.00015778045127809237	0.00013360715989080605	9.299474448194268e-05	9.419191349131602e-05	8.45383988182028e-05	6.180151615967563e-05	8.148483884380846e-05	4.9332389344826597e-05	5.566884781565779e-05	4.9050648462760424e-05	6.939027106008842e-05	7.044023289545102e-05	5.776988853244934e-05	7.885894740204926e-05	0.0009726681175463061	7.780540269974813e-05	0.0001231801472102984	0.00013737939612528058	0.00011886005563339525	9.42958545144094e-05	9.549511190362303e-05
b1247	0.00018610488548492928	0.00013284956177403833	0.0002540006631186937	0.0002690759680230494	8.349270148372639e-05	0.00010741823473260531	0.00025265535073911105	0.0003675058691684791	0.0002073600786717141	0.00024015065739646407	0.0001741536407208562	0.0002681178651238162	0.00045021396806762306	0.0004608670808204289	0.0005379426306659804	0.0005564663433637615	0.00020090989744610632	0.0002731147932272817	0.00038022206746263703	0.0005112938214418702	9.743255566661106e-05	8.65346796252727e-05	0.00020292041423891223	0.00021355843063924353	9.335398055611409e-05	7.412492600745006e-05	0.0001518240249536686	9.857148263311708e-05	7.348685341226468e-05	7.463427487369617e-05	0.00010412501563460244	8.932388554852154e-05	0.00020481242785156087	0.0001639384988454355	0.00020847881290177812	0.0001325866094455973	0.00011220912785496318	0.00011274030393487005	0.00011909245550824949	9.756873818649394e-05	0.00017673317058497384	0.00012069345007962718	0.0001651205234380541	0.0001529511259255178	0.00015663934661096527	0.000185712334215052	0.0002134531301605526	0.00023900253342827184	7.393361864607177e-05
b0167	0.00013429389540001394	0.00012665919911335335	0.00014290139452351262	0.000153319210006685	0.00012839668886298984	0.0001317806556651392	0.0001517989202756706	0.0001640407546358664	0.0001720624203637095	0.0001730134913977496	0.0001763066165178116	0.00016654263916456214	0.00014058157064070315	0.00013951899576963427	0.000142827870839453	0.00014125289534054288	0.0001415250423072412	0.00014499231183925134	0.00013738546640865024	0.00016114931395833402	0.00013297737844214435	0.00013307470159975898	0.0012018284064040249	0.00023558663596576226	0.00025356712980962654	0.00021325571953355432	0.000307317953084429	0.0002520254015220909	0.0002525611882898257	0.00025650467088993953	0.00021466824594232732	0.00022855522079661482	0.0002133145946731359	0.0002100455753688263	0.00021314501815702057	0.00013657067601144363	0.00019909299113697533	0.00013149376219301183	0.00016058260318830726	0.000203034778907571	0.00029466792347166565	0.0002797051536159107	0.00021811959374445504	0.00012322193391079588	0.00018275070672813003	0.00022561927758902307	0.00016488392165638421	0.00020007403879733094	0.0001540676463325063
b3781	0.00015610852470589648	6.878756239866513e-05	0.0002951155055380101	0.00025948580864592827	8.883561121625087e-05	0.00011927065357644489	0.00030056245057119926	0.00037284094183514263	0.0003069229185768125	0.00030559239827466334	0.0002131393143635852	0.0002533011688720022	0.0002502491472764898	0.0002751267475003686	0.0002156547493497887	0.000296245924997659	0.0003257106552134073	0.00046365395989005087	0.00014399900950292814	0.00011583260755686796	0.00020488489902700035	0.0001490693624120772	0.0001566800160646332	0.0002627830278753974	0.0002584592899911436	0.0003277963035766045	0.0005402961961052478	0.00022254727582011796	0.0003753153645074106	0.0003771603353798338	0.0004771549552776857	0.0004389940433950153	0.0005031810056182072	0.00043345291537703754	0.0005586905679504254	0.0007544727507096547	0.0003447454195522766	0.00018486816288500405	0.0006556444303804494	0.0004016092096899448	0.00020931270731681345	0.0002030390369099908	0.0003968602495346692	0.0003193520741631521	0.00012669466485817625	0.0001300853018113876	0.00029912668149089836	0.00016945049635210625	0.00041975857840776033
b2167	0.00025370231211836215	0.00023927916879916804	0.00010482429918602198	0.00017954623201946502	0.00022911443208628883	0.00023515287154247006	0.0005870103003835186	0.0006771180813501521	0.0002806428003984082	0.00031704936867740227	0.00012428885664600984	0.00016204426663259276	0.0003006307606886357	0.0002924308148073707	0.00020434987507306058	0.00037629622714508104	0.00020978274510293437	0.00027857760887605826	0.00038902826338816716	0.000421859818687308	0.0001462650319985122	0.00013820539751121624	0.00016687626086964272	0.0001437969050927974	0.00018059971493901357	0.000170309350178131	0.00018898861040306692	0.00018430748275112663	0.00017911515194094857	0.00018451990559880912	7.691868847655063e-05	0.00012450333035601122	0.00019160019875321543	0.00011021605316661022	0.00021513215865513077	0.00014377028868127356	0.00021099076848538745	7.977791663430252e-05	0.0001797968664474779	0.00016656030168102682	0.0002383686510190458	0.0001505059792308049	0.00038449602872231095	0.0002590042553846539	0.00019979275656691167	0.0002651230817080202	0.0002478719278336734	0.00030479826751046403	0.0003662212093873933
b2913	0.0021998845350937827	0.0015746241753583341	0.0024631257757457376	0.0023859552808091367	0.002287085882778879	0.002058780485247434	0.005004914149386434	0.005455838477796245	0.005326564806678666	0.00581932969818826	0.003093399658617323	0.004891745219353797	0.004900206632975439	0.005137841223568591	0.005025151173192112	0.006626159145471261	0.005576026708953429	0.0054944757443617	0.00592795565007754	0.005434741595558742	0.004771591124033538	0.0049618022748565485	0.0036445808815796185	0.004978086838611246	0.0027511453379674817	0.0025817181894240786	0.003939584647085065	0.002554315271664516	0.0016236593415763338	0.0020150685394247393	0.0032451438455019183	0.003926462172311865	0.0037683468939305504	0.004214007815152232	0.005588403701129608	0.006966306423979635	0.004992783508891541	0.0044705423670740605	0.0037121409622068507	0.004164429942950385	0.003695669782991972	0.004341183527417155	0.0045486762586968744	0.0058533458539311405	0.0053828761292551005	0.005337880277506565	0.006010235219159267	0.006799412627356113	0.005429392789152073
b0431	0.00205621597307141	0.002806596328576129	0.002808395902600985	0.0022871415354643247	0.0025508587724982997	0.002409767099622649	0.0013521161819371756	0.0021437688232127062	0.000989437742310125	0.000945508152071708	0.0011365943927628375	0.0011954030564896312	0.0008211489210273846	0.0010755195023436795	0.0006232436916152785	0.000572287367767348	0.0013475332478335566	0.0017398431022371704	0.0010830425162556207	0.0013421288374763044	0.0022344239405108477	0.0017641557297740263	0.0013864808130298954	0.0012224600752610535	0.0011099598357327339	0.0012743014312056986	0.0014187455767646125	0.0009564843954733243	0.0007578332832419903	0.0009450116791434458	0.0015524379981379218	0.0016273465604108941	0.0010998672105596082	0.0013973535686558898	0.0015515193323303584	0.0011078068282895687	0.002836610918661813	0.0022692385175979387	0.0020012872418415854	0.002286150473666092	0.002897488787654835	0.0020486813082400504	0.0019182671065557993	0.001831739437960066	0.0016389277699221257	0.0016498031654134369	0.0017592713372411872	0.0017076913034929702	0.0016701874049698518
b3670	0.0001206438410989444	6.902449298183559e-05	0.00020854780506047592	0.00021427334926862283	9.690302302304654e-05	0.00012011709732494524	6.037264998013339e-05	6.292056594076463e-05	4.607880188462977e-05	5.811101152274904e-05	7.636924842292761e-05	4.640093033816744e-05	5.215260007493258e-05	3.77696495935556e-05	4.07880571836223e-05	4.488681419309182e-05	9.958725424827122e-05	0.00012013291700588157	2.895567597781623e-05	3.029777081183234e-05	2.7271777798034733e-05	2.9838966223876504e-05	5.967718188116165e-05	5.2335579940819786e-05	0.0001113659303845591	0.00014316424662485009	8.623922297582926e-05	0.0001361904309036814	0.00012023923347083438	0.0001029808409630289	9.011751919585732e-05	0.0001304649346289453	0.00010322985983420192	0.00010415151747726189	3.709255727252437e-05	5.70132898453562e-05	3.350165530289858e-05	3.2747425371756946e-05	5.609801553905534e-05	3.5772322246771865e-05	5.3114915513442455e-05	2.789788816084818e-05	6.468323788113758e-05	4.8338885172524326e-05	2.7537892802151105e-05	2.7664437389646554e-05	5.201638201953774e-05	3.175538357519343e-05	4.402318716260418e-05
b3255	0.00020739256158730046	0.0003241169376311017	0.00020075026534758535	0.00017971550779836908	0.00011271601215515172	0.00011297952871568631	0.00036783097470484427	0.00036750286229680977	0.00043049083354477135	0.00043695404429003337	0.0003220787169883649	0.00019638230607762878	0.00020754912822905366	0.0001794207614468822	0.0003824397169758242	0.00028649951272588183	0.00022909970579777466	0.00020393378495704348	0.0002402870331522716	0.00016055626643583903	0.0002606100515844159	0.00019519052554308627	0.00022399510320919618	0.00029885111980727596	0.00022968625717847383	0.0002481718395980568	0.0002824876239380874	0.00021850529289662535	0.00021902938474597258	0.00024533736881973884	0.00036271490725371636	0.000438519542517103	0.00037630165760209664	0.00048432858952156006	0.0004197104192573139	0.0003564955532002979	0.0002679960050712795	0.0002557906610641246	0.00031820245569832647	0.0002787227505044244	0.0004042703468633993	0.00031926909073355783	0.00031292763484128925	0.00034474241356651604	0.0002330981917457908	0.00026982634817756466	0.00018375108695558963	0.00028664725574584443	0.00034365819434317404
b3936	6.710300937110864e-05	7.11402880775601e-05	0.00015406546828903922	0.0001336358786459689	0.0001384317052848476	0.00013824934963303637	0.0001696104528356301	0.0002106279356211314	0.00018171037681347202	0.00020105963380148104	0.0001414667791191106	0.00018266700864902035	0.0001982474157801505	0.0002617311188314335	0.00029284571835340217	0.00023837794868451895	0.0002153941914666936	0.000282770106611932	0.0002566456841838063	0.00021728533673124782	0.00012292573356630538	9.034905720363808e-05	0.00014569780159235708	0.0001503668226024275	0.0001238289544369491	0.00011519793154331414	0.000115884711209005	0.00011763961715419268	0.0001491709975001806	0.00012517945161315703	0.00012934107044488004	0.00013709663934812969	0.00014397872609073152	0.00018063100263645426	0.0001647506958087668	0.00015527285374995493	0.0002566246711649834	0.0003271850008310936	0.00033066032048496293	0.00021768394933801774	0.00034743943779213653	0.0003549016554085131	0.00033187989500460904	0.000331139591789629	0.00013779354102415436	0.00020804388147816212	0.00022699102893863896	0.00021236896169732914	0.00021645509065057453
b2278	0.0004420223599840169	0.00012327840420001422	0.00014560078111459224	0.00022957969921395878	0.0004480699760919704	0.00027592746708416077	0.0002244839574170239	0.0002398789109253184	0.0001817142708476579	0.00024775415899820364	0.0005757406750507308	0.0001320792595511356	0.00011421593660619007	0.00018638522054256428	0.00011801836784457309	0.00011671696891813035	0.00017748970815870056	0.00018183808811542962	0.00013915407123516396	0.00019588560809549282	0.00017692110334609237	0.000186483611056702	0.00034274633653980275	0.00021974424575565618	0.0005090227329508817	0.0005333072608698596	0.00029835966299288677	0.0005303747555475385	0.0006673840994281687	0.0006213208963148748	0.00018823271017171151	0.0003130842675895263	0.0003209376295148793	0.00023289574060214282	0.0002956054297158878	0.00024127621719909677	0.00012639265164058274	0.00012354714684143818	0.00019402302133954925	0.00010943778449793889	0.00017381977554280445	0.00022043382191339766	0.00022937894317269766	0.00010793959801712441	0.00018106803215537244	0.00024116775752654998	0.00012883832844166478	0.00013789049458330145	0.00028424355918633314
b2316	0.00043387652805065505	0.0003244429840416179	0.000514641957970652	0.000546942412500915	0.00037993354561513743	0.0004083270297164639	0.0006973686743131072	0.0006619058183646726	0.0007333587992908618	0.0007016873346038611	0.0011569267575690097	0.0006032845131601357	0.0007412453404640008	0.0007444185157259773	0.0007840236293102929	0.0006938538909542089	0.0007551219914624876	0.0007490373745415766	0.0005350778927674778	0.0004013771150045973	0.0007000596658816128	0.0007751783952022518	0.00044831340832555115	0.0006616453821527877	0.0008631588785424283	0.0007187833048173115	0.0006569111225004951	0.0009096051415087542	0.0007776817159817359	0.0006598867775111623	0.0007076836840526493	0.0008572650396815164	0.0007544821798078188	0.0007016047788319588	0.0006418290982242833	0.0007828441185455651	0.0010478988150127385	0.0007346802631964239	0.0007240756545064353	0.0006247506293360479	0.000632922179930567	0.000847848852954127	0.0006297756605338166	0.0004320945777041845	0.0005220956578905419	0.0005593853255245238	0.0006057549940923723	0.0006559071014281117	0.0008823156192342131
b3190	2.539419632300255e-05	1.3483953924808092e-05	3.3142926231256226e-05	4.006519023475945e-05	1.4243249114894866e-05	1.46186379398433e-05	4.6275885865325844e-05	5.3330433185252865e-05	5.970087518759519e-05	5.397270915726882e-05	3.563593492485984e-05	3.1351243829318103e-05	3.5552095165615074e-05	3.8313851552694174e-05	2.410377251126478e-05	2.6384770622019065e-05	4.534219638486903e-05	6.051268993324066e-05	2.804598871924587e-05	1.4777114562919021e-05	2.1559727211768645e-05	2.271105925478565e-05	1.3807804949252556e-05	4.318207798708384e-05	2.5288698134778038e-05	6.480558300762974e-05	5.684677702016792e-05	4.789318404987331e-05	5.074410357943445e-05	9.964422248549659e-05	5.527286176562792e-05	6.56406447191554e-05	4.641652722229142e-05	4.506596622359347e-05	7.286682806378042e-05	4.131818869912162e-05	2.0067893261841532e-05	3.7192903401903875e-05	1.932228421070763e-05	1.5470323703515625e-05	3.778589397877627e-05	2.7304561924256036e-05	2.3210295495152835e-05	1.7631363072111595e-05	1.4647947211300888e-05	2.3544414029077905e-05	4.619908817644479e-05	4.048697861827742e-05	6.516902007577099e-05
b3771	0.0006571110996048726	0.0006995112599860913	0.0004459631638298992	0.000490639440871085	0.0008307462119977126	0.0006768679550614882	0.0009323854688646386	0.00102935777281488	0.0021781764191475855	0.002164251332140999	0.0009587743615012188	0.0010004245284048034	0.0013904617248606738	0.0013746993558146053	0.001523315031370423	0.0015199368190105154	0.0012338581282546341	0.0013194539920791482	0.0010851838757724493	0.0015450272868240728	0.0008446496038107205	0.0007701169648323798	0.0006567307067358849	0.0005284583004223564	0.0005448270437139293	0.0006101411953191731	0.0005066275437143033	0.0006415757259549831	0.0008894136555273209	0.0007755313930473864	0.0007047874649363916	0.0006257563217717494	0.0005446050731020413	0.0005281339315215255	0.0006101323926567574	0.0005325303742058003	0.0007810757907177114	0.0007358870828688325	0.0012623805389100152	0.0012437785969637845	0.001054756921188458	0.0009849411460733782	0.001984681623725813	0.0015707264428143244	0.0009427217639559628	0.0009459352899798673	0.0009913834694063675	0.001063483330788838	0.0013054376821609239
b3167	7.084783696856269e-05	6.68200908360176e-05	0.0001241021156469963	0.0001085708768021585	3.1937917765895076e-05	4.982508246264316e-05	0.0002140427859224142	0.000201616944924401	0.00023375764370261722	0.00021262199798366375	0.00016236180414299503	3.415384574210693e-05	0.0001421483147539136	0.00011383084494052915	3.26992598635435e-05	5.357115039042757e-05	0.0001453905298384057	0.00023442887605519015	3.736060153376664e-05	3.8001859048095704e-05	6.317771411931161e-05	0.0001123797479763916	0.00012554893417975646	0.00016159729605194766	0.00013855435658331554	0.0001723138052200831	0.0001492009666716197	0.00013710435170098014	0.0001446139515126546	0.00016971869695606013	0.00018959849802198118	0.0001522205896257794	0.00018335548638282807	0.00019967624482793741	0.00017818315845231556	0.0001555878613932159	4.188993933436265e-05	1.821590446378978e-05	2.688091698538447e-05	2.6074874131987007e-05	3.5206502486155286e-05	3.521134993699634e-05	3.657600079425853e-05	3.4954601107804006e-05	2.3646408596500527e-05	2.5326504353473564e-05	8.077139093462017e-05	3.2790140989184015e-05	0.00018327030086799057
b4064	0.00019533457889210255	0.00018422967959878895	0.00014921095548241594	0.0001490056839714071	0.0002630042004791702	0.0002096204932097895	0.0002978689334333392	0.00030302046451946384	0.0003734825555134422	0.0003483797439307298	0.00026031001446530643	0.00024200622305129292	0.0004145406796051631	0.00041140740611009	0.0003756103213030788	0.0003887116629005226	0.00015025742667232008	0.00015393863382100382	0.0003495560943498416	0.00032710317218597487	0.0002165128687027509	0.00021467435883029467	0.0002516948796325474	0.00027254565341530153	0.0002728989568157218	0.0002598863781976778	0.00026192546326637815	0.0002797651396134598	0.0002954038026335068	0.00034561454992071254	0.0002926898798448114	0.00030868530657698196	0.0003741264416451832	0.00039106333955949904	0.00032991065107982855	0.00029358123898277916	0.0004631529730267809	0.00032827324880630766	0.00028330112096731084	0.00032660206319010305	0.0005462978005198234	0.0003463870973579088	0.0002292924306288585	0.0002507594335453516	0.0003444251769798191	0.0002992568870040419	0.0004188557714160207	0.0004077481627008041	0.0004368168562739279
b0586	0.0007088916480647111	0.0006685906915915713	0.00019653306060965806	0.00019626268744446984	0.0006314261858228262	0.00040081917035796	0.00019582290684149066	0.00019781407654026427	0.0002238000651775283	0.0003607212576146387	0.0004506398185105728	0.0002415223185742107	0.0002408252608157539	0.00022762381124450504	0.00032340933650962597	0.0002525076894471612	0.00019791141908961517	0.00020276011739953404	0.0003609066437567775	0.0003858693120883401	0.0001859581968339396	0.00018609429546298634	0.0015230529774116594	0.001099483283147683	0.0005729821275973658	0.0007321460307044513	0.0012753059064999845	0.001149257841854099	0.00048019788383417205	0.0004957434622519384	0.00044412828844924	0.00041139816859512	0.00020967283501125775	0.0002272656339578412	0.00041089191354660846	0.00027215096772346736	0.000205952280011782	0.00019693920549420627	0.00023190532115582082	0.0002383591841081944	0.00033582411796238457	0.00022440895488733419	0.0002771499861573717	0.00019793602735390558	0.0002428095988418958	0.00028265113921501883	0.00022382471438725168	0.0002492400742048443	0.00027743367368033905
b2909	3.098889737761349e-05	6.819670241634848e-05	0.00013027322966639303	0.0001442771926931517	4.004537315442177e-05	5.786256672110247e-05	0.00017152473158557743	0.00015256530173414352	9.964729177150442e-05	0.00013706109082549955	0.00010775716904362126	0.00016092221166458796	0.00010802206380232103	0.0001247085404822334	0.00011082326912604688	0.00010960121118625693	0.00016053131813251176	0.0001601694639904757	5.4887882700196036e-05	6.214895868467528e-05	3.197439553635243e-05	3.199779687854216e-05	8.328103457135693e-05	0.00012188411964275339	0.000123693820258647	0.00019025429873879666	0.00011657987542963746	0.00014994197410440085	0.00013790809976152425	0.0001400613925754631	0.00018694314696448438	0.00011632007574676823	0.00011640647731911778	0.00014118436743142774	0.0001556518471948209	0.00016442997708880096	6.047083771895452e-05	5.9109444815932866e-05	7.899168635114492e-05	7.662306610296765e-05	3.11043160160344e-05	3.066419010008229e-05	5.45829718459229e-05	6.0253969211683574e-05	4.469935653194785e-05	4.452096161891881e-05	0.00010256330667345551	4.6171730290269625e-05	0.00019691515792950745
b3469	0.00010891036104993616	0.0001027187353873543	0.0001010382373416894	0.00010089923768458149	0.00030688515864748324	0.00035070904502659735	0.0003797320387401937	0.00011150966171384326	0.00014871826488880059	0.00025251715607187315	0.00011934001271733369	0.00023853201470950473	0.00010106856378237485	0.00010030464490139544	0.00015575634588998436	0.0002029005790590811	0.0004739261430977575	0.000485537018809906	0.00013998514947124652	0.00013464290904198004	0.0002792575041312321	0.0002878541352701887	0.0001326596826059647	0.0001648993177892682	0.00012403024609892622	0.00012630240735016427	0.00010657949273096177	0.00010393958649804849	0.0001312186551974816	0.0001332674992304286	9.927290798962954e-05	9.875534724751937e-05	0.00010027296266665964	9.873629213945116e-05	0.000203902052016317	0.00015072259389875117	9.207016204823798e-05	8.999736679815274e-05	9.47469320552456e-05	9.190587988779204e-05	0.00017047701912606208	0.00017050049146530018	9.192492976958704e-05	8.784993389608632e-05	9.36218585839633e-05	9.32482142048151e-05	9.934010814551433e-05	9.670571433669246e-05	9.836516258712556e-05
b4207	0.0003684588296617393	0.000395604840284265	0.00045817030142834435	0.0005235608615034835	0.00035420453272562365	0.00031380235845734775	0.0007123468352753374	0.0007569881855286795	0.0007108742055049335	0.0006407601509514806	0.0007353270264162391	0.0007286139867067627	0.0005621191555573899	0.0005710985392391464	0.0006553896399479824	0.0005454430751548285	0.000630144739879084	0.000590330279693466	0.000546500484081784	0.0004662034910828985	0.0005942681305161787	0.0006041659014382486	0.0005083686704451585	0.0006863830895440671	0.0008100352372753464	0.0007858568875615855	0.0006640226826057063	0.0007808343797246188	0.0005241886887561429	0.0005469796246700345	0.0008527458208034472	0.001038898280247666	0.0007171444047392941	0.0006916305169960901	0.0008050026221469697	0.0006339824280400947	0.0007871387980189618	0.000762570389386457	0.0007213557589823337	0.0006332957811577475	0.0005842530404516888	0.0007173373650247721	0.0006702623347344327	0.000494838699452741	0.0004176541077518148	0.00044081878237612184	0.0005399088653807501	0.0005989236410103781	0.000574774441478988
b2573	2.6161435279422768e-05	2.4674140475838574e-05	3.928917216754238e-05	6.697460235162313e-05	2.6063566477091856e-05	2.675048640069056e-05	3.316291840379475e-05	4.256782945047984e-05	4.4002586300314365e-05	5.2589305094317514e-05	4.3462961153320506e-05	3.3444456534612266e-05	3.5295770881275175e-05	4.9686511406263994e-05	2.695441887128382e-05	2.665719012272009e-05	4.536082725561786e-05	4.5439423229268705e-05	2.6981286999177914e-05	2.5951602616333735e-05	2.959803965354871e-05	4.431107388415733e-05	2.5266751939430523e-05	2.73598868084559e-05	4.917234575396592e-05	6.448445229416928e-05	6.289937275925613e-05	4.402147192858524e-05	3.4870563042098916e-05	4.771191667949831e-05	6.122341570134428e-05	4.720689044896901e-05	4.7932338810316555e-05	4.915416648923761e-05	6.725045366704491e-05	6.0795668127227354e-05	2.5996281048914254e-05	2.5411021213596066e-05	2.6752074933245814e-05	2.594989549772952e-05	2.5883747188063584e-05	2.588731102381028e-05	2.59552742878834e-05	2.480468721771849e-05	2.6434407129589635e-05	2.6328907540183086e-05	2.8048971711674635e-05	2.7305142871536694e-05	0.00010768396746380062
b1480	2.8945479495280454e-05	1.3319509136050959e-05	2.927199455597392e-05	2.2364030328077365e-05	4.118832235487198e-05	3.3620673875421556e-05	1.0951975284842712e-05	1.1063337339878227e-05	6.9099636628237036e-06	6.948158326551492e-06	6.710191557695767e-06	6.33857669888139e-06	1.4287609757744582e-05	1.417961797029316e-05	6.497716076883481e-06	6.426065189981517e-06	9.056275780809104e-06	9.278148522031203e-06	7.171289708454454e-06	1.235153854922133e-05	1.0511494949881092e-05	1.0519188077026155e-05	1.6606763294869134e-05	1.0766946606131306e-05	1.3634279062085155e-05	1.5490470174748275e-05	1.4715993859827234e-05	1.8419626399636243e-05	1.8826700276900583e-05	1.530808110399506e-05	1.796091032914284e-05	1.786727086327874e-05	6.82506701972061e-06	6.7204737270072755e-06	9.67573048533872e-06	9.481792830544654e-06	6.2667443923515066e-06	6.1256598355201745e-06	6.448938417623678e-06	6.255562547062708e-06	6.239616629726204e-06	6.240475739059529e-06	6.25685917495233e-06	5.979495075975979e-06	6.3723604285087265e-06	6.3469283692436e-06	6.761572390090173e-06	6.582262695598375e-06	6.695212839124251e-06
b0423	0.00017269625929101058	0.00019797673121917407	0.00021875706439191469	0.0002754446697234863	0.0002670543664022164	0.00020750187463931488	0.0002710367364947442	0.0003025122103310026	0.0003019870100478624	0.0003273593601606392	0.0003118168727820874	0.00039740636576026197	0.00044145106043301535	0.000434337538753738	0.0003995956220257247	0.0002601020674190699	0.0002745659531175549	0.00035586789373913923	0.0003526183444927251	0.00034839028464262936	0.0002561831583570891	0.0002623746496175056	0.0003537975984136367	0.00028702598067637506	0.0002625551723310481	0.00025870042144243173	0.0002631225054714018	0.0002712334492588349	0.0002853114404993644	0.00025362339312348393	0.0003090079485252218	0.00028942412667459967	0.0003253356237089376	0.00027759526792130813	0.0002590555549968987	0.00035491542626103393	0.0004997953894638992	0.00047385884779385277	0.0003924337245856268	0.00032241284483878785	0.0005551615468667075	0.0005540872326704985	0.00044016456299059983	0.0003930865638622053	0.0007109185711301245	0.000682332887736102	0.00035535032307934403	0.0007191636337712139	0.00036420890171787943
b1221	0.00012350516346379853	0.00013701169888253863	6.402797815589785e-05	6.559351195681132e-05	0.00031945830588400823	0.00016769125503562842	0.0001443673491804693	0.00015916882147308113	0.00013837233757938352	0.00014359850008702942	0.00014245036252519475	0.00013201767383480938	0.00017557765809735445	0.0001928811318966735	0.00010534527572978769	0.00020140448125282966	0.00013367866967577897	0.00018108640015070568	0.0001560873012041751	0.0001604237879230912	6.502208016328339e-05	9.773516453044177e-05	0.0001407912374603526	0.00016330639296348396	0.00017273837283851538	0.00017913535606310638	0.00017165010397846267	0.00020162094211790868	0.00017625805795598476	0.00017222945849153535	0.00021448813320788261	0.00018855316998643635	0.00011996484559435673	0.00012540816378983	0.00022496052790194418	0.00015259962652625666	0.00012549184234462668	8.530123512478104e-05	0.0001239643226451327	8.434874334379793e-05	0.00013696771220498733	9.015569557328665e-05	0.00011525029198516641	7.29476095204462e-05	0.00011558773015162486	0.00012200344075550638	0.00012129089302859684	0.0001283761800197658	0.00010612909279052743
b2837	0.0003872557398451628	0.0003652399963135804	0.00018012720785455947	0.0001879974773253629	0.00022554271320043574	0.0001676977010819102	9.208287026276917e-05	9.30191888171237e-05	6.233502706291084e-05	6.267958247786038e-05	6.053287582345326e-05	5.718052501359271e-05	0.00018403312889002293	0.00019326085721268902	0.00025871945702308184	0.00018670261211642522	0.0001322728868479356	0.00021187776112058696	0.000188567881675795	0.0001264930567366861	5.870092331186088e-05	5.8743885199653625e-05	5.4946060873044424e-05	5.949787331829505e-05	5.946467687483221e-05	6.0554034824703705e-05	6.115023521171658e-05	5.9635582787098434e-05	6.003278141872174e-05	6.097013141522833e-05	6.0955122183742604e-05	6.063733177232311e-05	6.156917143709138e-05	6.062563163716999e-05	6.152022642417087e-05	6.028713209055105e-05	5.6532523230946316e-05	5.525979444431677e-05	5.817610198913048e-05	5.643165140835764e-05	5.628780272300757e-05	5.629555277874678e-05	5.644334833449706e-05	5.394123696899308e-05	0.0002081363920603539	0.00021678255368693468	0.00014092268058361787	0.00021007818784778392	0.00017494521347877922
b3228	2.337280049188914e-05	2.2044041410229003e-05	8.004339277867134e-05	8.435064126379337e-05	4.15672610914635e-05	4.5822996224812784e-05	4.302527240996243e-05	6.063585429197364e-05	6.18004549770258e-05	7.640067789393142e-05	5.5081120913905234e-05	3.183967713691214e-05	6.763589754579887e-05	6.440623201529485e-05	0.00020658136439153865	0.00020430337350967623	8.166535549991447e-05	9.387988640280755e-05	3.1476291847102523e-05	3.3149280038462584e-05	2.9298064831307765e-05	9.493935738313501e-05	3.096858195639915e-05	6.302788083807135e-05	5.168633013361684e-05	6.270751550310496e-05	5.917246486547038e-05	5.527704053081021e-05	5.238395170276724e-05	5.402991782576211e-05	8.671633165190273e-05	9.058774060374342e-05	3.093867377009686e-05	2.9229493470276964e-05	7.519640781852534e-05	7.532672950090501e-05	5.355243733979621e-05	3.152065368167637e-05	4.483809412755454e-05	4.349359292057829e-05	2.8475885150271924e-05	3.2493738261179995e-05	2.6063236569666178e-05	2.490786357413955e-05	3.3765990391590454e-05	3.3631230489287565e-05	5.156797842445367e-05	5.0200450588709364e-05	3.363111709261878e-05
b1186	0.00010920585001385139	0.00015336429857210458	0.00013479017785320458	0.0001568210623680358	0.0003042738113049562	0.0001895846239319551	0.0002399201477689843	0.00017715967768142427	0.00023733684058880328	0.000261125324691902	0.0002783579303939489	0.0002110775212349391	0.0001001411996899143	0.00011367484175298331	9.520585173532232e-05	9.415600843124791e-05	9.883653701744908e-05	8.235647944004513e-05	0.00015842203062561348	0.00015237618519064122	0.00023588249377239705	9.975033089403029e-05	0.00025092865676617013	0.00017758802635631533	0.0002182549537772458	0.00024588363127809123	0.00025088432951552917	0.00022957475774062908	0.00022540537390717782	0.00025400369199863416	0.00016200803311481108	0.00020465193890818119	0.00018766658640859834	0.00011829157310132417	0.00023682993302671557	0.0002091926035472945	0.00026473242780470757	0.00015095059585478742	0.0003202881891708044	0.00019283842347107594	0.00028852029491063634	0.00017515474476207892	0.0004220703133330269	0.00011492064989355318	0.00013277815760151925	0.00020471303000815598	9.842860365996862e-05	9.581838197878244e-05	0.000250982130062642
b1084	0.0017740501491743256	0.0022780910886966957	0.0017982281951835208	0.0021783221817226915	0.0026168680563002267	0.0018114379563223442	0.0021068794187678935	0.002113208279834497	0.0018657095895970044	0.0017176209642305144	0.0019820397466120574	0.0019413838218512614	0.0019719624161250115	0.0018298352202949213	0.001829111783564021	0.001741425157429919	0.00143329551322673	0.0015401429884005931	0.0032105832738228736	0.0033819816788548266	0.002149090543960991	0.0016846433113304345	0.0026829674351422123	0.0017284932250964523	0.0019353027140782872	0.0018004276198398954	0.001561489412031128	0.001807192925263296	0.0020171153515519923	0.0018208382655995532	0.0018270875584841285	0.0018255571518743224	0.0016614851338719457	0.0017785755833354974	0.0019075666576712003	0.001983267105769531	0.002774098495289095	0.0029156555032355297	0.0024188031999083618	0.0024541626237713898	0.0031838868267744227	0.002792160833648899	0.0029954680243981283	0.002789186871808369	0.0018721459740712288	0.0019187774825918699	0.001692942567947795	0.0017341687839502928	0.0018939980756935185
b1059	0.0002656378513625906	0.00019055437940612545	0.00020711073897756942	0.00021954630821107365	0.00015861406037531863	0.00013979086319755373	0.0002627712103476942	0.00020893555447211155	0.00013272815522532877	0.00012297552218454083	9.574751616705818e-05	0.00013175394919042743	0.00016941929871386704	0.00017516405233397624	0.00023312652104685405	0.00025259747924223717	0.0001463268588613515	0.00015769939410994007	0.00012359544100326678	0.00011802034970010345	0.0003437229512501018	0.0002917082569838156	0.00019429534259664773	0.00017012265901145905	0.000134303826703029	0.00013722467941747418	0.00016833699757520533	0.00014285284566046346	0.0001360434396910347	0.00014465871389655893	0.00024057496900202268	0.00021395918642597164	0.0001559123139702732	0.00012309499988931788	0.0001670163605841846	0.0003145006988513163	0.00014401775988297683	9.833270745386428e-05	0.00012475748219225991	0.00012230395299227194	9.459745311385923e-05	7.534590093706186e-05	0.00013263071871005776	0.0001164962956663006	0.0001293961356134386	0.00013671699631328702	0.00014054635724271573	0.00011740262897931481	0.00026914806818465636
b4135	4.80181941866539e-05	4.528832826268908e-05	6.551666050592857e-05	7.729929605241814e-05	3.374120670465928e-05	3.46304751458016e-05	3.9823273003842705e-05	4.6084209138925526e-05	3.4312525605917154e-05	4.063590948033068e-05	2.8877788667940713e-05	2.7278517579114552e-05	2.909914053761692e-05	2.8879196946404683e-05	2.7485378673813438e-05	2.7182294984789032e-05	4.3559544958324466e-05	4.46267248764505e-05	2.7512776061713065e-05	2.646280851048772e-05	2.752514007331391e-05	2.75452851053269e-05	8.423860628794567e-05	9.12170562510466e-05	6.304043137767531e-05	7.036791957358369e-05	7.081140914946676e-05	7.270485641604886e-05	0.00010256265468607812	8.178992201176983e-05	6.710590463466495e-05	7.466787482608826e-05	5.849328271647915e-05	4.301226270884052e-05	7.399914574603661e-05	5.432549138851536e-05	2.6508367038159646e-05	2.5911578501441032e-05	2.727904887735657e-05	2.6461067764322795e-05	2.6393616436639458e-05	2.639725047436429e-05	2.6466552508211817e-05	2.5293300676232335e-05	2.6955123515891232e-05	2.684754574993687e-05	2.8601492489522155e-05	2.7843011387135068e-05	3.497002041827078e-05
b2601	0.0016228941849334663	0.0007962845640676238	0.001532511723657598	0.0016430382583835117	0.0018069653189273641	0.0024748836315135548	0.00042366396891489267	0.0004378828034956734	0.0005131243482374188	0.0007737148465508317	0.0005520052485121576	0.0006113658391214646	0.0004284620096217007	0.0005069801757011639	0.0005463669981557908	0.00037681755977953305	0.0003447995735856716	0.0005721215050550805	0.0004999246273489307	0.0005012036300388089	0.00014568277351268756	9.281359769345199e-05	0.002015729938852101	0.0027021036440414096	0.0009077777895468349	0.0009252814767369136	0.003150373103488634	0.002715671809181562	0.00043483751408309677	0.0005441162005125795	0.001575657570207266	0.0010814174551167222	0.0006240860275693021	0.0004933671190126452	0.0002680770834139492	0.00022094957113800453	0.00039276201826298813	0.00022604616846129793	0.0002728115802780713	0.0002064122866294399	0.000316747885530999	0.0003147607826287605	0.0002899329595836744	0.0002358296202123874	0.00046615232871141833	0.0005303832931428122	0.0005676735079337007	0.000637868452417782	0.0005786602862718762
b1832	7.51396618555325e-05	3.995359925202293e-05	0.00017913502208963757	0.0001617720563831645	5.175171383767065e-05	5.6447637931219646e-05	0.0002070207795725788	0.00023226850712070873	0.00019763152962156907	0.0001659904480173828	0.00017723338806712986	8.457599485669912e-05	0.000184625088456657	0.0001680815259403798	0.0001384425511083655	9.746226893734265e-05	0.00017491857830382484	0.0002288031399415416	9.686800245722393e-05	6.122681338360147e-05	0.00011134937492651412	0.00010094092932028096	4.202395051101816e-05	0.00012629217662726567	0.00016248541116941492	0.00015607702474540165	0.00013701062056080713	0.00018445167574342134	0.0002087385291321243	0.0003486048537261319	0.0001745675786551066	0.00018121667549121634	0.0003665509208277029	0.0001388991683085805	0.0001790878505075873	0.00017976384615678992	8.2093750334604e-05	5.101457631554038e-05	9.310493138909643e-05	5.722999545116497e-05	6.979054190904641e-05	5.7091971421047964e-05	8.823994034767936e-05	6.778977452238405e-05	7.514894753376008e-05	6.751845350065307e-05	0.0001572171727829248	0.00013324173677926727	0.00017113988210358172
b0882	0.0009093916884050155	0.0007148834858146084	0.0012684838018954996	0.000947629204364997	0.0005705694150600776	0.0005154799598932092	0.0006242080124842951	0.0007126738976773045	0.0008070755435778559	0.0006692478657889453	0.0007704746922432803	0.0005451825624964233	0.0006810674111900473	0.000637350736453168	0.0008057274517443206	0.001399466203390923	0.0009370062620666978	0.0008547472192252072	0.000662310435571832	0.0007006498631004407	0.0004374499895098212	0.000430412667833888	0.0007389350247697671	0.0006511111668847004	0.0005846490285883523	0.0005858792092557033	0.0009803352387184787	0.0009681903495842001	0.0009765186416426538	0.0009430844869063584	0.0006412922692849573	0.0006825673314061196	0.0005976288080618958	0.0005144368713395375	0.0006905793794257295	0.0005030699299875311	0.0005469698279174672	0.0004870731451252389	0.0005391912684006218	0.0005221397607671194	0.001008130712180865	0.0006627785642172129	0.0008571582879296222	0.0006375942302767136	0.0005993872153220346	0.0005709997833214698	0.0004879794310183573	0.0005484791673993829	0.000565455569227068
b3929	0.0002453201503625218	0.00017941840257252437	0.0003149720355119282	0.0003479322188274042	0.000235255621158406	0.00026736642542904144	0.00022046184014943123	0.00030835875302957295	0.00021286088871352664	0.00021949967625956552	0.00016274751253346275	0.00018381693824989366	0.0003409048369909644	0.0003592003164843811	0.00030383703635176193	0.00039385074102774855	0.00027523975412262967	0.0002995423228221666	0.0003742094917634262	0.00035810706837012665	0.00017430538750544142	0.0002172827929672837	0.00026707890426272364	0.00025694229982688816	0.00019883684786028828	0.00020541107397780773	0.00024335443164496685	0.0001978684871919395	0.0001676033225739813	0.0002030836121414099	0.00015857082982366808	0.00020393222268670004	0.00030622736601772633	0.0002469412727979512	0.0002470110356392178	0.00024536790913466243	0.00027497276019299835	0.0002447042022394515	0.00026381470158692524	0.0002590003833940249	0.0002884980252166446	0.0002879926509239128	0.00040169776359901053	0.00030972402925237086	0.00028851285287523543	0.0002703599533486475	0.00024313590584634385	0.00031430659851997873	0.0001959137372057068
b3990	0.00010584673621071768	9.982927963537564e-05	6.345790387961909e-05	6.337060399086287e-05	5.9344588125384296e-05	6.0908648054669695e-05	0.0001060448252055605	0.0001946321329606151	0.00016617929960843438	0.0002862371057011724	0.0001491864953130501	0.00011421327832738661	8.696842057900344e-05	6.498132773544332e-05	0.00010763877447492765	0.000126995168283755	0.00011572976545704127	9.485205427207816e-05	5.62358867119665e-05	7.272573004577301e-05	9.881161477082286e-05	7.380810293112618e-05	0.0003093360366035921	0.000253497623812491	0.00019779982045909888	0.00022629650411224797	0.000227047035267399	0.0002406356519438759	0.00018856880572060546	0.0002175392542632803	0.00021454007158716658	0.0002046307442575486	0.0001849647283754859	0.0001694347668077568	0.0002685554620995931	0.00011847623078138705	0.00014069336839802322	7.610657072545503e-05	0.00012182453002418356	6.817588695476505e-05	0.0001201370456230643	8.977513280934207e-05	8.273722205706195e-05	6.733942095886888e-05	7.824565015957995e-05	8.853968907318206e-05	9.727159990719025e-05	8.369247792022447e-05	0.00012842260685502912
b1923	0.0003179433115966007	0.00052041942257736	0.0002378453366925198	0.0001282125227352852	0.00015999855667588427	0.00011816852026393779	7.840578445439952e-05	7.920303144011884e-05	0.0019124345346005769	0.002012670010735191	0.0018311665648937962	0.0012973165095445038	0.0005841388261193341	0.0005503556917453678	0.001508212128751502	0.0013572391437793514	7.924200654811695e-05	8.118338307399825e-05	0.0008415908565087339	0.0007970943882611422	7.445604058105748e-05	7.451053328543867e-05	0.0002583371395492955	0.00027973816790668603	0.00030737016774896745	0.0002494768187170213	0.0008654368773711044	0.0008440005564783772	0.002463560180366366	0.002526447489630682	0.00030402917379204097	0.0003197927240010015	0.0002642282127585502	7.689733371736083e-05	0.000607241772520664	0.0005048036713500405	7.17056496960146e-05	7.009132506806072e-05	7.379035909772853e-05	7.157770423804887e-05	7.139524708150543e-05	7.140507722440725e-05	0.0004903819884649478	0.00038633513152860476	0.0003503167824055853	0.00032653108695744203	0.0014728928584144734	0.0011835353935863925	0.000733250798192657
b3803	0.00015223567939186646	8.229118904389478e-05	0.0003057548235330749	0.00029593168092371475	0.00010548721832765045	0.00013661207550848704	0.0002908247232198776	0.0003217136168200564	0.00025692406433147115	0.0002703602157199901	0.00029156242170103215	0.00010596417301596953	0.00017299912763796925	0.0001618524711838745	0.00015123160847958482	9.77027753924045e-05	0.00014721274282715132	0.00019580953838795284	7.49881639332454e-05	6.671691769297795e-05	0.00013832155988290816	0.0001482766203637616	9.611775253367588e-05	0.0002457055210937193	0.00028974224973083926	0.00031197926494703403	0.0003057703671159781	0.0003796528974842742	0.00028627651794067404	0.00023084389971803667	0.00034861507088165117	0.00035260981079423263	0.00024393151619949156	0.00020968487369609157	0.0003420188909725544	0.00027689518189643984	0.00012418066845684965	0.00011123276564389402	0.00027045220887098487	0.00015911839686470647	0.00013892989410538918	8.768627654932448e-05	0.0003155976339972257	0.00024904146898625394	5.6019532619823314e-05	8.003518700332628e-05	0.0001831955269222165	0.00010956365434280511	0.00029911307361651674
b3572	0.00036561830237503013	0.0003583463738019227	0.0002855542235595332	0.00033842737693084535	0.0005611427238714223	0.0005072242834574193	0.00022063906881453457	0.00025162412317108947	0.00026255566061074654	0.0002580191448670872	0.0004189836959567199	0.00025971517292412623	0.00022581722936579725	0.00023266832271377877	0.00026521759812064014	0.000331767947020288	0.0002978655644316167	0.00032239450325682547	0.0002476472855983799	0.0003229864018777095	0.0002110536019639979	0.00016325261244955064	0.0003001474813657473	0.0002707573311678143	0.00033361001238032466	0.0004370102315457629	0.000282525244322519	0.0003635717033357648	0.0005255287652938965	0.0003902402974161767	0.00017680891861245027	0.00017430729830124437	0.00023312953283849552	0.00023166287826782898	0.00028263184414027486	0.0002387464717872895	0.00044873718643476687	0.0003412136219898208	0.00035669482998646076	0.00033619741534367573	0.00047661357337640747	0.00043072243294521546	0.0004323434155639028	0.00024219152369103555	0.0003689339776702971	0.00036547259745529806	0.00037133817934522967	0.0003692258652776981	0.0002853429659746761
b3697	4.935601793221513e-05	4.655009584834804e-05	4.045190499965951e-05	5.16935124622981e-05	7.67324070246935e-05	6.203944247900024e-05	0.00011818461525294071	0.00015527125404567527	0.00010436779994516116	0.00012053053566557319	0.00011740596739772914	0.00010553253081775143	0.00015534078892934407	0.00016131345635362305	0.00013571344976338336	9.99419589280171e-05	0.00014913375518409497	0.00018108140222540832	0.00014330581886665765	0.00012317999220376208	7.363131172392644e-05	5.713037597219503e-05	8.470957719399981e-05	0.00012493289021541879	0.00015772191756460404	0.0001596074698807938	0.00027843068215500997	0.00016740211006442145	0.00015226247987211157	0.00012330763390303338	0.00013978161397336323	0.0001206241681502311	0.00011023006593636313	7.638056581667434e-05	0.00016453376461729967	9.960647265309512e-05	0.0004379637153646247	0.00015023326842231814	0.00044426736239834027	0.0005771928281738906	8.8333285402317e-05	7.807995551997821e-05	0.00040670743174895123	0.000964840108039365	0.0001302363827524189	0.00013193128381565317	0.0001469543099843003	0.00015979099780530603	0.00013950468926675146
b0008	0.003270386736645404	0.002453446386156473	0.0023272840678383697	0.0022031927859535077	0.0015260875392891333	0.0018119964045668316	0.003373681300145818	0.0023857943734904323	0.0031645159357404163	0.003080222877523584	0.002871673414423714	0.002865399644091959	0.002195918652267789	0.0020051043434780548	0.0028640310021312977	0.0028430774070251734	0.0034460705768533527	0.0022648155128169745	0.0016013374809014142	0.0014001716652643987	0.004978753773379821	0.004962395706455733	0.0024238651862295386	0.004201718402322154	0.00450308402890602	0.004006680891402454	0.004343232942709561	0.0041657559705775725	0.0032359304434337426	0.004237819746662573	0.004421574201802373	0.004011398302955676	0.005180904457506907	0.004525499053695121	0.004020257003593867	0.005219873438942479	0.00329934421472251	0.002234351921548772	0.002706156582963625	0.0017740253289212124	0.0022040468933776053	0.002192185885067837	0.001970644386317858	0.0019292030856031188	0.001945667406353052	0.0018981619517349695	0.0024039962440486925	0.0019292731057811343	0.0034165643202241237
b0865	0.00014382616459834407	7.218223396215964e-05	0.00022408718505520836	0.0002064978363776274	0.00011687187205839852	0.00017006906739661201	9.123165320099989e-05	0.00011266366190999295	8.209508334073898e-05	9.295046124227908e-05	8.421000493372869e-05	3.6946677713016973e-05	6.157125990167467e-05	7.067405855637372e-05	6.105416545027402e-05	6.242772650075204e-05	6.749911042125028e-05	6.87008147475605e-05	4.8063341033484205e-05	4.642836753473152e-05	2.383520747491243e-05	3.111215468883216e-05	4.791921336546234e-05	7.898878825697077e-05	7.873475763321271e-05	0.00012806960574313772	0.0001345124064738153	0.00015581646646176478	5.913829952729627e-05	8.288081719639415e-05	0.00012848744737204438	0.00018797961793806775	0.00012499922424261128	0.00010167777871878346	0.0001822451795713739	0.00013389101502788087	0.0006153866329115505	0.0005014395122309009	0.0004730583584802178	0.00037897401784216803	0.0007878147458062913	0.0006414299246804388	7.951733725129875e-05	8.075379144167465e-05	3.206933628160491e-05	3.861264186108477e-05	6.891761395440834e-05	5.0736806656151154e-05	9.894980004579294e-05
b3671	0.0029241849975885715	0.0026204680718402663	0.0015950753915690366	0.0018455977260556724	0.002263593219626766	0.0023271736923036715	0.000593908013366316	0.0006841500861067404	0.0002948996244524451	0.00031906874798575004	0.0005713872752024371	0.0009798914168344913	0.0005516098483616308	0.0007329197731435417	0.00044065957211714525	0.0005465418819484655	0.0006564052425809692	0.0011845835856505228	0.0007318679989294722	0.0007736973881333406	0.0007935431205694194	0.0007228309785318436	0.0008199636675180029	0.0010777708950986565	0.0006454998727932605	0.0007478263264632571	0.0009798906837858567	0.0008115393488553042	0.0008540477293713946	0.0008057205195993312	0.0012829447527059697	0.0007727039077951472	0.0011830943785532747	0.0011247689554296167	0.000949871001219037	0.0005338396331295844	0.0006841857812900221	0.0005501776681243978	0.0010034898167003363	0.0008573525077256624	0.0006363151268794448	0.0005984463129464607	0.0012774155737063655	0.0010474290406097741	0.000623367283836516	0.0007354043381054893	0.0005661664227701928	0.0007266402501168945	0.0006597008029620057
b3357	0.0007731504280751783	0.00043275395956146487	0.0009464455628532531	0.000955218520810294	0.0005263762539454632	0.0006665544973208866	0.0007427923317605566	0.0007690077777166625	0.0007054807827273063	0.000722879198854327	0.0005203984086684429	0.0007119844612612008	0.0006049686932580832	0.0005040295352593285	0.0007808702156582668	0.0005271543672221826	0.0007249034857147781	0.000711437530336247	0.00041081035880341813	0.0004234095528750433	0.0004956191739986732	0.0004895271706444138	0.0006066413373192413	0.001058565532075959	0.0006941653575852335	0.0007936454444476342	0.0010481864500029602	0.0007538243324605396	0.000570453116838454	0.000668059604266031	0.0007129037234937893	0.0009088040716247855	0.001009634914254274	0.0011796185698836408	0.00117296019734973	0.0008987859411205393	0.0006949709296150245	0.0004189615492504213	0.000663270058426361	0.00041718103132057653	0.0005229920425034246	0.0004495777583867929	0.0005926587779425472	0.0006303983112311245	0.00035422608303979777	0.0004033938849277071	0.0005340343927079552	0.00043218305432323975	0.0007021376399827473
b3166	0.00012321437084510017	0.00011620955281705591	4.6136499656531184e-05	4.607302905568598e-05	4.215027456589795e-05	4.3261168710408814e-05	8.831038556340876e-05	0.00014460713406523005	0.00015655518252867288	0.0001525139235045832	8.213517920281577e-05	0.00013838742079439655	8.946690161973765e-05	7.673764046619484e-05	0.00013306717296016402	0.00015807105961459375	0.0001088143788307291	0.0001290164793256857	5.3203374037206954e-05	5.8167846121643284e-05	0.00012368642064737188	0.00013450683384060377	0.00012903681376612698	0.00011643867756951223	8.960775776436972e-05	0.00011653051592484364	5.265585027772908e-05	6.146630713279139e-05	9.829620565298433e-05	8.153527853710961e-05	9.940878867206783e-05	8.385916054791764e-05	6.827894428437134e-05	7.632875038623274e-05	0.0001613312672905634	6.213785803791374e-05	7.781357921803303e-05	5.010702663425746e-05	8.007586539582441e-05	4.785647197993835e-05	9.326583425000611e-05	7.23460594776986e-05	7.99000534659778e-05	5.313398828534219e-05	4.275000197990005e-05	6.498959057941729e-05	7.122487385907803e-05	7.24348847000598e-05	9.416580955037346e-05
b0678	0.0002809176855368699	0.00030177857356843997	0.0003310608086730056	0.0003810192523578078	0.0003099869766395074	0.00035357917958011036	0.00023063143954389233	0.00025786425260067726	0.00024050850825441827	0.0002546757940781813	0.0002235026388615541	0.00017788935823548872	0.0001813823370427722	0.00019262580606902398	0.0001943611481527394	0.00015724002709279232	0.00020023709535305426	0.00021329179318543332	0.00012634699678458011	0.0001533904547861809	0.0003346938029587397	0.000400300593105931	0.00026644414625958757	0.00024306549883000702	0.00024589244158561323	0.00027218527697406796	0.000264033023370458	0.0003099820700711857	0.00022431470893586084	0.00022106701404555444	0.0002925464401619405	0.00030176251362410957	0.0020906079374482084	0.002057562834415906	0.0003378275872816753	0.00026698085882301877	0.0002331418062360221	0.00013979478784407646	0.0002408860945904495	0.00019242831896672263	0.00018445970789191633	0.00016329424874728866	0.005890589389431552	0.004717843196935621	0.00017979213219033302	0.000204430275792777	0.0001559953240185963	0.00017585345114289256	0.00024239535722212486
b3628	7.254761777115352e-05	5.824120852033593e-05	5.415371128168561e-05	5.4079211295370335e-05	7.786902301655941e-05	7.594731729216395e-05	5.3958031928768386e-05	5.4506688875572826e-05	5.819724488002687e-05	5.851892880002133e-05	5.283896580771587e-05	4.991270883730014e-05	7.489586523051983e-05	5.843535428973468e-05	5.1165841490908186e-05	5.060163125479901e-05	5.4533511132838956e-05	5.586954593305435e-05	5.121684353178139e-05	4.926225982623554e-05	9.00039279177535e-05	9.006979977178834e-05	6.673008944516836e-05	7.722585307259545e-05	5.2809260550874904e-05	5.377669518318649e-05	5.3377856966673155e-05	5.205572140667777e-05	5.5136474983088406e-05	5.599737420200526e-05	6.52370749385178e-05	7.548298952291672e-05	7.290428732263569e-05	7.17870382990055e-05	6.21061671115313e-05	6.0861328345496035e-05	8.110083682231909e-05	7.927499633715553e-05	9.582294490202679e-05	9.294962774652304e-05	4.913345422653972e-05	4.914021922695712e-05	0.00011139130153349199	0.00010645336907892696	5.017873661300331e-05	4.997847352090295e-05	5.3243560821541725e-05	5.183159832616735e-05	6.509899473787437e-05
b3164	0.004225232837842829	0.0033404682606489014	0.00288848146500482	0.0028836196549862467	0.002798972018928076	0.002743488022294119	0.0043144080204460325	0.0037567656926051564	0.003525068014647446	0.003488846213874698	0.0037337995082190245	0.004352422038637662	0.003668618520875738	0.0033195307273030036	0.004433127756675678	0.0037319250400641483	0.003166657228916838	0.0032093736765623597	0.0034660974069818926	0.0035700442345625006	0.004403358125638931	0.004402370467320855	0.00395235149641669	0.0031010849137560344	0.003108731169581533	0.0033948394731009917	0.003056598673267951	0.003086891018760953	0.003130685927985338	0.0035064398752487204	0.0034601404943146127	0.00409575250515462	0.0029910468733014423	0.003463163081873435	0.004032807272529376	0.0037609871736030706	0.003721247794718218	0.003382404014943752	0.0039336782621878525	0.0035641468819325476	0.0034848640538552747	0.0038509055234135295	0.003589158583008168	0.0038089357759647433	0.0039833797196395255	0.003604712712959799	0.003570903921280023	0.003813273493703994	0.004068314911659705
b3859	0.0001060438980909933	4.4493468554256533e-05	5.056433336740938e-05	5.049477133639145e-05	7.672476713081061e-05	7.874689143302182e-05	5.081972497203604e-05	5.222158250231559e-05	5.080555673812635e-05	5.108638327351841e-05	4.933673092122983e-05	4.660443004158823e-05	5.0579510158859925e-05	5.019720886402565e-05	4.77745034447024e-05	4.724768979162637e-05	5.091895959397984e-05	5.2166440282369856e-05	8.400060218172229e-05	8.079489489953589e-05	4.992377307934853e-05	4.9960311167954585e-05	4.789860845217012e-05	5.186659958016988e-05	5.56306605373219e-05	5.107063640640961e-05	6.544196048191938e-05	6.382100475259927e-05	4.892913384698192e-05	4.9693111832953366e-05	6.480114613696057e-05	6.44633044240157e-05	9.07627960201464e-05	8.679383295705447e-05	5.493760120002e-05	5.383644717832748e-05	5.328822236888735e-05	5.2088533221453835e-05	4.741586535975708e-05	4.5994067902785324e-05	4.587682543270695e-05	4.5883142040160816e-05	5.520432164222522e-05	5.275713584120979e-05	4.68528251527871e-05	4.666583575703769e-05	4.9714508855072023e-05	4.839613305720618e-05	7.619421532235795e-05
b0145	0.00029107778416468717	0.00018954797809701376	0.00035522022062109654	0.0003204091935305067	0.00021536753370473473	0.0002462570515039817	0.0003714622717931033	0.0003848035079472965	0.0002921135704757182	0.00040852325654374316	0.0002515140129508254	0.0002625547177618647	0.00022326740501099604	0.00023442506471540065	0.0002173802461058922	0.0002863923491281816	0.0002577477360017133	0.00037252402718443146	0.0001759131599324086	0.0001675445866771618	0.00017656610148995274	0.00020694219683853893	0.00023385164787453978	0.0003218623852260344	0.00027827500415390473	0.00039210433887876966	0.0004463821759540569	0.00023262710330054992	0.00021735178893098634	0.00026167582420775235	0.0005051463985256424	0.0003606314900136531	0.0004524499557174887	0.0003753795177468983	0.0004739429769282173	0.0002334004881028099	0.0005178689946839228	0.00045038472366141206	0.00032229549469499005	0.0003065625176804223	0.0005574497055989455	0.00045093782020742037	0.0003189499635889901	0.00021340288324969516	0.00017665629113536275	0.00017091341588138388	0.00022382220813549363	0.00015035342066612383	0.0003312573987208635
b1763	9.215861401227089e-05	8.691933618741157e-05	0.0001004968490221342	0.00010035859416019255	0.00010107239236623523	0.00010373621199748852	0.00010013371309070042	0.00010115189435737564	0.00010097628159946901	0.00010153442565179217	9.805698341970492e-05	9.262652264433618e-05	0.00010052701296611352	9.97671873548717e-05	0.0006662601757889268	0.0006589132662074864	0.00010120167030578453	0.00010368104400756388	0.00012380031972257616	0.00011907573946762626	9.508941026856609e-05	9.515900407295198e-05	8.900692238247687e-05	9.638038665956338e-05	0.0001764638771936944	0.00017969659176625874	0.00025804775549979057	0.0002516560767567439	9.724688232858766e-05	9.876529214830244e-05	0.0003111585464788721	0.0005018615484589017	9.973567488152796e-05	9.820723822197519e-05	0.00021857409695846586	0.0002141930584593998	0.00021701399323970143	0.0001895614692211668	9.89908131656706e-05	9.832704542034168e-05	0.00037698117058980804	0.00027587786027455716	9.143237284695501e-05	8.73792118275273e-05	9.312020908941602e-05	9.274856679094401e-05	0.00012039608176743059	0.00011720330597590502	0.00010441544835257812
b3794	3.3676095339404456e-05	3.176158716856654e-05	3.672300745026941e-05	3.667248711680104e-05	6.239144103259026e-05	6.403580248039861e-05	4.686127716846467e-05	4.7337772776913625e-05	3.689819907349623e-05	3.7102153012263726e-05	4.368921819936284e-05	4.1269680319815044e-05	4.1567454766058345e-05	4.1253270391197496e-05	5.204528555290477e-05	5.4180397483940286e-05	3.795373199376301e-05	3.888357321778023e-05	3.473144281494472e-05	3.3405989946025466e-05	3.505184952658387e-05	3.5077503188252685e-05	3.252442146775514e-05	3.5218792348200425e-05	3.519914225679695e-05	3.5843969866418224e-05	4.44523099114449e-05	3.8087173573494455e-05	4.363999247479163e-05	4.432138597059652e-05	3.608138696426827e-05	3.5893276131295174e-05	3.644486337004777e-05	3.5886350427779705e-05	7.155403177400762e-05	7.011982263245097e-05	3.346350189592908e-05	3.2710130920598774e-05	7.491425506781544e-05	6.534250632573211e-05	4.062536368337172e-05	3.712324869838876e-05	5.2167609623059855e-05	4.2012674214531545e-05	3.402747613915834e-05	3.389167264851739e-05	4.022314065871284e-05	3.9156465831185294e-05	7.118931262802247e-05
b1215	0.0004911541274321267	0.0004450838370856803	0.000733683182889242	0.0007408422883586845	0.0005114107239939873	0.0005342265333905725	0.0005209002272072533	0.000685129780622414	0.0004434534591119924	0.0005378881892062075	0.0004965637977214549	0.0006264017158865701	0.0007050879941592112	0.0006443287187259268	0.0004536229315569112	0.00046357481796308595	0.0006299562823492214	0.000755095050399139	0.0005795343712741371	0.0006075625969519675	0.0007783316271767652	0.000502430045725862	0.0004677428199977298	0.000629277097923155	0.000518821337316073	0.0005088867809701785	0.0006134515859977356	0.0006926104212736611	0.0006039621177406607	0.0005385969414939414	0.0006649563037800354	0.0006030921490565492	0.0006720078809286699	0.0006540636423598573	0.000676410968050104	0.0005042245993363132	0.0007097192709719187	0.0005274333850997737	0.00051091363953841	0.0006418130457052819	0.0005546694996523741	0.0006631778725232428	0.0005668798028706387	0.0005531913173582901	0.0005453795283507206	0.0005986719809634699	0.0005657528118465736	0.0006654607948425563	0.0004926855098317195
b3891	0.00015252549889398836	0.00010087134523226983	0.00014267926579227726	0.0001484864763632226	0.0001548841588038433	0.000170992030905924	0.0001517477778361589	0.0001589383372134242	9.946602216227475e-05	0.00013159976090871092	0.0001306121018369613	0.00012633389586295742	0.00014552842395520687	0.00014084758780167844	0.00012382562148823743	0.00012695413722507606	0.00011260308951921915	0.00015629661927683494	0.00011409377449618448	0.0001181250440292812	0.0001596513784282529	0.0001548347630986338	0.0001284963459710659	0.00013606622911104546	0.000154045522758637	0.0001666473184567437	0.00012364828976303902	0.00015718506363184494	0.00014698510256467667	0.00014376581806965763	0.00012916049306423185	0.0001245698229354958	0.00019688569021529347	0.0001864270268652893	0.0001585756372378664	0.00015111305811240898	7.340743879498014e-05	6.568598737418788e-05	8.944729675852093e-05	7.218277834955523e-05	8.727124704467915e-05	5.8916202588634016e-05	8.313679163726812e-05	9.548103292166948e-05	0.00010472526634304893	0.0001327883818657042	0.00013240031323666568	0.0001285055992149457	0.00015919395921820456
b3347	0.00014113875508947127	9.594647121440264e-05	0.0004623919699641212	0.00033467318893473327	0.00011413211127193088	0.00012245047955484556	0.0006326617657941142	0.0007926653331910296	0.0005492832139274231	0.0005866500010340657	0.0006266916820193209	0.0002619104118886268	0.00035589542325196164	0.0003988443173528471	0.0003745585150104874	0.00032155660230582844	0.0004971692461910006	0.0005653711405509474	0.0003210551092777031	0.00022364710684503805	0.0002953521366716611	0.0002596080143815161	0.00020535316290098916	0.00030063992877841323	0.0004122312387301385	0.000710151999344571	0.0005257085708645254	0.0005824970906795301	0.0005325422908676524	0.0007638137350593514	0.000739404400395569	0.0007648542660058615	0.000549146898836679	0.0005576596645269048	0.0006580559997116631	0.0006066662080306025	0.0010281800201693777	0.0010234297875950699	0.0005141975976060836	0.0005193847226046748	0.0010300764909618328	0.0008836056761861107	0.0003561280891698089	0.00023954218391607245	0.0002491069528542993	0.0002625629542310067	0.0003691336190601119	0.000285690107897845	0.0006775085967403905
b4069	0.007550906410056042	0.007922834040817455	0.004403100925826478	0.0034412367045357304	0.010834239251462758	0.008060106830933509	0.00033722127076440196	0.0004084454601957037	0.00012783537080710973	0.00014534485077324222	0.0002028424129200205	0.0002989098302780972	0.00016885699135333457	0.00018409111259934383	0.00018306296522714843	0.00013520047468491424	0.00012812071156625816	0.0001312595838986102	0.00024223002652076282	0.00025719214361911156	0.0006522692653683842	0.0005417245993484724	0.0015746053263189222	0.0012616397804259627	0.0012928179265917449	0.0013302996970460763	0.0012507776659709691	0.001115082827617263	0.0010549177733849208	0.001050141233122667	0.0024494539946021176	0.002412300638059168	0.00191790408954345	0.0016804835406103928	0.0011965002397913366	0.0008298938009235557	0.0004000918868449128	0.00039108453262503775	0.0005817158516231944	0.0005143504506000993	0.0004164672217518038	0.00033804892114718335	0.0006460975468887905	0.0005690141758104789	0.00039527699410964504	0.00042439725808123886	0.0002640791208201589	0.00031119729214399675	0.00034649103143306057
b1919	0.0002152870967421437	0.00023285629493419025	0.0003478910336515756	0.0003988359542717154	0.0002770851887857771	0.00030301761469874377	0.0003842061747242885	0.00042565901105366807	0.0005768808600295961	0.00048707817909426465	0.0003532917453241651	0.0006069108306731987	0.00045507097635142117	0.00047216005583972597	0.00044209301428184075	0.0005050360614794563	0.00037115478708561533	0.00045219791782040366	0.0004701441129852766	0.0003658926834592374	0.0002578130695783499	0.0002699036239499031	0.0003785017555167613	0.00039041444674964775	0.0003163546282141205	0.00032808648532318437	0.0004004576345341226	0.0003387006019470057	0.00037901492848459666	0.0004024660294416825	0.0003704963032252351	0.0004054211869267269	0.0004168826192794603	0.0003712672075822517	0.0004587692428623665	0.00033609680195243163	0.0002678718646057928	0.0002293367822018205	0.00039885113390805373	0.00032529850623801094	0.00038149054292624607	0.00027484346430651867	0.0005205117133670904	0.00041635283223515415	0.00031221119310123944	0.00022489778702145503	0.00040383528296672233	0.00045987592487147297	0.00019618594442442908
b3648	9.358181816006307e-05	7.366904070972005e-05	7.565219219949963e-05	0.00010625652351716273	6.961302701537994e-05	9.237169180099503e-05	6.778671771907035e-05	6.190229291328715e-05	6.507596355426396e-05	8.165711689628167e-05	6.425666344613058e-05	7.399146945606584e-05	0.00013120611996254104	0.0001472341343257634	9.05047307448661e-05	6.509580153861564e-05	0.00011345203697069148	0.00015665989704702067	7.901320551475354e-05	6.18874851746423e-05	4.1455514187660076e-05	4.844310965820301e-05	5.7362096774513476e-05	7.568519572968863e-05	5.7645158126372234e-05	5.7638718700742365e-05	6.866724051173023e-05	5.938035952761112e-05	6.16191666671225e-05	5.3488279003370076e-05	6.711126506525656e-05	6.064380290501626e-05	6.319615627797031e-05	4.866523937889064e-05	8.041659627146467e-05	8.647366681178019e-05	5.0587129324734016e-05	5.9386379232177627e-05	8.24249398222496e-05	3.911031775099353e-05	6.444159792308869e-05	5.35852572022703e-05	7.972235854787633e-05	3.05226410612776e-05	7.791600882416605e-05	0.00010824522655226186	0.00014448053743454668	0.0001195517074121464	0.00011418512836832071
b4226	0.0009005663355127186	0.0006229226858103607	0.0017213661292169908	0.0015156415099058015	0.0007551739834513983	0.0008988932803028508	0.0019117063197179602	0.0017726181379801916	0.0018729864964455215	0.0016424684987547612	0.002308916330695003	0.0012656440695737452	0.0019696847805617057	0.0014868551130936762	0.0009997992806951232	0.0009832528994933559	0.0022362595132566446	0.0015402603325466821	0.0007441484823817863	0.0007279475401601381	0.001359294161962096	0.0014614337274356601	0.0007928760010597269	0.0013001534706471509	0.0018442511223002102	0.0018751528927585528	0.0013951775030372866	0.001813722855432233	0.0019067347949934938	0.0017247639147423227	0.001351648008992761	0.0020127922062451674	0.0014694690999914218	0.0015391191435824862	0.001338937196056417	0.0014728823943271393	0.0013666560466630338	0.0011678647037920598	0.0015086873881138322	0.0009011401865359518	0.001345068503214306	0.001049722725161956	0.001133740716539566	0.001095536501054385	0.0008764790214118736	0.0009340183526621776	0.0015145666311993564	0.0010141135785504236	0.0013879658891759246
b1004	0.0008392059620705522	0.0006492517689516019	0.000997126647026435	0.0009217996164482502	0.0004718525758513855	0.000591382111599345	0.0005222767058545153	0.0006527078095377445	0.00029570906204067014	0.00029588602041303745	0.00044200101747455975	0.00035591373090172886	0.000417538321499039	0.00042058857843784873	0.00045185903036854816	0.0004369906905004091	0.0002898315589534733	0.0003018935134795577	0.0003611198568215186	0.000364836632663178	0.00017586340997773542	0.00020558976038087719	0.00027790613750567093	0.00030231186876402674	0.0003602210641760991	0.00032692284244656953	0.00028985156691244276	0.00036125636635591437	0.0003199206158445879	0.0002967958568462979	0.0003295607460401638	0.0003732000080287817	0.0002362378966948518	0.00020277673951630596	0.00032641675040156803	0.00035866092811441346	0.00028417731692200094	0.00019960721765341062	0.00030461482176880994	0.0003131964574492666	0.0003010540303159105	0.0004036424930637816	0.0002579156157664891	0.00021073297439356764	0.00013300933297632074	0.00015267203257163895	0.00029408680199404224	0.00034451208704700225	0.000436098602475358
b1850	0.00032032412591976163	0.00025609620231187085	0.0005652127275117049	0.0005346604964027753	0.00022965786564151753	0.0003171729917318953	0.0005139986182049065	0.0004941304826773296	0.0005162575623154484	0.0006349308634289934	0.0005537475988324963	0.00037596424561503624	0.000588265063283343	0.0005822877144276227	0.0005080427749262232	0.00040949384562133454	0.0007249950603936957	0.0007265812439872676	0.00036706944494151146	0.00028548840396224996	0.0003300245594111523	0.0004363795960785224	0.00030527189367621314	0.0007062322552130005	0.000736141219627031	0.0008286538259830668	0.0007298991704653765	0.00065672254286092	0.0007419304553176356	0.0007603352172310447	0.0007540870617665028	0.0010533832907249953	0.0008060683548638028	0.0006442658708459061	0.0006690656179724366	0.0005979574079096312	0.00048459657514025417	0.00028869936695772203	0.00039600772869679873	0.0002969258172396092	0.0005387009674362518	0.0003682796297447484	0.00039005899307238744	0.00026415562180282773	0.00021863560165539525	0.0002618849487537866	0.0005056763695351468	0.0004543808032869673	0.0007864781063358589
b3788	0.00013287551452568773	7.852420226800006e-05	0.00018249772673429926	0.00013828766827672008	0.0001390811384160322	0.0001676843763687908	6.716137784969723e-05	9.045905236723961e-05	6.081563518839972e-05	6.671104603640333e-05	9.171794840406199e-05	8.663854759204942e-05	6.421444832331412e-05	0.00010378737255101703	6.845156311205586e-05	6.76967417026912e-05	5.725735837462595e-05	5.866012562301681e-05	5.3775029408484836e-05	5.172281788979078e-05	7.202150359597018e-05	7.207421451739328e-05	7.391236766952839e-05	5.672837150176154e-05	5.449917298564465e-05	5.549756582108039e-05	5.6043981436762906e-05	5.465580766973571e-05	5.945692263599872e-05	6.038528119124243e-05	6.622724733101143e-05	6.588197061885818e-05	5.915831900880279e-05	5.825172521878755e-05	6.138480170061446e-05	6.015442178254471e-05	0.0002548809448500927	0.00018175168238213432	0.0003392585372924852	0.00034451804208368374	0.0003906510999220928	0.0003482641007327503	0.00017855240390715613	0.00017462409782710906	8.072712489473532e-05	0.00010706552980869905	6.0862112545807744e-05	8.250848492827245e-05	0.00010267336033206112
b3313	0.0008330541517759135	0.00036510249676714507	0.0006503867657081624	0.0007536923656619292	0.000480346188359	0.0005827486060011249	0.0017454840937243706	0.0013919229919348182	0.0024588207145769757	0.0019613327170829465	0.002191852134784252	0.0015322584905403276	0.0014993358107687458	0.001254409092632027	0.0018808103612259202	0.0014774829515190276	0.0018363397651841552	0.0018473245686408517	0.0011618837877149441	0.0010700834246098509	0.0016337056637514083	0.0017300313649985988	0.001078060770553849	0.0014204171655778908	0.0011967893661332754	0.0018294470666816766	0.001440754229280153	0.0011151760957027058	0.0012552966955982888	0.0016350205783285832	0.0019908432506314812	0.001418677863174076	0.0017355720106460154	0.0023690018630232266	0.0015892975802069777	0.0015819350723759885	0.0006845291093998453	0.0008181076319446929	0.0011156513550564632	0.00089766301695656	0.0008845004536605514	0.0007529924955225839	0.0007030131042780758	0.0009694606698120631	0.001258373227117066	0.0012896258597152484	0.0016674374417705482	0.0014459164563979821	0.0023515175929778825
b2905	0.0002038315366719038	0.00018423343058402144	5.6494540715262765e-05	5.641682041852664e-05	0.0003206798142691439	0.0003291315107670511	7.659185981272545e-05	0.00011372555199099035	7.25835455707439e-05	9.403804253973052e-05	0.00021913637531431355	6.53011752567602e-05	0.00012784568275012065	0.0001333152812255511	0.00013825652282837986	8.437573233326398e-05	0.0001109836092100559	0.00010367004857190968	0.00015284690988210393	0.00018576818861223355	5.3454736265657986e-05	5.349385858694134e-05	0.00048271906757094737	0.00029443972212861994	0.0002516654227701171	0.0003109660324733022	0.0003656049575689113	0.0003747994866524311	0.00025003689233029996	0.00023710258153991938	0.0001333089336989232	0.00012673003133247085	0.0001217841056749582	9.276658421088271e-05	9.872742575786126e-05	6.074909622437547e-05	0.00021098413630913463	0.0002454187043347119	6.383272451980715e-05	6.486716364577327e-05	0.0003083839619541983	0.000260103481376441	0.00010827478263709508	9.703298062577157e-05	0.00015489783614184695	0.00014487755633439288	0.0001261145771249299	0.00014315797616058968	0.00011631130020176525
b1740	0.0001824448776899393	0.00011125130899705377	0.00024206408703487045	0.0003190144422025308	0.00014980059448973523	0.00015540544773447675	0.0005855445120963812	0.0007223892741840468	0.000506676418684381	0.0004844851937916906	0.0003806579874670434	0.0005348054915526155	0.0005157335865101671	0.000471492015472388	0.0004731093557425264	0.00038765391949894406	0.00046225772399286185	0.0005063944677592752	0.000326861093571436	0.0002764549348763012	0.00039254332425384076	0.00045272557582432693	0.0002757319156361999	0.0004703980096521635	0.00037732781511861887	0.0003814808836462889	0.0004796303304487823	0.0004140795093667198	0.0004954860337943812	0.0005473283084877227	0.0005638593647879767	0.0005512486469379426	0.0004762529138130105	0.00048035019693991896	0.0006167443217780156	0.0004220375315163421	0.00048688313089215494	0.00031539263921022897	0.00048745200155037564	0.00042172676192777405	0.0005546703682541604	0.0004813149449904865	0.0003796970591234623	0.00030602352017353206	0.00024099559357077663	0.00026025401835177563	0.0004054613980779794	0.0003595335565416908	0.0005335893354461674
b0407	0.0006854963601180223	0.000564464618468258	0.0006636073353651703	0.0005434367935922246	0.00046973492372046337	0.00038170655660831277	0.0006994612390549972	0.0006931872563232172	0.0006067084665301016	0.0005782013914175911	0.00037966825919689544	0.0005446606519886374	0.0005882368071538711	0.0005134200019398444	0.0005386444596777598	0.0005147685919536032	0.00039267264134785064	0.0006185747812305643	0.0006077785297827964	0.0003444891880100754	0.0006538468889023366	0.0006205705417365372	0.00048136089016533816	0.0005158463282635041	0.00047652693760388034	0.0005025203116619855	0.0006024746649792135	0.00047236103070176174	0.0006828781651670045	0.0006382945094295694	0.0007033386640753746	0.0005183548197261711	0.000592995131608467	0.0004107986613894259	0.0006218915821872559	0.000629545364253127	0.00039593254536099236	0.00048068984535812277	0.0005299723340235786	0.0006247041400539462	0.0003978261692804514	0.0004705396285116846	0.000155553510061159	0.0005152360674003452	0.0005124992185941013	0.0004683167203047812	0.0005353090315262825	0.0006099557248984657	0.0006622021650760471
b0212	0.00015488959042032977	8.906870060576212e-05	9.117511266055918e-05	0.00010808055757540374	0.00014082674352153442	0.00020573644749061613	7.156546593068558e-05	6.7341572839039e-05	5.437288609155549e-05	5.3016660322066606e-05	5.472095985205451e-05	7.375717157895316e-05	5.4787100515562496e-05	4.623332634500619e-05	9.172233869250735e-05	4.964583499901612e-05	4.5246742210421446e-05	5.3799167278442404e-05	4.776797357679814e-05	4.833176248206437e-05	5.6788750254479256e-05	4.3787290086720994e-05	7.232729104273248e-05	8.335153569442152e-05	6.255736234497201e-05	0.00010051688549473868	0.0001082952050955974	9.426336634599121e-05	6.759807957810185e-05	6.639733382517186e-05	9.054882420104803e-05	9.10384200471947e-05	8.88571225452087e-05	5.608679380157699e-05	0.00010829999783257877	8.445722110902275e-05	3.735723050174318e-05	3.6516199181522595e-05	3.844332301996363e-05	3.729057343936191e-05	3.719551685619752e-05	3.720063816694228e-05	3.7298302879708436e-05	3.564488382674466e-05	3.798682736422591e-05	3.783522212223441e-05	4.3209095807565534e-05	3.923809387257062e-05	8.812439485883661e-05
b0032	0.0006573455360809686	0.0007985278128530573	0.0004515967189377151	0.00046767824577153915	0.0006867575745737729	0.0005901444815287533	0.0008727890921601945	0.0009148524542503684	0.0011787925833953426	0.0011360613056111814	0.0012076603759034296	0.0014332416923642957	0.0009240195428309242	0.001109646058415507	0.0014940586024425365	0.001009168534333348	0.000986524932848959	0.0011132426168646284	0.0013125025801623948	0.0011693845583601791	0.0012601888914195332	0.0014484452588427955	0.0007669172427611417	0.0007859941486786104	0.000759446763165108	0.0007868861743193376	0.0007032531490025431	0.0006431129418891401	0.0009068173169388334	0.0008608616120424175	0.0007268334540240363	0.0006758687395261888	0.000873588042608297	0.0009050317078826552	0.0010088981659987846	0.0007968850036363262	0.0011687849945859648	0.0010364825064599645	0.0011745334383740978	0.0010728071538226602	0.001271253048998877	0.0011612839039565873	0.0012612879418029935	0.001070336919570489	0.0013111394178927111	0.0014523305147214026	0.00118307850121606	0.0013451799021274773	0.0012486969009743512
b0822	3.763762119014214e-05	3.549789766895603e-05	4.104296027926765e-05	4.0986496928801436e-05	3.749682047071979e-05	3.8485070220637175e-05	5.27785723467983e-05	8.014939495748122e-05	6.943620402940313e-05	7.017442733484832e-05	5.099941184100485e-05	6.660440470735288e-05	6.421466754195846e-05	5.815734479249263e-05	5.402469401934136e-05	7.407941549728491e-05	7.347699488375279e-05	7.527713245312391e-05	4.379366895942971e-05	4.2122375184735175e-05	6.007739586172243e-05	4.3513253236529675e-05	6.275892912601235e-05	8.646137902327023e-05	5.5815490218484844e-05	7.840904434722792e-05	8.056411579046842e-05	6.946407872202198e-05	8.723869910942176e-05	7.170807402630754e-05	7.651573822260769e-05	8.708861652180617e-05	7.972350492594277e-05	8.672901012902105e-05	0.00012035984397485135	6.988212098533185e-05	4.3793184728475374e-05	3.655802444616858e-05	4.6711149521523215e-05	3.892872522230577e-05	3.7238120204054757e-05	3.7243247380694165e-05	3.989425636493538e-05	3.812575971804127e-05	5.5257754718096486e-05	4.791475735801371e-05	5.1389921144574685e-05	4.163330392329318e-05	9.152572180702245e-05
b2669	0.00014432135400751703	8.35991655752904e-05	0.0003650345780223606	0.00036647703926416585	0.00012954886916280754	0.00013296320232346036	0.0005579206187014621	0.0005058622975103347	0.00015065920914270688	0.0002151651065308177	0.0002893251847369598	9.985726832298857e-05	0.0002045303028914413	0.00020474181698902812	0.00014167089917475493	0.00011397270566019808	0.0001238983104463342	0.00010337337410622243	4.8721754322586886e-05	9.340270267062904e-05	0.0003194300327925086	0.00038822307232558507	0.00012088462335157532	0.00012733354400040425	0.00025011323155428784	0.0002464011511433398	0.00018653312143082095	0.00025525652199994797	0.00023982619754479446	0.00026166466995298626	0.00016228260502257713	0.00022286202197169174	0.00017621560400067076	0.00018527885914579778	0.0002261069485136045	0.00023550937146689572	2.8875633537200542e-05	3.358682791955993e-05	6.723257770069994e-05	2.9951310159218612e-05	2.505641968420664e-05	2.505986960834266e-05	3.688318119009304e-05	4.6484478707409126e-05	4.625790392934973e-05	6.437190004024173e-05	0.00014742380691997256	8.336366948302939e-05	0.00015717943939481553
b2606	0.0012909128522650543	0.0013613782207641688	0.0013781720259270216	0.0012678137642373527	0.0011389721351393973	0.0011719732280730543	0.0017473560449226952	0.002303793442157233	0.0028372240544687357	0.0024586635293917147	0.0017888610777961021	0.0016582391695165357	0.001995903561180164	0.002275413931482779	0.002043510019227472	0.0023335068800609316	0.002491945030233276	0.0021637016412385805	0.0022757748908824784	0.002228610589256371	0.002069255714496787	0.0021760513985690953	0.0014246640260913667	0.0016275264414822286	0.0018522512359139252	0.0022587774286190426	0.0018538394090436494	0.0012515367974085916	0.0011083067490069481	0.001628348372915372	0.0017184386567495721	0.0014361641827397346	0.0022740938852769564	0.0017699898668283433	0.0019397124380272628	0.002448576043744554	0.0016579438238004337	0.002257207687242685	0.002661706269666601	0.002337868577706427	0.002283943334513397	0.002178278576814557	0.002177519888911453	0.002361134865699043	0.002317654395251472	0.002547325647381163	0.0017270486511764432	0.001401137624621322	0.002288488837390954
b2346	3.737288059457246e-05	9.903067891773513e-05	0.00014263993362001053	0.00014599671946083768	0.00013208874924972936	0.00011161021976341528	0.00014760324050886318	0.00014975521182078217	0.00013454569568158292	0.00013921082559789622	0.00012655316027322046	0.00014488443214378887	0.00015141842510456294	0.00016761324156296678	8.801301979372856e-05	8.462464546701498e-05	0.00010878881365210179	0.0001328105353169601	6.148698250474675e-05	8.385587672465323e-05	7.253215708984538e-05	7.993564597464918e-05	8.278882538333227e-05	0.00015789069634240309	0.00014013119101958458	0.00014680246711853552	0.00015972510152200193	0.00016571811774948806	0.00014115696835462777	0.00010648765251074232	0.00017860097968951176	0.00015648856093316419	0.00011170686615229953	0.00010209303481469357	0.0001539559499176496	9.335087413536905e-05	0.00037785372689307426	0.00027974723977836595	0.00025204782693635975	0.00014563483685485276	0.0006394533118778838	0.00048721369923119547	0.00014890202398044837	0.00013527056153103047	9.021121488281199e-05	0.00010358259229565702	0.0001208439750397585	9.78263832218841e-05	0.00015303626608312705
b1127	0.0004770671437882232	0.0004589086218893945	0.0005590926069039186	0.0006271436777787745	0.00026178406200604113	0.00033330361688332086	0.00036656291802934706	0.0003723763511383738	0.0001306781432460558	0.00016699899563369893	0.00014257306848286486	0.0001533028583086373	0.0003690393116531144	0.00034053015637909784	0.0003941033087021134	0.0003524763449689129	0.00017897470703299472	0.00019298183125292424	0.0003298085828321975	0.0004402458657621202	0.00016228187146126772	0.0001614193691585235	0.0002730552996017324	0.00022610487209575388	0.00019617932694812517	0.00020331350183688525	0.0002277875963435877	0.00022314161039597085	0.00022111801966223692	0.00022507977986890818	0.00026371634451516823	0.0002770285254421321	0.00020003684295335974	0.0001903887149727267	0.00022762435737767634	0.0001852974849068643	0.00014778820989089968	0.00014030719100029205	0.0001307055352344228	0.00012772888814716448	0.00019322049876441586	0.00016785697230339923	0.0001961115539622421	0.00019282429477715635	0.0001776460380960131	0.0001831537609175222	0.00013551357690242313	0.0001904407596985007	0.00017050399454193805
b3289	8.795975349041602e-05	6.270170857121357e-05	6.357361659286828e-05	7.518097600647845e-05	0.0001406167043975705	0.00011608567941342989	0.00010279492429654533	0.00014593752965961815	0.00010870279873441694	0.00013803811586625227	8.488339650221742e-05	0.00016910283170333567	0.00020137687730620968	0.00022089213171426773	0.00012487408210526022	0.00011724406767193967	0.00011680747537696641	0.0001536138043761414	0.00014556793912161268	0.00015472411658257952	0.0001350802143877072	0.00010560865356541921	6.96406024031553e-05	6.524813713929707e-05	6.093555320222068e-05	6.205185674239432e-05	6.925888898734906e-05	0.0001211492557378893	0.00015325464591414353	9.371736840728058e-05	0.00010191309571492429	9.484101094068942e-05	0.00011511541610655923	0.00011335128684924045	0.00011225890629261169	8.453879759733949e-05	0.00010671476397626466	8.245636713024977e-05	0.00010511084309072507	7.456704586424749e-05	0.00011789002512723669	0.00010373726470831869	0.00012481153366153853	8.533759764027836e-05	0.00014726801206459714	0.0001682963053716573	0.00014474876307518726	0.00016866521560557923	0.00014495689621217323
b0773	3.3612821607225874e-05	3.170191058968125e-05	5.49810133508442e-05	5.5889342532085954e-05	5.617187191812691e-05	5.266317064848339e-05	2.2776888802393382e-05	3.332263944029256e-05	2.3364552796834907e-05	3.0063971803557957e-05	4.0186566902674676e-05	5.3944590564437e-05	3.331390742046549e-05	2.7779995097574412e-05	3.314213140672198e-05	3.277667020758445e-05	2.579806451165859e-05	3.151281148655614e-05	2.1619772038257008e-05	3.6569987297687915e-05	2.1629487783105475e-05	2.1645317919579063e-05	5.2011112142823965e-05	4.1578367807689986e-05	5.269951032687056e-05	3.9046529330136626e-05	4.622941546916935e-05	5.4745272741233303e-05	5.6063358278674146e-05	5.0353978756595225e-05	3.059219271012512e-05	3.910024097326243e-05	3.3442807792033055e-05	3.023425294058241e-05	5.1785373439164655e-05	3.0065441818349495e-05	2.4242391002745477e-05	2.36966168691573e-05	2.1436107240724523e-05	2.0793330766415924e-05	2.074032694284972e-05	2.0743182600418155e-05	2.1156220737027105e-05	2.0218373817607665e-05	2.7755152766042215e-05	3.2918639196023306e-05	2.9062880963624215e-05	2.3765418037679255e-05	3.510873481837292e-05
b0421	0.00011259551121560292	0.00011549842188270967	8.90268147869457e-05	0.00010001738183041065	3.8972942808956826e-05	4.000009659162412e-05	5.1005446729903236e-05	8.475337986494578e-05	5.888892270229177e-05	9.444326787062383e-05	7.274978843737785e-05	5.70964333484554e-05	4.267148601020292e-05	4.234895690102478e-05	5.29222666745805e-05	7.140244878003855e-05	4.2957863078236926e-05	4.401030218995316e-05	4.034521353995222e-05	3.880552285337126e-05	4.2118272356554273e-05	4.531028010751642e-05	6.242154793295888e-05	7.115014812011121e-05	6.613271884156305e-05	7.132695476591749e-05	5.374769410948409e-05	6.881880815181292e-05	5.276551367404625e-05	6.489055723926841e-05	7.362171767619091e-05	0.00017149268251848742	7.252269016889452e-05	7.358625219259023e-05	6.915445207769469e-05	7.894290605582363e-05	4.766085760539764e-05	4.6587858524460887e-05	4.0002471929952454e-05	3.8802970192905986e-05	5.250289660177779e-05	5.2510125528036225e-05	4.758567695187752e-05	4.54762226645293e-05	3.9527462143589533e-05	3.936970823573798e-05	5.033007150406452e-05	4.1894593142052695e-05	0.00013397971705680594
b2097	0.0008513311215415886	0.000686598433467031	0.0008474774204150985	0.0010671075415226777	0.0007208440623308002	0.0008820404167645024	0.00039899491328471387	0.00040437926415440995	0.00025881274044794214	0.000261131524325987	0.00026076588234766774	0.00021148254326507836	0.00024842762494727314	0.0002443680465020133	0.0002670447075119274	0.0002583497491352838	0.0002341596249571904	0.00026121042535863856	0.00024028880038258563	0.00022632036920214823	0.00021253072094515926	0.0001914592622459355	0.0004839088608487452	0.0005168300963174166	0.0006817002661114787	0.0006933305322034734	0.0005918405453603237	0.0006528145635133501	0.0005350877264274122	0.0005024035838891531	0.00045995537341939546	0.0005404762402789221	0.00041005965850752856	0.00023281526155638407	0.0006316001051288816	0.0005429077710684928	0.002027973054196436	0.0012642506717173282	0.0009966824200515231	0.0007169005805778302	0.0015386236438982579	0.0014040178665153244	0.00037952017224343403	0.0002755573814054189	0.00014173981048043983	0.0001614577666125849	0.00022645987367351622	0.0002263444021753419	0.0002986978399820169
b2531	2.4939623953543035e-05	2.3521789927493876e-05	6.839015828186632e-05	6.829607302463259e-05	0.00011893351586382053	9.956704770099835e-05	5.1605399262449096e-05	7.16537750991476e-05	0.00040024301903381586	6.0004638478821486e-05	7.609536305322574e-05	4.570903985138277e-05	8.921393484200304e-05	8.853961825213815e-05	3.873229756723964e-05	5.269299735679416e-05	0.00012767092238990038	0.00012110233601623863	2.5721186332287646e-05	2.4739591055702484e-05	4.389703596086621e-05	3.9006067338247356e-05	6.659270973572176e-05	0.0001033695170366232	0.00010446188176608848	0.0001358484242310957	0.00013048434222970927	0.0001599304183751063	0.000116876630703293	7.291104453295669e-05	9.352321720783613e-05	0.00012333084904726655	8.216104030855612e-05	6.565953959150473e-05	0.00011957420900973997	7.59807649048305e-05	6.323101073571819e-05	4.078937273773739e-05	3.675386106059885e-05	2.4737963664254785e-05	4.045958632316379e-05	7.947864927574648e-05	5.312487238980024e-05	4.8335696012207264e-05	4.724971361988157e-05	4.706114024420352e-05	8.021702165434476e-05	3.9044875860624995e-05	0.00010902123132515933
b0584	0.0001606678403004999	0.00022771020257182599	0.00019509267263067743	0.00015699432354565385	0.0009327135046511436	0.0006411572263877903	0.0003953808552210093	0.0003784302286676102	0.00039490148194383783	0.0005683567920148348	0.0006486895975993638	0.00048532363821527557	0.00043577458978106106	0.000434361172824429	0.000736419820707384	0.0006990964897850364	0.0003490519420662764	0.0003947317132521727	0.0006108614194303355	0.0005668729539039894	0.00022491953049421642	0.00020625240291305237	0.0029566791498696287	0.0018074364383207342	0.0012100344282480377	0.0009733745163046353	0.0017960222557611637	0.002061969269630772	0.0007780449175293692	0.0007315570358932627	0.0006708941196100753	0.0007914340151404288	0.0005545284535131259	0.0006469071728388733	0.0007325226238256451	0.0005567862653702001	0.00028651341955005985	0.00030368285962749364	0.00036588983902608526	0.0003618099986275555	0.0002912879427590922	0.00019937494805648623	0.0004273689442931514	0.0002783210896843309	0.0004791349795820202	0.0005217985059930532	0.0003538312623418248	0.00037345418457373683	0.00044348033537269034
b2285	7.334411368899232e-05	4.09853995196505e-05	0.00020970645472866858	0.0001772986399221753	6.797640367889413e-05	8.545067141095453e-05	9.913312562750787e-05	0.00010467338224479625	9.328842666108078e-05	5.914206194624186e-05	7.803831054769199e-05	7.371649715280709e-05	4.375557989553676e-05	5.7261208161508666e-05	6.118314287813753e-05	6.171062603077489e-05	2.7206878921338277e-05	0.00010507840442159688	5.292952970033333e-05	6.280799364314928e-05	7.405348759705264e-05	5.299207113147166e-05	8.052118163381304e-05	8.122809315195626e-05	5.8780437793173244e-05	6.069442537290354e-05	8.45407007052585e-05	8.244668133053658e-05	5.249485089385799e-05	6.427242562098042e-05	0.00013040930339956172	8.257413338956384e-05	0.0001340638164587977	0.00010518836712169551	0.00019413168435507408	0.0001546095263827408	6.350229932725804e-05	4.0872458199587556e-05	5.167559213895164e-05	4.232434183627745e-05	3.9881903344763575e-05	4.591914687811377e-05	4.662495116482334e-05	3.4677003756935525e-05	7.669229699390038e-05	8.489556398656618e-05	0.00013049758051055554	6.608382785660274e-05	0.00014508192220834723
b4314	3.927112429199225e-05	3.703853504501276e-05	0.00010591170110404118	8.010679059504997e-05	0.0001292053268449093	0.00016101317271871173	0.0009926386524046092	0.001238644225727939	0.0003419196004925344	0.00022414103464793713	0.0002812814901514355	0.00011571598894165015	0.00014251175619056766	0.00020116063694609185	0.0007470570419937758	0.0002447765520574493	0.0002097328111170558	0.0003127161518165187	0.00010273629798277062	0.00012617989709060086	0.0001245249117198433	9.791260969823334e-05	0.0006094399483336472	0.0007170243455204187	0.0005912801112522881	0.000886142505803628	0.0010301474586143224	0.0007034226781949233	0.000880535960982553	0.0007171111537443127	0.00041562914556053654	0.0004969714239654477	8.271932188958296e-05	0.00012779132417131721	0.0005483307824805416	0.0012009461953715527	5.862999364086876e-05	7.68475590728051e-05	0.00011146220896365912	0.00014099295915192528	0.0001345684980250802	0.00013136451999272807	8.05841049179617e-05	3.723449972628976e-05	6.755428605397198e-05	6.323602902910551e-05	0.00020436095910507742	0.00020693917345728096	0.0005023292767438965
b4323	0.00022442691437159687	0.0003474350071611672	0.00023113614471528062	0.0005085405618230703	0.00027157957565800866	0.00030655297906543574	7.574068872168831e-05	7.651083643718999e-05	7.575704435957726e-05	0.00010614659215410598	9.829013936990683e-05	9.284676626338166e-05	7.171080293356424e-05	7.116878240531077e-05	6.773391025361329e-05	6.698700246546365e-05	8.15272501051491e-05	7.969905875979107e-05	7.013940757529657e-05	6.521392766604514e-05	8.303559770592694e-05	0.00012874085430294278	7.881885007654212e-05	7.171629622035799e-05	7.463811244799182e-05	8.686335865651624e-05	9.198269261860547e-05	8.85162028870135e-05	0.00015668260955759348	0.00012997563379945782	8.197378984828207e-05	8.154641830888995e-05	0.00011898605851048967	7.549137380521546e-05	0.00010357040374136085	9.849167243991926e-05	6.532620034968681e-05	6.385549762929838e-05	6.722543903763652e-05	6.520963783813668e-05	6.504341338003442e-05	6.505236896285659e-05	6.522315423006098e-05	6.233183753272549e-05	6.642716983338988e-05	6.616205932387453e-05	0.00012030961041152477	0.00011711912774821187	7.039432965468551e-05
b0432	0.0009305503419421719	0.0013244821932299176	0.0010103143091504583	0.0007813232846864391	0.001077901879397099	0.0008756089606109479	0.0012939379103779512	0.0011178194961638404	0.0004855165266530578	0.0004890138749959133	0.0007429737245185191	0.0010733393375085582	0.0004628136981044292	0.00048410020820465605	0.0006874892174352653	0.0003630943142648905	0.0006812403442874955	0.0008495639422982412	0.0005602128931681276	0.0007084324038822306	0.0014444061734697798	0.001595309537120451	0.0010249765888512626	0.0009716339890686171	0.0006711958529369129	0.0006838848039354822	0.0007866696607585767	0.000551196024059822	0.000513953561771634	0.000478447237256509	0.0011255974383316263	0.0008831888031052546	0.0007640852502970176	0.0007271916148546241	0.0008137907030464706	0.0007779140651068202	0.0015070015253593261	0.0013367779614311336	0.001335958804001667	0.001196637237369034	0.0015611254638685402	0.0015576864416328672	0.0011921226426577231	0.0011070656766375682	0.0009059328803300633	0.0008915400406225987	0.0008836675359284602	0.0009076389615703486	0.0007938462968089605
b2290	5.632958286626441e-05	5.3127209028963654e-05	0.00012810232444449723	0.0001740633715719129	0.000145333448427453	0.0001245493057348912	6.015793218296552e-05	6.0769631057400875e-05	8.86223770190889e-05	0.00012040760344759966	6.761875941810612e-05	0.00011419894766182338	0.00014284545311853302	0.00011362109256314624	5.70449127306537e-05	5.641587345869511e-05	7.084467585985907e-05	7.041374654483365e-05	0.00011370701286930652	0.00011462108914451004	7.600432800491086e-05	7.605995386609472e-05	0.00011857106037287982	0.0001626319709748977	0.00012681235402371198	0.00014963317739087525	0.0001102248954763672	0.00013272819140049689	0.0002347104366108493	0.00024559868897738407	0.0001846695084295803	0.00021808759997794108	0.00013859479043852347	0.00012826207023113072	0.00019471144857700204	0.0001346884986177747	0.0002880028739031307	0.00026234578242935897	0.00017132700496506727	0.00017192032390692748	0.0002634155370137663	0.0002744091140826205	0.0001791207904806593	0.00013694434919957264	0.0001036187346704034	0.00014632848933305158	0.00010685046010496758	0.0001165793272732894	5.877878128281966e-05
b4172	3.649498135964132e-05	3.196958728052882e-05	7.186631490494894e-05	4.591573250991068e-05	3.694677972450545e-05	5.663926720642255e-05	2.6563750848232252e-05	4.446383037636579e-05	2.678726977356385e-05	4.762479660599275e-05	5.227699210412066e-05	3.869828264639491e-05	3.3238484668992226e-05	3.848512986151029e-05	4.514576146881152e-05	4.284276260320608e-05	5.654743392314914e-05	5.5275340214486013e-05	3.1426460315778035e-05	4.393478952189563e-05	4.1189601121229875e-05	5.475640929763904e-05	4.460045343181998e-05	3.1867434531804065e-05	4.802137800739639e-05	5.581513892321518e-05	5.991921073740728e-05	7.774832924511732e-05	5.321600815379713e-05	4.063012113675101e-05	5.0490428385511606e-05	4.657659761515686e-05	6.991600248424032e-05	4.379872558541911e-05	5.0192222808252415e-05	5.406725551130607e-05	2.922292413584684e-05	4.015163762293267e-05	2.500005232667066e-05	1.5932635535275362e-05	2.6525654373243425e-05	2.8399213663252398e-05	3.269210807832764e-05	2.3740109400182696e-05	2.398715447257178e-05	3.3400445481027025e-05	2.557887348576539e-05	2.4900549018382767e-05	0.00010557444854506114
b1757	0.0004331047937187457	0.00031418029842149726	0.00046450274656020286	0.000487751316874702	0.00017279711766420095	0.00022064586052154364	0.0002749231826390929	0.00034938799294880737	6.651440355738135e-05	6.688206037887764e-05	7.219041448396348e-05	6.973063727375866e-05	0.0002810111304582978	0.0002639763326458503	0.00046357743886392514	0.0004392328487069424	7.170459972832495e-05	0.00010043539131945406	0.00033987475942749777	0.00045746339275700283	6.263664405592518e-05	6.268248640936397e-05	6.0600786648470954e-05	8.642771765810707e-05	8.584628912202578e-05	8.741894271129678e-05	7.62165909292138e-05	7.432875445814583e-05	7.428551509882763e-05	7.544540683918702e-05	8.198568932422537e-05	7.50335952870038e-05	9.661352883855349e-05	9.513293867399088e-05	6.564497298106563e-05	6.432920337294575e-05	6.032285925704721e-05	5.8964797824788e-05	6.207663503851707e-05	6.021522428147465e-05	6.006173097346795e-05	6.007000064718623e-05	8.199065784141358e-05	7.835604432354816e-05	0.00010463797973713105	0.00010935437845035684	7.875953986273614e-05	0.00010435764219132611	7.690342960889978e-05
b1116	5.765994957719075e-05	5.179232715934444e-05	9.281820550623055e-05	0.0001016605640238876	7.294507452678816e-05	7.954680684074313e-05	0.00020535162825911348	0.00010145960529789885	9.677082898321811e-05	9.982660126310715e-05	0.00012075301633077915	0.0001375226799430774	0.00013228068360575818	0.00019072878257513667	0.00015983497506129703	0.00018744875873905268	7.839350047637557e-05	0.00011635246251130927	7.456961397837278e-05	7.807909588072133e-05	5.854928792729362e-05	9.544848423373954e-05	9.192949999222291e-05	0.00011916694061860298	0.00012579686318305047	0.00013833001574644447	0.00015789128684443913	0.0001563788690254832	0.0001559717653866809	0.000141242247278201	0.00010149287422161221	0.00011608391322471955	0.00012876316917023918	0.00015166021435640908	0.00023307400152143196	0.00015323808191936047	9.549324788345152e-05	0.00011601249647679025	9.920543815228806e-05	6.309465353590686e-05	8.376084001809326e-05	9.056472727886844e-05	6.900989348518851e-05	5.119857915393491e-05	7.352056657653605e-05	9.164906996676473e-05	0.00015455022605920398	0.0002545738606261358	0.0002535982659064206
b1819	0.00033593496781299714	0.00020751886853776904	0.00031705698667290567	0.00033409200031360084	0.0004074202082980267	0.0004814341065355224	0.0008018740316405843	0.0007877465090835631	0.0004046694233219524	0.00041953186055283993	0.000374506111955762	0.0003962176009061969	0.0004114406279909144	0.00039946944081274807	0.0005559470949421728	0.0006886052781147807	0.00024485372153650964	0.000399301149754045	0.0005156416428705172	0.0005979491540190255	0.0004635090116432609	0.00037729930009175016	0.0005401116784138812	0.000736890314217181	0.0007422970828260124	0.0006795741273516623	0.0008706767864012344	0.0007626208256782921	0.0006125708683534116	0.0005186217229559395	0.001037338911931803	0.0006250212845235611	0.0008249078255749625	0.0008136618634355382	0.0007038716019902644	0.0005721427758927644	0.00038749782558517807	0.0003024467489136933	0.0005336936974462295	0.0004725468705596052	0.00012309971027017397	0.00012344065061500544	0.0007617540196747622	0.0005690396188913731	0.0003930359716898981	0.0003713667699218047	0.0003341951767351463	0.00039641376581768057	0.00046543655773186797
b2294	0.00019651386925453228	0.00013856793876099865	0.00024741814149800386	0.00026395466156461125	0.00014884123457373712	0.00017938680566592568	0.0003736030368476477	0.00046993795945577115	0.0003174272032764549	0.0003412649646114221	0.0002552627851856304	0.00021620356203509716	0.0003489237165467126	0.0003241401802684109	0.0003463926346443984	0.0003358351736146481	0.00034559252388759274	0.0003473175383389817	0.00022611489328120635	0.0002144109643112644	0.00036821480520430445	0.0003736050941869991	0.0001658446871739321	0.000279208048418446	0.00022548805406460341	0.00022917897988102899	0.00026430724629958807	0.00023674979216721157	0.00024465004448479964	0.00026972946820387033	0.0002840539541737184	0.00026032839212993854	0.00022743025526190356	0.00022967015397402208	0.00034098591144267044	0.0003059038954700071	0.0002609804028442827	0.00015655532515269772	0.0003038557655620448	0.00018795594720864606	0.00017132561167606145	0.00014517653055718166	0.000250933222353794	0.0001594811222220094	0.0001532557428403848	0.00016740940113972765	0.0002696240610785392	0.0002135161701837502	0.00028891529129449275
b2779	0.008426280904606892	0.005806600907830776	0.0056767616720662965	0.005658434538643496	0.007027465078275549	0.009190769706168538	0.015154340460299204	0.012901550081476663	0.014659089085089895	0.013689873557721097	0.013475863416128662	0.01202384636757202	0.015550462082940253	0.015305367327206068	0.013818362796835749	0.016921456434547823	0.012724416917015894	0.011564937163521784	0.013828152581246861	0.013314801136836234	0.01867402846509783	0.02039201659422631	0.004786604768351273	0.006708833085360095	0.007530859820249642	0.007745920152719604	0.005672770776444963	0.006674247064090958	0.004880675967014637	0.005914826923665088	0.007076487279254616	0.0066262873439351866	0.006657040987896855	0.008207415340800129	0.0063728955626200234	0.008195875677218033	0.006233388539820366	0.007369359970131211	0.008735527369123787	0.007093096078941886	0.007188249867212099	0.006976596744312175	0.0076105608990652066	0.00578604176445591	0.01400507884710158	0.01317741594633733	0.013974611502554508	0.014924049617787996	0.011743719500619183
b2507	0.0011966489851584282	0.0017321487255702983	0.0009651521516018119	0.001100354900962619	0.001080251626235291	0.001076990087179902	0.0024156261077390266	0.001972179323055766	0.002879347224573158	0.0033657258509908307	0.0040600950425093854	0.003245110731519383	0.002267366565895507	0.0023745323269552115	0.002956324121794177	0.0027358927279614903	0.002592698409730737	0.0022456352366993578	0.002504786361919041	0.002700417975989589	0.0026954724186607415	0.0029723807837694995	0.0032399872071074724	0.0025146184241178456	0.002333514669031852	0.0027138419747294133	0.002135476714519237	0.0024482215715853836	0.0017840482788902801	0.0020640011781992646	0.0019291632010404384	0.001998489368299525	0.0027250805940251498	0.0025636048170136526	0.002377264561345579	0.003379323424331316	0.0031941500584597173	0.0033434910462490377	0.002746265669744814	0.0028861666016405467	0.003427797533933199	0.003384663773568548	0.003007457221098505	0.003801582795787942	0.0027255708575555804	0.0029882862113774426	0.00245950147594202	0.0026177699874568687	0.002949978868586512
b3455	9.32115578800712e-05	7.51509392531996e-05	0.00034854418993279194	0.00031368389079311477	0.00013809605576766424	0.00013158971858282564	0.0002019021454164893	0.00021187571770664332	0.00026586737443440333	0.00030278311333252093	0.0002025136852012655	0.0002553666664102909	0.00013840996767431327	0.00013899133995010256	0.00019765015429800404	0.00016146243235351946	0.0003328283796005953	0.00020837816622808238	0.00019784717170169303	0.0001637506501151522	0.000268671861289977	0.00022540245754740928	0.00017917651556144723	0.0002600556608402988	0.0002775103125306844	0.000288674873018146	0.0002588749378237836	0.00025277795478306845	0.00034171459497103036	0.00035510606123980397	0.00026288131862330685	0.00024612779582609785	0.00026325170362745474	0.0002406332147299449	0.00028417686409240963	0.0002450249583496903	0.00015596538891437967	0.00013697504993977463	0.00013774695023784225	6.591350298558733e-05	7.734762861208215e-05	6.664713208762853e-05	0.0002502845776610184	0.00017162349912099825	0.00026250031141342964	0.0002190876573427813	0.00020890000784903277	0.00031696574733367677	0.00016790587034697056
b3544	0.013179761910267845	0.011875304422741323	0.004395261597122349	0.004794106168535958	0.012303846878312406	0.012977000836988469	0.004599734598130595	0.003810722658004226	0.003776854700538398	0.003676175674224484	0.005256870635798485	0.003921570599741451	0.004788933925888038	0.005203570574221652	0.00644006032225936	0.00582643193110653	0.004758744048454597	0.003901699069162544	0.005435538086196732	0.004592303178383287	0.0047069066383247544	0.005276015148763544	0.0029331102039661066	0.0025311369840969175	0.003468955893204005	0.0030125399222940418	0.0026802624129293124	0.0028572116504180707	0.004728907789927936	0.003936104648087555	0.003560686238248143	0.0029670629296694815	0.0026758485973061366	0.0026328027294405336	0.002955093170510192	0.003252691786446431	0.0027554360242897672	0.0024542916116457106	0.002969888000148144	0.003746222685120911	0.0018292157738360089	0.0023160214585158777	0.003820395321145206	0.004045287997259275	0.0030074398391737606	0.003064755184524571	0.0039651500468697995	0.0037994260041320747	0.005502416527573788
b3542	7.176396276118246e-05	0.00024269596718512452	0.00011254094842263497	0.00011387468226991588	0.00018384556337517838	0.00018310007442068696	4.8641034063471706e-05	4.9135626625222397e-05	6.215536837853781e-05	7.454691738185248e-05	0.00011489914421793364	0.0001085359534074611	0.000141277555222984	0.00019052244248121594	9.788143316917327e-05	0.00016992596390174688	5.7415651084454585e-05	0.00014340337618864144	0.0001289939368948335	0.00013796983418913977	4.619070941431327e-05	4.622451535743928e-05	5.4127605521955655e-05	5.86116159229146e-05	5.107795546589137e-05	5.746965335492706e-05	6.942219488096529e-05	6.770265127766251e-05	4.723872480017479e-05	4.7976308791454107e-05	8.311405429734055e-05	8.268073797274563e-05	6.102189042196162e-05	6.0086737634687374e-05	6.097338047541819e-05	5.975124697013019e-05	4.448443407177091e-05	4.348294649321764e-05	4.577773687751201e-05	4.440505983398368e-05	4.429186786953474e-05	4.429796625014612e-05	5.594163014903491e-05	5.346175975277118e-05	8.149052732984031e-05	0.00010214446531014118	9.782587846342011e-05	9.594498603323292e-05	0.00016361974922395688
b2113	0.0001702426621943423	0.0003115663704916906	0.0004869169058239812	0.0005377699136942253	0.0002731368705515283	0.0003118678956419741	0.0005126971637925057	0.00034496447838921806	0.0002823427433401266	0.000398860986981011	0.00013304472522046964	0.0006708414180987962	0.0006165471759335382	0.0005487776251502686	0.00038127283906001265	0.00044507858362254326	0.0005051763158902997	0.0005603257587629001	0.0005380608684492985	0.0004584408336197891	0.0003648253712872528	0.00038254004324335443	0.00037086435081892826	0.00045460212367444197	0.0001664619800795365	0.00017400779112428804	0.0004395296041708018	9.874724174990725e-05	0.00015200486471213115	0.00012676221089184215	0.000611929711754642	0.0005101344293833197	0.0004836861140937598	0.0004236044781332984	0.0006038986004747538	0.00035051049764746615	0.0004596498596321553	0.0004763828602209819	0.0005935345356617505	0.0004550584965365583	0.0005383253128612866	0.0005484317204164251	0.0005586728434989821	0.0005010635994122341	0.00041318706847062975	0.000407286614861321	0.0005928685053017727	0.0006340231688972242	0.0004090065448625321
b1676	0.001551785298865912	0.0018861368648618968	0.0012825975463594418	0.0014870986026484043	0.001450826449372869	0.0016158043019926704	0.0023256361355059557	0.002163767445418598	0.001922491978877391	0.0020649489146011514	0.0017612909634691283	0.0020455759676723194	0.0015340771776985078	0.0016212312824081098	0.0019194706123397923	0.0024188072716054493	0.0018378093854594022	0.0018484255282851065	0.00226836197060948	0.002315395672291996	0.0019881308710631555	0.0020139640461578298	0.0012551491410923302	0.0010729363575776667	0.0008580945143225219	0.0009286418657992859	0.0009960361499320978	0.001047296798307916	0.0012026177493684957	0.0009827517487401751	0.0010336762192379514	0.0010660329346475453	0.001301917752316075	0.0012688147248997442	0.0013351165374809809	0.00117928291888565	0.003382565193276744	0.0036587354528583547	0.002456497601459879	0.0026888757408812637	0.003920571935403124	0.0032595402840405806	0.002442954949577301	0.0027559057976201504	0.002200155593959382	0.002139533487739985	0.0024518966915916644	0.002311830130701675	0.0020923114720810456
b3610	4.706625347307847e-05	3.363469551495262e-05	3.688631093852521e-05	2.9047474860479034e-05	3.6491536889146985e-05	4.5556642564104934e-05	9.25126161595469e-05	8.624010956705266e-05	6.766513701685534e-05	6.718733409032275e-05	7.506649222407778e-05	6.682954924392406e-05	2.0767955178460723e-05	2.4795953209902997e-05	3.53490240158897e-05	4.460994346380283e-05	2.3666676636633337e-05	3.5663005354734336e-05	1.604750940797142e-05	2.8665166729143605e-05	1.615443978869649e-05	2.424939429070677e-05	6.645819040095135e-05	7.277226530299882e-05	7.939873156320452e-05	9.597468271815787e-05	0.00010969681169381495	9.472160180762511e-05	7.597604692050412e-05	6.110842603732834e-05	7.693624303677556e-05	6.92215485860335e-05	8.848417932259989e-05	5.942429589823253e-05	9.771505732188345e-05	6.34962780605928e-05	2.8618481676342234e-05	1.736652590715082e-05	1.1266302943633251e-05	1.0928475072029619e-05	1.3864820549957411e-05	1.386672954492396e-05	1.975203945779013e-05	4.6366399545229736e-05	1.5233976252036693e-05	3.024909109632022e-05	2.7666059536965133e-05	2.0779293388202183e-05	2.4932108323256758e-05
b0662	0.00016764743432638163	0.00013497755754779306	0.00014863062715888054	0.00016574253864821097	0.00014122039300551976	0.00014029674804450824	9.181800988951376e-05	0.00013015148822428103	8.910601374709627e-05	0.0001181299254747924	0.00010006529606157536	8.58475331247666e-05	0.0001417370605771486	0.00013328817761831967	9.22157659000592e-05	0.00011712345338833684	0.00011724387216306647	0.00012471646669680786	0.00011292463164632215	9.689728773820679e-05	0.000102193496385721	7.693577743046807e-05	0.00012724959037471706	0.00011640975069803615	8.690244293477228e-05	9.719881624557279e-05	8.545904055187862e-05	0.00011525045957128968	0.00011457983657669831	9.737981808298034e-05	8.031857274456857e-05	9.345858985317874e-05	9.0469661273536e-05	7.94002658551831e-05	0.00014001824096382577	9.53260608310512e-05	0.00018239022836984327	0.00010326352704674178	8.501930303799652e-05	0.00025507096364424457	0.00012810939723553825	8.047277006458641e-05	0.00011539169864797969	0.0002817218176933662	9.319113279663667e-05	9.739158219283371e-05	0.00010277994435370061	0.00013277351815724477	9.164234835599524e-05
b3094	4.670671863013594e-05	4.40514109541955e-05	4.54263751645156e-05	6.117250685968301e-05	5.9737015226348374e-05	6.131141779214322e-05	4.080458723758331e-05	4.156587944063585e-05	4.1147934739223914e-05	4.137537899322386e-05	3.995831784026e-05	3.7745399697015914e-05	4.199758482188258e-05	4.1680149342438624e-05	5.722670170185702e-05	5.659565782691768e-05	4.1239780860229005e-05	4.225012809879777e-05	3.873162317493612e-05	3.725351178956549e-05	4.070276138934731e-05	4.07325508265317e-05	0.00010088659984064693	0.00010924419405972516	3.9253189717318676e-05	3.997228509500622e-05	4.5114765203092834e-05	4.399730116940012e-05	3.962820084346178e-05	4.024695434853588e-05	5.917212737406649e-05	7.769999507408699e-05	4.747303942836579e-05	4.6745521076593475e-05	6.176826870077933e-05	6.053020267665117e-05	6.334592291158527e-05	6.191980260070098e-05	4.9052046933893936e-05	4.758118744286246e-05	4.340082894790456e-05	4.7778713026202476e-05	4.5399356793768646e-05	4.338682121655463e-05	3.794657741223782e-05	3.7795132807607596e-05	4.026428401336547e-05	3.919651810791588e-05	3.986912151965213e-05
b3070	6.352098840783926e-05	5.7317528406830526e-05	9.091448223107562e-05	8.447073307590918e-05	0.00013569412581980583	0.0001096051965353865	4.977251169376508e-05	5.4636088843242005e-05	7.16062820627404e-05	7.402083414664565e-05	5.2964406567524266e-05	7.826967278639253e-05	7.595136838950355e-05	6.149200453121027e-05	8.873019314166619e-05	8.77517574946854e-05	7.545502653278248e-05	0.00010204078442407888	6.740137874206606e-05	0.00022538731168396227	7.278838967649215e-05	6.6535024473743e-05	0.0002403805756603687	0.00021334531205191736	0.00011299715900860908	0.00014984739963234647	0.00026292740017758756	0.00015269648712614245	0.0001266444653736517	0.00011520331966422794	0.00020351938894152752	0.0001826030987600965	0.00017747729221417424	0.0001386344215541293	9.973097557374938e-05	0.00010096815439026995	0.00017691804181585704	4.152814191113424e-05	4.559347284122641e-05	4.422632108203518e-05	4.2300697692649326e-05	4.230652191653206e-05	5.1507075227206897e-05	4.6328270024709435e-05	4.320061761338968e-05	4.302820416004537e-05	6.646688531222201e-05	4.62173245303185e-05	0.00010569235522368759
b3608	0.0002542296884160372	0.0002985417725935211	0.00012792079666527914	0.0001491054226056974	0.00022070875739171262	0.0002568077367263702	5.390870533317643e-05	6.543266210119824e-05	6.995460891978433e-05	7.754490659981677e-05	4.706144306814688e-05	4.4455149138830836e-05	7.341920844230607e-05	7.619521335248123e-05	6.142213527298728e-05	4.4676841226140664e-05	6.166367545928625e-05	6.317439454946388e-05	5.156668968098814e-05	4.9217225945615096e-05	5.3574088832638517e-05	5.361329850538589e-05	5.49761561008872e-05	6.395502302005814e-05	6.150728918329858e-05	7.123089926012431e-05	7.441264290317775e-05	6.611886782580947e-05	7.102358772416452e-05	5.440855036407232e-05	6.263684678672409e-05	4.8372460948757425e-05	6.201913006797864e-05	6.147855172016226e-05	8.442869096161054e-05	0.00010800567890434991	4.356917272772032e-05	4.258829062356104e-05	4.483586599938626e-05	4.349143160437135e-05	4.338056854961136e-05	4.33865414568487e-05	4.350044633370281e-05	4.157208870808812e-05	4.6246596322020095e-05	7.509271527914057e-05	5.855561245501946e-05	4.8974219446048636e-05	6.49223143872545e-05
b2231	0.002953792979080053	0.0013977705288905871	0.0011553256036585884	0.0012285671126985825	0.0014897636269406694	0.001433594073977747	0.0020593678051444514	0.002240158401713481	0.002074448712661114	0.002116424231685919	0.0018900706916017828	0.0025203790156670043	0.001840349518661179	0.0019885428142437764	0.002432547288546902	0.0018037700027010305	0.001674751133521391	0.0019730909447449483	0.002076390152445761	0.0023216985059408644	0.0021016627630884442	0.0018437426015757046	0.0026923087854658833	0.0021269780588118025	0.0019982224058371096	0.0016593023460934673	0.0021860480271402947	0.0018921562150376683	0.002241338325337735	0.0018982277660923484	0.002890046348108388	0.0024694211685090265	0.002106679020168926	0.0029804392039466344	0.002536430359855518	0.002343215514418501	0.003092094792447828	0.0033083922416905953	0.002829602411531074	0.0029950178720676104	0.002816907658079617	0.002595037684677213	0.0030933225369350124	0.0030621919822523746	0.0022218787474150817	0.002514410159124367	0.0020628886094952166	0.0021184403841317903	0.002433532535377011
b3988	0.0070964720962221365	0.00863407447200921	0.005626727227260158	0.005231162015845388	0.006018592063800867	0.005400238867799397	0.010884681488299072	0.007992530987799468	0.008753683154618835	0.012089283668784163	0.011294562665693123	0.015736372029862677	0.00801297403622638	0.007430065403108071	0.011244673912425786	0.01085812956832209	0.00943103365517583	0.008484099570465456	0.008435987792280226	0.00954181849742331	0.009484590964101218	0.011345440143426195	0.011081127863077671	0.008588688361242467	0.00985672831378315	0.009031122442775076	0.007687647452821789	0.008206008223362518	0.007723807212539762	0.008037878409198588	0.009720449348326077	0.008898358964936483	0.010102549752881069	0.01006665448557772	0.010898459726111387	0.009914795629720505	0.010910196904638576	0.012059416603436216	0.010942090826067292	0.011416545176572505	0.013274255055906925	0.01203373371126181	0.01233398759561873	0.01225871586274617	0.010251651228629784	0.010509692517218464	0.008741657344668639	0.008982606679829976	0.010680445101649224
b2495	1.7574019967426375e-05	1.657492537278857e-05	6.0428623019037834e-05	6.0499826845529705e-05	1.7508276315826938e-05	1.7969716765267487e-05	4.280934788107574e-05	3.608905425241836e-05	1.9255489116071722e-05	6.198938374111585e-05	6.092189298687842e-05	2.2363949775531913e-05	9.260258203260183e-05	9.190265261642381e-05	1.810670899340535e-05	1.7907044720158816e-05	5.665034509199869e-05	7.844729266959922e-05	1.8124757736184746e-05	1.7433064267880128e-05	1.8132902850818398e-05	1.8146173915286925e-05	2.8333982782799692e-05	4.476196083142627e-05	2.6220021708858984e-05	4.600908992586263e-05	7.997571888026133e-05	4.1745772776297544e-05	6.281139993945858e-05	7.57911320588123e-05	6.711710147488588e-05	4.471286630453067e-05	2.3160128980971674e-05	4.983918519049004e-05	4.521064036528861e-05	4.4304450845286175e-05	1.746307713444869e-05	1.7069927143931753e-05	2.9999615003139905e-05	2.9100055836646304e-05	1.738748218728779e-05	1.738987620427899e-05	1.743553072388449e-05	1.6662620524984007e-05	1.7757389598875882e-05	1.76865199439436e-05	1.8841978036062238e-05	1.834230885700869e-05	2.9038809169023444e-05
b2926	0.0048645762355494955	0.004365286438379059	0.004228115897751073	0.0040219590570556	0.003161303027743548	0.0033348975404056754	0.0075306546643795534	0.005429028861706232	0.008015752063830517	0.006081101486228333	0.006627121976508037	0.006017064496100323	0.00690506989090588	0.006055298511562392	0.006333481680123064	0.006867670672859366	0.006320984375666307	0.0046458739383826685	0.00483580930140325	0.00443381938330492	0.005937421956155473	0.006287109357392312	0.0036443192798842356	0.005149735287770482	0.006453806765542074	0.006488711602876014	0.005276390980117788	0.006541195782817684	0.005869746184908844	0.00657524757509568	0.004356945518736751	0.006694647826018019	0.00565848729509358	0.00594532417537886	0.005153586070626731	0.004591716511452304	0.004147142147508872	0.0038197424409611986	0.004717343484786132	0.004775630231802516	0.003833141190047295	0.003516061451505065	0.0043088824183524525	0.004098077867123362	0.0046468252358734296	0.003818965488249912	0.004839250119808703	0.005434487824942094	0.004680481524841383
b3186	0.000757383908684416	0.0010609911928848178	0.0005688800085026643	0.0005498490121607004	0.0005328891528338911	0.0004892761977199431	0.001256316807834116	0.000976420299445316	0.0018053790629888192	0.0015333045959666895	0.001561610690843754	0.0016662955443858196	0.001222958789384255	0.0008739384674948015	0.0012525533218936719	0.0009517082819366315	0.0018491672126167767	0.0010894547534153697	0.0010127297892035983	0.0011232023557539743	0.001224075779734413	0.0013626372994747817	0.0016354398157940595	0.0010604553472663882	0.0011460335303940478	0.00130359809027429	0.0012552983423749539	0.0010804753785410974	0.0008700600055111112	0.001089055548752898	0.0010890495579118779	0.0011003198366408954	0.0013642371142699526	0.0016647598737800388	0.0013361699565362867	0.0011389421460884514	0.0009916803689462724	0.00124308808437995	0.0012464025669183358	0.001082241110213071	0.0007637458949578969	0.0014121138055255898	0.0015523428045343267	0.001458477867999001	0.0010193933267738523	0.0010874612582577184	0.00147639222093704	0.0011253570328863514	0.0011797286357538414
b1656	0.0016166294931159574	0.0015531511615936074	0.0026223924912784995	0.0025835117023945255	0.0012816080476835397	0.0020783045644077267	0.001417784108611667	0.0013793662958437088	0.0007770881078349179	0.0007603185560242628	0.0006038411384145979	0.0007698026371060118	0.001121310519203682	0.0013504997621181032	0.0008208802670476199	0.0007173977215133705	0.0007202812642501432	0.0009839035690602863	0.0011065787513900001	0.0009090473249040552	0.0010820101660589138	0.0009069802796754995	0.0002709050844482935	0.0005100055006578846	0.0004638742746281151	0.00037038001048381923	0.0005033765694962739	0.00045294656689907767	0.00037454982971287236	0.00046404703767535094	0.0009791994664114332	0.0007885297730424968	0.0007519610698865847	0.0005417249712687225	0.0010437357986830043	0.0008128176831346301	0.0012631002376357174	0.0008464143566746744	0.0011091389690668241	0.0011731606325317047	0.001173953511773807	0.0011687732033134359	0.0010790048261117866	0.0009322144865267501	0.0007459495172618909	0.0008043208612122263	0.0007780053680314768	0.0008940106224243884	0.0010256474020802742
b2301	8.388133729960721e-05	4.3681819196498685e-05	4.798001356534233e-05	3.8387245228222315e-05	4.793598201009028e-05	4.367429971019436e-05	6.010776662151192e-05	6.071895540166106e-05	0.00012601977736794852	0.00020580776107610474	0.00014236186973007783	0.00013447777496684868	7.914868385489491e-05	7.855044468201406e-05	3.0752054886700206e-05	3.041294927164742e-05	9.013431747240431e-05	3.7342284455005214e-05	3.0782708492984486e-05	2.960795081008238e-05	0.00015955794597343208	6.482634338734825e-05	0.00017072311747787173	0.00017410239918390501	3.1197233615294515e-05	3.17687486093868e-05	9.347895842527811e-05	9.116354409302876e-05	3.5024924536944434e-05	3.5571802627822124e-05	0.00010696481990205467	6.335065290830675e-05	7.574103679022395e-05	9.103185499808031e-05	0.00012576372508491193	0.00018104716828558026	2.965892403334232e-05	2.8991206333152526e-05	3.052120250148462e-05	2.960600317376844e-05	2.953053516018509e-05	2.953460110844437e-05	2.961213978724269e-05	2.8299445312076898e-05	3.0158778151680524e-05	3.003841461576282e-05	9.020920926309905e-05	8.781695716253443e-05	0.00021907568448972597
b0688	0.0010815182937140451	0.0014130255364305884	0.0009585753740930836	0.0011636315025289013	0.0009544732501904925	0.0010541110247936688	0.000876636888411492	0.0008970689793108638	0.002525559013510657	0.0006665047141615247	0.0006863705680441899	0.0008667534912393385	0.0007400214427727007	0.0007484617052089532	0.000857349830827798	0.000783108471598097	0.0005924653370033672	0.0006465660188531296	0.0007054083939554694	0.0006711397130362258	0.0008337495909354609	0.0008375468057397514	0.0007625321555794734	0.0007643709969860646	0.0006484495302944324	0.0006504730918729281	0.0006993423002807973	0.000719550550736171	0.0008038123602051965	0.0007019134589542529	0.0007877220864693414	0.0008059854956497422	0.0006573693672203234	0.0006144042449044467	0.0009031643294228124	0.0008216092478598513	0.0009992416069352548	0.0010115221624900335	0.001013774153274971	0.0009931724509627184	0.0014908471863588465	0.0014220279051202977	0.000943158199822326	0.0008463310009167292	0.0006555570493424974	0.0006858673260734043	0.0008114198278394527	0.0006623320474358901	0.0008067331149897767
b4173	0.00011245779406532456	5.496069260581908e-05	0.0001571927450838076	0.00018981909249999137	0.00016143526769947023	0.0001703941168512315	0.00021105461937686855	0.00017617107864617383	0.0001517817688012706	0.0001700791999239737	0.00011204092709919166	0.00015978157360800415	0.00019069522964253627	0.00020087472652405484	0.00015483980515165088	0.0002140728071477098	0.0001223700447431501	0.00019265270597227052	0.0001439231385965442	0.0001374164693638737	0.00020991630383854917	0.0002649625836880242	0.0002295660608691065	0.00028119354905371943	0.00014746410243037436	0.00020239705665608634	0.0002466963018960973	0.0001671776546291262	0.00017800023335225637	0.00018406642393019348	0.000283151531916681	0.0002201099191345506	0.000172044924309822	0.00015470087952448524	0.0002454251480741382	0.0003228412727021334	0.00017574890791204306	8.490309887924897e-05	0.00013747335556785843	0.0001054640053067851	0.00010822964536130659	0.00010419802196888988	0.00011106444488587455	0.00014345998424583145	0.0001182797422750472	0.00016565098543979562	0.00014249368083720906	0.00014191601334914694	0.000203502716356442
b1241	0.006099599131516412	0.005581178117905087	0.0031422359156457404	0.0035442695242699973	0.0034957443773771476	0.004733585203031601	0.010473097708377331	0.013191008324155892	0.005595888460955877	0.005855342638420418	0.005097653448958657	0.0055255845294055654	0.010453233085658301	0.00895210151366585	0.014133020227486791	0.01759087096810661	0.0042640651944734756	0.0039761762479723585	0.009329687932720506	0.015384391312245234	0.0075325685991285175	0.008314986854364376	0.0033731606334365238	0.0030358567433482917	0.002791854976285552	0.0035832407291861877	0.002611979425591659	0.00336902072387297	0.0024505201833617796	0.002488782529883628	0.00268752847572642	0.0025066253901506992	0.002513235164419716	0.002547314832438753	0.0033655416824661427	0.003497412508656745	0.005028514763110977	0.004895554648217221	0.006081349436178468	0.005405816109758657	0.006120363548629498	0.005952178847254914	0.006060611031073711	0.008171194878461529	0.006439607944947214	0.006132506007423663	0.006768609661514156	0.006350338905292694	0.002465418184457659
b2149	0.0004129312303228891	0.0005037036955940086	0.0005036503113732237	0.0005757368030245622	0.0009327534323172433	0.0008767959199989385	7.71548059058943e-05	7.793933267098279e-05	7.780401991933627e-05	7.823407983317884e-05	7.55546487785986e-05	7.137038221970615e-05	7.745785045116973e-05	7.687239131110379e-05	7.316224161871286e-05	7.235547514297131e-05	7.797768592404543e-05	7.988808743443075e-05	7.323516964117245e-05	7.044030257435103e-05	7.326808091428434e-05	7.332170417765801e-05	9.39392503178145e-05	9.548074436380586e-05	0.0001247417928317679	0.00013655401339126633	0.00010967740462333298	0.00011571778678637855	0.00013852688510311754	0.00013109735054781083	9.206522541825721e-05	9.285725928398101e-05	9.234688895632566e-05	9.093168451073325e-05	8.904713155084189e-05	8.473295367464403e-05	7.056157301595137e-05	6.897300523098996e-05	8.664746984042126e-05	8.404928563904832e-05	7.02561229316012e-05	7.026579623278548e-05	7.045026857370511e-05	6.732723595954426e-05	7.7177305709041e-05	7.686929145988868e-05	7.613318080888902e-05	7.411420998317718e-05	7.538599311339237e-05
b0242	0.00017764147907230798	0.0002068954368352818	0.00024236768296045182	0.00027172618905689267	0.00022307324659065253	0.0002027623325865105	0.00040128953088706574	0.0003985684208009484	0.00031640004745544495	0.000363663811382712	0.00036835158042265086	0.0003641454969582991	0.0003420302708974897	0.0003528618625460046	0.00037541611954857704	0.00037506490738415803	0.00036973050115484	0.0003778591101423939	0.0004111538232876019	0.0003962826100430849	0.00024765567064489926	0.00024613064596154354	0.00028328405052181174	0.00033915506810865034	0.00031564844350995237	0.00027614039507406685	0.00028951624638707955	0.0003143904173964003	0.0003269466867777224	0.0002802515691838507	0.0004209378077653684	0.0003764726311927086	0.0002758517128861812	0.0002667817471513911	0.0003765934062293508	0.00030688089665221763	0.0002508226731076099	0.00019862855166609	0.00027205561749196695	0.00024176976206639468	0.00028366188070215643	0.00023832513875183015	0.0003307604054771688	0.0002875041865580463	0.00040991651939790644	0.00040453866585821207	0.00033795263782676995	0.00037253969438761367	0.00034603895476879176
b3339	0.023308593033200726	0.019688887048204175	0.024749982969071365	0.021183590659879063	0.029678195517163112	0.03141351141819282	0.02314183853847565	0.022859064565312275	0.024613726837879497	0.02754722442682968	0.031107301470358853	0.025141932200222344	0.030408158244038322	0.031505613526872436	0.02633307460796235	0.029646922837034073	0.03188571137857764	0.02280686872032074	0.04091939674874425	0.043148196914980494	0.035146757168655375	0.03251145113114675	0.033189067893644855	0.025701205086575234	0.027640728507940415	0.020077845248289747	0.02855905541555381	0.02019035807838141	0.02316405996716142	0.02241441795695524	0.026742245647015498	0.01918807468209035	0.02457590162877469	0.023132287977325784	0.023175592183737662	0.023101131518806706	0.017345950925834696	0.024014126045525407	0.02740693525720184	0.032741735488968415	0.020286288277574626	0.02056633759597855	0.016070386288664754	0.02274962311789818	0.0476971210137037	0.0384233198492133	0.032012576297109664	0.03277923184414754	0.021626086982868976
b4219	0.0001921099773009573	6.582325653445372e-05	0.00013768890127745532	0.00017643976346232355	0.00012431835544153124	0.0001649150640358129	0.0001722930749099717	0.00020896225642129862	0.00014104782879976164	0.000130416061976048	0.00012201353502993753	0.0001348375299539848	9.468953198880979e-05	9.79783950800598e-05	0.00013415744907281098	0.00017514512103238353	0.00010344930366363668	0.00010681607594909199	8.138859214224409e-05	8.831252062589571e-05	0.00014554748689781094	0.00014259833130755557	0.0001724403434147064	0.0002236064311047078	0.00018404372937242625	0.00019187757148877202	0.00018422420302251962	0.00018793325185395397	0.0002042781292894911	0.0002513398768576184	0.00018284372083784522	0.0002313057904037102	0.0001542605578238778	7.174351874779058e-05	0.00021440638965311858	0.00018475992969895248	0.0001619808148180128	0.000129829176249032	0.00012987202060867493	0.00012524386762501966	0.00010760108115537459	0.00012176946094176476	0.00012698250109625622	9.352864502165596e-05	8.447343780515109e-05	0.00010523242833303104	9.254136157776393e-05	8.082114477390194e-05	0.00012095574533572845
b2557	0.002144790207370449	0.003001841494583949	0.0027107108655901897	0.0028389104155482963	0.0032006797363097698	0.0029225804188562914	0.002717166964895158	0.0030780454246465212	0.0031890545050761283	0.0032660038976865258	0.0027769860111052933	0.003774694470860813	0.003235230472172922	0.003066672759238482	0.0034672614509855195	0.0029352476717277	0.0027806374694079408	0.003653077763137754	0.0035339618000662393	0.003130550671737614	0.0028056000777491523	0.0027273465145648194	0.004041766563618583	0.0031815543374803367	0.002565397091541981	0.0027270142220532016	0.002779585764585339	0.00255238875128242	0.0032511921633129833	0.005578061891955054	0.0033492182260331737	0.0030384348784896972	0.003143398838665675	0.0033916798688795316	0.0036422794628989978	0.0029146962855636747	0.00637888888013681	0.005336016294451025	0.0047901964617105405	0.004990748677819246	0.0058969789167946365	0.006028030647564782	0.005754499113428014	0.0051094260416219145	0.00401394802983058	0.004740013734092912	0.003978485767112398	0.003908884857961373	0.0038679870740532417
b2281	0.00027502292610137596	0.0003136829038132322	0.00022623254166667284	0.00022615787734470277	0.00021188009602064078	0.0002421206365835675	0.000166169853836993	0.00016809794167169532	0.00015828518834145716	0.0001491078888214238	0.00013036376379587644	0.00012925767056958128	0.0001379129413184979	0.00010982567150149426	9.892951235738529e-05	9.518235612126046e-05	0.00014933488495833864	0.00016570221489394898	0.00018170092648154605	0.0001547256275049489	0.000123952857572911	0.00010138823924162468	0.00010511404973078717	0.0002276437042249729	0.0001185266598684179	0.00012185410975101206	0.00010343995852749831	0.00010224410752875007	0.00014854223391011357	0.00015109437882785537	0.00016618617710802375	0.00012179018960003296	0.00017655894528424747	0.00022130980133814237	0.00025887254861371435	0.00021086600879595277	0.00015499200406053808	0.00017471334616254118	0.00018526660743207904	0.00014932842133424693	0.00013863104276548276	0.00016595023353767856	0.0002433286186367186	0.00016580715266149368	0.00019535890265506362	0.00018299192399498596	0.00013415691220642142	0.00017186493767792934	0.00018219411608073327
b0795	5.931847869882264e-05	4.3231142311222526e-05	8.862744905892135e-05	0.00010318653402859702	6.485273032147259e-05	7.404525775642163e-05	5.775542127226854e-05	5.834269089578778e-05	4.811246123819961e-05	4.8378401750737465e-05	6.106581335619743e-05	5.768394811231742e-05	6.722582022701923e-05	6.421578537588921e-05	4.524207769250883e-05	4.474318932102576e-05	5.625649498891172e-05	7.020171551400394e-05	4.52871749337234e-05	4.3558884627415624e-05	4.530752661161276e-05	4.534068617307509e-05	5.5429811524526704e-05	6.002169858478755e-05	7.12611620680505e-05	7.256662469722301e-05	5.051013544105549e-05	6.540953365625563e-05	0.00010445810892607447	7.265246759650395e-05	6.025368774180468e-05	7.143481125209204e-05	4.752134576352261e-05	4.6793087123246406e-05	5.1232270959686864e-05	5.551164580952639e-05	4.746140883111303e-05	4.639289998308969e-05	4.962902396791713e-05	4.814086342219687e-05	4.3444991592944487e-05	4.345097337034823e-05	4.891514094434414e-05	4.236424403866613e-05	7.04459234039566e-05	7.016477406862071e-05	4.99700784913597e-05	6.754006151674005e-05	5.315996658589498e-05
[truncated: 1,029 more rows]
[truncated: 113 more columns]
