# Supplementary material for: Proteome allocation is linked to transcriptional regulation through a modularized transcriptome
Source: Nat Commun. 2024 Jun 19;15:5234. doi: 10.1038/s41467-024-49231-y (PMC11187210; doi:10.1038/s41467-024-49231-y)
Supplement: Supplementary file 5 — Supplementary Data 2 [file 41467_2024_49231_MOESM5_ESM.xlsx]

## Sheet: Sample Table
sample	project	condition	rep	ALE	Media Base	Carbon Source	Nitrogen Source	Trace Element Mixture	Supplement	Electron Acceptor	Temp.	pH
BOP27(4gL Acetate)R1	patel	BOP27(4gL Acetate)	1	F	M9	acetate(4)	NH4Cl(1)	Sauer TE mixture		O2	37	7
BOP27(4gL Acetate)R2	patel	BOP27(4gL Acetate)	2	F	M9	acetate(4)	NH4Cl(1)	Sauer TE mixture		O2	37	7
BOP27(4gLglucose, 5mM methionine)R1	patel	BOP27(4gLglucose, 5mM methionine)	1	F	M9	glucose(4)	NH4Cl(1)	Sauer TE mixture	Methionine (5mM)	O2	37	7
BOP27(4gLglucose, 5mM methionine)R2	patel	BOP27(4gLglucose, 5mM methionine)	2	F	M9	glucose(4)	NH4Cl(1)	Sauer TE mixture	Methionine (5mM)	O2	37	7
BOP27(4gLglucose, W2, 2gL cytidine)R1	patel	BOP27(4gLglucose, W2, 2gL cytidine)	1	F	W2	glucose(4)	cytidine(2)			O2	37	7
BOP27(4gLglucose, W2, 2gL cytidine)R2	patel	BOP27(4gLglucose, W2, 2gL cytidine)	2	F	W2	glucose(4)	cytidine(2)			O2	37	7
BOP27(4glglucose, W2, 2gl glutamine)R1	patel	BOP27(4glglucose, W2, 2gl glutamine)	1	F	W2	glucose(4)	glutamine(2)			O2	37	7
BOP27(4glglucose, W2, 2gl glutamine)R2	patel	BOP27(4glglucose, W2, 2gl glutamine)	2	F	W2	glucose(4)	glutamine(2)			O2	37	7
BOP27(W2wCytosine)R1	patel	BOP27(W2wCytosine)	1	F	W2	glucose(4)	cytosine(2)			O2	37	7
BOP27(W2wCytosine)R2	patel	BOP27(W2wCytosine)	2	F	W2	glucose(4)	cytosine(2)			O2	37	7
BOP27(Galactose)R1	patel	BOP27(Galactose)	1	F	M9	galactose(4)	NH4Cl(1)	Sauer TE mixture	thiamine (1.4mM)	O2	37	7
BOP27(Galactose)R2	patel	BOP27(Galactose)	2	F	M9	galactose(4)	NH4Cl(1)	Sauer TE mixture	thiamine (1.4mM)	O2	37	7
BOP27(4gl glucose, M9)R1	patel	BOP27(4gl glucose, M9)	1	F	M9	glucose(4)	NH4Cl(1)	Sauer TE mixture		O2	37	7
BOP27(4gl glucose, M9)R2	patel	BOP27(4gl glucose, M9)	2	F	M9	glucose(4)	NH4Cl(1)	Sauer TE mixture		O2	37	7
BOP27(4glglucose_NoTE_wDPD)R1	patel	BOP27(4glglucose_NoTE_wDPD)	1	F	M9	glucose(4)	NH4Cl(1)		DPD (0.2mM)	O2	37	7
BOP27(4glglucose_NoTE_wDPD)R2	patel	BOP27(4glglucose_NoTE_wDPD)	2	F	M9	glucose(4)	NH4Cl(1)		DPD (0.2mM)	O2	37	7
BOP27(Acetylglucosamine)R1	patel	BOP27(Acetylglucosamine)	1	F	M9	N-acetylglucosamine(4)	NH4Cl(1)	Sauer TE mixture	Phenylalanine(5mM)	O2	37	7
BOP27(Acetylglucosamine)R2	patel	BOP27(Acetylglucosamine)	2	F	M9	N-acetylglucosamine(4)	NH4Cl(1)	Sauer TE mixture	Phenylalanine(5mM)	O2	37	7
BOP27(Fruc)R1	patel	BOP27(Fruc)	1	F	M9	fructose(2)	NH4Cl(1)	Sauer TE mixture		O2	37	7
BOP27(Fruc)R2	patel	BOP27(Fruc)	2	F	M9	fructose(2)	NH4Cl(1)	Sauer TE mixture		O2	37	7
BOP27(Fumarate)R1	patel	BOP27(Fumarate)	1	F	M9	fumarate(2.8)	NH4Cl(1)	Sauer TE mixture	thiamine (1.4mM)	O2	37	7
BOP27(Fumarate)R2	patel	BOP27(Fumarate)	2	F	M9	fumarate(2.8)	NH4Cl(1)	Sauer TE mixture	thiamine (1.4mM)	O2	37	7
BOP27(Glucarate)R1	patel	BOP27(Glucarate)	1	F	M9	glucarate(4)	NH4Cl(1)	Sauer TE mixture	Leucine (10mM)	O2	37	7
BOP27(Glucarate)R2	patel	BOP27(Glucarate)	2	F	M9	glucarate(4)	NH4Cl(1)	Sauer TE mixture	Leucine (10mM)	O2	37	7
BOP27(Glucose wPQ)R1	patel	BOP27(Glucose wPQ)	1	F	M9	glucose(4)	NH4Cl(1)		paraquat (250uM)	O2	37	7
BOP27(Glucose wPQ)R2	patel	BOP27(Glucose wPQ)	2	F	M9	glucose(4)	NH4Cl(1)		paraquat (250uM)	O2	37	7
BOP27(LB)R1	patel	BOP27(LB)	1	F	LB					O2	37	7
BOP27(LB)R2	patel	BOP27(LB)	2	F	LB					O2	37	7
BOP27(Pyruvate)R1	patel	BOP27(Pyruvate)	1	F	M9	pyruvate(3.3)	NH4Cl(1)	Sauer TE mixture	thiamine (1.4mM)	O2	37	7
BOP27(Pyruvate)R2	patel	BOP27(Pyruvate)	2	F	M9	pyruvate(3.3)	NH4Cl(1)	Sauer TE mixture	thiamine (1.4mM)	O2	37	7
BOP27(Sorbitol)R1	patel	BOP27(Sorbitol)	1	F	M9	sorbitol(4)	NH4Cl(1)	Sauer TE mixture	L-arginine (5.75mM)	O2	37	7
BOP27(Sorbitol)R2	patel	BOP27(Sorbitol)	2	F	M9	sorbitol(4)	NH4Cl(1)	Sauer TE mixture	L-arginine (5.75mM)	O2	37	7
BOP27(pH5.5)R1	patel	BOP27(pH5.5)	1	F	M9	glucose(4)	NH4Cl(1)			O2	37	5.5
BOP27(pH5.5)R2	patel	BOP27(pH5.5)	2	F	M9	glucose(4)	NH4Cl(1)			O2	37	5.5
CRPAR1 B1	patel	CRPAR1	1	F	M9	glycerol(2)	NH4Cl(1)	Sauer TE mixture		O2	37	7
CRPAR1 B2	patel	CRPAR1	2	F	M9	glycerol(2)	NH4Cl(1)	Sauer TE mixture		O2	37	7
CRPAR1AR2 B1	patel	CRPAR1AR2	1	F	M9	glycerol(2)	NH4Cl(1)	Sauer TE mixture		O2	37	7
CRPAR1AR2 B2	patel	CRPAR1AR2	2	F	M9	glycerol(2)	NH4Cl(1)	Sauer TE mixture		O2	37	7
CRPAR2 B1	patel	CRPAR2	1	F	M9	glycerol(2)	NH4Cl(1)	Sauer TE mixture		O2	37	7
CRPAR2 B2	patel	CRPAR2	2	F	M9	glycerol(2)	NH4Cl(1)	Sauer TE mixture		O2	37	7
Del-Cra_Acetate R1	patel	Del-Cra_Acetate	1	F	M9	acetate(2)	NH4Cl(1)	Sauer TE mixture		O2	37	7
Del-Cra_Acetate R2	patel	Del-Cra_Acetate	2	F	M9	acetate(2)	NH4Cl(1)	Sauer TE mixture		O2	37	7
RPOBE546V(Glucose)R1	patel	RPOBE546V(Glucose)	1	F	M9	glucose(4)	NH4Cl(1)	Sauer TE mixture		O2	37	7
RPOBE546V(Glucose)R2	patel	RPOBE546V(Glucose)	2	F	M9	glucose(4)	NH4Cl(1)	Sauer TE mixture		O2	37	7
RPOBE546V(LB)R1	patel	RPOBE546V(LB)	1	F	LB					O2	37	7
RPOBE546V(LB)R2	patel	RPOBE546V(LB)	2	F	LB					O2	37	7
RPOBE672K(Glucose)R1	patel	RPOBE672K(Glucose)	1	F	M9	glucose(4)	NH4Cl(1)	Sauer TE mixture		O2	37	7
RPOBE672K(Glucose)R2	patel	RPOBE672K(Glucose)	2	F	M9	glucose(4)	NH4Cl(1)	Sauer TE mixture		O2	37	7
RPOBE672K(LB)R1	patel	RPOBE672K(LB)	1	F	LB					O2	37	7
RPOBE672K(LB)R2	patel	RPOBE672K(LB)	2	F	LB					O2	37	7
pgi1R1	patel	pgi1	1	F	M9	glucose(4)	NH4Cl(1)	Sauer TE mixture		O2	37	7
pgi1R3	patel	pgi1	2	F	M9	glucose(4)	NH4Cl(1)	Sauer TE mixture		O2	37	7
del-cra glucose R1	patel	del-cra glucose	1	F	M9	glucose(2)	NH4Cl(1)	Sauer TE mixture		O2	37	7
del-cra glucose R2	patel	del-cra glucose	2	F	M9	glucose(2)	NH4Cl(1)	Sauer TE mixture		O2	37	7
del-cra(Fructose)R1	patel	del-cra(Fructose)	1	F	M9	fructose(2)	NH4Cl(1)	Sauer TE mixture		O2	37	7
del-cra(Fructose)R2	patel	del-cra(Fructose)	2	F	M9	fructose(2)	NH4Cl(1)	Sauer TE mixture		O2	37	7
del-crp glucose R1	patel	del-crp glucose	1	F	M9	glucose(2)	NH4Cl(1)	Sauer TE mixture		O2	37	7
del-crp glucose R2	patel	del-crp glucose	2	F	M9	glucose(2)	NH4Cl(1)	Sauer TE mixture		O2	37	7
del-crp glycerol R1	patel	del-crp glycerol	1	F	M9	glycerol(2)	NH4Cl(1)	Sauer TE mixture		O2	37	7
del-crp glycerol R2	patel	del-crp glycerol	2	F	M9	glycerol(2)	NH4Cl(1)	Sauer TE mixture		O2	37	7
evo04R1	patel	evo04	1	T	M9	glucose(4)	NH4Cl(1)	Sauer TE mixture		O2	37	7
evo06R3	patel	evo06	2	T	M9	glucose(4)	NH4Cl(1)	Sauer TE mixture		O2	37	7
hot_tale_hot_ale3_30C__3_228_30C__PnPR1	patel2	hot_tale_hot_ale3_30C__3_228_30C__PnP	1	T	M9	glucose(4)	NH4Cl(1)	Sauer TE mixture		O2	30	7
hot_tale_hot_ale3_30C__3_228_30C__PnPR2	patel2	hot_tale_hot_ale3_30C__3_228_30C__PnP	2	T	M9	glucose(4)	NH4Cl(1)	Sauer TE mixture		O2	30	7
hot_tale_hot_ale3_37C__3_228_37C__PnPR1	patel2	hot_tale_hot_ale3_37C__3_228_37C__PnP	1	T	M9	glucose(4)	NH4Cl(1)	Sauer TE mixture		O2	37	7
hot_tale_hot_ale3_37C__3_228_37C__PnPR2	patel2	hot_tale_hot_ale3_37C__3_228_37C__PnP	2	T	M9	glucose(4)	NH4Cl(1)	Sauer TE mixture		O2	37	7
hot_tale_hot_ale3_44C__3_228_44C__PnPR1	patel2	hot_tale_hot_ale3_44C__3_228_44C__PnP	1	T	M9	glucose(4)	NH4Cl(1)	Sauer TE mixture		O2	44	7
hot_tale_hot_ale3_44C__3_228_44C__PnPR2	patel2	hot_tale_hot_ale3_44C__3_228_44C__PnP	2	T	M9	glucose(4)	NH4Cl(1)	Sauer TE mixture		O2	44	7
hot_tale_hot_ale3_mid_30C__3_181_30C__PnPR1	patel2	hot_tale_hot_ale3_mid_30C__3_181_30C__PnP	1	T	M9	glucose(4)	NH4Cl(1)	Sauer TE mixture		O2	30	7
hot_tale_hot_ale3_mid_30C__3_181_30C__PnPR2	patel2	hot_tale_hot_ale3_mid_30C__3_181_30C__PnP	2	T	M9	glucose(4)	NH4Cl(1)	Sauer TE mixture		O2	30	7
hot_tale_hot_ale3_mid_37C__3_181_37C__PnPR1	patel2	hot_tale_hot_ale3_mid_37C__3_181_37C__PnP	1	T	M9	glucose(4)	NH4Cl(1)	Sauer TE mixture		O2	37	7
hot_tale_hot_ale3_mid_37C__3_181_37C__PnPR2	patel2	hot_tale_hot_ale3_mid_37C__3_181_37C__PnP	2	T	M9	glucose(4)	NH4Cl(1)	Sauer TE mixture		O2	37	7
hot_tale_hot_ale3_mid_44C__3_181_44C__PnPR1	patel2	hot_tale_hot_ale3_mid_44C__3_181_44C__PnP	1	T	M9	glucose(4)	NH4Cl(1)	Sauer TE mixture		O2	44	7
hot_tale_hot_ale3_mid_44C__3_181_44C__PnPR2	patel2	hot_tale_hot_ale3_mid_44C__3_181_44C__PnP	2	T	M9	glucose(4)	NH4Cl(1)	Sauer TE mixture		O2	44	7
ros_tale_7_103_0pq__PnPR1	patel2	ros_tale_7_103_0pq__PnP	1	T	M9	glucose(4)	NH4Cl(1)	Sauer TE mixture		O2	37	7
ros_tale_7_103_0pq__PnPR2	patel2	ros_tale_7_103_0pq__PnP	2	T	M9	glucose(4)	NH4Cl(1)	Sauer TE mixture		O2	37	7
ros_tale_7_103_250pq__PnPR1	patel2	ros_tale_7_103_250pq__PnP	1	T	M9	glucose(4)	NH4Cl(1)	Sauer TE mixture	paraquat (250uM)	O2	37	7
ros_tale_7_103_250pq__PnPR2	patel2	ros_tale_7_103_250pq__PnP	2	T	M9	glucose(4)	NH4Cl(1)	Sauer TE mixture	paraquat (250uM)	O2	37	7
ros_tale_7_103_750pq__PnPR1	patel2	ros_tale_7_103_750pq__PnP	1	T	M9	glucose(4)	NH4Cl(1)	Sauer TE mixture	paraquat (750uM)	O2	37	7
ros_tale_7_103_750pq__PnPR2	patel2	ros_tale_7_103_750pq__PnP	2	T	M9	glucose(4)	NH4Cl(1)	Sauer TE mixture	paraquat (750uM)	O2	37	7
tcs_del_baeR_etoh__PnPR1	patel2	tcs_del_baeR_etoh__PnP	1	F	LB				Ethanol(5%w/v)	O2	37	7
tcs_del_baeR_etoh__PnPR2	patel2	tcs_del_baeR_etoh__PnP	2	F	LB				Ethanol(5%w/v)	O2	37	7
tcs_del_phoB_m9__PnPR1	patel2	tcs_del_phoB_m9__PnP	1	F	M9	glucose(4)	NH4Cl(1)	Sauer TE mixture		O2	37	7
tcs_del_phoB_m9__PnPR2	patel2	tcs_del_phoB_m9__PnP	2	F	M9	glucose(4)	NH4Cl(1)	Sauer TE mixture		O2	37	7
tcs_del_phoB_m9p__PnPR1	patel2	tcs_del_phoB_m9p__PnP	1	F	M9P	glucose(4)	NH4Cl(1)	Sauer TE mixture		O2	37	7
tcs_del_phoB_m9p__PnPR2	patel2	tcs_del_phoB_m9p__PnP	2	F	M9P	glucose(4)	NH4Cl(1)	Sauer TE mixture		O2	37	7
tcs_del_rcsB_etoh__PnPR1	patel2	tcs_del_rcsB_etoh__PnP	1	F	LB				Ethanol(5%w/v)	O2	37	7
tcs_del_rcsB_etoh__PnPR2	patel2	tcs_del_rcsB_etoh__PnP	2	F	LB				Ethanol(5%w/v)	O2	37	7
tcs_wt_CuSO4__PnPR1	patel2	tcs_wt_CuSO4__PnP	1	F	LB				CuSO4(0.5mM)	O2	37	7
tcs_wt_CuSO4__PnPR2	patel2	tcs_wt_CuSO4__PnP	2	F	LB				CuSO4(0.5mM)	O2	37	7
tcs_wt_lb__PnPR1	patel2	tcs_wt_lb__PnP	1	F	LB					O2	37	7
tcs_wt_lb__PnPR2	patel2	tcs_wt_lb__PnP	2	F	LB					O2	37	7
glu_glu_ale4__glu_403_13__PnPR1	patel2	glu_glu_ale4__glu_403_13__PnP	1	T	M9	glucose(4)	NH4Cl(1)	Sauer TE mixture		O2	37	7
glu_glu_ale4__glu_403_13__PnPR2	patel2	glu_glu_ale4__glu_403_13__PnP	2	T	M9	glucose(4)	NH4Cl(1)	Sauer TE mixture		O2	37	7
TCS_WT_etoh__PnPR1	patel2	TCS_WT_etoh__PnP	1	F	LB				Ethanol(5%w/v)	O2	37	7
TCS_WT_etoh__PnPR2	patel2	TCS_WT_etoh__PnP	2	F	LB				Ethanol(5%w/v)	O2	37	7
WT_42C__PnPR1	patel2	WT_42C__PnP	1	F	M9	glucose(4)	NH4Cl(1)	Sauer TE mixture		O2	42	7
WT_42C__PnPR2	patel2	WT_42C__PnP	2	F	M9	glucose(4)	NH4Cl(1)	Sauer TE mixture		O2	42	7
heckmann_Acetate1_B1	heckmann	Acetate1	1	T	M9	acetate(4)	NH4Cl(1)	Sauer TE mixture		O2	37	7
heckmann_Acetate1_B2	heckmann	Acetate1	2	T	M9	acetate(4)	NH4Cl(1)	Sauer TE mixture		O2	37	7
heckmann_Acetate2_B1	heckmann	Acetate2	1	T	M9	acetate(4)	NH4Cl(1)	Sauer TE mixture		O2	37	7
heckmann_Acetate2_B2	heckmann	Acetate2	2	T	M9	acetate(4)	NH4Cl(1)	Sauer TE mixture		O2	37	7
heckmann_Acetate3_B1	heckmann	Acetate3	1	T	M9	acetate(4)	NH4Cl(1)	Sauer TE mixture		O2	37	7
heckmann_Acetate3_B2	heckmann	Acetate3	2	T	M9	acetate(4)	NH4Cl(1)	Sauer TE mixture		O2	37	7
heckmann_BOP122_B2	heckmann	BOP122	1	T	M9	glucose(4)	NH4Cl(1)	Sauer TE mixture		O2	37	7
heckmann_C13_A1_B2	heckmann	C13_A1	2	T	M9	glucose(4)	NH4Cl(1)	Sauer TE mixture		O2	37	7
heckmann_C13_A3_B1	heckmann	C13_A3	1	T	M9	glucose(4)	NH4Cl(1)	Sauer TE mixture		O2	37	7
heckmann_C13_A3_B2	heckmann	C13_A3	2	T	M9	glucose(4)	NH4Cl(1)	Sauer TE mixture		O2	37	7
heckmann_EVO1_B1	heckmann	EVO1	1	T	M9	glucose(4)	NH4Cl(1)	Sauer TE mixture		O2	37	7
heckmann_EVO1_B2	heckmann	EVO1	2	T	M9	glucose(4)	NH4Cl(1)	Sauer TE mixture		O2	37	7
heckmann_EVO2_B1	heckmann	EVO2	1	T	M9	glucose(4)	NH4Cl(1)	Sauer TE mixture		O2	37	7
heckmann_EVO2_B2	heckmann	EVO2	2	T	M9	glucose(4)	NH4Cl(1)	Sauer TE mixture		O2	37	7
heckmann_GLU_A10_B1	heckmann	GLU_A10	1	T	M9	glucose(4)	NH4Cl(1)	Sauer TE mixture		O2	37	7
heckmann_GLU_A10_B2	heckmann	GLU_A10	2	T	M9	glucose(4)	NH4Cl(1)	Sauer TE mixture		O2	37	7
heckmann_GLU_A4_B1	heckmann	GLU_A4	1	T	M9	glucose(4)	NH4Cl(1)	Sauer TE mixture		O2	37	7
heckmann_GLU_A4_B2	heckmann	GLU_A4	2	T	M9	glucose(4)	NH4Cl(1)	Sauer TE mixture		O2	37	7
heckmann_GLU_A6_B1	heckmann	GLU_A6	1	T	M9	glucose(4)	NH4Cl(1)	Sauer TE mixture		O2	37	7
heckmann_GLU_A6_B2	heckmann	GLU_A6	2	T	M9	glucose(4)	NH4Cl(1)	Sauer TE mixture		O2	37	7
heckmann_GLU_A8_B1	heckmann	GLU_A8	1	T	M9	glucose(4)	NH4Cl(1)	Sauer TE mixture		O2	37	7
heckmann_GLU_A8_B2	heckmann	GLU_A8	2	T	M9	glucose(4)	NH4Cl(1)	Sauer TE mixture		O2	37	7
heckmann_Glycerol1_B2	heckmann	Glycerol1	1	T	M9	glycerol(2)	NH4Cl(1)	Sauer TE mixture		O2	37	7
heckmann_Glycerol2_B1	heckmann	Glycerol2	1	T	M9	glycerol(2)	NH4Cl(1)	Sauer TE mixture		O2	37	7
heckmann_Glycerol2_B2	heckmann	Glycerol2	2	T	M9	glycerol(2)	NH4Cl(1)	Sauer TE mixture		O2	37	7
heckmann_Xylose1_B1	heckmann	Xylose1	1	T	M9	xylose(4)	NH4Cl(1)	Sauer TE mixture		O2	37	7
heckmann_Xylose1_B2	heckmann	Xylose1	2	T	M9	xylose(4)	NH4Cl(1)	Sauer TE mixture		O2	37	7
heckmann_Xylose2_B1	heckmann	Xylose2	1	T	M9	xylose(4)	NH4Cl(1)	Sauer TE mixture		O2	37	7
heckmann_Xylose2_B2	heckmann	Xylose2	2	T	M9	xylose(4)	NH4Cl(1)	Sauer TE mixture		O2	37	7
heckmann_Xylose3_B1	heckmann	Xylose3	1	T	M9	xylose(4)	NH4Cl(1)	Sauer TE mixture		O2	37	7
heckmann_Xylose3_B2	heckmann	Xylose3	2	T	M9	xylose(4)	NH4Cl(1)	Sauer TE mixture		O2	37	7
heckmann_Xylose4_B1	heckmann	Xylose4	1	T	M9	xylose(4)	NH4Cl(1)	Sauer TE mixture		O2	37	7
heckmann_Xylose4_B2	heckmann	Xylose4	2	T	M9	xylose(4)	NH4Cl(1)	Sauer TE mixture		O2	37	7
heckmann_pgiEVO1_B1	heckmann	pgiEVO1	1	T	M9	glucose(4)	NH4Cl(1)	Sauer TE mixture		O2	37	7
heckmann_pgiEVO1_B2	heckmann	pgiEVO1	2	T	M9	glucose(4)	NH4Cl(1)	Sauer TE mixture		O2	37	7
heckmann_pgiEVO2_B1	heckmann	pgiEVO2	1	T	M9	glucose(4)	NH4Cl(1)	Sauer TE mixture		O2	37	7
heckmann_pgiEVO2_B2	heckmann	pgiEVO2	2	T	M9	glucose(4)	NH4Cl(1)	Sauer TE mixture		O2	37	7
heckmann_pgiEVO3_B1	heckmann	pgiEVO3	1	T	M9	glucose(4)	NH4Cl(1)	Sauer TE mixture		O2	37	7
heckmann_pgiEVO3_B2	heckmann	pgiEVO3	2	T	M9	glucose(4)	NH4Cl(1)	Sauer TE mixture		O2	37	7
heckmann_pgiEVO4_B1	heckmann	pgiEVO4	1	T	M9	glucose(4)	NH4Cl(1)	Sauer TE mixture		O2	37	7
heckmann_pgiEVO4_B2	heckmann	pgiEVO4	2	T	M9	glucose(4)	NH4Cl(1)	Sauer TE mixture		O2	37	7
heckmann_pgiEVO5_B1	heckmann	pgiEVO5	1	T	M9	glucose(4)	NH4Cl(1)	Sauer TE mixture		O2	37	7
heckmann_pgiEVO5_B2	heckmann	pgiEVO5	2	T	M9	glucose(4)	NH4Cl(1)	Sauer TE mixture		O2	37	7
heckmann_pgiEVO6_B1	heckmann	pgiEVO6	1	T	M9	glucose(4)	NH4Cl(1)	Sauer TE mixture		O2	37	7
heckmann_pgiEVO6_B2	heckmann	pgiEVO6	2	T	M9	glucose(4)	NH4Cl(1)	Sauer TE mixture		O2	37	7
heckmann_pgiEVO7_B1	heckmann	pgiEVO7	1	T	M9	glucose(4)	NH4Cl(1)	Sauer TE mixture		O2	37	7
heckmann_pgiEVO7_B2	heckmann	pgiEVO7	2	T	M9	glucose(4)	NH4Cl(1)	Sauer TE mixture		O2	37	7
heckmann_ptsEvo1_B1	heckmann	ptsEvo1	1	T	M9	glucose(4)	NH4Cl(1)	Sauer TE mixture		O2	37	7
heckmann_ptsEvo1_B2	heckmann	ptsEvo1	2	T	M9	glucose(4)	NH4Cl(1)	Sauer TE mixture		O2	37	7
heckmann_ptsEvo2_B1	heckmann	ptsEvo2	1	T	M9	glucose(4)	NH4Cl(1)	Sauer TE mixture		O2	37	7
heckmann_ptsEvo2_B2	heckmann	ptsEvo2	2	T	M9	glucose(4)	NH4Cl(1)	Sauer TE mixture		O2	37	7
heckmann_ptsEvo3_B1	heckmann	ptsEvo3	1	T	M9	glucose(4)	NH4Cl(1)	Sauer TE mixture		O2	37	7
heckmann_ptsEvo3_B2	heckmann	ptsEvo3	2	T	M9	glucose(4)	NH4Cl(1)	Sauer TE mixture		O2	37	7
heckmann_ptsEvo4_B1	heckmann	ptsEvo4	1	T	M9	glucose(4)	NH4Cl(1)	Sauer TE mixture		O2	37	7
heckmann_ptsEvo4_B2	heckmann	ptsEvo4	2	T	M9	glucose(4)	NH4Cl(1)	Sauer TE mixture		O2	37	7
heckmann_sdhEvo1_B1	heckmann	sdhEvo1	1	T	M9	glucose(4)	NH4Cl(1)	Sauer TE mixture		O2	37	7
heckmann_sdhEvo1_B2	heckmann	sdhEvo1	2	T	M9	glucose(4)	NH4Cl(1)	Sauer TE mixture		O2	37	7
heckmann_sdhEvo2_B1	heckmann	sdhEvo2	1	T	M9	glucose(4)	NH4Cl(1)	Sauer TE mixture		O2	37	7
heckmann_sdhEvo2_B2	heckmann	sdhEvo2	2	T	M9	glucose(4)	NH4Cl(1)	Sauer TE mixture		O2	37	7
heckmann_sdhEvo3_B1	heckmann	sdhEvo3	1	T	M9	glucose(4)	NH4Cl(1)	Sauer TE mixture		O2	37	7
heckmann_sdhEvo3_B2	heckmann	sdhEvo3	2	T	M9	glucose(4)	NH4Cl(1)	Sauer TE mixture		O2	37	7
heckmann_tpiEvo2_B1	heckmann	tpiEvo2	1	T	M9	glucose(4)	NH4Cl(1)	Sauer TE mixture		O2	37	7
heckmann_tpiEvo2_B2	heckmann	tpiEvo2	2	T	M9	glucose(4)	NH4Cl(1)	Sauer TE mixture		O2	37	7
heckmann_tpiEvo3_B1	heckmann	tpiEvo3	1	T	M9	glucose(4)	NH4Cl(1)	Sauer TE mixture		O2	37	7
heckmann_tpiEvo3_B2	heckmann	tpiEvo3	2	T	M9	glucose(4)	NH4Cl(1)	Sauer TE mixture		O2	37	7
heckmann_tpiEvo4_B1	heckmann	tpiEvo4	1	T	M9	glucose(4)	NH4Cl(1)	Sauer TE mixture		O2	37	7
heckmann_tpiEvo4_B2	heckmann	tpiEvo4	2	T	M9	glucose(4)	NH4Cl(1)	Sauer TE mixture		O2	37	7

## Sheet: X
	heckmann_Acetate1_B1	heckmann_Acetate1_B2	heckmann_Acetate2_B1	heckmann_Acetate2_B2	heckmann_Acetate3_B1	heckmann_Acetate3_B2	heckmann_C13_A3_B1	heckmann_C13_A3_B2	heckmann_EVO1_B1	heckmann_EVO1_B2	heckmann_EVO2_B1	heckmann_EVO2_B2	heckmann_GLU_A10_B1	heckmann_GLU_A10_B2	heckmann_GLU_A4_B1	heckmann_GLU_A4_B2	heckmann_GLU_A6_B1	heckmann_GLU_A6_B2	heckmann_GLU_A8_B1	heckmann_GLU_A8_B2	heckmann_Glycerol2_B1	heckmann_Glycerol2_B2	heckmann_pgiEVO1_B1	heckmann_pgiEVO1_B2	heckmann_pgiEVO2_B1	heckmann_pgiEVO2_B2	heckmann_pgiEVO3_B1	heckmann_pgiEVO3_B2	heckmann_pgiEVO4_B1	heckmann_pgiEVO4_B2	heckmann_pgiEVO5_B1	heckmann_pgiEVO5_B2	heckmann_pgiEVO6_B1	heckmann_pgiEVO6_B2	heckmann_pgiEVO7_B1	heckmann_pgiEVO7_B2	heckmann_ptsEvo1_B1	heckmann_ptsEvo1_B2	heckmann_ptsEvo2_B1	heckmann_ptsEvo2_B2	heckmann_ptsEvo3_B1	heckmann_ptsEvo3_B2	heckmann_ptsEvo4_B1	heckmann_ptsEvo4_B2	heckmann_sdhEvo1_B1	heckmann_sdhEvo1_B2	heckmann_sdhEvo2_B1	heckmann_sdhEvo2_B2	heckmann_sdhEvo3_B1
b3607	1.4988	1.33553	1.03669	1.03717	1.86298	1.94045	0.53714	0.933391	0.993414	0.692673	0.861942	0.449606	0.613812	0.782744	-0.0395355	0.0395355	0.734566	0.963494	0.237839	0.194304	0.949903	0.933529	0.568763	1.15038	1.14083	1.07159	1.15884	1.00922	0.743139	1.56684	1.5343	1.54889	1.39898	1.41616	1.04176	1.39511	-0.923596	-0.541456	-0.210955	-0.620438	-1.21874	-1.2509	-0.158628	-0.938521	0.94926	0.562976	1.00742	0.897979	0.195831
b1264	-0.0737576	0.33216	-0.10747	-0.107633	0.333577	0.182886	0.23647	0.121023	0.432136	0.408271	-0.0735587	0.687275	0.523021	0.521468	0.0730573	-0.0730573	0.529126	0.606986	0.181235	0.313836	-0.229593	-0.431507	1.79432	1.59989	0.477895	0.559941	1.5167	1.1584	0.470509	0.466635	0.933382	0.860038	0.574919	0.49525	0.444299	0.174465	0.0977615	0.0534087	0.045413	-0.0247725	0.537278	0.0597039	0.200896	0.242524	0.208397	0.276594	0.134935	0.124686	0.13578
b3469	-0.701867	-0.785518	-0.809085	-0.811052	0.784197	0.976188	1.09058	-0.668146	-0.255945	0.503889	-0.571078	0.422024	-0.808656	-0.819495	-0.189671	0.189671	1.40951	1.44435	-0.342652	-0.398381	0.648558	0.692146	-0.419631	-0.107887	-0.515918	-0.489935	-0.732792	-0.768636	-0.435269	-0.413085	-0.834263	-0.841729	-0.819946	-0.842004	0.19674	-0.236759	-0.941804	-0.974298	-0.900897	-0.944353	-0.0601796	-0.0599821	-0.944057	-1.00875	-0.917949	-0.923658	-0.833296	-0.87168	-0.847383
b0967	-0.849946	-1.22919	-0.38642	-0.216836	-0.469529	-1.08561	-0.573909	-0.384399	-0.368698	-0.0761741	-0.0342519	-0.229019	0.139523	0.216976	0.104802	-0.104802	0.331962	0.300608	-0.121447	-0.321995	-0.353716	-0.461121	-0.0506915	-0.579943	-0.266058	-0.421199	-0.50902	-0.450441	-0.192611	-0.136837	-0.208184	0.118836	-0.229017	-0.34842	-0.163631	-0.494652	-0.0355873	-0.129462	-0.425071	-0.742261	0.188673	-0.328729	0.0771909	-0.371132	-0.159495	-0.00952575	-0.127211	0.014029	0.0954735
b3871	-1.95542	-1.53476	-1.86902	-1.8442	-1.71979	-2.0754	-0.655892	-0.450768	-0.292263	-0.270529	-0.269023	-0.292498	-0.58478	-0.603744	-0.322412	0.322412	-0.398031	-0.398942	-0.418703	-0.345934	-0.775779	-0.794048	-0.0376171	-0.638877	-0.506663	-0.633099	-0.529854	-0.341606	-0.782831	-0.713426	-0.539107	-0.444218	0.28934	0.125908	-0.462097	-0.387487	0.0458924	0.28185	0.0530957	0.309511	0.0456368	-0.00801745	0.0871424	0.466258	-0.272512	-0.158101	-0.449955	-0.342786	-0.108461
b1641	-0.13273	-0.551045	-0.415219	-0.35276	-0.822049	-0.780466	0.103224	-0.00406852	-0.0684717	-0.153524	0.0989451	-0.438852	-0.361476	-0.352379	0.015964	-0.015964	-0.401757	-0.503521	-0.283432	-0.621166	-0.0668546	0.213855	-0.868491	-0.393308	-0.0010696	-0.04451	-0.160338	-0.0723175	-0.198886	0.294248	0.266607	0.192961	0.221281	0.4193	-0.0798592	0.134041	-0.0517524	-0.000902992	-0.566453	-0.448078	-0.165058	-0.285179	-0.002857	-0.292209	-0.779597	-1.03122	-0.549813	-0.764976	-0.179587
b3172	-1.32685	-1.21882	-0.610113	-0.422081	-1.30697	-1.39864	-0.299043	-0.368153	0.464932	0.096949	0.424314	0.685182	0.444269	0.505567	0.116558	-0.116558	0.46233	0.624673	-0.307829	0.593773	0.30509	-0.0907399	-0.368313	-0.583156	0.103845	-0.337136	-0.0359766	-0.215905	-0.214607	-0.0800938	-0.513192	-0.577764	-0.527389	-0.260877	-0.271764	-0.231629	0.177613	0.166082	0.0783059	0.115685	0.184461	0.371724	0.117779	-0.276908	0.0614214	0.359928	0.672789	0.431759	0.168872
b3493	-0.123655	0.157816	0.431601	0.606676	-0.291322	-0.170514	0.183642	0.357537	-0.225736	-0.0852444	-0.0764044	-0.146199	0.519158	0.526677	-0.14718	0.14718	-0.0679666	0.277128	0.206331	0.714359	0.507575	0.0166697	0.0373629	-0.45408	-0.242334	0.0958241	-0.331768	-0.502123	0.444354	0.00510623	0.0808268	0.251244	-0.0278863	-0.0620964	-0.241177	0.456728	0.586648	0.299709	0.559998	0.553276	0.833006	0.640299	0.737314	0.0950021	0.324087	0.316145	0.0512892	0.422274	0.579716
b2149	2.48852	2.77457	2.77442	2.96705	3.66217	3.57302	0.0835398	0.0979496	0.0954745	0.103326	0.0536952	-0.0273954	0.0891231	0.0783172	0.0078901	-0.0078901	0.0986503	0.133132	0.00930809	-0.0460566	0.00994755	0.0109888	0.36421	0.387446	0.769598	0.899132	0.585494	0.662158	0.919676	0.840735	0.335447	0.347674	0.339807	0.317767	0.287886	0.217055	-0.0436097	-0.0759963	0.248918	0.205504	-0.0497808	-0.0495849	-0.0458553	-0.110334	0.0839551	0.0782597	0.0645569	0.0262911	0.0505134
b3764	-0.819451	-0.628667	-0.442123	-0.690993	-0.516469	-0.579089	-0.0181372	-0.241138	-0.24089	0.115305	-0.492122	-0.425507	-0.378271	-0.246364	0.146616	-0.146616	-0.472385	0.209978	-0.353636	-0.420718	-0.374545	-0.559684	-0.492296	0.0382438	-0.232961	-0.050871	0.190966	-0.427457	-0.188417	-0.261771	0.762729	0.496153	0.173275	0.16119	0.355716	-0.216698	-0.118086	-0.321077	0.908551	0.888734	0.531619	-0.0593731	0.932243	0.559772	-0.693133	-0.373982	0.249139	-0.576849	0.147679
b1887	-1.72134	-1.56014	-2.67715	-2.67907	-2.13625	-2.4197	-2.68219	-2.66811	0.600638	0.219249	-1.2095	-0.578124	-1.03819	-1.09055	0.108542	-0.108542	-2.66742	-2.63371	-0.175636	-0.22081	-2.75405	-2.75303	-2.84575	-2.73532	-2.73609	-2.71086	-2.69723	-2.7321	-1.15897	-1.11198	-2.70167	-2.70894	-2.68773	-2.70921	-1.1205	-1.63918	-2.80629	-2.83786	-2.76652	-2.80877	-2.81231	-2.81212	-1.20786	-2.22603	-1.79467	-1.75823	0.451375	0.81007	-0.5439
b2494	0.385611	-0.195171	0.783525	1.05556	0.387244	0.557696	0.0648325	0.468874	-0.301907	-0.294064	-0.191204	-0.272324	0.474462	0.0210266	0.00790948	-0.00790948	-0.214622	-0.180148	-0.38798	-0.443282	-0.350723	-0.386301	0.0413695	0.435595	0.0563088	0.523163	0.325647	0.258022	-0.00573925	0.656439	0.680787	0.857004	0.381798	-0.0112626	0.625033	0.563564	-0.440838	-0.473187	-0.236674	-0.280011	-0.447002	-0.446806	-0.183691	-0.24826	-0.417088	-0.422771	-0.19151	-0.229786	0.0506353
b2507	-1.24821	-0.71502	-1.55809	-1.36914	-1.39571	-1.40007	-0.235421	-0.527894	0.0178271	0.242931	0.513453	0.190297	-0.326762	-0.260165	0.0558767	-0.0558767	-0.133405	-0.34065	-0.183152	-0.0746988	-0.0773424	0.0636886	0.188018	-0.177503	-0.285293	-0.0675474	-0.413182	-0.216092	-0.672453	-0.462273	-0.559693	-0.508784	-0.0615874	-0.149679	-0.258506	0.248746	0.167468	0.233371	-0.0504192	0.0212387	0.269287	0.251023	0.0806082	0.418564	-0.061328	0.0713854	-0.209463	-0.119526	0.052778
b3735	1.55399	0.18163	2.22292	2.25501	1.67141	1.61752	1.196	1.32705	0.58073	0.67775	-0.287396	-0.291041	1.56848	1.18605	-0.286211	0.286211	1.11848	1.6522	0.524232	0.0521735	0.710062	1.1413	-0.262813	1.01944	0.678084	1.22244	1.09515	0.34113	0.63936	0.323138	1.41309	0.762845	0.456429	0.949292	0.718801	0.655393	0.381769	0.0430774	0.829053	0.384827	0.318137	-0.334644	1.29655	0.433289	-0.104424	-0.00702179	0.663877	0.365163	0.0468429
b3599	0.442834	0.343705	1.04198	1.14718	1.27829	1.37271	0.574084	0.413276	0.373676	0.530782	0.526129	0.586167	0.246158	0.18227	0.332252	-0.332252	0.376883	0.510725	0.0735236	0.113329	0.823204	0.683297	1.09979	0.835531	0.655995	0.706042	0.725406	0.903676	0.353313	0.694654	0.60605	0.455128	0.926799	0.920574	0.757535	0.538075	4.09387	4.23219	4.91211	4.88863	2.74189	2.65527	4.74419	4.81675	-0.210749	0.0224197	-0.0384902	0.12201	0.443137
b3609	1.11969	0.136728	0.579248	0.521841	0.275428	0.521637	0.701239	0.714725	0.0918986	0.32377	-0.462566	-0.280468	-0.111328	-0.166808	0.00175128	-0.00175128	-0.177118	-0.429511	-0.656026	-1.04985	-0.172326	0.130879	-0.799786	-0.092999	-0.490519	-0.0932131	0.33244	-0.616993	-0.366991	-0.123453	0.583123	0.612194	0.277226	0.513192	0.560048	0.982128	-0.275265	-0.463068	-0.676192	-0.775182	-1.3954	-1.04346	-0.16247	-0.303323	-1.18146	-0.883727	-0.398001	-1.11842	0.663508
b0596	-0.276407	-0.358188	0.133711	0.131771	0.645296	0.588912	-0.160194	0.513736	0.320059	0.273495	0.305015	0.33359	0.28684	0.276122	0.0129853	-0.0129853	0.193049	0.227205	0.0143867	-0.0403165	-0.232604	-0.23158	1.95985	2.48872	1.48498	1.51471	2.63358	2.1722	1.53959	1.14225	1.66769	1.29264	0.634563	0.694961	0.353826	0.325199	-0.285263	-0.31709	-0.245174	-0.28776	-0.291328	-0.291136	-0.28747	-0.350821	-0.261888	-0.267482	-0.178877	-0.216528	-0.192697
b0754	-1.60689	-1.51985	-1.4002	-1.37577	-1.77952	-1.87242	-0.296008	-0.151165	-0.312706	-0.339114	-0.998657	-0.195706	-0.296746	-0.480812	0.0888512	-0.0888512	-0.238872	-0.142935	-0.278585	-0.40086	-0.442885	-0.414022	-1.05648	-0.927983	-1.19615	-0.906778	-0.758655	-1.26653	-1.37425	-1.37622	-0.444508	-0.608575	-0.542116	-0.277359	-0.501498	-0.642647	-1.45433	-1.56059	-0.462978	-0.22369	-0.594	-0.538218	-0.159753	-0.503108	-0.0257289	-0.379261	-0.375253	-0.176283	-0.209806
b4147	0.607152	0.524284	-0.0525146	0.196756	-0.48244	-0.446337	0.510204	0.517891	0.293251	0.638112	2.0575	0.239624	0.509123	1.33976	0.00777795	-0.00777795	1.99467	-0.00878056	-0.180362	-0.23471	0.640082	0.67514	-0.0221101	-0.0535264	2.2476	2.18716	1.78095	2.12417	2.70584	2.04774	2.0785	1.18164	1.43952	1.08888	1.90167	1.87268	0.664876	0.716956	0.835344	0.0654626	0.653285	-0.321443	0.183991	-0.551043	0.905097	0.899413	2.05285	2.01433	0.560844
b2065	0.386016	-0.496758	0.474002	0.796934	0.706574	0.706542	0.277734	0.412611	-0.910471	-0.649105	-0.638326	-0.719407	-0.09117	0.306536	0.25714	-0.25714	-0.458793	-0.609857	0.256197	0.230965	-0.120501	-0.408408	-0.507476	-0.766558	-0.71458	-0.86388	-0.717856	-0.792891	-0.164341	0.528768	0.199919	0.42824	-0.112073	-0.240773	0.302538	-0.100991	-0.292988	-1.12723	0.188374	-0.0757677	-0.272679	0.143789	0.533706	-0.955502	-1.00854	-0.659626	-0.177764	-0.366959	-0.0462587
b0658	0.665927	0.339372	0.813319	1.02954	0.729484	0.935927	-0.032582	0.419878	-0.0988037	-0.173599	0.395736	-0.150474	0.528615	0.513049	-0.0876677	0.0876677	0.325628	0.572811	0.0625122	-0.394007	-0.221239	-0.328987	-0.0433931	0.0700353	0.165168	0.219796	0.549279	0.701636	1.00742	1.16962	-0.137989	-0.228467	-0.470398	-0.492297	-0.389907	-0.228954	-0.0215468	-0.651795	-0.920594	-0.963483	-0.713844	-0.954897	-0.963191	-1.02701	-0.767247	-0.861147	-0.853844	-0.34637	0.367157
b3299	-1.28479	-0.660004	-0.760022	-0.688125	-0.69149	-1.15536	-1.27253	-0.857329	-0.959813	-0.0499857	-0.626765	-0.457115	0.230469	0.167466	-0.288711	0.288711	0.192072	-0.142773	0.224495	0.0889226	-0.332209	-0.650118	-0.7558	-0.62671	-0.807412	-0.379043	-1.14879	-0.530562	0.193447	-0.243376	0.0767998	-0.0942922	0.0662515	-0.0847719	-0.0940368	-0.45266	-0.596956	-0.266884	0.24851	-0.0512033	0.472387	0.498154	0.0110061	-0.390507	-0.350216	0.055713	0.050079	0.294011	0.313792
b1619	2.04377	1.90733	1.82789	1.99828	1.61577	2.12442	1.91499	1.96667	-0.151137	0.102677	0.354505	0.061962	1.65816	1.57495	0.00783873	-0.00783873	0.566083	0.755482	0.0984698	-0.140781	0.675069	0.895925	-0.108817	0.246105	0.549307	0.427875	0.594912	1.07605	1.02754	0.71852	0.450122	0.523619	1.04235	0.072167	0.715278	0.941975	-0.269128	-0.301179	-0.383539	-0.158845	-0.5909	-0.590708	-0.261607	0.0927103	-0.561434	-0.384326	0.42524	0.511829	0.594611
b0198	-0.0340068	-0.115754	0.253811	0.251875	1.00902	0.276638	1.62804	1.6981	2.10454	2.23324	1.91866	0.846317	1.75326	1.74241	0.00775623	-0.00775623	1.82412	1.25973	1.18066	1.2694	0.00977898	0.0108027	-0.0826247	0.0286523	1.37023	1.57191	0.509959	1.3873	2.44162	2.44069	1.04146	0.855554	0.0765802	0.0549448	0.0754658	0.0471033	-0.042859	-0.0746733	1.07768	1.03439	2.24313	2.28976	1.8216	1.75676	1.75426	1.58145	0.895254	1.40677	1.45205
b3972	-0.293063	-0.236867	-0.0146912	0.307916	1.16061	0.985666	0.752914	1.03174	1.28454	0.104499	0.399098	0.513524	0.749435	0.527765	0.364408	-0.364408	1.0697	1.1227	0.696262	1.38017	0.646826	0.647873	0.646322	1.54441	0.772449	-0.0964263	0.506951	0.394667	-0.269326	0.142183	0.339306	0.367121	-0.189357	0.597229	1.25932	1.44521	1.74758	2.38099	1.30372	1.39606	0.702392	1.13829	0.735959	0.649949	0.916892	1.07124	0.228922	0.572436	0.63573
b3390	-1.04603	-1.61662	-0.162812	-0.248675	-1.34004	-1.7321	0.478036	0.646668	0.533016	0.615337	0.624712	0.353183	0.367526	0.297844	-0.0227465	0.0227465	0.662578	0.947567	-0.447955	-0.765665	-0.331345	0.0308247	-0.923638	0.256579	0.13907	0.123163	0.35668	0.0810965	0.366305	0.059247	0.318533	0.226666	0.125585	0.156467	0.443265	0.430315	0.11599	-0.439356	-0.0067248	-0.805359	-0.237408	-0.645963	-0.157611	-0.551373	-0.558107	-0.464005	0.630976	0.0240621	0.653113
b1614	-0.813178	-0.443765	-0.655049	-0.633479	-0.603286	-0.786516	-0.573235	-0.456771	-1.01243	-0.853096	-0.836077	-0.730919	-0.765639	-0.765214	-0.314425	0.314425	-1.47403	-1.12269	-0.798741	-0.698205	-0.179829	-0.0681877	-0.237867	-1.10003	-1.03518	-1.00411	-0.739211	-0.721232	-1.32638	-1.72346	-0.642682	-0.927032	-0.960619	-1.14178	-0.726393	-0.359068	0.193315	0.134894	-0.154669	-0.249273	-0.000941357	0.0870444	0.0538526	-0.276768	-0.833759	-0.857619	-0.791911	-0.7341	0.543248
b0662	0.68454	0.373898	0.511935	0.668152	0.438658	0.429258	-0.176994	0.321764	-0.219775	0.183065	-0.054183	-0.272914	0.443889	0.355862	-0.170825	0.170825	0.172295	0.260703	0.118609	-0.10013	-0.0241186	-0.429113	0.289484	0.162082	-0.255495	-0.0956931	-0.279382	0.147766	0.139419	-0.0930364	-0.367814	-0.151717	-0.198105	-0.384198	0.426411	-0.123473	0.805446	-0.00923609	-0.286738	1.28707	0.299123	-0.365081	0.149518	1.42991	-0.155808	-0.0928639	-0.015943	0.350322	-0.179727
b2279	-1.33192	-1.62191	-0.997443	-1.11161	-0.921441	-0.175545	-1.59505	-1.58139	-1.36794	-1.36043	-1.51158	-1.58862	-1.58976	-1.6	-0.623576	0.623576	-1.31564	-1.28256	-0.697237	-0.751387	-1.66468	-1.66369	-1.75337	-1.64653	-1.44214	-1.41746	-0.675696	-0.710628	-1.19716	-1.26436	-1.61394	-1.62099	-1.60042	-1.62125	-0.473932	-0.133475	-1.33167	-1.36273	-1.45192	-1.49323	-1.72105	-1.72086	-1.68307	-1.74389	-1.28248	-1.28795	-1.45885	-1.48493	-1.60328
b3321	-0.500868	-0.62684	-0.647077	-0.700726	-1.02741	-1.10876	0.245414	0.208777	0.451525	0.556693	0.543452	0.0836186	-0.173683	-0.218602	-0.12383	0.12383	0.162799	0.192521	-0.296736	-0.737652	0.012486	0.198162	-0.859989	-0.353421	-0.0176631	0.110531	-0.449977	0.0560267	0.173761	0.0406271	-0.590116	-0.362001	0.048893	0.134607	-0.338566	-0.122399	-0.72233	-0.843127	-0.160961	-0.911881	-0.39092	-0.448037	-0.0239346	-0.651675	-0.0838618	-0.2894	-0.259195	-0.36181	0.0537896
b2416	-1.45127	-1.08251	-1.19263	-0.768795	-1.66501	-1.20514	-0.135456	0.00808289	0.485665	0.390365	0.0892532	-0.0692175	0.540433	0.444451	0.0374602	-0.0374602	0.691313	0.280183	-0.106843	0.143346	-0.843253	-1.07405	-0.0621041	-0.102238	-0.0386766	-0.0970991	-0.208536	0.0804147	-0.094614	-0.100018	-0.584886	-0.399797	-0.289014	-0.479646	-0.238712	-0.24048	-1.66873	-1.70156	-1.62742	-1.67131	-1.67499	-1.67479	-1.67101	-1.73638	0.47156	0.256615	0.573133	0.569415	0.0828927
b3432	1.96691	1.66122	1.93398	2.02974	2.08412	2.20946	0.6144	1.17129	-0.0500662	0.619463	-0.0227973	-0.104297	-0.0683167	-0.0791694	0.00793377	-0.00793377	0.120391	0.155053	0.141916	0.576821	0.532819	0.433847	1.29288	0.411739	0.300283	0.206434	0.576523	0.955445	1.03106	1.05332	0.225474	0.773839	-0.0796212	-0.101709	1.35765	0.90181	0.136557	0.177408	0.354737	0.0763337	0.111378	0.149262	0.82481	0.566373	0.0830704	0.0773453	0.0966046	0.0581271	0.366173
b3453	1.94738	2.17824	0.729131	0.720429	2.38718	2.13009	-0.155024	-0.140652	-0.143121	-0.135289	-0.18479	-0.265658	-0.149456	-0.160233	0.00788808	-0.00788808	-0.139953	-0.105559	-0.229057	-0.284266	-0.228419	-0.227381	-0.322192	-0.209277	-0.0249538	0.000871642	0.235939	0.672612	0.401302	-0.0560744	0.927438	1.24781	1.06838	0.818426	0.22578	0.455475	-0.281826	-0.314119	-0.241165	-0.284359	-0.0708337	0.493047	0.246575	0.181939	-0.258116	-0.26379	-0.173957	-0.21212	-0.175668
b3234	0.277668	0.661632	-0.120413	0.0471857	0.416171	0.45358	0.189672	0.366475	-0.412424	-0.302162	-0.55473	-0.477473	-0.142653	-0.223773	-0.19069	0.19069	-0.260373	0.0116681	-0.0852546	0.0588462	0.0507091	0.0921448	0.0113649	0.202445	0.0597975	-0.0227746	0.0217522	0.726155	0.380788	0.0440564	-0.0584489	0.332332	-0.0653829	-0.447698	0.488461	0.147671	2.70333	2.44819	0.614389	1.04206	2.8293	2.95869	0.289586	-0.359125	-0.275537	-0.180448	-0.303068	-0.217466	-0.0333417
b3956	-1.814	-1.37985	-1.70815	-1.67094	-1.84189	-1.76576	0.0277581	0.222807	-0.28414	-0.371628	-0.244194	-0.305686	-0.413124	-0.353225	-0.0445917	0.0445917	-0.469768	-0.467084	-0.186536	0.0296333	-0.520684	-0.259392	-0.38097	-0.603232	-0.790285	-0.986499	-0.282115	-0.781981	-0.65562	-0.692314	-0.404761	-0.437335	0.216504	0.362879	-0.312901	-0.364229	-0.653944	-0.558854	-0.37581	-0.422023	-0.437507	-0.474099	-0.083431	0.062134	0.191331	0.231775	-0.129201	-0.250793	0.0883098
b3005	-0.921654	-1.00203	-0.802308	-0.804208	0.137641	-0.6845	0.20597	0.495603	0.398985	0.789195	0.674794	-0.461497	0.426328	0.737869	-0.394848	0.394848	0.536747	0.623322	-0.0493413	-0.110269	-0.214033	-0.750087	0.695852	0.519733	0.39412	0.67529	0.739071	1.24916	0.489067	0.023278	0.229643	0.734619	0.249142	0.0214623	0.274429	-0.569091	-0.152419	-0.0487754	0.21625	0.654816	0.606238	0.676977	0.503573	0.406197	-0.229412	0.0978978	0.0784051	0.115787	0.0344831
b1380	-0.767244	-0.875573	-0.822406	-0.459034	-0.399438	-0.33135	-0.213976	0.190925	-0.0195733	0.024605	-0.0513256	0.177657	-0.114284	-0.180117	0.0490906	-0.0490906	-0.353513	-0.191955	-0.261444	-0.290404	-1.22713	-1.42117	0.249937	0.109234	-0.112062	-0.0542975	0.0734784	0.0879367	-0.188245	-0.106648	-0.0326761	-0.0558031	-0.36349	-0.521128	-0.0108022	-0.465612	-0.106933	-0.337953	-0.260155	-0.296238	0.212585	0.0996125	-0.223053	-0.512545	-0.974929	-1.00271	-0.588978	-0.565497	-0.373678
b3306	-0.669315	-0.664695	-0.0428413	-0.0453325	-0.736982	-0.967151	0.206193	0.196804	0.583889	0.278482	0.541695	0.362432	0.829593	0.591133	0.0370924	-0.0370924	0.987426	0.930494	0.559284	0.275686	-0.104126	-0.245358	-0.490151	0.0635896	0.0671395	0.465851	-0.23308	0.17761	0.152648	-0.0302419	-0.154152	0.0156189	0.120726	0.0891568	-0.127651	-0.10317	-0.477953	-0.87534	0.0346546	-0.333352	-0.559994	-0.138839	-0.127873	-0.606318	0.452411	0.394673	0.824958	0.645193	0.0426522
b3340	-0.490602	-0.528567	-0.754384	-0.864426	-0.710509	-0.838446	0.104957	-0.192029	0.368602	0.21556	0.467997	0.176903	-0.401201	-0.19497	-0.0764463	0.0764463	0.107807	-0.0768302	0.0295762	0.14333	0.0357076	0.181799	0.22936	-0.333958	0.141555	-0.00829161	-0.345393	0.0908843	0.105721	0.247557	-0.443651	-0.00507445	0.0752093	0.423973	-0.0162061	0.0497532	-0.0517224	0.640869	-0.0135226	0.155099	-0.0410262	-0.0536305	-0.29522	0.0745679	0.390303	0.388403	0.203775	0.158469	-0.130902
b2421	-0.969315	-0.605164	-0.794817	-0.674561	-0.95172	-0.95599	-0.236598	-0.136777	0.215774	0.261167	0.0658254	-0.014976	-0.123032	-0.216356	0.102454	-0.102454	0.0771923	0.0335914	-0.159418	-0.502362	-0.263298	-0.312934	-0.560898	0.0481984	-0.295392	-0.474393	-0.0543456	-0.0668694	0.124288	0.143152	-0.148827	-0.138196	0.142226	0.22295	0.542518	0.058767	0.173243	0.0677761	0.105166	0.256667	0.141758	0.192	0.297637	0.0687438	-0.0303341	-0.0631975	-0.163394	-0.200645	-0.289784
b0571	-0.46537	-0.54807	-0.195028	0.407933	-0.268093	-0.387992	0.0913515	1.44119	-0.757875	-0.750117	-0.0705325	0.0961213	0.764752	0.637351	0.277259	-0.277259	-0.754737	0.158023	0.544414	0.154692	2.63581	2.5343	0.398033	0.417858	0.22414	0.101636	0.233433	0.0345422	0.45682	0.155358	0.361476	-0.755643	-0.255828	-0.277719	0.40712	3.16508	-0.305906	-0.310788	-0.224389	-0.102679	0.382094	0.321217	0.338263	-0.209295	0.0442821	0.605622	-0.0285973	0.388329	2.45732
b3247	-0.592592	-0.760565	-0.498813	-0.14511	-0.0576483	-0.308519	0.0820561	-0.00312513	-0.403448	-0.325696	-0.644638	-0.113175	-0.56059	-0.479116	-0.549886	0.549886	-0.303374	-0.0924838	-0.229002	-0.0844521	-0.346497	-1.21747	0.835666	0.0770661	-0.0951086	-0.33476	0.140651	0.0506998	-0.244786	-0.344982	0.728083	0.37578	0.0914708	-0.152575	0.624961	0.105734	0.134667	-0.0191728	0.0300731	0.210408	1.16654	0.0410998	0.52863	-0.113347	-0.357155	-0.0127176	-0.427384	0.397456	-0.175631
b2155	-0.698264	-0.664001	-1.24549	-1.2053	1.36653	0.772374	-0.713842	-0.793735	-0.320438	-0.330729	-0.148466	-0.158209	-0.570475	-0.689925	0.0537617	-0.0537617	-0.692686	-0.475943	-0.203166	-0.209005	-0.502878	-0.546049	2.44155	2.22949	0.990576	1.06553	1.81572	2.06678	0.492398	0.347778	0.252379	0.338496	0.0365141	0.0741231	0.434081	0.260123	-1.15749	-0.845967	0.98402	-1.04381	-1.20088	-0.0326291	-0.63636	-1.09861	-0.30312	-0.292467	-0.948948	-0.923962	-0.729633
b3403	4.45689	4.30167	4.14486	4.10983	4.71202	4.82771	0.742177	0.893389	0.209676	0.137864	0.469633	0.209248	0.282908	0.137428	0.00215225	-0.00215225	-0.976994	-0.686118	0.445551	0.730069	1.86839	1.97238	1.81989	1.30881	1.80708	1.82644	1.4538	1.77893	1.6592	1.37444	2.37198	2.5833	1.4805	1.49224	0.916915	0.971255	1.72395	1.7336	1.43881	1.19264	1.63824	1.58767	0.819927	0.58239	-0.107715	0.102337	-0.1655	0.211201	-0.0515381
b0376	-0.0344141	-0.117182	0.677008	1.04836	-0.0397169	-0.00290284	0.534408	0.566731	0.0949822	0.102795	0.495532	0.414465	0.876141	1.17276	0.00784808	-0.00784808	0.766675	0.801212	1.17102	1.11536	0.00989463	0.0109304	0.195016	0.308024	0.0281981	0.0539094	0.0677895	0.0322623	0.0416638	0.0636106	0.0632617	0.0558567	0.0774634	0.0555833	0.509467	0.480647	-0.043374	-0.0755809	-0.00281879	-0.0459005	-0.0495111	-0.0493164	-0.0456073	-0.109724	0.33809	0.871039	0.460325	1.09137	0.726188
b1002	4.7413	3.70868	4.75895	5.03606	3.25903	3.80721	1.12035	1.1037	-0.0369967	-0.0291641	-0.0444408	0.232055	-0.114359	-0.125129	0.00788064	-0.00788064	-0.104862	-0.0704903	-0.122944	-0.178161	1.2606	1.23033	0.822902	1.59656	1.44611	1.41178	1.31478	1.66587	1.4439	1.31499	1.89674	1.99468	1.55777	1.48172	1.03434	0.504538	-0.246639	-0.278909	0.202885	0.159534	-0.252788	-0.252593	0.3154	0.250777	-0.222946	-0.228616	-0.138844	-0.176982	-0.152841
b2502	0.43347	0.952497	0.896989	1.07203	1.56346	1.57346	0.141307	1.11858	0.402103	0.662696	0.48769	0.406276	0.87026	0.730432	0.00789499	-0.00789499	0.424212	0.893804	1.05805	1.09052	0.0099537	0.0109956	1.26561	1.01998	0.563199	0.470652	0.689915	0.583463	0.863284	0.417319	1.13531	1.12782	1.30868	3.63912	1.10302	0.0596584	2.3527	0.604931	2.99402	0.472015	0.709825	0.383995	2.45596	0.322987	1.02869	1.24404	0.83178	1.70207	0.664523
b0149	-1.0363	-0.673534	0.0828415	1.42751	1.5343	-0.156328	0.176127	0.360649	-0.0510874	1.04875	1.18567	-0.00782246	0.574178	0.119856	0.069346	-0.069346	-0.217133	-0.073493	0.239582	2.15833	-0.536821	-1.00115	1.69469	1.05727	0.975694	1.21034	0.0459104	0.109406	1.85609	0.248529	0.348044	0.327306	0.150216	-0.0217709	0.538572	-0.20968	3.05887	3.09103	1.84977	1.76997	2.76401	2.64316	0.430067	-0.16729	1.56893	0.367718	0.304477	1.00917	-0.010372
b0150	-0.943406	-0.951784	-0.81175	-1.12074	-0.863774	-0.941746	0.0630277	0.0559881	-0.35854	-0.195299	-0.0923802	0.198922	-0.163733	-0.121741	0.138704	-0.138704	-0.112096	0.215373	-0.138144	0.105848	-0.278225	-0.490816	0.0354475	-0.394053	-0.789469	-0.694268	-0.368321	-0.636431	0.0134261	-0.332646	-0.0751103	-0.168701	-0.0743785	-0.0558701	-0.192012	-0.0837869	-0.207192	-0.127007	-0.270835	-0.140434	-0.14645	-0.370963	0.224999	0.210654	-0.281924	-0.193769	-0.088666	0.013909	0.139297
b1922	0.489831	0.406957	4.16197	4.15414	-0.212853	-0.176411	-0.0912327	-0.0770291	1.33453	1.46634	1.66877	1.18804	1.43931	1.14055	0.00779593	-0.00779593	0.479056	0.513348	0.0835624	-0.135371	-0.16374	-0.162715	-0.256312	-0.144834	0.0280124	0.484255	-0.106406	-0.141592	1.6781	1.57194	0.837699	0.654127	-0.0968236	-0.118496	1.07488	0.469881	-0.216473	-0.248346	-0.176327	-0.218973	-0.222547	-0.222354	-0.218683	-0.282127	-0.144729	-0.150336	0.295203	0.550471	0.281269
b2687	-0.826434	-1.43007	-0.797903	-0.625795	-1.20973	-1.08842	0.163653	0.14445	0.229516	-0.273947	0.101219	-0.0837685	-0.155688	-0.108506	0.0171949	-0.0171949	-0.0975726	0.188669	-0.183706	-0.362751	-0.7642	-0.692875	-0.0655014	0.309673	0.518658	0.509152	0.662325	0.786163	0.855066	0.670233	0.467044	-0.0391826	0.0227268	0.257893	0.384881	0.452759	-0.384723	-0.0978401	0.126689	0.291217	-0.895602	-0.0647054	-0.290347	-0.321138	-0.270259	-0.193305	0.158829	0.211384	0.384485
b3744	-1.8399	-1.08902	-1.13854	-1.18401	-1.6291	-1.70025	-0.423474	0.0305162	-0.0732802	-0.393109	-0.71839	-0.0380443	0.199128	0.239835	0.100733	-0.100733	-0.586547	-0.319741	0.0604112	0.216557	-1.20525	-1.63096	-0.73931	-0.787625	-1.13864	-1.19495	-1.05795	-1.00872	-0.68118	-0.896353	-0.82043	-0.853503	-0.792564	-0.682218	-0.41226	-0.963283	-0.503478	-0.992238	-0.271707	-0.295848	-0.644011	-0.63693	0.631113	0.387724	-0.360037	-0.189526	-0.384051	-0.214957	0.0563736
b1189	0.0558332	0.368078	-0.139225	-0.47218	0.963001	0.497576	-0.790636	-0.619205	-0.232939	-0.417136	-0.467067	-0.404783	0.0277808	-0.859434	-0.293028	0.293028	-0.488231	-0.924861	-0.74595	-1.05072	0.068596	0.0330207	-1.72357	-1.61059	-1.61139	-1.5856	-1.57168	-1.60731	-1.5291	-1.50707	-1.57622	-1.58364	-1.56197	-1.58392	-1.40739	-1.4362	-1.68318	-1.71549	-0.948129	-1.05838	-1.35575	-1.26536	-0.283653	-1.23317	-0.743801	-0.921023	-0.902414	-0.933472	0.289501
b3318	-0.645637	-1.08975	0.133654	0.179679	-0.742297	-0.94317	-0.17679	0.434621	1.13986	0.749395	1.32287	-0.339781	0.712441	0.407531	-0.307044	0.307044	0.595304	0.779013	-0.154483	-0.421462	-0.45054	-0.0331885	-0.606368	-0.292273	0.634595	0.686529	0.445037	1.11301	1.33135	1.07241	-0.0980244	0.220671	0.33741	-0.12903	0.0947142	0.664838	-0.0859387	-0.390692	-0.179599	-0.792621	-0.65049	-0.788428	-0.171383	-0.505183	-0.383207	-0.306067	0.229157	-0.301833	0.550462
b4359	-0.911502	-1.07433	-0.651065	-0.800577	0.0321234	-0.291318	-0.211513	-0.196992	-0.931508	-0.923623	1.48335	-0.661727	-0.937886	-0.948738	-0.732351	0.732351	-0.692034	-0.392572	-0.834706	-0.425432	-1.0174	-1.01636	1.38773	1.50236	1.50155	1.07181	1.19155	1.15544	-0.629694	0.716159	0.995891	0.988367	-0.661956	-0.684077	-0.950327	-0.979282	1.42223	1.30916	0.390272	0.581801	1.07501	1.00195	-0.334613	-0.792501	-0.504058	-0.493122	-0.705711	-0.314052	-0.537509
b0882	-0.223471	-0.570234	0.256212	-0.164114	-0.89503	-1.04125	-0.765622	-0.574693	-0.395468	-0.665264	-0.462339	-0.960575	-0.640044	-0.735609	-0.397877	0.397877	-0.180361	-0.312774	-0.680274	-0.599207	-1.27755	-1.30089	-0.52256	-0.70484	-0.859922	-0.856895	-0.115212	-0.133178	-0.120834	-0.171042	-0.726728	-0.636875	-0.828297	-1.04416	-0.620063	-1.07633	-0.955862	-1.12286	-0.976488	-1.02276	-0.0749172	-0.679256	-0.308715	-0.735059	-0.824065	-0.893944	-1.12018	-0.951894	-0.907996
b3253	0.832178	-0.274201	0.351654	0.753662	0.0566975	0.18199	0.00800596	0.11789	-0.701196	-0.539318	-0.513001	-0.524753	-0.404746	-0.415646	0.130697	-0.130697	-0.784805	-0.905128	-0.446773	-0.104783	-0.472484	-0.0345791	-0.159538	0.409209	-0.169521	-0.298395	0.313463	-0.0899652	-0.175846	-0.0771127	-0.425629	-0.287604	-0.6745	-0.430986	-0.130629	-0.225179	-0.481322	-0.82964	-0.497523	-0.219192	-0.0433792	0.42604	0.277775	-0.569945	-1.23678	-0.80522	-1.13985	-0.714868	-0.47326
b1583	-0.741391	-0.821427	-0.673605	-0.675495	-0.41732	-0.471663	0.307107	0.0505938	-0.350738	-0.343092	-0.070947	-0.785335	-0.365299	0.0688073	0.151493	-0.151493	-0.817551	-0.382564	-0.880204	-0.933145	-0.834888	-0.83389	-0.0724687	0.177987	-0.319305	-0.441876	0.568156	0.377338	0.0992653	-0.568321	-0.687439	-0.69461	-0.136883	-0.502066	0.0610661	-0.555625	-0.740104	-0.732155	-0.914693	-0.956066	-0.716581	-0.226532	-0.547615	-0.610064	-0.557522	-0.563034	-0.771505	-0.808245	-0.0807659
b0004	-1.32645	-1.14737	-0.632587	-0.49612	-1.57198	-1.64752	-0.0529967	-0.00150856	-0.6846	-0.54043	-0.728595	-0.172284	-0.315333	-0.27435	-0.190766	0.190766	0.190704	0.313914	-0.426183	-0.248847	0.0796467	-0.0470612	-0.752628	-0.295768	-1.30365	-1.29925	-0.510498	-1.12378	-0.855091	-0.771404	-1.13629	-1.24917	-0.501147	-0.568996	0.30664	-0.0589212	0.131677	-0.276546	0.0184358	-0.0530284	-0.427487	-0.375127	0.136972	0.287276	-0.408747	-0.268047	-0.315083	-0.283037	-0.160138
b3430	2.0116	1.78324	1.55612	1.75003	1.98571	2.17856	0.561739	0.860996	-0.0782569	-0.00682284	-0.651777	0.00684629	-0.638038	-0.701137	0.114063	-0.114063	-0.82451	-0.98773	0.307684	0.720746	0.381991	0.0669838	1.07176	0.584201	-0.481748	0.271521	0.668073	0.203142	-0.388428	-0.523686	0.74028	0.690604	0.358727	0.0424358	1.08608	0.696469	0.388203	-0.0464833	0.358797	0.131728	0.4586	0.455684	1.15538	1.05115	0.130639	0.276134	-0.155055	0.0435726	0.342034
b3314	-1.01926	-0.588522	-1.28076	-1.27344	-1.39234	-1.53806	-0.195756	-0.622854	0.151656	-0.0477811	0.248847	0.250596	-0.0997142	-0.0716647	0.0561697	-0.0561697	0.167188	-0.246103	-0.0906351	-0.712255	-0.348579	-0.00325178	0.00548292	-0.625088	-0.35326	-0.203211	-0.588081	-0.304024	-0.325039	-0.263194	-0.630517	-0.67139	-0.363706	-0.43355	-0.436757	-0.193103	-0.661474	-0.00960476	-0.176667	0.110202	-0.5254	-0.286204	-0.0107951	0.349873	0.150417	-0.115379	-0.293529	-0.142192	0.0380362
b2569	-0.545053	-0.632286	-0.843923	-0.782821	-0.5259	-0.732848	0.105904	0.214144	0.108882	0.0279234	-0.0233831	0.323667	-0.098576	-0.0944316	0.0120823	-0.0120823	0.0844446	0.181066	-0.179363	0.28701	-0.0251252	-0.221459	0.304184	-0.0656162	-0.34785	-0.230355	-0.0693932	-0.259878	-0.175832	-0.251992	0.10275	0.325791	0.0654792	-0.029839	0.125978	-0.0977829	0.645836	0.642502	0.294638	0.289348	0.694935	0.594047	0.56874	0.496676	0.0102844	0.243924	-0.233644	-0.102779	0.118111
b2080	0.316929	-0.616718	0.624254	1.29537	1.15308	1.34426	0.776008	0.80144	-0.211473	-0.287966	0.135877	0.0561371	-0.159431	-0.243137	0.0737273	-0.0737273	-0.215825	-0.182186	-0.121113	-0.44102	-0.826602	-0.825606	0.295947	0.0360883	-0.197553	0.240286	0.227404	0.239784	0.157882	-0.1009	0.69935	1.04947	0.777781	0.9	0.595724	-0.265296	0.0514768	-0.03176	0.602162	0.418487	1.0706	0.828009	0.414426	-0.397155	-0.855067	-0.860502	-0.204974	-0.0655928	0.231373
b2114	-0.548985	-0.388752	-0.519006	-0.335234	0.855678	-0.922343	-0.137174	-0.292701	-0.0666225	-0.0664391	0.274972	0.112909	-0.327265	-0.329915	0.0878142	-0.0878142	-0.137281	-0.238169	-0.159306	-0.207654	-0.565377	-0.499843	0.3032	-0.14155	-0.0445421	-0.128691	-0.337461	0.245105	-0.471516	-0.602155	-0.225052	0.15296	0.199326	0.123934	-0.0391157	0.294983	0.186435	0.42708	-0.0667032	-0.0559965	0.119401	0.02367	0.123994	0.0294473	-0.423812	1.65055	-0.156392	-0.0597794	-0.0769563
b0954	0.102569	0.374304	0.336866	0.370089	0.00933497	0.0593937	-0.154352	-0.209358	0.0729201	0.00252708	0.333425	0.174203	0.0945906	-0.00416702	-0.0930884	0.0930884	0.369539	0.172193	-0.176901	-0.252924	0.269241	0.30521	0.473589	0.307135	0.570817	0.631015	0.202205	0.603419	0.698207	0.67299	0.456411	0.781554	0.633764	0.965795	-0.0281167	-0.0502621	-0.175943	-0.0729794	0.0196826	0.218614	0.303571	0.232801	0.106938	0.00348202	-0.278622	-0.0954537	-0.125974	0.0192339	0.178788
b3309	-0.816798	-0.544445	-1.08956	-0.896885	-0.949977	-1.17689	-0.0940075	-0.328889	-0.274839	-0.178256	-1.16242	-0.226189	0.13511	0.2408	0.0951639	-0.0951639	0.262644	0.435239	0.534474	0.250596	0.00240383	-0.0700513	-0.649574	-0.691483	-1.34359	-0.932285	-0.295401	-1.52025	-1.25698	-0.967636	-0.496561	-0.60383	-0.0420901	-0.354033	-0.327091	-0.00633767	-0.585302	-0.256992	-0.0608168	-0.0136473	-0.76802	0.0989932	-0.305042	-0.0579841	0.343109	0.273958	0.201375	0.0216357	0.137439
b4043	0.00610184	0.00952917	0.181165	0.225353	0.196084	0.186838	0.19392	0.657874	0.00347119	0.118006	-0.135877	0.121255	0.269083	0.324594	-0.0842706	0.0842706	-0.013996	0.356744	0.349396	-0.126085	-0.652703	-0.701184	-0.20956	0.219024	-0.126594	-0.31743	0.00450641	0.099257	0.238541	-0.00372714	-0.00407842	0.269543	-0.0727348	-0.17823	0.417146	-0.0899893	-0.0446165	-0.604869	0.0153687	-0.0129718	0.0458392	-0.00892749	0.113086	-0.335543	-0.0796401	0.0773546	0.153339	0.15066	0.153644
b0929	-0.344538	0.11556	0.366317	0.28545	0.312172	0.494888	-0.466534	-0.372089	0.0343319	0.423378	-0.135693	-0.571331	-0.544857	-0.371413	-0.289368	0.289368	0.111499	-0.0461611	0.18355	0.0587425	0.0126628	-0.191739	-0.314869	-0.501179	-0.05638	-0.476024	-0.573366	-0.660585	-0.48422	-0.154315	-0.495974	-0.458821	-0.327621	-0.476033	-0.619861	-0.271232	-0.934397	-0.217939	-0.629587	-0.163002	-1.58889	-0.529405	-1.01523	-0.724467	0.456401	0.255813	0.00177615	0.140766	-0.415436
b0006	-0.429718	-0.747374	0.155962	0.339352	0.0313249	-0.20703	0.669928	0.706223	0.0603098	0.0873636	-0.23405	0.586188	0.505986	0.533412	0.127784	-0.127784	-0.717875	0.507262	0.233616	0.51734	0.41928	0.0276722	0.306843	0.643121	-0.288449	-0.256728	0.183948	0.0351643	-0.173032	-0.453885	0.304192	0.0683287	0.0807491	-0.0385036	0.538675	0.128437	-0.802686	-0.387042	-0.107455	-0.197145	-0.042647	-0.270134	0.36314	0.291153	0.00138545	0.449395	0.491824	0.658588	0.707072
b3029	-1.42667	-1.50905	0.358914	0.127398	-1.07237	-0.650048	-0.338214	0.11215	-0.481228	-0.68771	-0.65965	-0.606519	-0.849464	-0.484238	0.119001	-0.119001	-0.886413	-0.775427	-0.778828	-0.780287	-1.08243	-1.59219	-0.844923	-0.549959	-0.30077	-0.397727	0.0374503	0.127406	-0.732651	-0.390137	-0.174533	0.375404	-0.285478	-0.805516	-0.533551	-0.768002	-1.09565	-1.54462	-0.579577	-1.00266	-0.262284	-0.386902	-0.240065	-0.810581	-0.97952	-0.677629	-0.61277	-0.460867	-0.447796
b2557	-0.572584	-0.0877648	-0.23489	-0.168248	0.00473584	-0.126357	-0.231459	-0.05161	-0.000512087	0.033875	-0.200054	0.242649	0.0202212	-0.0569486	0.120119	-0.120119	-0.198159	0.195414	0.147601	-0.0272159	-0.18527	-0.226066	0.34125	-0.00390802	-0.314349	-0.226242	-0.198704	-0.32168	0.0273193	0.805929	0.0701619	-0.0702901	-0.0213089	0.0883321	0.191145	-0.130253	0.999438	0.74194	0.586293	0.645452	0.886128	0.917833	0.850848	0.67935	0.331288	0.571102	0.318489	0.293033	0.277863
b4397	-0.243541	-0.465957	0.509381	0.713584	0.665847	0.543527	0.57746	0.48826	-0.0687242	-0.0275069	-0.0281139	0.378257	0.635631	0.413914	-0.0950561	0.0950561	0.305075	0.476612	0.228973	0.0894067	0.496698	-0.23958	0.194936	-0.0209537	0.135823	0.385832	0.252699	0.315367	1.11809	0.938438	0.589284	0.37172	0.0430261	-0.177249	0.906714	0.825982	-0.317776	-1.15862	-0.0167875	-0.407918	-0.258593	-0.83588	0.547912	-0.426947	-0.127996	0.100691	0.13407	0.0959671	0.444688
b0452	-0.633101	-0.715535	-0.272011	0.0656318	-0.263263	-0.334721	-0.493607	0.0539529	-0.374616	-0.366817	0.288374	0.20721	-0.187907	-0.0204683	0.248845	-0.248845	-0.501042	-0.466851	-0.0973131	0.156539	-0.459552	-0.458518	0.212371	-0.211964	-0.493814	-0.545114	-0.292453	-0.271688	0.0433558	-0.249559	0.323397	0.315946	-0.0532057	-0.0751388	-0.121164	-0.293575	1.21925	1.23542	1.35928	1.08012	1.58797	1.38557	0.535778	-0.273829	-0.287385	-0.357204	0.367292	0.328971	-0.138773
b3210	-0.736856	-0.820507	-0.451217	-0.140002	-0.465154	-0.358979	-0.581942	-0.306378	-0.546297	-0.538407	-0.542112	-0.623634	0.325066	-0.623411	0.00795487	-0.00795487	-0.602988	-0.568355	0.485029	-0.0691507	-0.692095	-0.691049	-0.39344	-0.27941	-0.673609	-0.647645	-0.48285	-0.518755	-0.304298	-0.0286507	-0.49848	-0.505963	-0.623863	-0.645955	-0.463242	-0.366712	-0.606276	-0.584447	-0.458395	-0.631185	0.146119	0.0723452	-0.441179	-0.812967	-0.650501	-0.588085	-0.243759	-0.28228	-0.639168
b2942	-1.31822	-0.908075	-1.28201	-1.19371	-0.743247	-0.710111	0.0666077	-0.115721	-0.106595	-0.245394	-0.346997	0.276857	0.628713	0.864909	-0.130865	0.130865	0.00494979	0.440916	0.483798	0.218481	0.105235	-0.0592152	0.263225	-0.0904999	-0.667165	-0.790856	-0.075748	-0.81974	-0.670213	-0.802031	-0.430927	-0.568671	-0.233477	-0.209035	-0.26068	-0.17056	0.433854	0.426943	0.299578	0.217828	0.597891	0.547277	0.314765	0.392268	0.609012	0.691835	0.507879	0.248177	0.247179
b2743	0.609097	-0.144807	-0.0304399	0.304378	-0.319371	-0.28304	0.260044	-0.149921	-0.0340447	0.0244338	-0.262253	-0.34182	-0.26317	-0.273774	0.0077911	-0.0077911	-0.0942452	0.0438442	-0.341458	-0.395714	-0.097862	-0.246653	-0.432963	-0.0688112	-0.0899304	-0.0644568	-0.113539	0.050782	0.0127684	0.0345503	0.127438	-0.0121889	0.246047	-0.180143	0.403833	0.59131	-0.393317	-0.425036	-0.35336	-0.395805	-0.399362	-0.39917	-0.395516	-0.45865	-0.37002	-0.375595	-0.287275	-0.324807	0.58742
b1095	0.257224	0.131089	-0.486598	-0.731164	0.471206	0.174639	0.024835	0.191255	0.30613	0.062536	-0.121513	0.497989	0.423107	0.446862	-0.0517325	0.0517325	0.308673	0.439647	0.225601	0.29543	0.718789	0.874117	-0.0143418	-0.231193	-0.466664	-0.522652	-0.369568	-0.578637	-0.490642	-0.525581	-0.424458	-0.478457	-0.237802	-0.147629	-0.208353	-0.113419	0.668318	0.658039	0.147022	0.30631	0.802696	0.679674	0.235649	0.183635	0.312789	0.412127	0.249797	0.355183	0.288536
b0811	0.630369	0.0815674	1.0406	0.797915	0.611703	0.616722	-0.0811012	0.084323	-0.583127	-0.63311	-0.0826708	-0.177205	-0.427019	-0.392556	0.108853	-0.108853	-0.55857	0.14785	-0.360319	-0.673096	-0.326748	-0.00259542	-0.740061	-0.111065	0.1534	-0.019765	0.0372505	0.379413	0.171037	-0.0979178	0.059295	0.301057	-0.36061	-0.347607	0.0321537	-0.046632	-0.633793	-0.936809	-0.864738	-0.946122	-1.0579	-1.17107	-0.286212	-0.641993	-0.93967	-1.08278	-0.290609	-0.527148	-0.333271
b1982	0.0516072	0.216093	0.821068	1.16655	0.743358	0.377833	0.312793	0.447563	0.0123833	0.302305	0.434909	-0.168385	0.382197	0.312539	0.0608106	-0.0608106	0.0155778	0.214944	0.548154	0.459572	-0.713524	-0.712481	1.40912	0.883056	0.81911	0.885401	1.04698	1.20592	0.999426	1.17654	0.884943	0.615489	0.637392	0.48155	1.04367	0.271869	0.763336	0.404326	0.185087	0.663574	0.472266	0.842042	1.07643	0.780655	-0.48638	-0.147199	0.129148	0.429674	-0.448611
b2573	-0.0338058	-0.115049	0.535027	1.28963	-0.0390135	-0.00285241	0.297066	0.647898	0.694642	0.94658	0.677239	0.308906	0.384436	0.866236	0.00771088	-0.00771088	0.737541	0.739985	0.00909685	-0.0449944	0.138074	0.704498	-0.0821277	0.0284863	0.851527	1.23579	1.20044	0.695248	0.367435	0.808909	1.16209	0.793874	0.815423	0.851004	1.29547	1.15214	-0.0426048	-0.0742254	-0.00276983	-0.0450858	-0.0486312	-0.04844	-0.0447979	-0.107732	-0.0193791	-0.0249377	0.0631216	0.0256987	1.9667
b3930	0.148538	0.0658088	0.00522727	0.00328442	-0.122173	-0.0855233	0.699669	0.801283	0.510975	0.518806	-0.0294497	-0.10976	0.771143	0.922609	0.00782383	-0.00782383	0.0150914	0.0492645	-0.0734153	-0.128236	0.382022	0.989362	0.447452	0.652775	-0.054558	-0.0289567	0.112808	-0.0264025	1.13237	0.29623	0.119377	0.111988	1.29732	0.400939	0.466228	0.505929	0.119238	0.0870553	-0.0854396	-0.128328	0.755486	0.536397	0.96119	0.681687	-0.102272	-0.107905	-0.0186893	-0.0565951	1.10832
b1204	-0.420213	-1.49409	-0.0607309	-0.0188533	-0.905729	-0.97518	-0.0307113	0.0137982	0.206043	0.418096	-0.842478	-0.0863519	0.236379	0.563229	0.0419828	-0.0419828	0.295795	0.801232	-0.548728	-0.557401	0.16423	0.091338	-1.29414	0.0671826	-1.13768	-0.589208	-0.197068	-1.44375	-0.161951	-0.839807	-0.172968	0.488406	-0.0363859	-0.268377	0.298115	-0.114937	-0.537924	-0.926938	-0.572672	-1.53189	-0.803123	-1.24174	-0.0315633	-0.709691	-0.613594	-0.305161	0.0590174	-0.172924	0.543869
b0166	-1.69898	-1.21073	-1.41693	-1.32071	-1.5486	-1.59523	-0.321636	-0.344293	0.367219	-0.330488	0.0803968	-0.186689	-0.0586219	-0.356312	-0.0678681	0.0678681	0.617676	0.281153	0.312678	-0.0795287	-0.160869	-0.168028	0.0314364	-0.454627	0.023622	0.0143516	-0.323079	0.0667076	0.345787	0.571718	-0.262045	0.37535	0.140173	-0.0174326	-0.238567	0.134895	-0.71539	-0.550027	-0.220664	-0.198014	-0.277461	-0.159258	-0.117935	-0.554372	0.507331	0.176704	0.16195	0.240957	-0.0143221
b3065	-0.0283998	-1.40409	0.384284	0.359247	-0.281228	-0.361352	1.4351	1.3105	1.22865	1.62148	1.04715	-1.34738	0.53186	0.105977	-0.155626	0.155626	1.09055	1.54525	-0.224104	-0.172733	-0.287043	0.139158	0.540702	0.835538	0.845698	1.15812	1.15079	0.491099	0.978114	1.1105	0.70123	0.643357	1.27384	1.18167	1.61242	1.05613	-0.209282	0.0404067	0.604481	-1.19823	0.430113	0.0559141	0.232145	-0.790141	-0.9208	-0.688388	0.295113	-0.831795	1.1722
b2414	0.130308	0.08139	0.0354674	-0.281065	0.267882	0.169659	-0.146982	0.0378733	0.28013	0.158534	-0.244707	0.619729	0.293036	0.186869	0.0256579	-0.0256579	0.567846	0.389288	0.345577	0.288643	-0.0473074	0.29835	0.00372918	0.105333	-0.214878	-0.214189	0.0466636	-0.268021	-0.21669	-0.205741	-0.313832	-0.326888	0.186806	0.292033	0.203081	0.168351	0.354114	0.0960852	0.382673	0.194583	0.18379	0.0672732	0.323802	-0.0124201	0.594029	0.293125	0.221404	0.27438	-0.0355869
b3802	0.208122	0.252516	0.171542	0.275783	0.36097	0.374065	0.176328	0.147078	-0.0374011	0.110869	0.156144	-0.290993	-0.247619	-0.271965	-0.08741	0.08741	-0.464966	-0.300341	-0.560083	-0.438379	0.0307152	-0.299756	0.45406	0.0811027	0.443251	0.381877	0.376095	0.786182	0.294262	-0.104514	0.583675	0.452636	0.269938	-0.128632	0.462627	0.31804	0.0347267	-0.431916	1.12029	0.537901	-0.15694	-0.588222	0.970744	0.880844	-0.709669	-0.35863	-0.547099	-0.680498	0.13637
b0961	-0.757994	-0.839392	0.0122155	0.0102702	-1.12745	-1.09159	-0.848274	-0.220327	-0.621888	-0.497558	0.475639	-0.682951	-0.925691	-0.936205	0.00783284	-0.00783284	-0.0697976	-0.0356289	-0.638677	-0.840526	-0.880365	-0.713367	-1.0729	-0.25583	0.139739	0.130849	-0.0882144	0.519823	0.802602	0.140542	-0.560804	-0.496738	-0.437179	-0.458829	-0.438294	-0.00618037	-0.490564	-0.833683	-0.436098	-0.887053	-0.406169	-0.746796	-0.336365	-0.400031	-0.586974	-0.714711	-0.778976	-0.816355	-0.313968
b3724	0.491004	0.40832	0.471078	1.75601	0.551873	0.588685	0.465963	0.77547	0.288027	0.295794	0.848489	0.767629	0.344406	0.808333	0.00777112	-0.00777112	0.180257	0.408302	0.00916785	-0.0453514	0.68783	0.688867	-0.0827879	0.89262	0.627853	0.527479	0.714958	0.993075	0.524009	0.42769	1.07953	1.07209	0.851346	0.555265	1.49986	0.671253	1.00219	0.279477	0.0568957	0.0141921	0.217088	0.217281	0.309342	-0.0725782	-0.0195313	-0.0251341	0.0636042	0.0258979	0.765848
b3990	-0.142271	-0.2259	-0.871385	-0.87334	-0.966518	-0.929601	-0.139599	0.730329	0.503582	1.28443	0.348941	-0.0335072	-0.422757	-0.837685	-0.118275	0.118275	-0.0146417	-0.298933	-1.04282	-0.677574	-0.240535	-0.656548	1.39602	1.10984	0.753502	0.946761	0.951517	1.03502	0.684907	0.890078	0.870142	0.802242	0.657215	0.531405	1.19277	0.0189094	0.264958	-0.612889	0.0587845	-0.769473	0.0388259	-0.377445	-0.493873	-0.787024	-0.573411	-0.397215	-0.262968	-0.477508	0.134275
b1000	0.400008	0.0558469	0.0513311	0.501006	0.0742445	0.622073	0.553617	0.705162	-0.463742	-0.212183	-0.723778	-0.665568	0.0419964	0.0745682	0.0505569	-0.0505569	-0.888471	-1.09951	-0.571056	-0.684227	-1.24427	-1.24324	0.135232	-0.0182453	0.323668	0.194914	0.259633	0.207021	0.412525	0.00688001	0.24255	0.284452	-0.453686	-0.978839	-0.136373	-0.821811	-1.40281	-1.43489	-1.36241	-1.40533	-1.33782	-1.33763	-1.40504	-1.46889	-1.37925	-1.38489	-0.413209	-0.843369	-0.0214771
b0405	-1.07696	-1.15962	-0.111645	-0.41814	-0.930748	-0.893902	-0.545166	-0.530775	0.169364	-0.0364892	0.395869	0.1604	0.000984129	0.0823747	0.555726	-0.555726	-0.397774	0.0950685	-0.350618	-0.368262	-0.0285461	-1.01942	-0.369548	-0.776014	-0.144952	-0.328859	-0.607467	0.000139479	0.565241	-0.0628791	-0.621581	-0.563314	-0.666142	-0.824331	-0.589383	-0.618164	-0.838131	-1.0462	-0.927411	-0.712046	-0.89697	-0.896775	-0.620073	-0.915002	-0.402953	-0.205712	-0.28006	-0.0306558	0.373701
b0809	-0.969049	0.396563	0.526247	0.417817	0.291434	0.256554	-0.34791	0.287365	0.195841	-0.513875	0.389058	0.335924	0.191233	0.140217	0.096623	-0.096623	0.0392624	0.300682	-0.144297	0.292887	-0.176199	-0.325343	-0.0144897	-0.423667	0.0158389	-0.0883477	-0.705465	0.110468	0.614877	0.174793	-0.38107	-0.823598	-0.65663	-0.543966	0.187699	0.00408816	0.030055	0.110061	0.210807	0.0127605	0.566924	0.704903	0.544248	0.269977	-0.287467	-0.416728	-0.19084	-0.122886	-0.29529
b2095	3.02522	2.73301	3.13199	3.16276	2.6477	2.80544	0.463728	0.50263	-0.936875	-0.851367	-2.31571	-0.782343	-0.951804	-1.18643	0.0775363	-0.0775363	-2.62534	-2.18085	-0.285408	0.0959601	0.105045	0.0822533	-0.193975	0.163128	-0.132316	-0.291142	0.730369	-0.931978	-0.591604	-0.201408	0.874883	0.447409	-0.466688	-0.464974	-0.806197	-0.958141	-2.88881	-3.50342	-1.95084	-2.08703	-4.66693	-4.66674	-1.81155	-1.80143	-0.918558	-0.840359	-1.42626	-1.18437	-1.06614
b3986	-1.26919	-1.94613	-0.032918	-0.44525	-0.614627	-1.22976	0.679039	0.975017	1.25485	1.27229	0.451106	-0.458699	0.242654	-0.261105	-0.133575	0.133575	1.10561	1.55593	0.542961	-0.0925069	-0.757029	0.234973	-1.50472	0.423837	0.906729	1.07882	0.468155	1.07413	1.10792	1.02619	0.551243	0.578701	0.94908	0.703048	0.997489	0.634879	0.291227	0.311119	0.0136605	-0.429785	0.306278	0.0263077	0.583167	-0.858705	-0.140407	0.350805	0.545302	-0.701603	0.612843
b3315	-0.972638	-0.765829	-1.17961	-1.07845	-0.95909	-1.43165	-0.00876787	-0.247708	0.403563	0.347561	-0.045726	0.0820779	0.105155	0.0538872	0.134542	-0.134542	0.469202	0.091945	-0.0455084	-0.295845	-0.489966	-0.12483	-0.462442	-0.611023	-0.454809	-0.407134	-0.592517	-0.521534	-0.753498	-0.00367033	-0.245825	-0.317684	-0.401335	-0.0327912	-0.291003	-0.515652	-0.694448	-0.825962	-0.741701	-0.603277	-1.04998	-0.553061	-0.642963	-0.527141	-0.0592067	-0.0658483	0.291517	0.0874574	-0.231368
b2388	0.159516	-0.171764	-0.0901069	-0.048437	-0.256961	0.0261609	0.0187606	-0.0525466	-0.624198	-0.40262	-0.882022	-0.202685	-0.0322698	-0.394495	0.0219491	-0.0219491	-0.804955	-0.499077	-0.28045	-0.26153	0.549367	0.649787	-1.27776	-0.933771	-0.942767	-0.640742	-0.905382	-1.07955	-0.959574	-1.19392	-0.378646	-0.294187	-0.951557	-1.09885	-0.413663	-0.649354	1.27391	1.16103	0.733798	1.07539	1.23077	1.25718	1.09924	1.38918	-0.68192	-0.670091	-0.616769	-0.50644	-0.615334
b2026	-0.790947	-1.88448	0.564857	0.715901	-1.57067	-1.46916	0.765048	1.38452	0.523112	0.541216	0.337828	0.441135	0.712372	0.682	0.321432	-0.321432	0.386899	0.581383	0.285534	-0.450807	-0.558002	-0.92193	-0.550934	-0.443495	-0.103406	0.28857	0.163738	0.527736	0.406403	0.0550431	0.217972	-0.228852	0.100979	0.214307	0.271806	0.21446	-0.475875	-0.817083	0.211484	0.0356609	-0.302305	-0.415497	-0.140961	-0.821261	-0.373831	-0.0986498	0.283353	0.490335	0.355167
b3064	0.659828	-0.537635	-0.336334	-0.104494	-0.346543	-0.507025	-0.353358	-0.292061	-0.0757749	0.0325116	-0.996893	-0.45869	0.294748	0.23344	0.051859	-0.051859	-0.112747	0.406094	0.0361382	0.196259	2.10969	-1.06705	-0.658577	-0.874405	-0.756886	-1.00553	-0.739993	-0.312436	-0.0431656	-0.654671	-0.823636	-0.831073	-0.306458	-0.75226	-0.284823	-0.468596	-0.276137	-0.599094	0.0239239	-0.289044	-0.00616722	-0.0361033	-0.117465	-0.973263	0.0534891	0.14852	0.0960162	0.157202	-0.0770695
b0085	0.291696	-0.605557	-0.384443	-0.158955	-0.0224099	0.212251	-0.315137	0.274079	-0.582677	-0.24757	-0.910832	0.184877	0.0743091	0.246105	0.25444	-0.25444	-0.307992	0.285012	-0.0375235	0.0620966	-0.236436	-0.74316	0.378744	-0.0722235	-0.550996	-0.471118	0.191577	0.299715	0.0692624	-0.0143041	0.00459306	-0.49133	-0.491973	-0.291527	0.208654	-0.34303	0.711705	0.477157	0.362301	0.225363	0.400091	0.510112	0.0365516	-0.287123	-0.0450111	0.116481	0.11892	0.617622	0.201588
b2038	0.166456	-0.464537	1.59933	1.38383	0.460125	0.818549	0.00128938	0.455556	-0.438802	-0.431107	-0.526587	0.12432	-0.515949	-0.221909	-0.0319822	0.0319822	-0.379127	-0.345282	-0.329555	0.465229	-0.28921	-0.288185	0.950348	0.477382	0.128539	0.154161	-0.193229	-0.0576812	0.111933	0.133794	0.0714354	0.0640664	-0.539123	-0.560623	0.131213	0.102647	0.727468	1.08478	-0.372006	-0.101852	0.500066	-0.491654	-0.659979	-0.722865	0.274915	0.428757	0.365282	0.198918	-0.136212
b0494	-1.05847	-1.14073	-0.634136	-0.343465	-0.543783	-0.674527	-0.352684	0.023389	-0.334748	-0.308968	-0.0350791	-0.102059	-0.520317	-0.497394	0.0592242	-0.0592242	-0.0384061	0.235536	-0.420685	-0.382799	-1.3389	-1.33788	-0.149442	0.400007	0.537394	0.492627	0.305365	0.470768	0.829743	0.421071	0.413728	0.211484	0.171805	0.162265	0.709273	0.756041	-0.553788	-0.726019	-0.210327	-0.500232	-0.839528	-0.678905	0.164236	-1.36903	-0.771732	-0.668844	-0.25555	-0.130559	0.00846489
b0104	-0.689174	-0.00358686	-0.532027	-0.539385	-0.224133	-0.468738	-0.0334338	0.0763455	-0.393595	0.023935	-0.294356	0.235741	0.396581	0.153563	0.200991	-0.200991	-0.0539315	-0.181871	-0.0227747	0.299658	0.472289	0.306206	0.304378	0.166497	-0.10829	0.0578588	-0.178279	-0.154903	-0.162667	-0.29142	0.237888	0.214812	0.221059	0.209314	0.351722	0.289489	0.804435	1.08804	0.399032	0.729035	0.814235	0.749129	0.335094	0.485703	0.401055	0.553059	0.238863	0.335836	0.200749
b2614	0.0517766	-0.225535	1.40288	1.02941	-0.513565	-0.468411	1.05475	1.63479	1.28472	1.53376	1.29656	0.353606	0.324885	0.514999	0.0356365	-0.0356365	1.03076	1.53873	-0.20879	-0.418107	-0.31006	-0.643561	0.280736	0.701619	1.72429	2.22302	1.99152	2.01569	2.30051	2.24388	2.14007	2.23921	1.06973	1.35202	1.6802	0.934506	-0.453887	-0.459487	-0.484525	-1.16179	0.0087846	-0.750775	0.0568401	-0.874432	-0.963083	-0.132794	0.434957	-0.212251	1.49979
b3175	-1.16682	-1.24541	-1.04996	-1.05182	-1.17186	-1.13684	-1.05485	-1.04116	-0.952314	-0.944823	-0.694276	-0.355711	-0.991892	-1.00218	-0.138811	0.138811	-0.315708	-0.555998	-0.948923	-0.678543	-0.71862	-1.08892	-1.21358	-1.10647	-1.10722	-1.08271	-1.06947	-1.10335	-1.04817	-1.0272	-1.07379	-1.08085	-1.06024	-1.08111	-1.06132	-1.08868	0.0645145	0.890883	-0.365683	-0.308521	0.660773	0.0133691	0.559865	-0.208192	-0.976735	-0.982162	-1.07288	-1.10917	-0.679514
b2081	-0.653147	0.410659	-0.487074	-0.290269	0.592813	0.141522	-0.35137	-0.213432	0.22272	0.49871	0.883344	0.650821	0.484375	0.439859	0.201843	-0.201843	0.425968	0.849725	0.323071	0.347874	-1.18482	-1.50846	0.828616	0.250787	0.319764	0.643746	-0.223867	0.405852	0.37814	0.518128	-0.16659	-0.513906	0.423865	0.314739	0.0625677	0.0924321	0.606896	0.830475	0.526892	0.568505	1.37714	1.10539	0.927129	0.448162	0.418958	0.609934	0.0582884	0.432973	0.80445
b0123	-0.0264711	-0.182362	-0.0322028	0.217591	-0.892115	-0.394647	-0.0128057	-0.114647	0.228163	0.355907	0.120254	0.302875	-0.255014	-0.335169	0.0032302	-0.0032302	-0.120567	0.00648304	-0.350233	-0.0475403	0.314746	0.178699	0.711453	0.122404	0.0964339	0.428611	0.603565	0.266538	0.204866	0.272314	0.339481	0.437906	0.37574	-0.0489267	0.283603	-0.0246366	0.234143	0.368364	0.00755632	0.0987122	0.00280846	0.00849088	0.895759	0.877128	0.172672	0.126446	-0.13523	0.0834324	0.302498
b1087	0.589808	0.507444	1.82251	2.0756	1.10925	1.30242	0.940455	1.47547	0.0933733	0.101058	0.0524966	-0.0267675	0.704378	0.54258	0.00771082	-0.00771082	0.471313	0.505336	0.0452485	-0.00889283	0.0097218	0.0107396	0.532901	1.27908	0.383017	1.12393	1.24431	0.278041	0.287335	0.914223	0.801254	1.02347	0.248745	0.248663	1.26364	0.476715	-0.0426044	-0.0742248	0.39921	0.356504	-0.0486308	-0.0484396	0.281041	-0.00220448	0.141967	0.376839	0.719345	0.719663	0.155335
b0462	-0.216182	0.497103	-0.178262	-0.0959397	0.920787	1.19076	0.497882	0.535957	0.133186	0.123448	0.268436	-0.224294	1.28497	2.1632	0.22012	-0.22012	0.0620234	0.291354	1.51385	0.790189	0.231895	0.215458	0.957015	0.613343	1.38877	0.626632	0.730376	1.62133	1.73285	1.51745	1.12729	0.994789	0.0932362	-0.0596712	0.222118	-0.0173468	0.914744	0.832401	1.13768	1.02257	0.95524	0.830096	1.03143	0.736334	1.28266	1.6392	-0.300902	-0.0677987	-0.192675
b1263	-0.19982	-0.0642923	-0.565904	-0.570254	0.227949	0.303585	0.0895194	0.276093	0.250817	0.260108	-0.353928	0.264151	0.0633746	0.158647	0.15272	-0.15272	-0.142889	0.450929	0.0859798	0.0623355	-0.171682	-0.359721	1.67438	1.58604	0.353342	0.430183	1.47493	0.771739	0.0458855	0.376107	1.04781	0.967816	0.567696	0.49976	0.540623	0.19457	-0.135079	-0.432276	-0.557873	-0.536947	-0.115951	-0.44648	-0.608023	-0.320956	0.00130541	0.0663121	0.177069	0.0435357	-0.0113168
b3150	0.00972891	-0.482085	0.18142	0.102302	-0.234759	-0.36838	-0.108505	-0.0295648	-0.181282	-0.173375	-0.153285	-0.664464	-0.382729	-0.56565	-0.0304547	0.0304547	-0.588407	-0.23141	-0.722723	-0.627106	-0.148306	-0.272208	-0.792895	0.100176	0.0194669	-0.0684166	0.131868	-0.0272408	-0.339861	-0.364304	-0.437591	-0.0302856	-0.242354	-0.472819	-0.148682	0.168543	1.17043	1.01312	0.133467	0.62295	1.22099	1.2585	-0.32559	0.120705	-0.762686	-0.557032	-0.651326	-0.612963	0.098682
b1829	0.0549977	-0.318726	0.906539	0.514016	0.691301	0.571162	1.01535	0.928252	0.608842	0.850633	-0.258981	-0.29026	0.423042	0.505518	0.145047	-0.145047	0.267234	0.359293	-0.127705	-0.377715	0.162509	0.0212095	0.0164032	0.526442	-0.103174	0.283803	0.848037	0.149786	0.424667	0.516105	0.927335	0.905041	0.403943	-0.0128897	0.72793	0.829	0.369666	-0.133212	0.797389	0.343192	-0.33042	-0.150168	0.454111	0.117675	-0.0465388	-0.146884	0.0896477	0.116445	1.11113
b2023	-0.219084	-0.421632	-0.016219	0.0205376	-0.769192	-1.01496	0.837431	0.82025	0.269915	0.339572	-1.27819	0.38665	0.491897	0.664804	0.188031	-0.188031	0.392573	0.696852	0.224448	0.190403	0.0157952	-0.0274226	-0.319553	0.11981	-1.19308	-1.30084	-0.190004	-1.11438	-1.1376	-1.00038	-0.505061	-0.808926	-0.0369751	0.0327306	0.160928	-0.063217	-0.159392	-0.228037	0.246354	-0.0407744	-0.0943222	0.0557313	0.449146	0.0989661	-0.336469	-0.135245	0.103184	0.25098	0.266018
b4207	-0.696898	-0.59461	-0.383283	-0.191202	-0.753662	-0.927865	0.252292	0.339864	0.24931	0.0997224	0.298035	0.284822	-0.0888716	-0.0660482	0.132241	-0.132241	0.0756591	-0.0183477	-0.129452	-0.358261	-0.00877218	0.0150189	-0.233602	0.198803	0.437453	0.393789	0.151092	0.384551	-0.189476	-0.12819	0.511495	0.796059	0.261962	0.209774	0.428473	0.0844048	0.396138	0.350449	0.270398	0.0828439	-0.0332513	0.26235	0.164565	-0.272441	-0.516553	-0.438857	-0.146926	0.00246704	-0.0568081
b0965	0.492321	-1.39452	0.861464	0.703256	-0.355815	0.0475048	0.715313	0.918196	0.495031	0.450679	-0.0643037	-0.00566266	0.156599	0.203556	0.191115	-0.191115	0.202183	0.505804	-0.33627	-0.626068	-0.150117	-0.185668	-0.28401	0.600566	0.0179208	0.00170523	0.729897	0.194848	0.222594	-0.0540583	0.981834	0.619768	0.794399	0.652929	1.15685	0.599494	-0.341311	-1.31137	-1.29598	-0.93336	-0.947861	-0.729583	-0.744833	-0.813587	-0.700044	-0.627787	0.0211936	-0.190742	0.429695
b4175	0.72928	0.718851	-0.154768	0.0707733	-0.120909	0.000289607	0.0494913	0.0260194	0.0110296	0.14958	0.19577	-0.162984	0.0551358	-0.0730515	-0.020971	0.020971	0.141412	0.00838499	-0.210041	-0.410646	-0.156703	0.125527	-0.195909	0.049138	0.253401	0.271433	0.0375537	0.289542	0.251843	0.25564	0.142252	0.363126	0.115798	-0.12493	0.363734	0.264053	-0.0268057	-0.606761	0.0839862	-0.509893	-0.28781	-0.415737	-0.140714	-0.589554	-0.521249	-0.30425	-0.0442544	-0.231922	0.313757
b2501	1.34008	1.40856	0.963539	1.24035	1.58191	1.34945	0.876524	0.862722	0.651195	0.605186	0.534421	0.500619	0.611331	0.947755	0.143758	-0.143758	0.278667	0.64207	0.432858	1.01141	0.0639591	-0.062109	1.40516	0.655308	0.944444	1.13581	0.916045	0.869168	0.889548	0.715374	1.0891	1.16958	0.909559	0.405442	0.962037	0.629462	0.725603	0.324972	0.648024	0.317816	0.17981	0.575894	0.717627	0.333797	0.541541	0.874526	0.593326	0.574824	0.670549
b3702	0.583667	-0.983666	-0.259239	-0.322712	0.690123	0.689012	0.229285	0.012384	-0.193436	0.210696	0.0907251	0.312634	0.499013	0.476199	0.0394574	-0.0394574	0.318594	0.453594	-0.736926	-0.361678	-0.138875	-0.683321	-0.380476	0.065995	0.0236338	0.0809466	-0.227352	-0.00422814	0.0477691	0.151376	0.445307	-0.0750076	0.359491	-0.00782686	0.0670771	0.00594924	0.325023	-0.528742	0.695585	-0.53512	-0.270608	-0.993907	0.730852	0.359685	-1.14701	-0.289674	-0.331104	-0.440394	0.723313
b2837	0.814306	0.730088	-0.285698	-0.224334	0.0370817	-0.388261	-1.24611	-1.23167	-1.80163	-1.7938	-1.84327	-1.92409	-0.254918	-0.184706	0.234253	-0.234253	-0.728318	-0.0526762	-0.219987	-0.792283	-1.88688	-1.88584	-1.98059	-1.86775	-1.86854	-1.84278	-1.82887	-1.86446	-1.85505	-1.83306	-1.83341	-1.84083	-1.81918	-1.8411	-1.82031	-1.84905	-1.94025	-1.97253	-1.89961	-1.94278	-1.9464	-1.94621	-1.94249	-2.00674	-0.0782573	-0.019813	-0.637596	-0.0649239	-0.327575
b0003	-2.00752	-2.37538	-0.889855	-0.925861	-0.669565	-1.42908	-0.128689	0.0896702	-0.949382	-0.511757	-0.342314	-0.326629	0.187089	0.358867	-0.268653	0.268653	0.252577	0.598688	0.302054	0.299706	0.218759	-0.106411	-0.572569	-0.367121	-1.06048	-1.5714	-0.882044	-0.809255	-0.408161	-0.33678	-1.01718	-2.14383	-1.07684	-1.02239	0.265067	-0.180318	0.228476	-0.0156707	0.287778	0.648526	0.294018	0.0157198	0.17906	0.444648	0.152341	0.217241	0.00602011	0.40326	-0.522759
b0174	-0.0341979	-0.116424	0.580883	0.791094	0.0254639	0.0726375	0.426421	0.440747	0.595496	0.814447	0.912747	-0.0270775	0.730908	0.755219	0.00779933	-0.00779933	0.484506	0.664046	0.600712	0.0611195	0.00983325	0.0108626	-0.0720792	0.135584	0.262745	0.546518	0.273692	1.00876	0.806259	0.190508	0.148968	0.878067	0.726765	0.704823	0.67528	0.64653	1.43193	0.848688	0.701678	0.957977	2.46624	2.26084	-0.0453196	-0.109016	0.137607	0.651589	0.655798	0.617644	0.0719463
b2296	-0.417429	-1.20754	-0.384452	-0.557313	-1.50528	-1.1918	-0.568125	-0.391742	-0.961659	-0.861442	-1.73977	-0.675417	-0.0663048	0.0223139	0.216856	-0.216856	-1.05487	-0.439558	-0.052618	-0.0314523	-0.648225	-1.02191	-1.39023	-1.59805	-2.394	-2.02913	-3.1585	-3.19453	-3.18499	-2.20568	-1.82323	-1.95261	-1.72316	-1.51725	-1.39164	-1.73228	-0.749517	-0.647048	-0.96013	-0.736417	-0.482808	-0.556193	-0.764457	-0.752939	-1.11923	-0.954005	-0.816926	-1.0117	-0.761575
b0679	1.32388	2.03319	2.0586	2.14665	2.14956	2.11328	-0.130258	0.289935	0.688551	0.61164	0.0139668	0.438402	0.470136	0.57384	-0.0186434	0.0186434	0.591227	0.890542	0.41986	0.482354	0.975868	1.15607	1.14736	0.811473	0.95768	0.934045	0.845732	1.00088	0.717303	0.665495	1.00029	1.02486	3.46517	3.55859	0.987846	0.598691	-0.107233	-0.322408	0.218921	0.333461	-0.567003	-0.884936	5.08849	4.96251	0.58665	0.521442	0.320813	0.524419	0.413997
b2685	-0.549152	-0.632058	-0.509431	-0.511383	-0.0371987	-0.000127132	0.864617	0.776899	0.7073	0.926211	1.0029	0.0987397	0.532988	0.782154	0.184959	-0.184959	0.846547	0.978856	0.702783	0.414862	-0.271133	-0.231397	-0.130536	-0.0171734	-0.148724	0.301076	-0.193512	0.731031	0.887012	0.501748	-0.534419	-0.493764	0.0232421	0.218731	0.34396	0.174227	0.282292	-0.649147	-0.600535	-0.387191	-0.647254	-0.647059	-0.428348	-0.601747	0.707968	0.801063	0.514234	0.889174	0.708874
b0439	-0.27188	-0.0273874	-0.505662	-0.418188	-0.383784	-0.379716	-0.134352	-0.18718	-0.333558	-0.381132	-0.183506	-0.286979	0.0398312	0.0638128	0.0668086	-0.0668086	0.026031	0.106526	-0.184641	-0.0218822	-0.108917	-0.042081	-1.2527	-1.13805	-1.13885	-1.1127	-1.09858	-1.13472	-1.12515	-1.10283	-1.10319	-1.11072	-0.443842	-0.536168	-0.26108	-0.281208	0.0991896	0.0614717	0.283617	0.25874	0.129072	0.112519	0.514167	0.393542	-0.212108	-0.149736	-0.0275155	-0.28069	0.0969858
b1602	-0.151006	-0.447941	-0.356068	-0.252388	0.287626	0.29427	1.43695	1.03948	0.820615	0.816446	0.170391	0.879391	0.190606	0.257604	0.157566	-0.157566	0.217306	0.353815	0.633951	0.894805	0.853302	1.18575	0.995378	0.72817	0.290575	0.30841	0.899801	0.465713	-0.257585	0.21363	0.408268	0.538301	1.05076	1.05175	1.14889	1.05593	0.525616	0.406068	0.84547	0.7318	0.956947	0.829255	1.20902	0.823231	0.609391	0.678916	0.397114	0.800726	0.946831
b0223	-0.403891	-0.485888	0.0567125	0.054767	-0.0806265	0.148435	-0.135437	-0.13232	-0.275616	-0.267868	0.279976	-0.360352	0.331454	0.360429	-0.177391	0.177391	0.0955399	0.283748	0.32268	0.413127	-0.359978	-0.358951	0.289616	-0.200368	0.179526	0.205228	0.82093	0.785186	0.850113	0.135531	-0.307071	-0.314413	0.0459689	0.0241512	-0.210312	-0.238796	0.522325	0.237691	0.16557	0.228605	0.779904	0.89832	0.364019	-0.160218	0.331461	0.233317	0.154165	0.604982	0.409038
b0727	1.19298	1.69787	1.73667	1.42005	1.40762	1.04471	0.239894	0.172519	0.301922	-0.0830189	0.434078	0.309685	-0.0370074	-0.21354	0.318937	-0.318937	-0.477293	-0.546673	0.149888	-0.0769319	-0.0732258	0.0596664	0.51808	0.493934	0.781344	0.708849	0.463671	0.705337	1.05781	0.688211	-0.177157	0.0447018	0.76922	0.682304	0.518913	1.08382	0.262512	0.308536	0.383772	0.332635	0.292237	0.191761	0.506787	0.513369	-0.701538	-0.707302	0.802179	1.08509	0.72124
b2533	-0.530106	-0.735515	-1.04234	-0.927101	-0.981764	-1.38061	-0.278803	-0.143364	0.235848	0.239093	0.323421	0.386239	-0.0785233	-0.109294	0.138823	-0.138823	-0.298468	-0.185562	-0.136192	-0.395258	-0.234744	-0.422823	-0.441627	-0.498044	-0.351924	-0.433133	-0.541285	-0.403944	0.425827	0.257306	-0.5697	-0.704343	-0.273954	-0.215472	-0.328786	-0.41937	-0.0299978	-0.103171	0.0683412	0.0737435	0.355035	0.128847	0.0267762	-0.30714	0.0716199	0.0246185	-0.0610662	0.0294277	-0.0113784
b2925	-1.23048	-1.28289	-0.680031	-0.74609	-1.37148	-1.33603	-0.673257	-0.549343	-0.366691	-0.35198	-0.707992	-0.762983	-0.404373	-0.432147	-0.00945784	0.00945784	-0.758318	-0.694559	-0.445394	-0.515759	-0.508434	-0.505767	-1.03013	-0.80808	-0.661029	-0.491742	-0.535743	-0.785662	-0.600042	-0.650627	-0.76279	-0.962189	-0.993021	-0.967455	-0.949873	-0.788708	-0.900043	-0.538489	-0.423039	-0.531384	-0.803857	-0.76148	-0.595831	-0.85119	-0.477317	-0.600456	-0.163487	-0.565122	-0.802806
b2520	-0.383779	0.0316915	3.42385	2.65176	1.61174	1.85092	-0.0534364	-0.354504	-0.797979	-0.790059	-0.768273	-0.873684	2.58086	2.6477	-0.383512	0.383512	2.00229	2.03719	1.31933	0.700132	-0.884278	-0.883227	1.45335	-0.39712	-0.499046	-0.541194	-0.458851	-0.274564	-0.734205	-0.711939	-0.444525	-0.242447	-0.815742	-0.83793	-0.385003	-0.821622	0.658649	0.397719	-0.377125	-0.412377	1.71294	1.46078	-0.45527	-0.737687	1.86452	2.42177	2.20061	2.16185	2.96193
b3487	1.09388	0.994844	1.76975	2.07065	1.69128	1.99422	1.72582	1.48741	0.848489	0.739346	0.957092	0.0879469	0.801901	0.863967	0.102407	-0.102407	-0.0572672	0.0730771	0.028919	-0.105133	1.60084	1.53765	0.392832	0.506111	0.781188	0.697279	0.529032	1.1147	0.611813	0.325548	0.564386	0.74141	0.213284	0.191359	1.50798	1.3851	0.760924	0.728433	1.09494	0.348541	-0.204683	-0.204488	1.27301	0.581456	0.204299	0.198622	0.288508	0.181997	1.28734
b3812	0.480503	0.654688	-0.364329	-0.377296	-0.439302	0.492684	-1.48821	-1.2133	-1.14781	-0.723007	-1.08861	-1.03439	-1.04462	-1.05535	-0.25075	0.25075	-0.290041	-0.788722	-0.540027	-1.32645	-0.551147	-0.238102	-1.65338	-1.54184	-1.20493	-0.218781	-1.1375	-1.46895	0.0963118	0.01459	-0.479909	-0.673948	-0.859011	-1.07764	-0.922799	-0.168182	0.0521948	-0.311112	-0.412753	-1.55784	0.115398	0.225431	-1.61573	-1.67921	-1.59009	-1.5957	-1.14106	-1.17901	-0.871002
b4179	0.557017	0.623095	-0.434663	-0.241677	-0.0129421	-0.175007	0.213101	0.300024	-0.723171	-0.551577	-0.539216	-0.3842	0.449224	0.586803	0.012255	-0.012255	-0.635812	-0.111401	0.47583	0.615865	-0.407814	-1.00606	0.0762022	-0.482651	-0.394915	-0.445194	-0.377753	-0.180702	-0.161276	-0.382	-0.0419043	-0.103267	-0.308091	-0.626698	-0.113786	-0.230874	-0.0208595	0.0593827	0.152764	0.137356	0.663739	0.699909	0.607957	0.102074	0.0628644	0.454392	-0.126103	0.111568	0.197149
b0170	-1.01614	-0.702897	-0.376389	-0.380289	-1.34633	-1.1703	0.0787298	0.0477213	0.264419	0.284871	0.29298	-0.114275	0.302908	0.273371	0.0609358	-0.0609358	0.50115	0.416844	-0.238467	-0.815057	0.021522	-0.146629	-0.996213	-0.341456	0.149017	-0.0226678	-0.0883054	-0.0619559	0.0143663	-0.0202515	-0.425488	-0.0784336	0.019402	0.239701	-0.147904	0.186562	-0.28316	-0.436511	-0.289108	-0.132486	-0.438316	-0.523819	-0.615257	-0.213708	-0.0634058	-0.584966	0.164341	0.122869	-0.0841434
b0918	-1.11962	-0.860317	-0.85867	-0.689955	-0.386899	-0.821722	0.00713917	0.085012	-0.004783	-0.0585983	-0.594025	0.455857	-0.0287645	-0.0492263	-0.030202	0.030202	-0.654522	-0.196321	-0.153561	-0.0429316	-0.012779	-0.161708	0.0768905	0.00534688	-0.586622	-0.543386	-0.0230158	-0.518725	-0.776542	-0.915364	0.374963	0.252989	0.0545767	-0.081505	0.227149	-0.164485	0.222484	-0.0895319	-0.0827721	-0.265325	0.0463761	0.10844	-0.0527516	-0.167846	-0.11191	-0.0234185	-0.231307	-0.0388573	-0.176433
b0724	2.8256	3.60701	3.28256	3.04861	2.67895	3.02356	1.38756	1.35466	0.208032	0.435339	0.968446	1.38336	0.515421	0.909961	0.29787	-0.29787	-0.746145	0.144151	1.03949	0.905917	1.82965	1.61968	1.11089	1.25015	1.43754	1.37596	1.44992	1.27262	1.89593	1.59926	1.87375	1.32672	1.93236	2.09014	2.10723	2.12989	0.949561	0.653683	0.878323	0.517743	0.552023	0.600685	0.913064	0.672042	-0.865461	-0.871193	-0.780471	-0.819005	-0.794612
b2210	-1.96545	-2.04887	-1.87444	-1.87641	-0.890395	-0.853069	-0.48979	-0.120554	-0.119781	0.114537	0.440886	0.705311	-0.0130908	0.0864793	0.43488	-0.43488	-0.180047	-0.135034	0.911529	0.469541	-1.95334	-1.95229	-2.04756	-1.93411	-1.9349	-1.90901	-1.89503	-1.93081	-1.92134	-1.89924	-1.89959	-1.90705	-1.88529	-1.90732	-1.88642	-1.91531	-0.961561	-1.19935	-0.475879	-0.733846	-0.636944	-0.972907	-0.164648	-0.384335	0.623975	1.87811	1.0119	0.967328	1.37559
b3462	-0.664283	-0.232556	0.29075	0.42177	0.0210514	0.374934	0.208538	0.403421	0.046519	0.250838	0.398295	-0.238348	0.997278	0.826799	0.337611	-0.337611	0.794977	0.413616	0.622849	0.359696	-0.0456445	-0.0835284	0.1064	0.153919	0.35327	0.546276	0.209936	0.372057	-0.032952	-0.0304349	0.297327	0.678041	-0.132904	0.0507556	0.483208	0.348125	1.44024	1.24459	0.759644	0.00889591	0.44164	0.342139	-0.0637262	-0.321439	0.637115	0.47479	0.733773	0.39002	0.442822
b3713	0.598294	1.17028	1.23418	1.41159	-0.0696414	0.167576	0.483767	1.57873	0.246562	0.540988	-0.117996	-0.197298	-0.038669	0.351183	0.00774619	-0.00774619	0.267702	0.301716	-0.161416	-0.215534	-0.160791	-0.159773	0.340516	0.452586	0.0378583	0.469871	0.687301	0.564137	0.587356	0.609242	0.456379	0.628814	-0.0943386	0.353767	1.44118	1.11879	-0.213143	-0.244779	0.103747	-0.117354	0.249404	0.249597	0.836399	0.32944	-0.112851	-0.118423	0.539229	0.222922	0.702158
b1118	-0.542672	-0.625552	-0.179645	0.2675	-0.196758	-0.159752	-0.22757	0.0536459	0.0421182	0.29949	-0.112932	0.548548	-0.419438	-0.430203	0.00789992	-0.00789992	-0.409947	-0.375593	-0.498942	-0.55408	-0.498305	-0.497268	0.0412148	0.292222	-0.128491	-0.172573	0.713322	0.467076	0.463569	0.926733	-0.44487	-0.452284	0.235268	-0.110753	0.452116	-0.189128	0.789309	0.756695	0.0737664	-0.357034	1.06311	0.836266	-0.0634965	-0.367934	-0.527964	-0.53363	-0.407056	-0.445189	-0.00287598
b3359	-0.374152	-0.302882	-0.546591	-0.320919	-0.41717	-0.296192	0.06643	-0.196391	0.599902	0.672478	0.0877841	0.338272	-0.0451381	0.444368	-0.0369689	0.0369689	-0.0928777	0.293203	0.00324487	0.0657146	0.200602	0.367922	0.523734	0.32147	0.145699	0.518347	0.379715	0.0570742	-0.105353	0.185765	0.184261	0.503012	0.462224	0.408494	0.177305	0.333309	0.49041	0.622024	0.0862072	0.0505201	0.214742	0.32014	-0.00270465	0.164229	0.12032	0.107171	-0.0201084	0.104505	0.457331
b2977	3.88854	3.92882	4.57009	4.2414	3.05233	3.24613	0.822618	0.836757	0.0915269	0.0990652	0.241889	0.163669	0.463086	0.452583	0.00755349	-0.00755349	0.893678	0.927564	0.00891133	-0.0440622	0.654321	0.655339	0.971499	2.34667	2.12331	2.25179	2.4651	2.2378	1.96466	1.80546	1.85087	1.54425	2.06236	2.23247	0.688693	1.54878	-0.0417229	-0.0726719	-0.00271365	-0.0441517	-0.0476224	-0.0474352	-0.0438698	-0.105451	-0.0189813	-0.0244247	0.700064	0.345685	1.30304
b3212	-0.500386	-0.212284	-1.51749	-1.45106	-1.34601	-1.44078	-0.0380918	-0.182555	-0.0289975	0.0308123	0.258936	0.0940003	-0.833584	-0.80788	0.0596415	-0.0596415	0.388364	0.179203	-0.148097	-0.152709	-0.277981	-0.0996879	0.129341	-0.320612	0.271754	0.261226	-0.256374	-0.0489697	0.052431	-0.244378	-0.226562	-0.0665836	-0.0948032	0.230438	0.242718	0.348994	0.217253	0.457731	-0.145172	-0.140665	0.482661	0.176418	-0.041968	0.143543	0.0252347	0.011127	-0.293509	-0.137794	0.240441
b1415	4.20195	4.45988	4.0702	3.86795	3.91928	3.80837	1.17384	1.05029	0.641552	0.79029	1.14481	1.51746	-0.70306	-0.536249	0.247432	-0.247432	0.0847823	0.239775	0.261416	0.236327	2.43354	2.27336	2.95868	2.73928	3.09562	3.14529	2.9765	3.15635	2.81741	2.64698	3.28049	3.71065	2.71354	2.67602	2.72155	2.85787	1.17118	0.967365	1.46375	1.39362	0.607384	0.102741	1.15064	1.06132	1.04691	1.01968	0.758777	0.924224	1.21316
b3772	-1.25074	-1.54818	-1.69986	-1.73368	-1.15901	-1.43511	-0.83588	-0.556322	0.762528	0.488447	-1.03501	-0.771827	-0.256482	-0.143999	-0.117643	0.117643	-0.732834	-0.304657	-0.44541	0.0269345	-0.599433	-1.22866	-1.2286	-1.75601	-1.59371	-1.56063	-1.58544	-1.49464	-1.5183	-1.65943	-1.09194	-1.37853	-1.59004	-1.86475	-1.4565	-1.67938	-0.919897	-1.04317	-0.46866	-0.649267	-0.378345	-0.678906	0.0271384	-0.137822	-0.951203	-0.816433	-1.01197	-0.816156	0.0204203
b2530	-1.27968	-1.08007	-1.25162	-1.19317	0.453451	-0.0150979	-0.0802916	-0.207277	-0.00725061	0.164656	-0.325546	-0.118688	-0.156848	-0.00843509	-0.0252645	0.0252645	-0.0272018	-0.136829	-0.394668	-0.20826	0.0269952	0.380242	-0.387315	-0.206705	-0.428212	-0.258208	-0.0525866	-0.24022	-0.621957	-0.801916	-0.0780242	0.0927536	-0.296054	-0.0718127	0.0969918	0.0812106	0.0570829	0.0209195	0.443026	0.220394	0.156493	0.260661	0.125313	0.365935	-0.178693	-0.0281558	-0.224289	-0.0649201	-0.225141
b3839	1.41809	1.37529	0.0876866	0.0857474	0.200178	1.56915	0.0825878	0.0968387	0.0943908	0.102157	0.053077	-0.0270714	1.73604	0.895973	0.0077976	-0.0077976	0.543531	1.08596	0.258604	0.0209358	0.65706	0.658099	-0.0830782	0.0288037	0.0280184	0.0535689	0.0673634	0.032057	0.0413996	0.0632102	0.0628635	0.0555042	0.0769781	0.0552325	0.344508	0.315881	-0.043091	-0.075082	-0.00280078	-0.0456007	-0.0491874	-0.0489939	-0.0453095	-0.108991	1.14502	1.13932	1.14627	1.10794	2.13198
b0094	0.132407	0.266557	0.686285	0.825253	1.19931	0.896189	0.32229	0.462379	0.13471	0.208492	-0.0709076	0.468779	0.401935	0.354505	0.16435	-0.16435	0.222595	0.639429	0.635445	0.83502	-0.235258	-0.533376	0.939445	0.819822	0.353688	0.474097	0.794223	0.71822	0.452516	0.642334	0.288303	0.473025	0.27454	0.0299482	0.770527	0.515649	2.36293	2.32396	1.50645	1.44536	1.88107	1.67885	0.801702	0.477175	0.911463	0.731264	0.493658	0.826326	0.458157
b0436	-0.28488	-0.263357	-0.761189	-0.938164	-0.684352	-0.771876	0.144429	0.185016	0.309089	0.349633	0.239237	0.157297	0.145728	0.0898021	-0.101663	0.101663	0.493689	0.230315	0.207494	0.212678	0.400579	0.416855	0.142423	-0.138972	0.269967	0.352121	0.183919	0.214065	0.347121	0.404414	0.159895	0.244863	-0.159686	-0.112351	0.0459892	0.0729737	-0.068125	0.0935596	-0.157853	0.0659264	-0.0486342	0.0485276	0.105579	0.0152338	0.107902	0.184708	0.00270932	0.300179	-0.0169796
b0903	-0.647139	-0.918027	-0.771772	-0.797472	-1.61924	-0.954039	-0.539945	-0.715176	-1.87659	-1.701	-1.45486	-1.43071	-0.54353	-0.449327	-0.0937082	0.0937082	-1.60211	-1.58764	-0.0270976	0.439047	-1.24311	-1.3578	-1.12828	-1.19654	-1.82509	-1.68366	-1.47271	-1.36867	-1.94554	-2.04225	-1.72739	-1.80921	-1.80964	-1.7984	-1.88932	-1.73732	-1.66073	-1.63632	-1.31121	-1.42795	-1.20905	-1.41374	-1.40842	-1.26559	-1.26808	-1.36714	-1.43538	-1.11822	-1.55904
b2515	-0.736553	-0.800322	-0.820016	-0.402446	-1.23712	-1.03603	-0.425487	-0.305176	-0.131609	-0.150175	-0.149423	-0.204244	-0.506173	-0.489809	-0.0312374	0.0312374	-0.287877	-0.472372	-0.591029	-0.750408	-0.768761	-0.836628	-0.610935	-0.18071	0.0193686	0.0455023	-0.211016	0.160591	0.148186	0.146868	-0.190323	-0.00273291	-0.276253	-0.381443	-0.00102997	-0.156891	0.873317	0.417883	0.238293	-0.0143058	0.834819	0.718171	-0.0698602	-0.341363	-0.393022	-0.547695	-0.541609	-0.442023	-0.152639
b3288	-0.637929	-0.607659	-0.446934	-0.308138	-0.566201	-0.426811	0.144771	0.23029	-0.0879119	0.026435	-0.0261231	0.016811	0.305464	0.308781	0.110985	-0.110985	-0.759253	-0.116111	-0.224106	-0.144416	0.0659532	-0.0995955	-0.152691	-0.176502	-0.463686	-0.307019	0.0182194	-0.124788	-0.310313	-0.578881	0.0994181	0.259879	0.0451128	-0.34235	0.288871	-0.165811	-0.114312	-0.405145	-0.346333	-0.291228	-0.308998	-0.448632	-0.325026	-0.0831178	-0.354475	0.0991522	-0.176789	-0.329058	0.0581884
b3887	-0.244151	-0.324337	0.341631	0.923392	0.1081	0.144208	0.702122	0.716348	0.623667	0.793846	0.524071	0.406618	0.70089	0.340103	0.00766752	-0.00766752	0.351386	0.854987	0.694529	0.639857	-0.201166	-0.200161	1.33507	0.607536	0.842251	0.758017	1.01621	0.840411	0.654269	0.441808	0.503681	0.627234	1.47335	0.833819	-0.136638	-0.164507	-0.0218926	-0.053348	-0.0552996	-0.0973051	-0.100824	-0.258599	0.433579	0.370214	0.209202	0.353978	0.799622	0.798511	0.32998
b0623	-1.18091	-1.14721	0.141972	-0.268262	-0.955813	-1.30512	-0.277251	0.0509507	0.198171	-0.378912	0.175412	-0.132753	-0.0750597	-0.128261	-0.168585	0.168585	0.769082	0.328748	0.150774	0.626992	-0.675108	-0.521794	-0.3347	-0.352949	0.186927	0.242069	-0.0656758	-0.0384604	-0.369473	-0.163465	-0.676054	-0.488428	-0.427004	-0.816607	-0.391735	-0.169782	-0.223669	-0.227481	0.102538	0.0892961	-0.477367	-0.19828	-1.05785	-0.711266	0.391979	0.506157	0.0964794	0.0689043	-0.178515
b0611	-0.684465	-0.766599	0.407367	0.632238	0.362114	0.399168	0.169482	0.606265	-0.224261	0.0371449	0.705292	0.50733	1.23191	1.33119	0.122537	-0.122537	1.0724	1.04324	1.1825	1.46944	-0.318778	-0.627489	1.17729	0.347795	0.271401	-0.119962	-0.0303386	0.688832	0.37884	-0.110259	1.53923	1.59107	0.497319	-0.0507789	0.849882	0.155393	0.815949	0.969038	0.835672	0.911183	1.66293	1.20885	1.60977	0.927064	0.835613	1.29259	1.53192	1.42824	0.423392
b2959	0.271632	-0.731173	1.16521	1.04997	0.827425	0.778194	0.897549	0.906323	1.08917	1.35096	0.783774	0.706396	0.598513	0.924147	0.178812	-0.178812	0.645012	0.924421	0.630942	0.21093	0.833091	0.914601	0.688924	1.49207	1.50926	1.31269	0.835911	1.288	0.745596	0.530562	1.38478	1.2521	1.36545	0.941795	1.40598	1.55262	0.205003	0.14437	0.0383124	0.0552419	0.204421	0.0236424	0.657552	0.279428	0.177472	0.394473	0.891686	0.547206	1.39277
b3957	-0.890742	-1.14373	-1.04882	-0.850238	-1.0101	-1.32863	-0.227811	0.278738	0.465071	0.35647	-0.187916	1.00346	0.250235	0.464678	0.0134875	-0.0134875	0.116195	0.474069	-0.455954	-0.31176	0.504062	0.309699	0.222367	0.259307	-0.337572	-0.179295	0.299933	-0.586882	-0.523366	-0.174304	0.433891	0.325995	0.958935	1.01385	0.51381	0.00230794	-0.167614	0.0368568	0.242131	-0.127347	-0.0271505	-0.0188492	0.494676	0.323416	-0.259009	-0.0977689	0.0979657	0.0793113	0.840986
b4172	-0.262571	-0.448133	0.695984	0.0608034	-0.245291	0.357784	-0.706496	0.0154508	-0.694844	0.112424	0.244244	-0.180192	-0.39365	-0.187959	0.0369297	-0.0369297	0.355483	0.323234	-0.472097	-0.00143558	-0.092381	0.309869	0.0197797	-0.45261	0.124143	0.337007	0.437629	0.807981	0.26945	-0.111641	0.195036	0.0809837	0.656843	-0.00581073	0.186656	0.291926	-0.573625	-0.128319	-0.790754	-1.40946	-0.708492	-0.613491	-0.416858	-0.862417	-0.848082	-0.386841	-0.758988	-0.796286	1.24452
b3256	-0.403193	-0.373479	-0.525188	0.260331	0.841453	0.344111	0.240073	0.169629	0.227477	0.10665	0.305688	0.377049	-0.187624	-0.213503	0.00935388	-0.00935388	0.190311	0.143596	-0.26594	0.522339	0.291402	0.350143	0.39281	-0.0288738	0.0913629	0.12793	-0.156145	0.248818	0.436383	0.320636	-0.0118395	-0.0222496	0.140192	0.090911	0.245365	0.26507	0.950387	0.742959	0.67191	0.779378	0.81062	0.837202	0.69094	0.749218	0.904079	0.428013	-0.00298557	0.833445	0.338638
b1661	-0.753443	-0.775429	-1.10311	-1.10506	0.825222	0.69829	-0.498539	-0.0327643	-0.281727	-0.0514128	-0.323638	-0.296133	0.189275	-0.87337	0.371356	-0.371356	-0.443206	-0.309078	-0.170309	-0.276082	-1.16913	-1.1681	-0.741647	-0.870766	-1.04395	-1.01818	-0.597859	-0.485973	-0.194158	-0.663836	-1.06722	-0.293164	-1.01767	-1.03959	-0.380498	-0.946471	-1.23481	-1.26705	-1.19423	-1.23734	-0.970029	-1.21614	-0.395526	-1.19365	-0.812135	-0.368204	-0.298667	-0.242228	0.0341237
b1066	-0.837968	-0.909769	-0.580704	-0.45005	-0.609537	-0.572934	0.39634	0.532062	-0.761628	-0.753896	-0.912176	-0.991763	0.146202	0.118535	0.233799	-0.233799	-0.481115	-0.446986	-0.744825	-0.556423	-0.329252	-0.782959	0.0964276	-0.370321	-0.892319	-0.376511	-0.235104	-0.1272	-0.0173699	-0.203808	-0.0896983	0.113299	-0.677217	-0.910035	-0.300246	-0.382748	0.0414322	-0.761897	-0.464748	-0.829187	-0.915099	-0.914907	-0.921873	-0.98521	-0.984344	-0.967407	-1.00765	-0.872479	-0.231238
b3098	1.09926	1.01747	1.06788	1.34248	1.60561	1.90334	0.770595	0.612764	0.101927	0.153869	0.521532	0.443195	0.0845583	0.0742916	0.00747413	-0.00747413	0.613443	0.277725	0.838846	0.784808	0.403652	0.0217006	1.24786	0.745491	0.838178	0.357239	1.21575	1.29365	1.15889	0.241905	1.26155	0.989227	0.799851	0.778417	1.33262	0.633882	1.44537	1.32177	0.147769	0.0333546	0.949226	1.30865	1.01409	0.950846	-0.0187808	-0.0241662	0.0612235	0.0249158	1.43818
b0525	-0.390863	-0.971932	0.30937	-0.0183767	-0.76762	-0.133547	0.341943	0.664917	-0.0610679	0.296095	-1.60502	0.413634	-0.283108	0.56925	0.190991	-0.190991	-1.02703	0.289393	0.324439	0.132088	0.262384	0.206445	-0.0811123	0.284877	-1.35088	-0.724006	0.211018	-1.7098	-1.61884	-1.78408	0.588304	-0.200209	0.0808983	0.120728	0.719008	0.180552	0.499203	-0.010942	0.597987	0.792579	0.310999	0.676272	0.592962	-0.00431184	0.614208	0.396975	0.460999	0.260344	0.718473
b4219	0.32372	-1.20728	-0.15385	0.201627	-0.300105	0.104742	0.167511	0.444427	-0.119326	-0.231561	-0.326886	-0.183821	-0.68927	-0.640517	-0.191062	0.191062	-0.5629	-0.51713	-0.905186	-0.788768	-0.0743345	-0.103664	0.168737	0.541696	0.262163	0.321983	0.26357	0.292174	0.411877	0.709665	0.252777	0.590322	0.00898861	-1.08481	0.481358	0.267737	0.0789994	-0.238018	-0.237546	-0.289489	-0.506664	-0.329751	-0.269756	-0.706879	-0.852155	-0.538479	-0.722026	-0.915157	-0.339345
b2379	1.31304	1.69632	0.680333	0.864868	1.64711	1.81775	0.460911	0.307126	0.391217	0.473528	-0.043185	-0.00880054	-0.0484453	0.151478	0.00789485	-0.00789485	0.60709	-0.0677427	-0.00954738	-0.0649361	0.0377908	0.038833	1.26311	0.448978	0.412724	0.676438	0.744251	0.720035	0.769703	0.879713	0.374438	0.844998	1.00637	0.984236	1.12793	0.312636	0.464201	0.431663	0.214193	-0.0745485	0.16713	0.355869	0.714998	0.114451	0.0883922	0.773635	0.539517	0.514515	0.150125
b1109	-2.00179	-1.95102	-2.61709	-1.98599	-2.13904	-2.02216	-1.14379	-0.865115	-0.263874	-0.203668	-0.272753	-0.316578	0.147094	-0.156678	-0.0751897	0.0751897	-0.177768	-0.192377	-0.455279	-0.64341	-0.0619974	-0.591632	-1.57454	-1.78152	-1.46266	-1.40181	-1.66131	-1.88601	-1.26838	-1.02552	-1.58525	-1.40707	-0.974103	-1.40554	-1.48	-1.30369	0.0794187	0.25276	-0.241158	-0.375506	0.071957	0.0703411	-0.284735	-0.0869273	-0.876712	-0.632599	-0.438939	-0.301319	0.25806
b2661	2.26922	2.64748	2.10689	1.7581	3.43259	2.8552	0.517833	0.943496	0.0953135	0.103153	0.260519	0.179402	0.358841	0.185375	0.00787636	-0.00787636	0.0984842	0.132911	0.247879	0.397056	0.00993024	0.0109697	1.86045	1.68441	1.59461	1.63727	2.18919	1.97813	1.36325	0.895501	1.78811	1.99886	1.57617	1.53196	1.98712	1.18493	0.907237	0.712599	0.659152	0.720991	1.05249	0.888393	1.09054	0.535521	0.208214	0.202521	0.334254	0.460459	0.825344
b0173	-0.208638	-0.291579	-0.205048	-0.207	-0.333066	-0.296233	0.040352	0.0547366	0.751142	0.759024	0.121168	-0.178768	0.107327	-0.154504	-0.088358	0.088358	0.232333	0.330164	-0.187941	-0.243102	-0.0863056	-0.233529	-0.0458142	0.0573945	-0.0464303	-0.0206407	0.201828	-0.248675	0.357702	0.379795	-0.145526	-0.152942	-0.215827	-0.237718	0.237897	0.20906	-0.128939	-0.161247	-0.0354582	-0.231626	0.111357	0.449339	-0.254565	-0.122196	-0.0524265	-0.0581063	-0.204421	0.292357	0.256325
b3544	1.10528	0.954935	-0.478802	-0.353516	1.00608	1.08292	-0.413215	-0.684636	-0.697512	-0.736481	-0.220601	-0.64328	-0.355073	-0.2353	0.072219	-0.072219	-0.364195	-0.650607	-0.172391	-0.415547	-0.379994	-0.215357	-1.06216	-1.27472	-0.820162	-1.02362	-1.19217	-1.09997	-0.373267	-0.637944	-0.782519	-1.04556	-1.19454	-1.21793	-1.05139	-0.913002	-1.15228	-1.31918	-1.04419	-0.709258	-1.74307	-1.40281	-0.68098	-0.59848	-1.02606	-0.998837	-0.62734	-0.688918	-0.154752
b1108	0.0735876	0.103183	0.240817	0.509281	-0.383459	-0.111047	-0.268005	0.00288092	-0.975474	-0.504944	-1.34744	-0.518345	0.0180224	-0.00484838	0.119123	-0.119123	-0.53584	-0.0949128	0.0186092	0.195033	-0.462899	-0.731465	-0.0898466	-0.292393	-1.00178	-0.70229	-0.697868	-0.688692	-0.662911	-0.9009	-0.504432	-0.648553	-0.543608	-0.876169	-0.123786	-0.438495	-0.0152327	-0.0136241	-0.380624	-0.309316	-0.217586	-0.0750466	0.0463588	0.00494318	-0.431297	-0.448386	-0.499263	-0.32933	-0.239301
b1193	0.585788	0.502911	0.147587	0.879342	0.174105	-0.275781	1.02059	1.01023	0.821436	0.704698	0.512181	0.431587	0.581204	0.502047	-0.0156932	0.0156932	0.457763	0.690336	-0.275185	-0.32945	0.340133	0.510162	0.0893889	0.201405	0.257821	0.739947	0.375268	0.949749	1.09215	1.28114	-0.17684	0.864998	0.377297	0.507494	1.15844	0.680131	0.345523	0.313379	-0.0649571	-0.107619	-0.333098	-0.332906	0.0414507	-0.0222082	0.049365	0.0437466	0.0401942	-0.191456	1.10983
b2924	-0.591022	-3.16108	-2.1132	-2.11516	-1.19302	-1.47848	0.458737	0.85341	-0.217708	-0.183075	-1.10196	0.121387	-0.0756789	0.0538837	0.091746	-0.091746	-0.33241	-0.0623909	0.0276206	0.0096734	-0.529157	-0.354211	0.0350846	0.0660992	-1.55554	-1.00792	0.241236	-0.8619	-1.20355	-1.32543	-0.441802	-0.557986	-0.058152	-0.303319	-0.00166314	0.260001	0.238094	0.0967794	0.316872	0.538774	0.394616	-0.202894	0.359858	-0.379622	0.00670248	0.0470182	-0.0139631	-0.0450059	0.398339
b3177	0.0300266	-0.152715	-0.564272	-0.193432	-0.390149	-0.444219	1.46838	0.36971	1.35462	1.33867	-0.0606364	0.35908	1.03208	0.553799	-0.183281	0.183281	0.661991	0.850012	-0.286026	-0.194737	1.81162	1.2295	-0.533583	-0.420861	-0.83682	-0.811238	-0.489025	-0.832776	-0.185692	0.479321	0.243851	1.18297	-0.172041	-0.19399	0.295366	1.7645	0.63353	0.0300333	0.923066	0.892625	2.37648	0.773175	1.8359	1.77073	-0.45255	-0.0285525	0.412346	0.276877	0.534904
b3500	-0.17222	-0.0501435	-0.279174	-0.102384	-0.117523	-0.107494	-0.167314	0.070917	-0.403784	0.494029	1.35611	0.0563553	-0.0159467	-0.0407991	0.0158524	-0.0158524	-0.590688	-0.260378	0.0314468	0.195804	-0.0151706	-0.47107	0.639076	0.286362	0.984498	1.3154	1.10582	1.39871	1.29155	1.33242	0.132128	0.245023	0.149292	-0.120583	0.305482	0.0591739	0.126377	0.51021	0.330938	0.35688	0.485391	0.369533	0.615888	0.472555	0.0640104	0.140869	0.000207234	0.0216049	0.160608
b1861	-1.23428	-1.31563	-0.369059	0.395999	-0.308871	-0.533576	-0.493887	-0.966902	-1.10694	-1.09925	-0.72391	-1.18002	-0.00833929	0.309557	0.00787755	-0.00787755	-0.820676	-0.376113	-0.121876	-0.0512128	-0.566829	-1.13085	-1.28266	-1.17191	-1.04625	-1.02087	-0.62269	-0.658021	-0.88653	-0.731819	-0.537248	-0.513262	-0.943555	-0.965182	0.148011	0.79097	0.363241	-0.756848	-0.659582	-1.09755	-0.610519	-0.141109	0.267438	-0.581013	-0.611998	-0.601973	-0.864194	-0.901888	-1.15098
b4384	0.897604	0.319312	0.240448	0.292088	0.439263	0.551476	0.297603	0.107156	0.196332	0.320515	0.205811	0.625326	0.141146	0.155208	-0.0109681	0.0109681	-0.0921807	0.164334	0.276006	0.194542	0.116108	0.556348	0.59443	0.554962	0.11423	0.545966	0.569042	0.460239	0.275675	0.357645	0.509816	0.521945	0.568718	0.511871	0.627489	0.0590662	0.234299	-0.116478	0.159954	0.0857038	-0.242267	-0.0345517	0.347413	0.156276	0.0638971	0.119586	0.0480461	0.256314	0.356382
b0025	-0.109546	-0.239501	0.380015	0.378054	0.293837	0.184033	0.498886	0.389272	-0.0463831	-0.0483132	0.408334	0.327171	0.484531	0.632051	-0.123925	0.123925	0.113169	0.473994	0.24937	0.548713	-0.0016881	-0.130513	1.01611	0.752279	-0.355819	-0.330167	0.0474454	0.0118351	-0.242527	0.0698037	0.376327	0.361775	0.233488	0.0878205	0.892982	0.211434	0.787025	1.1233	0.946634	0.754493	0.848444	0.62998	1.33681	0.801656	0.586617	0.713307	0.600151	0.531113	0.622059
b3092	2.12522	1.73102	2.87924	2.92722	2.06291	2.60878	1.60747	1.622	0.209707	0.510711	1.29978	0.578864	-0.0355541	-0.0463487	0.132463	-0.132463	0.778161	0.921973	0.355238	0.299703	0.195622	0.00501071	-0.160005	0.511276	0.204048	1.0273	-0.031981	-0.0676625	-0.0827436	-0.060707	0.609413	1.01767	0.476588	0.454524	0.501044	0.472113	-0.168143	-0.200492	0.111288	0.0679202	-0.174307	-0.174111	0.67478	0.330085	-0.144392	-0.150076	0.356076	0.317713	-0.0741233
b2750	0.436053	-1.37262	-0.08663	0.014917	-0.0967709	-0.528235	0.484399	0.76736	0.507127	0.839898	-0.43817	-0.566287	0.338349	0.468324	0.300239	-0.300239	0.0168004	0.341891	-0.176639	-0.0832804	-0.360103	-0.287246	-0.503635	-0.0277379	-0.758755	-0.297732	0.465352	-0.675	-0.539462	-0.517549	-0.234806	0.256534	0.408664	-0.202179	0.880035	0.336466	0.564119	-0.790226	0.889694	0.949674	-1.36377	-0.0201979	0.481829	0.0521131	-0.0329161	0.215454	0.260814	-0.117106	0.993646
b0807	-0.0243397	-0.107178	0.93226	0.548318	-0.0987015	-0.0618905	-0.170642	0.173635	0.269154	0.627049	0.536267	0.468952	0.227954	0.452678	0.215797	-0.215797	-0.0767395	0.469494	0.526177	0.818514	-0.266982	-0.265949	-0.194011	-0.0814802	0.643573	0.311584	-0.0852784	0.666555	0.682265	0.504206	-0.100641	0.384859	0.359394	0.212331	0.685687	0.353237	-0.320077	-0.352176	-0.279654	-0.322595	-0.326194	-0.326	-0.322303	-0.386201	0.376854	0.371165	-0.00492706	-0.0429872	0.0984597
b3641	-0.239496	0.170014	-0.49709	-0.390129	-0.668416	-0.62291	0.385621	0.272268	0.320283	0.333086	-0.566939	-0.647102	-0.929814	-0.94042	0.00786877	-0.00786877	-0.354306	-0.320102	-1.00812	-1.06239	0.353684	-0.473287	-1.09965	0.576933	-0.137342	-0.706725	0.470115	-0.0696959	-0.356128	-0.334237	-0.357685	-0.582446	0.379946	0.440177	0.281569	-0.0296128	-0.395895	-0.979182	-1.02003	-1.06248	-0.809233	-0.80904	-0.776252	-0.839809	-1.03669	-1.04227	-0.953924	-0.991465	0.229997
b1492	-1.23583	-1.53154	-1.34944	-1.3514	0.678182	1.22658	1.59856	1.44173	0.712414	0.257833	0.778279	0.228024	0.857245	0.755805	-0.255273	0.255273	-0.75274	-0.646386	0.257471	0.423582	-1.42813	-1.42709	0.950631	0.47648	1.80163	1.48237	0.636785	1.13954	1.73781	1.36388	1.52184	1.62832	-1.36026	-1.38224	-1.33706	-1.36588	-1.48165	-1.51402	-1.4409	-1.48419	-1.48782	-1.48762	-1.4839	-1.54833	-1.45789	-1.46358	0.508908	0.159654	0.547007
b2751	-0.710346	-0.0873896	-0.873495	-0.714888	-0.395383	-0.800588	-0.104413	0.0448609	0.108122	0.082098	-0.00142756	0.438238	0.0155993	0.158435	-0.120716	0.120716	0.108476	0.101244	0.112892	0.0494123	0.0208207	-0.168858	0.0831148	0.0142991	-0.213791	0.0206183	-0.107735	-0.313839	-0.0322178	-0.259234	-0.0125169	0.0218623	0.0687117	0.291893	0.172425	0.216843	0.704444	0.675889	0.893876	0.847653	0.888592	0.788096	1.0833	0.986312	0.38359	0.445859	0.0288963	0.120679	1.27981
b1116	-1.56943	-1.72148	-0.891937	-0.761995	-1.23535	-1.11198	0.245228	-0.764821	-0.832401	-0.788	-0.515919	-0.329755	-0.385409	0.13919	-0.114296	0.114296	-1.13278	-0.569029	-1.204	-1.13851	-1.54772	-0.852046	-0.905668	-0.534837	-0.457358	-0.321371	-0.131837	-0.145635	-0.149372	-0.291527	-0.764353	-0.572334	-0.423996	-0.189553	0.427088	-0.174718	-0.851377	-0.573214	-0.796916	-1.4416	-1.03841	-0.927013	-1.31425	-1.73779	-1.22417	-0.910028	-0.162496	0.553864	0.548346
b2425	-0.826792	-1.26286	-0.586765	-0.185107	-1.09724	-0.986393	-0.384981	-0.316219	-0.282366	-0.192994	-0.0855144	-0.0102494	-0.403318	-0.340996	0.229193	-0.229193	-0.0299193	0.0846168	-0.733285	-1.13439	-1.28641	-0.965065	-0.834005	0.152734	0.159233	0.0946179	0.349992	-0.0160148	0.451359	0.173247	0.225413	-0.0662295	0.438917	0.461825	0.402449	0.205684	-0.572617	-0.741718	-0.672519	-0.755935	-0.70548	-1.15765	-0.475741	-0.514866	-1.06419	-0.960373	-0.620032	-0.840381	-0.448437
b1662	-0.340316	-0.409599	-0.0855023	-0.177214	-0.0668919	-0.241622	0.369521	0.636327	-0.294879	-0.310495	-0.419566	-0.392868	0.538993	0.555331	-0.0206875	0.0206875	-0.2135	-0.00548828	-0.0354703	-0.105623	0.31139	-0.0856469	-0.387731	-0.505922	-0.311522	-0.273053	-0.391376	-0.277705	-0.412368	-0.553426	-0.0389904	-0.0422514	-0.33085	-0.334725	0.214203	-0.458699	-0.356731	-0.452018	-0.272161	-0.120195	-0.435905	-0.512553	0.196171	-0.38523	-0.3377	-0.292635	-0.201919	0.0434854	-0.0778637
b0426	-0.233332	-1.08707	0.313422	0.261743	-0.770533	-0.379798	0.864153	0.9144	1.00249	0.658932	0.421469	-0.258663	0.523678	0.553196	-0.244515	0.244515	0.516684	0.814095	-0.514215	-0.992222	0.134181	0.206273	-0.892547	0.510002	0.687857	0.564081	0.632899	0.575942	1.0041	0.803798	0.968915	0.725893	0.788863	0.672124	0.81624	0.577908	-0.0819414	-0.734735	0.118222	-0.571398	-0.959818	-0.827662	-0.118559	-0.38782	-1.00778	-1.08578	0.121029	-0.550335	0.831228
b1928	-0.697818	-0.352754	0.222428	0.395784	-0.541851	-0.593982	0.0509408	0.326895	-0.262789	0.106646	-0.22057	-0.0525061	0.304195	0.249646	0.0626442	-0.0626442	0.418153	0.244975	0.139535	-0.370341	-0.12194	0.0407582	-0.392559	-0.0354375	-0.121173	-0.0951769	-0.0704699	0.0639247	0.00241797	-0.251752	0.517053	0.317394	-0.305465	-0.102441	0.171704	0.066843	0.159314	-0.374496	0.140477	-0.203279	-0.0458779	0.218856	0.426508	-0.237706	-0.134377	-0.177153	0.445687	0.434054	0.357982
b2571	-0.357232	-0.439928	0.654558	1.17821	0.0452166	0.386509	0.083365	0.898532	0.00474564	0.0125742	0.733345	0.700377	0.707364	0.370937	0.00787311	-0.00787311	0.175335	0.418609	0.405432	-0.127045	-0.31296	-0.311925	0.705555	0.641464	0.663429	0.195973	0.0503486	1.26089	0.877044	0.466806	0.524959	0.5175	0.0511414	0.397751	0.654367	-0.0333735	-0.0880012	0.194889	0.904003	0.246376	0.623993	0.092264	-0.1455	-0.326961	0.114031	0.163199	0.349988	0.644328	0.412994
b1424	1.03869	0.762381	1.11395	1.25056	1.27903	1.21675	0.888165	1.1812	0.231754	0.222707	0.52608	0.522266	0.493476	0.41828	0.201471	-0.201471	0.0748487	0.128155	0.461261	0.703575	1.06598	0.788312	1.32067	0.540813	0.687832	0.311299	0.540624	0.777193	0.928515	0.808949	0.607573	0.410524	0.247347	-0.137529	0.832834	0.335603	1.93777	1.67187	1.13518	1.10815	1.83475	1.74726	0.978199	0.671343	0.554922	0.80964	0.113965	0.531442	-0.241369
b3089	0.923891	-0.264859	-0.0829821	0.164089	0.652651	0.509923	-0.00152763	0.0756516	-0.325646	0.534147	0.586388	-1.37518	0.483523	0.189491	-0.226111	0.226111	-0.825536	0.0283146	0.0825448	0.402086	0.0399792	-0.0387424	-0.921132	-1.30081	-0.209494	-0.0257079	-1.33712	0.341111	0.504888	0.117997	-1.11412	-0.28675	-1.13927	-1.26525	-0.292431	-0.506566	-0.477722	-0.761335	-0.464712	-0.336496	0.447932	-1.13391	0.178885	0.0395647	-0.295228	-0.135731	-0.474647	-0.290921	0.268978
b0839	0.725391	0.678446	0.730735	0.86802	0.718941	0.756413	0.526168	0.654198	-0.0632299	-0.364859	-0.434827	0.498003	0.226183	0.172488	0.212124	-0.212124	-0.770729	-0.382417	-0.103314	-0.0971012	0.459583	0.70373	0.0493851	0.116086	-0.0498125	0.0134428	0.826215	0.273584	-0.163878	0.81457	0.708768	1.0108	0.292127	0.181186	0.559383	0.0628203	-0.0726612	-0.541051	-0.244428	-0.341835	-0.100868	-0.124849	-0.0803925	-0.5514	-0.272175	-0.19348	-0.214753	-0.13114	0.0369614
b1704	-1.38102	-1.26132	-0.445135	-0.885122	-0.219571	-0.922136	0.291122	0.403357	0.734286	0.536343	0.705278	0.645058	0.58667	0.2977	0.226671	-0.226671	0.646472	0.800683	-0.330039	-0.11729	-0.0716995	-0.223717	0.884283	0.736199	1.05802	1.20963	1.10829	1.21208	0.534123	0.524315	0.629757	1.33273	0.935039	0.579621	0.35956	0.581092	0.840436	0.121248	0.639424	-0.168723	0.337929	0.108494	0.514593	0.67098	-1.05381	-0.360763	-0.0684401	-0.180321	0.316083
b1034	-0.882132	-0.879528	-0.182981	0.136786	-0.633423	-1.76208	0.518412	0.474593	0.0796217	0.273842	-0.135708	0.16707	0.278163	0.276507	0.229922	-0.229922	-0.310835	0.128078	-0.233273	-0.778357	0.195421	-0.403378	0.103854	0.546899	0.0506952	0.147509	0.463398	-0.424617	0.186854	0.00468264	0.339167	0.284496	0.551157	0.0783674	0.664276	0.334933	-0.341391	-0.39124	-0.42192	-0.0276678	-0.309286	0.0464154	-0.176858	-0.646847	-0.496392	-0.551762	-0.0814146	-0.237144	0.290764
b0181	-1.32465	-1.1311	-0.912663	-0.503262	-0.245986	-0.184122	0.226607	0.306051	0.167298	0.121498	-0.271785	0.438015	0.00284065	0.0182697	-0.0232937	0.0232937	-0.141648	-0.0128498	0.170951	0.331151	0.534073	0.511326	0.808441	0.313419	0.0440601	0.292499	0.421583	0.0569951	-0.331509	-0.302341	0.849013	0.740557	0.611381	0.333065	0.66239	0.298218	-0.642666	0.171529	-0.198285	-0.0742099	0.123978	-0.0813245	-0.18751	-0.327388	-0.00812288	0.109986	-0.0721535	0.017024	0.351057
b0860	0.12924	-0.23896	-0.20699	0.072711	-0.00588271	-0.113165	-0.182427	-0.0426677	0.0902459	-0.0958793	-0.219709	0.149718	0.321611	0.144535	0.0879855	-0.0879855	0.360059	0.347219	-0.121408	-0.404011	0.0587262	0.125311	-0.378165	-0.0640359	0.115218	0.0684185	-0.109845	-0.202544	0.204868	0.243145	0.212288	0.259139	-0.0180244	0.0397287	0.149185	0.386893	-0.152155	-0.377587	-0.247627	-0.274036	-0.497111	-0.519181	0.0750324	-0.143048	-0.36075	-0.411774	-0.19998	-0.260864	0.50259
b3019	-1.79895	-1.60925	-1.15376	0.223959	0.180537	-1.88584	0.180899	0.803413	0.848687	0.0889829	0.0958383	0.321138	-0.147757	0.673463	0.685517	-0.685517	-0.268286	-0.193748	-0.143347	-0.0890537	-0.386089	-0.552165	-0.0343231	-0.197133	-0.475594	-0.347681	0.0485503	-0.385618	-0.461911	-0.549136	-0.0489909	-0.298914	-0.145061	-0.215717	0.16727	-0.217996	-0.0841092	-0.352016	-0.631381	-0.357063	0.366514	-0.168689	0.414713	-0.0562776	0.080792	1.46708	-0.251058	-0.254348	-0.280266
b2234	-0.62131	-0.387476	-0.499577	-0.417556	-0.371688	-0.505399	-0.122964	-0.109567	-0.302007	-0.14626	0.00815895	0.324516	0.0408394	-0.0576928	-0.181883	0.181883	-0.0841555	0.234616	-0.0787329	-0.106726	0.388649	0.266114	0.0496211	-0.316005	0.342692	-0.472515	-0.390476	-0.548815	0.954232	0.265397	-0.0524199	0.0169905	-0.0446652	-0.250331	0.0691477	-0.257132	0.164465	0.496941	0.0708596	0.318318	0.598756	0.298001	0.045683	0.0267483	0.203583	0.234275	-0.149309	0.040615	0.06209
b2988	-2.23332	-1.7821	-1.88027	-1.85518	-2.34662	-2.12356	-0.381183	-0.13778	-0.510667	-0.587506	-0.912994	-0.2161	-0.15082	-0.135208	0.100312	-0.100312	-0.778364	-0.557394	-0.32957	-0.0350017	-0.733489	-1.02955	-2.07497	-2.11421	-2.31285	-2.50594	-2.28171	-2.31761	-2.5183	-2.49614	-2.4965	-2.50397	-2.48216	-2.50425	-0.442025	-0.407614	0.0837045	0.122479	-0.555339	-0.300086	0.0238265	-0.135105	-0.207243	-0.169162	-0.466591	-0.18666	-0.383619	-0.2082	0.00090837
b1658	-0.381928	-0.231757	-0.255857	-0.152749	-0.395738	0.00648398	0.242303	0.241014	0.0204753	0.124835	-0.368748	0.39908	0.238057	0.299724	0.07944	-0.07944	-0.281167	0.0562217	-0.000947038	-0.074809	-0.199543	-0.301263	0.0785484	0.460401	-0.154469	0.0444585	0.157047	-0.0880191	-0.0488682	0.046545	0.392129	0.238069	0.0980062	0.00115406	0.213566	0.384119	0.423791	0.0266084	0.518927	0.304514	0.231978	0.39611	0.334675	0.0282129	-0.0938371	0.0308984	0.24366	0.25556	0.45402
b4150	-0.751181	-0.833923	-0.628566	-0.630516	-0.756483	-0.71968	-0.584824	-0.287703	-0.621823	-0.614012	-0.10406	-0.536349	-0.531994	-0.542755	0.0758577	-0.0758577	-0.337252	-0.344352	-0.416224	-0.281736	-0.139431	-0.138389	-0.16808	0.0307945	-0.0878851	0.157874	-0.24056	-0.276242	-0.0580488	0.0428374	0.0424863	0.556944	-0.639337	-0.661211	0.222074	-0.289139	0.0807308	0.0482451	-0.418232	-0.317833	-0.00373111	0.102179	0.820165	-0.707561	-0.127949	0.0638135	-0.652576	-0.182955	0.202591
b0163	1.7796	0.930849	2.16483	2.12359	0.913196	1.54095	0.861995	1.06371	0.475184	0.639902	0.607976	-0.644958	0.417717	0.44284	0.12686	-0.12686	0.786827	0.993294	-0.573904	-0.571398	0.173307	0.405431	0.144609	0.648517	0.975165	1.15675	1.15243	1.40192	1.22276	1.02782	1.57636	1.29776	0.948475	0.671114	1.39513	1.20413	-0.311658	-0.749262	0.079611	-0.810952	-0.144105	-0.533261	0.134806	-0.580028	-1.44908	-0.936256	0.131533	-0.294008	0.813484
b2509	-0.303976	-0.387233	-0.117304	-0.119266	-0.375484	-0.338484	-0.00355746	-0.13937	-0.0107534	0.0813631	0.460872	0.0970496	0.777771	0.161469	0.0392236	-0.0392236	0.0857412	0.554148	0.0666769	0.173564	-0.371512	-0.370471	0.898538	0.4563	0.330421	0.434113	0.370397	0.574707	0.821691	0.654758	0.648449	0.401267	0.202672	0.180607	0.400647	0.260206	0.228808	-0.3562	0.349025	0.305489	0.990795	-0.215011	0.458603	0.0779659	0.0630138	0.305039	0.0960446	0.460075	0.24729
b0854	0.26164	0.0056055	0.98647	1.051	1.246	1.01205	0.320712	0.731524	0.245631	0.461054	0.976798	0.579352	0.542459	0.459188	0.0411487	-0.0411487	0.343626	1.26711	0.485908	0.552542	0.276845	0.0530948	0.950671	0.612516	1.1898	1.10082	0.999341	1.12908	1.71596	1.04795	0.865631	1.12311	0.816328	0.977409	1.35906	1.04843	0.922301	0.717558	0.38418	0.626216	0.24876	0.658259	0.687652	0.145283	0.703039	0.777279	1.52956	0.655237	0.664011
b0008	0.196647	-0.217858	-0.293989	-0.373005	-0.902473	-0.65488	0.241496	-0.258181	0.149185	0.110247	0.00913825	0.00598403	-0.377774	-0.508859	0.00529501	-0.00529501	0.272115	-0.333225	-0.833078	-1.02662	0.802819	0.798072	-0.235351	0.558067	0.657978	0.489512	0.605846	0.545669	0.181371	0.570407	0.631631	0.491209	0.860227	0.66514	0.494391	0.871035	0.209361	-0.352754	-0.0764774	-0.685416	-0.372446	-0.380228	-0.533856	-0.564503	-0.552249	-0.587893	-0.247221	-0.564451	0.259713
b0481	-0.403833	-0.484417	-0.2842	-0.286105	-0.0427064	-0.00645739	0.607857	1.34772	0.762257	0.658351	0.481519	0.401356	0.212991	0.965102	-0.251065	0.251065	1.43276	1.46725	0.206728	0.279366	-0.227746	-0.226732	0.198302	0.309891	0.655513	0.692729	1.22435	0.880067	0.914196	1.0493	0.901058	1.06403	1.15115	0.592881	1.44254	0.770482	0.230786	0.198886	0.130795	0.0882392	-0.418541	-0.418351	-0.380407	-0.129651	0.2393	0.403207	1.05896	0.175694	1.36309
b1324	0.332506	-0.170287	0.585077	0.161587	-0.560428	-0.227225	0.495793	0.125914	0.811141	0.150964	0.570886	-0.819117	0.314073	0.325396	0.173802	-0.173802	0.698903	0.478355	-0.100203	-0.753091	0.0913702	0.681871	-0.888944	-0.137789	0.502031	0.490744	0.703908	0.693417	0.969562	1.22525	0.618341	0.294676	0.176055	0.0993457	0.708339	0.809312	-0.0757292	-0.222167	-0.350335	-0.879449	-1.12025	-1.35936	-0.77771	-0.810015	-0.102004	0.123827	1.01297	0.787735	0.5844
b3991	-0.298522	-0.890952	-0.586222	-1.04137	0.18364	-0.228675	0.0343791	0.192393	0.359412	0.0227189	-0.345844	0.511985	0.16336	0.221699	0.0523732	-0.0523732	-0.0513338	0.439746	0.0811096	-0.23731	-0.0288831	0.0555014	0.178023	0.828014	-0.0680389	-0.0961701	0.6684	-0.0658179	-0.158766	-0.138563	0.724651	0.266928	0.578709	0.413992	0.8669	0.293501	0.543664	0.00674319	0.529463	0.320582	0.68877	0.760596	0.442326	-0.153983	0.343043	0.364656	0.354607	0.39516	0.634074
b3729	-0.74599	-0.456847	-0.16473	-0.241304	-0.508943	-0.357071	-0.593492	-0.434409	-0.266632	-0.323924	-0.362951	0.1961	-0.36836	-0.100926	-0.0925843	0.0925843	-0.366125	-0.0672698	0.261156	0.30112	-0.931535	-0.800021	-0.250652	-0.368793	-0.448897	-0.398803	-0.655702	-0.671269	-0.378905	-0.495008	-0.368975	-0.412451	-0.0172391	-0.0414233	-0.0120143	-0.435765	0.472199	0.345763	0.965531	0.961072	0.468446	0.546155	-0.484682	-0.403189	0.251064	0.0668956	0.160946	0.197355	-0.1571
b3281	0.133427	0.160959	-0.0365795	-0.380137	0.162274	0.307804	0.589734	0.866521	0.0659769	0.387894	0.364542	0.283272	0.436186	0.556834	-0.0892436	0.0892436	0.356336	0.839626	0.112495	0.0449936	0.00673655	-0.774883	-0.25205	-0.175967	-0.768931	0.108285	-0.129611	0.194749	0.244199	0.283096	-0.495659	-0.0976352	0.175034	-0.0482825	0.454038	-0.187465	0.452969	-0.774297	-0.099951	-0.585653	-0.307902	-0.542744	-0.163841	-0.263755	0.204754	0.520769	0.519569	0.559411	0.935776
b4014	2.67458	2.89903	2.92859	2.61718	2.70464	3.07496	0.894304	-0.111163	0.329585	-0.225898	0.137628	0.438054	-0.489834	-0.569798	-0.202913	0.202913	0.0563307	-0.148762	-0.512253	-0.432553	0.460006	0.61388	1.2631	1.80586	1.89319	1.92821	1.43446	1.66568	1.89814	2.0038	1.6363	1.98671	1.44964	1.40685	1.33197	1.69825	0.334511	0.0213527	0.454332	0.289713	0.61047	0.420362	0.383155	0.442896	-0.803235	-0.505905	-0.552803	-0.464047	0.231416
b1180	-0.701526	-0.783303	0.726091	1.55824	0.701302	1.07953	0.121655	0.666235	-0.529729	0.035285	-0.13642	0.0712418	1.19494	0.79874	-0.462764	0.462764	-0.5266	-0.0655965	0.0680591	0.30913	0.326276	-0.384183	0.530413	0.185182	-0.153612	-0.260916	-0.0443784	-0.448257	-0.766286	-0.744645	0.461762	0.349752	0.214779	0.0385552	0.965338	-0.00521671	-0.428993	-0.461001	-0.249436	-0.292358	-0.416949	-0.716254	0.724343	-0.843998	-0.334206	-0.0283128	0.0400908	0.176049	-0.317751
b0990	-3.19535	-3.27205	-2.91969	-2.24163	-3.20028	-3.16607	0.621747	0.219597	-1.72594	-1.48989	-2.86024	-2.22134	1.13511	1.69586	0.0837435	-0.0837435	0.141878	0.415763	-0.34844	-0.470673	-3.15416	-3.1532	-1.83245	-1.59914	-2.11928	-1.42485	-1.24568	-2.31202	-1.60505	-1.27062	-0.772647	-0.460423	-0.430255	-0.984704	-1.5745	-1.53734	-2.65527	-2.68609	-1.20813	-1.72532	-3.17795	-3.17777	-1.22638	-1.29027	-1.8557	-1.48055	-1.91089	-1.20408	-3.11657
b1729	-1.28736	-1.62391	-1.41505	-1.38248	-0.852247	-1.43199	0.452745	0.502428	0.957314	1.10319	1.26886	0.648582	0.655821	0.512768	0.26026	-0.26026	0.920402	0.75125	-0.0120784	-0.190605	0.474118	0.350359	0.202801	0.0942897	0.838709	0.760905	0.639659	1.01624	0.658426	0.592851	0.301651	0.612693	0.387464	0.715706	0.677099	0.734681	1.4447	1.08975	0.346598	0.816105	0.921812	0.453432	1.18993	0.909782	-0.025018	-0.0280378	0.704422	0.569828	0.531484
b1376	4.90988	4.20062	5.25747	5.28304	3.85148	4.482	1.46804	2.13593	0.0922349	0.0998295	0.0518475	-0.0264279	1.3177	1.02992	0.00761379	-0.00761379	0.409054	0.442722	0.00898241	-0.0444193	2.26271	2.29872	0.386713	0.281802	1.13956	1.16519	0.700256	1.05742	1.64858	1.46232	2.98938	2.51821	1.07246	0.169859	1.15365	1.5981	-0.0420607	-0.0732669	0.0211565	-0.0206531	-0.0480089	-0.0478201	0.228898	0.166227	-0.0191337	-0.0246213	0.0623435	0.0253777	0.0487733
b1905	2.67979	0.209586	3.51534	3.4596	0.463856	1.72226	2.38502	2.23728	0.741456	0.837217	-0.0402772	-0.120219	1.61585	1.56056	-0.102342	0.102342	0.57937	1.31559	-0.361059	-0.41529	0.896634	1.13657	0.0196706	1.16555	1.03356	1.28093	1.28139	0.301058	1.25166	1.11553	1.73575	1.64952	1.25674	1.06893	1.72905	1.58263	-0.620286	-0.651814	-0.446014	-0.488362	-0.626295	-0.626105	-0.622473	-0.685219	-0.597128	-0.602671	-0.00455195	-0.0423053	0.553869
b3928	0.0831265	0.000645717	0.783683	0.159563	-0.90616	0.0325775	0.966152	1.48655	0.790454	1.07687	0.668645	0.587721	0.134252	0.499585	-0.88634	0.88634	0.514441	1.21117	-0.494426	-0.756741	0.0417976	0.397152	0.380228	1.17528	0.972134	0.921068	1.1306	0.756127	1.16178	1.29552	1.42846	1.39415	1.66297	1.5644	1.58537	0.810329	0.649312	1.36846	1.32061	1.27712	1.24588	0.695818	-0.130713	-0.194378	-1.2009	-1.20635	-0.191945	-0.229647	0.979261
b1269	-0.128058	0.65778	0.387753	0.472661	1.16613	0.716357	0.451772	0.355421	0.199066	0.265573	0.859953	0.28578	0.929393	0.884776	0.272487	-0.272487	0.732599	0.84509	0.697705	0.664476	-0.0446996	-0.77967	0.168425	-0.474593	0.492494	0.548149	-0.196242	0.378844	1.14576	1.15516	0.171292	0.180748	-0.127086	-0.208544	0.069261	-0.799497	0.449637	0.229456	0.535619	0.62173	0.568157	0.314207	0.828704	0.756107	0.822077	0.85172	0.616085	0.795107	0.781324
b3788	0.954696	0.20327	1.40957	1.01187	1.02007	1.28813	-0.0191699	0.405002	-0.160153	-0.0287332	0.424724	0.343441	-0.0829328	0.601269	0.00788275	-0.00788275	-0.245684	-0.211357	-0.334606	-0.389697	0.080197	0.081238	0.11708	-0.258844	-0.315658	-0.289936	-0.27605	-0.311592	-0.192217	-0.170232	-0.0390783	-0.0465071	-0.19936	-0.221267	-0.14693	-0.175668	1.88928	1.40369	2.30044	2.32256	2.50337	2.33812	1.37821	1.34629	0.242691	0.64571	-0.159068	0.273798	0.585849
b0851	1.30174	0.353713	1.36484	1.64997	1.49662	1.45107	0.743601	1.12303	0.984607	0.782399	-0.456736	0.857194	0.898698	0.938595	0.424111	-0.424111	0.649701	0.844886	0.470022	0.484092	0.698194	0.0916848	2.52594	2.73011	1.32576	1.38812	3.60365	3.1625	2.49433	2.44024	1.88745	1.52151	0.856966	0.734842	1.06037	0.731554	0.820367	0.185473	1.13913	0.850555	0.254982	0.0525354	0.952393	0.798185	0.150742	0.515048	0.20787	0.413987	0.318072
b1430	1.27498	0.456943	1.67882	1.53835	1.56211	1.58049	1.85371	1.73452	0.749677	0.0690775	0.755355	0.82873	1.58506	1.64622	-0.0347734	0.0347734	1.12232	1.51759	0.985651	0.79961	0.705908	-0.0513389	0.241814	0.434905	0.455383	0.452628	0.444782	0.785583	0.817295	0.90418	1.04952	1.21733	0.539378	0.0792395	0.868569	0.576714	0.485669	0.301684	1.24046	0.712787	1.2093	1.12825	1.28264	0.412744	0.750176	1.19761	0.910069	1.07302	0.847853
b4375	-0.723232	-0.197702	-0.23073	-0.11381	-0.253268	-0.41528	0.00909768	0.185152	0.045994	0.0896846	-0.187984	0.566839	0.386628	0.654302	0.222456	-0.222456	-0.303287	0.394253	0.294422	0.33486	0.45559	0.0421323	0.285554	-0.162454	-0.41753	-0.263877	-0.22385	-0.611082	0.0937763	-0.0480253	0.0871324	0.309349	0.224181	0.102528	0.281247	0.0265409	0.689716	0.515744	0.136174	0.0445672	0.792682	0.587221	0.0811424	-0.10001	0.433621	0.473069	0.362909	0.438911	0.25714
b2679	1.68507	1.60121	0.270848	0.203014	2.14586	1.31489	0.437533	1.13689	0.0947205	0.102513	0.0532651	-0.02717	0.344519	0.33376	0.00782574	-0.00782574	0.0978722	0.132095	0.00923223	-0.045675	0.616796	0.326627	-0.0833867	0.0289067	0.0281186	0.0537588	0.333795	0.717058	0.0415469	0.0634334	0.500933	0.493507	0.205391	0.183532	0.170431	0.141787	-0.0432487	-0.0753601	-0.00281082	-0.0457678	-0.0493679	-0.0491737	-0.0454755	-0.109399	-0.0196694	-0.0253121	0.0640416	0.0260784	0.0501082
b3008	-0.794926	-0.755545	-0.631055	-0.639899	-0.668192	-0.810601	0.147409	0.157994	0.260601	0.191086	-0.38524	0.36659	0.303995	0.204411	0.0958715	-0.0958715	-0.0855751	0.234202	-0.258533	-0.3313	-0.738239	-0.988119	-0.0169029	0.261129	-0.286749	-0.175297	0.333238	-0.189196	-0.655682	-0.386198	0.497145	0.433115	-0.0878038	-0.113148	0.396246	-0.448573	-0.10287	-0.397456	0.224048	0.0215068	-0.175528	0.0699215	0.429823	-0.086371	0.0335376	0.112007	-0.0598846	-0.103114	0.169929
b0633	-0.883111	-0.661295	-0.0740426	-0.0800933	-0.422844	-0.433802	0.0640655	-0.174689	-0.394964	-0.182526	-0.0455554	-0.322914	0.0171258	-0.0364362	0.0206696	-0.0206696	-0.059959	-0.108863	-0.250738	-0.632149	-0.68936	-0.779678	0.275173	0.038472	0.21104	0.201417	0.0337401	0.429105	0.441397	0.119742	0.306183	0.170174	0.171751	0.129002	0.59047	0.596609	0.102827	-0.115185	-0.0527162	-0.1461	0.191857	-0.103579	0.161616	-0.290783	-0.127402	-0.427429	-0.0076067	-0.0731465	0.540905
b1739	1.06211	0.601155	1.26328	1.31037	0.963752	1.13595	0.505512	0.684845	0.0386445	0.364763	0.309513	-0.102541	-0.19945	0.205273	-0.210962	0.210962	-0.569104	-0.0606967	0.0544871	-0.744385	-0.832651	-0.559949	-0.092535	-0.0323011	0.1846	0.590956	0.615396	1.12362	0.599328	0.773612	0.559524	0.706289	0.0455863	-0.87928	0.779845	0.456713	1.25035	1.18284	1.35622	1.25307	1.32561	1.31324	0.407432	-0.422769	-1.70856	-1.18803	-0.813822	-0.56413	0.758771
b3933	-0.765614	-0.887361	1.11959	-0.0178455	-0.482341	-0.297338	0.410622	1.79227	2.59139	2.79813	2.99605	3.07684	0.208058	0.149946	0.220363	-0.220363	0.221859	0.385453	0.201866	0.0161017	-0.43858	-0.83896	1.58822	1.82665	3.07455	2.24559	3.35328	0.998527	2.56138	0.943226	0.71359	2.27048	2.59297	0.664289	0.569446	0.432101	1.27036	0.916944	0.466269	0.298183	2.113	2.68732	2.72506	-0.106771	0.0728905	0.0757378	0.265469	0.389092	0.899435
b0877	-0.253901	-0.336676	-0.13124	-0.133191	-0.259204	-0.222387	-0.136371	-0.122032	1.49932	1.50357	1.37463	1.30066	0.32782	-0.119247	-0.189336	0.189336	1.28634	1.29536	0.481589	1.04886	-0.209589	-0.208553	1.31839	0.738336	1.08712	1.14065	0.869004	0.903439	1.18619	1.19963	0.45732	0.471747	0.833729	0.921702	0.371614	0.34277	2.17981	1.62825	1.37452	1.12356	1.59427	1.77957	0.941268	0.230853	0.712595	1.1486	0.598259	0.367601	0.693324
b3639	1.1878	1.36881	0.818354	1.00809	1.54752	1.66875	0.460146	0.72734	0.555414	0.968234	0.53122	0.889703	0.974141	1.03825	-0.424134	0.424134	0.361453	0.680533	0.704401	0.937957	0.390832	0.35342	1.19487	1.13074	0.984665	1.09725	1.13217	0.926981	0.906285	0.411575	1.28695	1.59657	0.833303	0.814794	1.09885	0.803102	1.22556	0.511549	0.415425	0.541633	0.475	0.748068	1.06364	0.476933	0.596632	0.80743	0.827192	1.00784	0.715074
b3053	-0.188509	-1.03849	-0.623726	-0.625702	-0.381998	-0.428914	-0.414534	-0.367177	-0.790684	-0.488917	-0.222022	0.623692	-0.652481	2.55441	-0.42592	0.42592	3.33676	3.37166	2.5526	0.726636	1.08597	-0.31579	0.216934	-0.232645	0.115229	0.303361	-0.151627	0.173634	0.432096	0.0890178	-0.109094	0.223986	-0.47956	-0.501732	0.202314	0.591158	-0.0606271	-0.858724	-0.359511	-0.42597	0.237277	-0.243377	-0.226244	-0.853521	3.76684	2.77498	-1.03192	-1.07042	1.53449
b2291	-0.113724	-0.195229	0.130934	0.222907	-0.118948	-0.0826744	0.985397	0.822984	0.137605	0.514409	0.343441	0.263327	0.917844	0.755664	0.00774866	-0.00774866	0.378764	0.731666	-0.0706887	-0.124947	-0.0353061	-0.0342844	0.580321	0.692835	0.473131	0.660565	0.591905	0.533144	0.698477	0.684758	0.802169	0.572267	0.68408	0.251825	0.97266	0.310224	0.983592	0.197109	0.749314	0.70622	2.66827	1.62086	-0.12475	-0.187887	-0.0992519	-0.104828	-0.0165029	-0.0540367	0.551072
b3320	-1.08957	-0.368519	-0.958183	-0.977536	-1.01433	-1.1873	-0.265226	-0.425701	-0.0408511	-0.297964	0.205645	-0.293735	-0.116541	-0.148444	-0.115522	0.115522	0.202412	-0.20902	-0.148233	-0.156555	-0.208657	-0.328109	-0.348456	-0.782004	-0.498973	-0.399999	-0.485608	-0.766195	-0.540743	-0.264247	-0.679895	-0.626698	-0.517599	-0.331369	-0.5392	-0.52399	-0.489012	0.0468078	0.292691	0.228528	-0.0658203	-0.172327	-0.41011	-0.132745	0.22183	0.0491942	0.442895	0.0583236	-0.290368
b4354	-2.6	-2.68358	-2.47623	-2.4782	-2.60535	-2.56819	-1.78063	-1.76611	-0.79082	-0.901082	-0.594071	-1.29361	-0.853216	-0.740226	0.484066	-0.484066	-1.52674	-1.07098	0.527558	0.130168	-2.55527	-2.55423	-0.055649	0.0589853	-2.5368	-2.51086	-2.49685	-2.5327	-2.52321	-2.50107	-2.50142	-2.50889	-2.4871	-2.50917	-2.48823	-2.51717	-2.60904	-2.64156	-2.56811	-2.61159	-2.61524	-2.61504	-1.4468	-1.51191	-2.58517	-2.59088	-0.564603	-0.318053	0.980105
b1101	-1.82532	-1.80056	-2.5862	-2.55081	-1.96319	-2.03265	-0.164222	-0.252613	0.275197	-6.43424e-05	0.408934	0.0426928	-0.260215	-0.318124	0.0215866	-0.0215866	0.398887	0.187583	-0.0329415	0.275879	-1.87617	-2.00442	0.224715	-0.0565712	-0.694357	-0.675683	0.398548	0.0929912	-0.001377	-0.06146	-0.0910177	-0.0613868	-0.0937449	0.102965	0.0658945	0.140401	-0.376566	-0.520169	-0.30056	-0.30391	-1.43197	-1.4639	0.144889	0.0285576	0.129778	0.279877	0.17288	0.349759	0.469951
b2745	-0.33646	-0.598495	0.175878	0.44313	0.128098	-0.0296852	0.0913547	0.146024	0.163242	-0.100823	0.355544	0.485033	0.482426	0.40228	0.212114	-0.212114	-0.0666556	0.372991	0.225347	0.157954	-0.155447	-0.265839	0.303117	-0.039925	0.10243	-0.0364946	0.0691096	-0.187591	-0.14665	-0.0267279	0.0781421	0.278242	-0.258117	0.283812	0.555837	0.333002	0.94876	0.473922	0.165334	-0.0251337	0.724396	0.684116	0.740276	0.28194	-0.00549108	0.408224	0.0858573	0.305679	0.335623
b0088	0.163109	0.0461804	0.237085	0.450333	0.124579	0.384237	0.276492	0.837316	0.521173	0.543025	0.663029	0.543815	0.075948	0.446727	-0.4124	0.4124	-0.0539905	0.0751317	-0.259774	0.0555642	-0.569864	-0.568822	1.16933	0.411722	0.930405	1.17988	0.553132	1.04744	1.37337	1.20118	0.656463	0.975136	0.32993	0.116578	0.365203	0.550561	1.21286	0.956463	0.885457	0.754496	1.21448	1.48507	0.937046	0.207341	0.437365	0.489795	0.321796	0.568086	0.499065
b4269	1.22858	1.14493	0.205018	0.459761	0.295393	0.169012	0.287101	0.301443	0.0947465	0.102541	0.0532799	-0.0271777	0.0884421	0.0777165	0.00782796	-0.00782796	0.097899	0.13213	0.00923485	-0.0456882	0.0098693	0.0109024	0.645354	0.295038	0.728201	0.535948	0.51456	0.478922	1.23261	1.04249	0.926357	0.912188	0.07727	0.0554435	0.342436	0.197775	0.877955	0.616303	0.538773	0.623394	0.71592	0.423613	0.0372367	0.176244	-0.019675	-0.0253193	0.0640594	0.0260857	0.0501222
b3012	1.16402	-0.110246	1.42698	1.64215	1.07401	1.67761	0.0112539	0.258567	-0.254836	-0.16201	-0.446005	-0.241128	-0.351482	-0.116353	-0.0821786	0.0821786	-0.330439	-0.0230701	-0.0716628	-0.126738	-0.513723	-0.512694	0.380112	0.548367	0.429051	-0.120808	0.746098	0.76814	0.670656	0.618714	0.424745	0.520466	0.356479	0.193357	0.0489273	0.620075	-0.518157	-0.550169	0.0212455	-0.0219016	-0.548289	-0.548095	0.0918808	0.10344	-0.543145	-0.548766	-0.307543	-0.345461	0.116003
b0641	-0.459512	-0.786199	-0.447453	-0.209654	-0.292508	-0.36232	0.0972641	0.149905	0.119974	0.104246	0.336616	-0.25941	-0.137125	-0.264084	0.167864	-0.167864	-0.243648	-0.0702253	-0.235256	-0.225761	-0.706972	-0.639831	0.102013	0.293947	1.09102	0.151112	0.47402	0.329357	0.617064	0.0139037	0.431316	0.45701	0.353839	0.0236161	0.312776	0.0784505	0.354739	0.0420271	0.0834973	0.00266661	0.291565	0.216365	0.0462501	-0.365929	-0.362754	0.00449291	-0.231951	-0.114237	0.197181
b0632	-1.18243	-0.837963	0.270251	0.11555	-0.594048	-0.911046	0.539746	0.304964	0.632331	1.04529	0.739708	0.631814	0.528268	0.487917	-0.0354718	0.0354718	0.781207	1.0316	0.206134	-0.104275	-0.149968	0.321256	0.0672993	0.435705	0.720533	0.11695	0.784554	0.454745	0.664823	0.228051	0.320941	0.313407	0.715305	0.301628	0.533445	0.38118	0.241726	0.125326	-0.278005	-0.297716	0.257098	0.211706	0.0536883	-0.126488	0.310667	0.00190886	0.50459	0.348391	0.758838
b2901	-0.299148	-0.244089	-0.322768	-0.0289894	-0.890653	-0.52846	-0.168987	-0.112527	-0.162245	-0.0597048	0.114735	0.176291	0.234965	0.352522	0.139276	-0.139276	-0.178723	0.0227426	0.0308355	-0.109585	0.389931	-0.0800586	0.403501	-0.138058	0.165394	0.133642	-0.197005	0.256067	-0.0221471	-0.0601137	0.0974203	0.253089	-0.139728	-0.288346	0.0514302	-0.0145054	0.446629	0.292584	0.436265	0.410907	0.694625	0.590069	0.551291	0.6923	-0.120773	0.14294	-0.0692462	0.0582301	0.174245
b0096	0.138675	0.0560553	0.54656	1.06393	1.18778	1.38335	0.846168	0.860577	0.178038	0.185829	0.053186	-0.0271285	0.48308	0.789435	0.00781391	-0.00781391	0.18119	1.24139	1.05328	0.385245	0.511997	0.513035	1.88379	2.2475	0.384739	0.711916	1.2645	0.666677	0.922414	0.565847	0.797017	0.173347	0.751032	0.729059	0.507597	0.153813	1.49783	0.943808	1.20924	0.63479	1.3595	0.783503	1.0157	1.08538	0.614481	0.608799	0.531397	0.343872	0.490533
b3731	0.439347	0.734338	1.32673	1.38611	0.648367	0.726629	0.702855	1.03468	0.349156	0.0264095	-1.31421	0.0872844	0.52962	0.278017	0.306434	-0.306434	0.457369	0.598451	0.186988	-0.0424478	0.689973	0.0354274	-0.353484	1.21662	0.352962	0.162434	0.879764	0.172332	0.385987	-0.535306	0.831296	0.915193	0.640806	0.483699	0.766222	0.558278	-0.261025	-0.265572	0.269258	1.26885	0.149905	-0.00558986	1.03365	-0.00831352	-0.408076	-0.456453	0.437934	0.0796222	0.335798
b2962	-0.627563	-0.650345	0.982735	0.598052	-0.305	-0.126894	1.29718	1.20515	1.51742	1.63316	1.37502	-0.487024	-0.00537736	0.718233	0.172817	-0.172817	0.871253	1.48676	-0.579613	-0.484387	-0.251825	-0.22145	1.20636	2.13796	1.86511	2.35677	2.03192	2.1527	1.59255	1.53448	2.81229	2.60105	1.87733	1.66253	2.08737	1.18468	-0.0541028	-0.254358	0.202882	-1.01462	-0.379278	-1.01194	-0.40678	-1.04745	-1.46457	-1.00052	0.57151	0.0644539	1.74476
b3167	0.744517	0.661285	1.54461	1.35336	-0.380678	0.245113	2.32612	2.24026	2.45267	2.31656	1.92957	-0.286745	1.73901	1.42101	-0.347711	0.347711	1.77132	2.45679	-0.160802	-0.136885	0.581645	1.40266	1.5612	1.9228	1.70233	2.01489	1.80839	1.68726	1.76365	1.99312	2.15204	1.83711	2.10399	2.22637	2.06294	1.86847	0.000211594	-1.15813	-0.62115	-0.663473	-0.244179	-0.243986	-0.190616	-0.254251	-0.79905	-0.703912	0.931168	-0.343825	2.10332
b3553	0.347684	0.282082	-0.703466	-0.838835	-0.133282	-0.108979	0.00598764	-0.00996572	-0.0693767	-0.214394	-0.341253	0.21702	-0.233843	-0.221091	0.0678644	-0.0678644	0.366167	0.463063	-0.461454	-0.600892	-0.436485	-0.450353	0.15388	0.559945	0.465689	0.353677	0.453718	0.332776	0.229668	0.276869	0.636603	0.580654	0.563262	0.507547	0.468648	0.232164	-0.345981	-0.532644	0.0982192	-0.151233	-0.494986	-0.734046	0.185645	0.0515389	-0.420923	-0.236649	-0.171042	-0.134711	0.125259
b0737	0.213222	-0.960952	-0.327816	0.363993	0.243871	0.0790443	0.67741	0.654083	0.680776	0.653582	0.930625	-0.847954	0.277898	0.580273	-0.102414	0.102414	0.185034	0.766962	-0.407135	-0.680301	-0.167338	-0.422902	-0.0608257	0.578955	0.357998	0.525082	0.698773	0.70149	0.609423	0.37991	0.616572	0.221802	0.782221	0.669535	0.740622	0.197989	1.45346	0.437214	0.452016	-0.137986	0.711013	0.343692	0.48263	-0.0534892	-0.226838	0.0232603	0.0361845	-0.295085	0.570554
b3803	0.322037	-0.557479	1.32337	1.27642	-0.203035	0.166892	1.25139	1.39654	1.07323	1.14649	1.25503	-0.196588	0.505365	0.40985	0.312553	-0.312553	0.273954	0.683085	-0.689869	-0.856127	0.184703	0.284273	-0.335908	1.00907	1.24603	1.35235	1.32344	1.63476	1.22872	0.919439	1.51205	1.52844	0.998663	0.781371	1.48457	1.18083	0.0302965	-0.127221	1.14698	0.385424	0.190989	-0.466932	1.36894	1.02845	-1.10419	-0.597095	0.587523	-0.148838	1.29179
b0572	-0.589662	-0.379339	-0.335559	0.0979514	-1.46586	-1.13465	-0.555687	-0.722691	-0.102416	-0.359246	-0.519193	-0.675043	0.224409	-0.233007	0.0836622	-0.0836622	-0.471015	-0.596509	-0.562745	-0.668445	-0.549944	-0.723053	-1.16571	-0.568676	-0.558475	-0.589638	-0.500512	-0.607378	-0.212144	-0.472632	-0.871459	-0.974566	-1.11215	-1.03578	-0.679499	-0.542808	-0.430778	-1.49499	-0.274922	-1.00532	-1.40647	-1.58501	-0.668241	-0.583072	-0.774099	-0.512437	-0.713561	-0.783907	-0.119908
b1732	3.06266	3.3943	2.79932	2.56731	3.48097	3.88537	1.66471	1.64652	0.0978324	0.199384	0.305477	0.302864	0.355895	0.35231	0.0783348	-0.0783348	0.387297	0.604733	0.584015	0.504301	0.216318	0.10639	2.74187	2.44611	2.59102	2.57484	2.44885	2.71383	2.69148	2.65217	2.73988	2.87147	2.26339	2.12632	2.42678	1.89658	4.52099	4.50882	3.35305	3.3465	3.80115	3.49023	1.489	1.15047	0.378842	0.634894	0.657385	0.571291	0.803338
b2608	-1.81821	-0.393559	-1.06099	-0.964484	-0.982959	-1.52509	-0.168245	0.268284	0.443389	0.510249	0.0263161	0.501194	-0.453387	-0.530161	0.153055	-0.153055	-0.24936	0.0941822	-0.332819	-0.64232	-0.234285	-0.00293801	0.0165446	0.448152	0.398194	-0.0478845	0.317639	-0.296661	-0.216283	-0.250058	-0.0402387	0.0731687	0.0967411	0.154578	0.295938	-0.234836	-0.732691	-0.500722	-0.727773	-0.861118	-0.633279	-0.698181	-0.486427	-1.03738	-0.230458	-0.113705	-0.0247184	-0.111107	-0.187395
b3697	-1.2221	-1.30482	-1.50283	-1.15664	-0.595752	-0.898014	0.0208574	0.411712	-0.156907	0.0489783	0.0114012	-0.141047	0.412354	0.466442	0.218815	-0.218815	0.353908	0.632243	0.296789	0.0800922	-0.654488	-1.01498	-0.454812	0.100315	0.434161	0.451198	1.25015	0.51957	0.383664	0.0815743	0.261118	0.0500894	-0.0787938	-0.602297	0.494785	-0.223617	1.90176	0.364435	1.92233	2.29921	-0.395071	-0.570957	1.79519	3.03944	0.159827	0.17834	0.332811	0.452846	0.258278
b0453	0.144095	0.062043	0.513088	0.247377	-0.0621242	-0.0257698	0.451801	1.16256	-0.290439	-0.282781	-0.331167	-0.410131	-0.296633	-0.0532061	-0.0245667	0.0245667	-0.287342	-0.253703	-0.374405	-0.428286	-0.373782	-0.372768	0.103424	0.346962	-0.355862	-0.330682	0.959279	0.923667	-0.342676	-0.321179	0.904032	0.901765	0.431791	0.410017	1.26007	0.465755	1.56598	2.09505	0.769183	1.07486	0.532048	0.656273	0.0228803	-0.159581	-0.402771	-0.408308	-0.320582	-0.357866	0.864962
b0573	-0.542406	-2.18541	0.944228	1.03094	-0.576953	-0.879777	-0.105054	0.36674	-0.057925	-0.118007	0.742183	-0.27493	-0.195329	0.0267597	0.102767	-0.102767	0.263562	0.231385	-0.551344	-0.458842	-0.988935	-1.96512	-0.936336	-0.106634	0.243876	0.75442	0.662876	1.02533	1.53871	0.67205	0.223413	0.408829	0.0263071	-0.0270812	0.697356	-0.165828	-0.981485	-1.1188	0.0150613	-0.895918	-0.699235	-1.00838	-0.285467	-0.58982	-1.01599	-0.735699	0.387249	-0.368253	0.552359
b3870	-0.669402	-0.404362	-0.774622	-0.712798	-0.692443	-1.04384	-0.278258	-0.166996	-0.298654	-0.371476	0.624826	0.595485	-0.174106	0.0187155	0.0747523	-0.0747523	0.451926	0.38844	0.27644	0.541168	0.034973	0.282469	-0.614929	-0.784044	-0.280435	-0.359437	-0.809337	-0.489001	0.114371	0.144548	-0.925114	-1.08486	-0.451427	-0.427707	-0.998444	-0.96404	0.378986	0.664441	0.345707	0.493483	0.678112	0.571999	0.360913	0.075353	0.310456	0.0421304	-0.17544	-0.0774406	0.929165
b2133	0.992388	0.210576	1.17294	1.1563	0.754557	1.00284	0.149803	0.514396	-0.159243	0.0222528	0.0490487	-0.196915	0.289289	0.486804	0.0928757	-0.0928757	-0.222076	-0.0203059	0.132629	0.22046	0.0430657	-0.143712	0.425431	0.183089	0.265468	0.217645	0.196836	0.489995	0.315825	0.125068	0.571273	0.425041	0.104156	-0.115649	0.481317	0.116241	0.365395	0.217698	0.132119	0.196642	0.683988	0.648156	0.3058	0.0694739	-0.0330601	0.221857	0.100786	0.325389	-0.0475561
b2512	-0.525255	-0.32165	-0.357119	-0.180166	-0.201419	-0.449765	0.0554377	0.109762	-0.0723677	0.0281797	0.150854	0.237518	-0.140435	-0.0817702	0.0216571	-0.0216571	-0.241923	-0.199386	-0.109186	0.121925	0.365951	-0.305135	0.223247	0.0391468	-0.0932218	-0.0714894	-0.0245898	0.147224	0.44039	0.0221189	-0.0367771	0.0215177	0.0651181	-0.00599915	0.0670364	-0.00457726	0.823293	0.96241	0.673163	0.44497	0.820366	0.714896	0.449583	0.477381	0.0802182	0.255336	-0.0206741	0.0876449	0.00435365
b0095	-0.30856	-0.0431924	-0.401058	-0.38931	-0.505306	-0.368971	-0.0947548	-0.200701	0.0469655	-0.0620002	-0.150766	0.112244	-0.26194	-0.447889	-0.0621803	0.0621803	-0.395823	-0.354723	-0.260528	-0.421553	-0.130865	-0.113663	-0.337508	-0.0782507	-0.141209	-0.146306	-0.0981596	-0.0962347	-0.0569096	0.208762	0.0792846	0.159863	-0.0513118	0.0215421	0.173371	-0.0967678	0.956209	0.848071	0.439113	0.54995	0.637768	0.604058	0.216862	0.153536	-0.0856312	-0.198535	-0.203408	0.0770282	0.0728282
b2582	-0.0333418	-0.113425	0.0855963	0.083702	-0.038477	-0.00281393	0.260352	1.19543	0.775233	0.990883	0.763627	0.683873	0.297124	0.286617	0.0076062	-0.0076062	0.30639	0.33994	0.00897346	-0.0443744	0.199412	0.200423	0.905317	1.55779	1.04032	1.32031	1.60902	1.28374	1.13428	1.31001	1.74137	1.59296	1.24096	0.994713	1.642	0.765206	0.178473	0.147062	-0.00273247	-0.0444645	-0.0479602	-0.0477717	-0.0441806	-0.106215	0.631812	0.626226	0.293752	0.256548	0.838604
b0908	-2.1036	-1.80806	-2.08943	-2.00483	-2.3196	-2.25783	-0.322468	-0.395589	-0.115217	0.00856394	-0.318013	-0.0613982	-0.867163	-0.714973	0.110069	-0.110069	-0.530333	-0.413321	-0.0746375	-0.055177	-0.876882	-1.06224	-0.0858239	-0.22068	-0.45104	-0.638541	-0.208909	-0.348308	-0.698184	-0.81912	-0.581573	-0.449835	-0.243422	-0.28981	-0.134183	-0.107109	0.691483	0.293237	0.286794	0.175503	0.308007	0.417249	0.469857	0.245295	0.107455	0.128742	-0.12644	0.00674506	-0.0722256
b3939	-1.34743	-0.910779	-1.22795	-1.05086	-0.745765	-0.994113	0.0129215	-0.171803	-0.544676	-0.464788	-0.613836	-0.274517	0.433847	0.429245	-0.0332673	0.0332673	-0.756013	-0.349142	0.0816357	-0.1688	-0.0332576	-0.192156	-0.521773	-0.263413	-0.766421	-0.530972	-0.572298	-0.753586	-0.485681	-0.483838	-0.37372	-0.595451	0.359233	-0.284002	-0.450446	-0.619691	0.30344	0.119887	-0.319379	-0.322444	0.247306	0.284678	-0.275402	-0.557905	-0.246705	-0.0424472	-0.403058	-0.488447	-0.166141
b3860	-0.62134	-1.21959	0.0340975	-0.0486659	-0.562996	-0.398078	-0.256605	0.00322586	-0.189668	-0.262441	0.255921	0.165389	-0.275826	-0.418974	0.205672	-0.205672	0.0261577	0.0898593	-0.793567	-0.842984	-0.610425	-0.608223	-0.928978	-0.0583629	0.173877	0.32877	0.107412	0.127043	0.227612	0.683793	0.406579	-0.0961296	1.19981	0.928816	0.405037	0.0693483	0.691851	0.341176	0.527799	0.248725	0.509999	0.628984	-0.572212	-1.11434	-0.955547	-0.921767	-0.334807	-0.549724	0.34716
b2412	-0.684106	-0.76717	0.24362	0.266709	-0.857588	-0.62626	-0.439472	0.593568	-0.636031	-0.303195	-1.04847	-0.608029	0.111782	0.957173	0.00791967	-0.00791967	0.866355	0.901087	-0.798659	-0.853813	-1.03276	-0.97492	-0.787375	0.609558	-0.871172	-0.301066	-0.130364	-0.556711	-0.18933	-0.835745	0.455582	-0.129528	-0.241816	-0.742444	0.137619	0.0196734	1.37404	0.137512	-0.101764	-0.545052	0.298009	-0.148659	-0.103375	-0.841249	-0.433885	-0.843234	0.707804	-0.410405	0.581315
b2417	-0.994457	-1.77407	-0.48788	-0.457206	-1.46396	-1.26837	-0.0750961	0.0123957	0.0638556	-0.0111782	0.40737	-0.587418	0.0930398	-0.194504	0.0917573	-0.0917573	-0.169631	-0.394193	-0.601054	-0.923472	-0.28387	-0.271471	-0.882003	-0.145371	0.189414	0.0799932	0.100017	0.173493	-0.0550064	0.0425126	-0.427988	0.187818	-0.123743	-0.108919	-2.80405	-3.48516	-3.57742	-3.61008	-3.5363	-3.57998	-3.58364	-3.58344	-3.57968	-3.64471	-0.455771	-0.869928	-0.390764	-0.355008	-0.217546
b1642	0.717868	0.634524	0.623805	0.339096	-0.701443	-0.665164	0.8171	0.658505	0.408966	0.190295	0.392742	0.311884	-0.141633	-0.171158	0.0078324	-0.0078324	-0.325504	-0.0250494	-1.13825	-1.19177	0.450443	0.451483	0.639678	0.753028	0.635021	0.555942	0.4197	0.968331	0.897871	0.797483	0.423467	0.932572	0.119233	0.102536	1.00718	1.09601	-0.73903	-0.623848	0.0287047	-0.0143095	0.567319	-0.148054	-1.19157	-1.25382	-1.16643	-1.17193	-1.08477	-1.12182	0.78084
b3959	-0.414926	-1.05878	-0.413866	-0.392581	-1.22335	-0.872198	0.429819	0.562416	0.623807	0.595584	0.188921	0.0531615	0.240564	0.448215	0.0157926	-0.0157926	0.395795	0.591981	-0.800649	-1.02921	0.0996058	0.342614	-1.1044	0.233547	-0.032794	-0.00187389	0.128793	0.0479096	0.0710448	0.070649	0.360342	0.0800549	0.619328	0.776851	0.539625	0.241311	-0.56723	-0.959498	-0.19157	-0.856663	-1.00777	-1.45843	-1.02901	-0.543876	-0.940537	-0.866767	0.0285397	-0.480822	0.730691
b1867	0.000787704	-0.234111	0.434721	0.746038	0.194872	0.271532	0.313025	0.547474	0.0158712	-0.282363	-0.122813	-0.203302	0.397334	0.0898567	-0.0099242	0.0099242	-0.3914	-0.308163	0.396769	0.635335	0.489532	-0.313141	0.382671	-0.229878	0.35093	0.579813	-0.135523	0.364458	0.951968	0.634175	0.308212	0.15894	0.141399	-0.0551606	1.7223	1.39079	-0.12238	-0.475303	-1.00555	-0.304509	0.342237	0.689707	-0.11837	-0.18244	0.0270022	-0.073457	0.278833	0.339367	0.567872
b3850	-0.326722	-0.408151	-0.323195	-0.0581947	-0.287707	-0.251427	0.589449	0.709742	0.479933	0.622003	0.0168128	0.329622	0.1072	0.441644	-0.0472627	0.0472627	-0.184934	-0.1511	-0.364655	-0.418754	-0.103607	0.693465	0.169575	-0.0455362	0.883059	0.500887	0.942956	0.803555	0.347258	0.510574	1.07675	0.575086	0.337636	0.162293	0.961514	0.957367	-0.0790379	-0.344966	0.178992	0.136159	0.156615	0.124658	0.176309	-0.173146	-0.246379	-0.251959	-0.0203673	-0.097497	0.799909
b4122	0.238764	0.154789	-0.174706	0.0965329	-0.975404	-0.938335	0.733605	2.29084	1.45507	1.46068	-0.881641	-0.962848	1.06463	-0.856985	-0.126	0.126	-0.836624	-0.802096	-0.017435	2.45612	1.09837	1.09942	1.31022	0.833553	-0.907024	-0.881143	1.51977	1.48367	-0.893469	-0.871378	-0.871729	-0.879183	-0.857436	-0.879458	-0.85857	-0.887441	-0.979086	-1.01152	-0.938251	-0.981631	-0.985267	-0.98507	-0.981335	-1.04591	0.335146	0.329406	1.40746	1.36878	1.99887
b3929	-0.494138	-0.943326	-0.134876	0.00827402	-0.554324	-0.370469	-0.647615	-0.165392	-0.698	-0.653896	-1.0832	-0.908576	-0.021078	0.0541267	-0.186635	0.186635	-0.328752	-0.207105	0.113024	0.0497413	-0.984802	-0.668474	-0.372015	-0.427624	-0.79585	-0.749152	-0.505698	-0.802858	-1.04104	-0.765512	-1.12048	-0.759526	-0.175366	-0.484674	-0.484268	-0.493858	-0.330147	-0.49775	-0.38969	-0.416159	-0.261119	-0.26364	0.215025	-0.159039	-0.261045	-0.354465	-0.506988	-0.137917	-0.817109
b3232	0.805065	1.58987	0.825337	0.926919	0.748906	0.516748	1.42507	1.23618	0.698659	0.492691	0.948869	0.604588	0.417451	0.441825	0.00786584	-0.00786584	0.120553	1.06429	0.147668	0.434039	1.25053	1.25158	1.62393	0.689844	1.19632	1.23717	1.3372	1.01494	0.937004	0.878838	1.40057	1.16334	1.33301	0.914542	1.78272	0.797757	1.2154	0.744645	0.485322	0.209167	0.832846	0.454322	1.17532	0.926833	0.377928	0.642059	0.774028	0.665621	1.28187
b0356	-0.604525	0.358797	0.865389	0.913528	1.33837	1.10642	-0.282936	0.423328	-0.510553	0.0730824	0.0721985	-0.0199219	0.53991	0.688605	0.201185	-0.201185	-0.0780152	0.668738	0.795367	0.842942	0.818121	0.335601	0.678521	0.79911	-0.91826	-0.0125533	-0.276072	-0.0528876	0.0977453	0.103076	-1.18107	-1.21357	-0.828761	-0.266408	0.185672	-0.0188898	1.03749	1.047	0.735749	0.369748	0.696656	0.71956	0.749712	0.637521	0.66311	0.780283	0.572763	0.594279	-0.00169707
b2662	3.09757	3.41407	2.31106	2.30672	4.16556	3.14586	1.2649	1.378	0.14939	0.157232	0.446594	0.365353	0.34113	0.952105	0.00787548	-0.00787548	0.0984736	0.639168	0.214269	0.286743	0.815702	0.69179	3.01829	1.98456	3.20578	2.8557	3.2509	2.18656	1.64895	1.70691	2.33218	2.34284	1.8588	1.46572	2.0992	2.01763	0.977893	0.611297	0.815403	0.868456	0.944316	0.644639	0.661926	0.265396	-0.182795	0.244785	0.307267	0.341594	0.653828
b0023	-0.985472	-2.94294	0.196108	-0.196775	-1.26919	-1.0211	0.397689	0.841967	1.0647	1.31988	1.23547	-1.95031	0.167028	0.498784	-0.824607	0.824607	1.20578	1.32265	-0.0596879	-0.151657	-0.365147	-0.0488603	-0.132904	0.419476	0.707655	1.32522	1.01368	1.08048	1.26154	1.30544	0.763831	1.16243	1.29904	1.0296	1.03186	0.108828	-0.17096	-0.0337811	0.629593	-1.70633	-0.0175531	-0.630393	0.0506896	-1.86123	-1.59441	-0.724549	0.533068	-0.627836	0.635917
b3560	0.253848	0.445938	-0.84352	-0.608531	0.101775	0.168231	0.307161	0.396588	0.359503	0.0351269	-0.107815	0.756414	0.0476273	0.0441636	0.263441	-0.263441	-0.400981	-0.141195	-0.0248349	-0.0546635	-0.184056	-0.206285	-0.0195845	0.0935272	-0.337951	-0.210301	-0.0218	-0.197792	0.437041	-0.0140588	0.281431	0.0896217	-0.259004	-0.197963	0.113602	0.11637	0.36878	0.234863	0.536587	0.250716	0.762056	0.651434	0.342039	0.450811	-0.0370707	0.0420483	0.0597286	0.0944989	0.239425
b2669	0.182255	-0.598276	1.51499	1.52066	0.0275987	0.0648455	2.12565	1.9846	0.243842	0.755142	1.18068	-0.344676	0.68236	0.683844	0.1557	-0.1557	-0.0362373	-0.295238	-1.36504	-0.440091	1.32302	1.60361	-0.0714751	0.00290706	0.971347	0.949861	0.550154	1.0006	0.911001	1.03623	0.35038	0.805619	0.468514	0.540473	0.826381	0.884906	-2.09995	-1.8887	-0.908459	-2.04892	-2.29728	-2.29709	-1.75736	-1.43146	-1.43836	-0.970249	0.212731	-0.602297	0.304571
b0750	-0.51917	-0.074428	0.206772	0.261854	-0.0684466	-0.345238	-0.628524	-0.20756	-0.501879	0.203467	0.0550911	0.0583184	0.610704	0.505417	0.278205	-0.278205	-0.0371	0.478837	0.468046	0.166409	-0.0789667	-0.0779202	0.153015	-0.0700431	0.694217	0.0891637	0.145242	0.642164	1.20084	0.778272	-0.0776599	-0.190684	-0.0210867	-0.255793	-0.0431878	-0.737612	0.226344	0.193724	-0.363736	-1.25647	0.195779	0.216296	-0.0450076	-1.43708	0.351315	0.484976	0.0166498	0.213883	0.238259
b0154	0.025329	-0.122518	-0.582451	-0.410892	-0.30087	-0.316481	0.176532	-0.0209097	0.172008	0.156923	0.265482	0.240606	0.0427579	-0.0930159	0.0477894	-0.0477894	0.248875	0.0901387	-0.206261	-0.344134	0.0775227	0.358006	0.0935929	0.37493	0.223741	0.364884	0.255912	0.33612	0.525997	0.496425	0.252932	0.577695	0.208514	0.213086	0.303915	-0.0114394	0.483099	0.0408282	0.0925789	-0.0960797	0.252108	0.1261	0.138047	-0.316708	-0.134079	-0.161033	-0.152507	0.049204	0.00177841
b1676	-0.473318	-0.191977	-0.747983	-0.534706	-0.570307	-0.415031	0.11007	0.00603603	-0.164448	-0.0613714	-0.290724	-0.0749638	-0.489865	-0.410196	-0.166716	0.166716	-0.229404	-0.221099	0.0741107	0.103706	-0.116038	-0.0974219	-0.779168	-1.00527	-1.32729	-1.21343	-1.11246	-1.04013	-0.840799	-1.13181	-1.059	-1.01457	-0.72643	-0.763558	-0.69013	-0.869043	0.650368	0.763563	0.189014	0.319364	0.863256	0.596935	0.181042	0.354874	0.0300851	-0.0102056	0.18631	0.101483	-0.042389
b4245	0.616392	1.27532	-1.24062	-1.06068	0.657844	0.604573	0.523842	0.246099	-0.0865423	0.0355085	-0.117578	0.142483	0.407362	0.338925	0.0469125	-0.0469125	-0.275914	-0.156416	-0.337838	-0.311774	2.08839	2.0802	-1.11482	-0.72325	-0.558942	-0.280824	-1.00044	-0.906403	0.0505276	0.0367237	-0.711763	-0.793041	-1.09352	-0.974886	0.0926059	-0.275671	-0.373062	-0.671414	0.430763	0.147037	-0.610714	-0.390662	0.185533	0.208432	-0.47098	-0.145394	-0.328329	-0.256087	-0.303942
b1888	-3.77995	-3.86351	-3.77148	-3.77345	-3.90047	-3.86335	-3.77665	-3.76221	-1.67632	-1.76768	-0.998315	-3.08905	-3.77106	-3.78189	0.354348	-0.354348	-3.7615	-3.72693	-2.58505	-2.40248	-3.85045	-3.84941	-3.94476	-3.8312	-3.832	-3.80608	-0.968362	-1.00449	-2.35223	-3.65906	-0.631924	-0.639457	-3.78234	-3.80439	-3.72469	-3.75361	-3.90416	-3.93664	-3.86327	-3.90671	-3.91035	-3.91015	-3.90641	-3.97109	-3.88031	-3.88602	-1.46883	-1.31945	-3.65088
b3608	2.25696	2.48793	1.27165	1.49114	2.05383	2.27146	0.0402746	0.315132	0.410136	0.556757	-0.15188	-0.232317	0.478915	0.531751	0.225297	-0.225297	0.230869	0.265237	-0.0226114	-0.088578	0.0314558	0.032492	0.0680521	0.282681	0.227264	0.435856	0.498046	0.329958	0.431709	0.0533483	0.253102	-0.113054	0.23903	0.226601	0.67796	1.02957	-0.260714	-0.29282	-0.220283	-0.263233	-0.266832	-0.266638	-0.26294	-0.326852	-0.17655	0.510998	0.157477	-0.0955763	0.304007
b0528	-1.33006	-1.46835	-0.143451	-0.284409	-0.470726	-0.455511	0.12587	0.112606	0.120567	0.13187	0.262364	-0.00732996	0.392274	0.367098	-0.0396738	0.0396738	0.243389	0.361533	0.180904	-0.109968	-0.125835	-0.65993	-0.481729	-0.0666101	-0.0119954	-0.0894965	-0.145404	-0.101486	0.113064	-0.0470496	0.208339	0.125638	0.0554371	-0.252641	-0.112527	0.025529	0.0947767	-0.042036	-0.594496	0.157904	0.378861	0.647982	-0.564678	-0.174082	0.0878214	0.0135189	0.163958	0.236474	0.164653
b0814	-2.82118	-2.91193	-2.49451	-2.58223	-2.85884	-2.96564	0.124274	0.0256993	-0.499429	-0.739791	-0.631246	-0.71989	0.579642	0.204901	-0.0609038	0.0609038	-0.568473	-0.735854	-0.442917	-0.851787	-0.667562	-0.746282	-1.19474	-0.732314	-0.742807	-0.737441	-0.473239	-0.543668	-0.807328	-0.716719	-0.796508	-0.617546	-1.14465	-1.10562	-1.16644	-0.787826	-0.0993513	0.204913	0.735409	1.06117	0.692502	0.297588	-0.731905	-0.859054	-0.172762	-0.513038	-0.243679	-0.0199118	-0.272525
b4058	-0.0226411	-0.650068	-0.361212	-0.266198	-0.353085	-0.594092	0.059949	0.201481	-0.206177	-0.124706	-0.184434	0.42978	0.800341	0.0253422	0.180845	-0.180845	-0.419649	0.762796	1.22349	1.39459	0.366099	-0.0988065	0.661919	0.868328	0.00830611	0.126544	0.0649803	0.272802	0.563769	0.00657813	0.491833	0.324145	-0.213936	-0.286981	0.777806	0.173504	0.902255	0.356631	0.507116	0.8192	0.334045	0.462656	0.748428	0.600922	1.30392	1.17763	0.711797	0.0709195	0.216696
b2893	-1.13936	-1.46932	-0.832347	-0.730059	-1.30419	-1.35016	-0.240056	0.101029	-0.503801	-0.395223	-0.410512	-0.902852	-0.309643	-0.393787	0.212827	-0.212827	-0.568734	-0.43948	-0.675119	-0.845865	-0.2586	-0.706724	-0.87911	-0.624882	-0.227746	-0.105335	-0.0319974	-0.411901	-0.207113	-0.515749	-0.0523677	0.0529757	-0.023754	-0.100371	-0.0518519	-0.173476	-0.447398	-0.962573	-0.986766	-1.45438	-1.01677	-0.895985	-0.795626	-0.925989	-0.969567	-1.02707	-0.802237	-0.718022	-0.242556
b0720	2.15134	1.85527	2.529	2.39445	2.41645	2.41901	0.294092	0.744306	-0.598631	-0.406517	-0.68187	0.581446	-0.50543	-0.188329	0.132612	-0.132612	-1.21148	-0.951132	0.454203	0.395231	0.86127	0.57498	1.95204	1.75571	1.15868	1.3344	1.70088	1.34462	0.69141	1.21523	1.54479	1.15615	1.87342	2.03851	0.954952	0.948634	0.154199	0.30237	0.255342	0.437329	0.153243	-0.0258334	0.155056	0.214852	0.765279	0.575516	0.526566	0.363712	0.755935
b2574	-1.07189	-1.15515	-0.615266	-0.617232	-1.07722	-1.0402	-0.620437	-0.319056	-0.77662	-0.682225	-0.0836122	-0.165229	-0.327924	-0.338781	-0.270216	0.270216	-0.635355	-0.600781	-0.874116	-0.190724	-1.02733	-1.02629	0.10012	0.214278	-1.00892	-0.983068	-0.969112	-0.661813	-0.672167	-0.55348	-0.507872	-0.515344	-0.83954	-0.932255	-0.415463	-0.44442	-0.445153	-0.453815	-0.73712	-0.505069	0.222943	0.228166	-0.273545	-0.108593	0.0126434	-0.0538284	-0.830051	-0.619557	0.278022
b4314	-3.41243	-3.49471	-2.00383	-2.40235	-1.71946	-1.40414	1.21247	1.53161	-0.322377	-0.929419	-0.603113	-1.87725	-1.57908	-1.08475	0.802901	-0.802901	-1.02483	-0.450788	-2.04733	-1.75338	-1.77227	-2.11602	0.509602	0.743785	0.466032	1.04892	1.26593	0.716194	1.03977	0.743959	-0.041484	0.215815	-2.35662	-1.73521	0.357427	1.48705	-2.84614	-2.46152	-1.93081	-1.59443	-1.66123	-1.69573	-2.39389	-3.4873	-2.64493	-2.73879	-1.06209	-1.04409	0.231255
b3209	0.795377	0.191082	1.83033	1.63942	0.677888	1.07227	0.264825	0.444527	0.365846	0.623345	-0.431481	-0.0266882	0.157057	0.304769	-0.120322	0.120322	-0.862387	-0.128709	-0.0907472	-0.39264	0.0929301	0.0151185	-0.697715	0.408169	0.0959905	0.272143	0.332952	-0.117173	0.693625	0.619544	0.492017	0.659581	0.42943	0.355386	1.07335	0.54927	0.176562	-0.251451	-0.181709	-0.368152	0.104721	-0.463849	-0.531121	-0.74901	-0.684087	-0.418253	0.0624254	0.594834	0.592676
b1199	2.30815	2.45387	0.903419	1.25646	0.998005	1.03504	0.527004	0.789471	0.168967	0.176731	0.396769	0.635006	0.560058	1.04084	0.064362	-0.064362	0.172107	0.490463	0.136562	0.0818139	0.840791	-0.0956633	-0.0538894	1.16482	-0.0887632	0.847349	0.736184	0.700585	0.851305	0.155614	0.0826177	-0.306267	0.471942	0.450093	1.01483	0.986009	-0.403944	-0.435624	0.859497	0.81623	-0.316284	-0.316092	0.800883	0.736491	0.0816124	0.0759886	-0.105227	-0.142876	0.355927
b1107	-0.65991	-0.509873	-0.504291	-0.546823	0.181761	0.0606473	-0.28057	-0.36504	-0.101191	0.661098	0.494844	-0.261367	0.260664	0.137195	0.0715097	-0.0715097	0.0465065	-0.151172	0.108009	0.161904	-0.424203	-0.639079	-0.0830945	-0.294696	0.308356	0.530077	-0.477624	0.281573	0.145695	0.424845	-0.18894	0.569682	-0.0361614	-0.356877	0.160843	-0.497872	-0.175411	-0.237237	-1.02032	-0.738361	-0.650775	-0.716339	-0.34358	-0.39527	-0.384142	-0.316696	-0.21347	0.110151	0.0990408
b1919	-1.13048	-1.0178	-0.440648	-0.244017	-0.767898	-0.63927	-0.297794	-0.150341	0.287347	0.0436874	-0.418487	0.360435	-0.0541665	-0.0010966	-0.0958153	0.0958153	-0.347522	-0.0632837	-0.00725647	-0.368067	-0.871514	-0.805645	-0.319318	-0.274728	-0.577329	-0.524958	-0.238177	-0.479161	-0.317369	-0.230978	-0.350077	-0.220449	-0.180327	-0.347086	-0.0425149	-0.490262	-0.816506	-1.03968	-0.243962	-0.537233	-0.308001	-0.779575	0.139275	-0.182157	-0.596289	-1.06775	-0.22609	-0.0390465	-1.26387
b2281	1.49337	1.68249	1.21276	1.21228	1.11863	1.31026	0.769901	0.786446	0.700199	0.614586	0.422154	0.409955	0.502768	0.176879	0.0275693	-0.0275693	0.616766	0.76586	0.898071	0.667593	0.34997	0.0626366	0.114202	1.22169	0.285919	0.325533	0.0912603	0.074646	0.60914	0.633553	0.770042	0.324782	0.856885	1.18116	1.40639	1.11174	0.670059	0.84181	0.925956	0.616704	0.510206	0.768005	1.31741	0.766768	1.00208	0.908229	0.463222	0.818232	0.90196
b2301	1.42634	0.500583	0.633088	0.318624	0.631791	0.50034	0.952251	0.966609	2.00788	2.71111	2.18248	2.10088	1.34357	1.33277	0.00774528	-0.00774528	1.52889	0.279832	0.00913739	-0.0451982	2.34592	1.05956	2.44291	2.47102	0.0278321	0.0532159	1.58089	1.54509	0.189891	0.211627	1.77338	1.02685	1.28089	1.54303	2.00497	2.52714	-0.0427976	-0.0745651	-0.00278211	-0.04529	-0.0488518	-0.0486597	-0.0450008	-0.108231	-0.019466	-0.0250498	1.53007	1.49173	2.80082
b2369	-0.625057	0.090552	0.5307	0.382789	-0.324746	-0.316022	0.230899	0.66741	-0.57929	-0.571589	0.166769	-0.562343	-0.585519	-0.596114	0.247907	-0.247907	-0.52879	-0.494929	-0.361272	-0.00373344	-0.160753	-0.159722	-0.396108	-0.284375	-0.645092	-0.619764	-0.606088	-0.641088	-0.631828	-0.610206	-0.610549	-0.617845	-0.596556	-0.618115	-0.482053	-0.510388	-0.715559	-0.747252	-0.675637	-0.718046	-0.721599	-0.721408	-0.717757	-0.780836	-0.692282	-0.697853	-0.609605	-0.647107	-0.235427
b2742	-0.768747	-1.08425	-0.160926	-0.020392	-0.294068	-0.313709	-0.121534	0.0252173	-0.092717	-0.199409	-0.0317832	-0.167384	-0.178019	-0.246453	0.00356989	-0.00356989	-0.356466	-0.154998	-0.123929	-0.282897	-0.402281	-0.850065	-0.33164	0.137944	0.213822	0.165936	-0.103668	0.305371	0.164317	0.0214191	0.156319	0.0285651	-0.0356571	-0.180135	0.0788787	0.132224	1.01005	0.7829	1.82154	1.69694	1.95259	1.77833	0.0649529	-0.0610363	-0.0570693	-0.108581	-0.150834	0.00440561	-0.00120482
b3417	0.67538	0.502067	0.709616	0.873439	0.337815	0.460399	1.39453	1.55713	-0.799391	-0.565747	-0.476948	-0.573327	-0.357678	-0.441362	0.14402	-0.14402	-0.626746	-0.40746	-0.0065451	0.394993	-0.147914	-0.217663	0.343639	-0.199301	0.780904	0.931007	-0.122605	0.266889	0.709807	0.663459	0.124003	0.485642	-1.9077	-1.92983	1.10489	0.880793	-1.95356	-1.82775	-0.969538	-0.553066	-2.01671	-2.37755	-0.905767	-0.739039	-0.883964	-0.582319	-1.2018	-1.08247	-0.708545
b0114	-0.709952	-0.495664	-0.813793	-0.900125	-1.03236	-0.814871	-0.304886	-0.72128	-0.35891	-0.402551	-0.103702	0.0312547	-0.182916	-0.117794	-0.0331034	0.0331034	-0.361062	-0.290075	0.192808	-0.0806109	-0.605473	-0.240209	-0.880982	-0.774968	-0.957335	-1.25882	-1.16326	-1.19067	-1.0745	-1.3482	-1.14473	-1.31801	-0.942755	-0.806198	-1.23559	-0.799253	0.250451	0.117878	-0.0251685	0.0173851	0.192306	0.614303	-0.121316	0.00336918	0.0288866	0.155635	0.305994	0.289781	0.289008
b4160	0.193618	-0.689941	-0.221887	0.0220318	-0.416308	-0.316848	0.221436	0.00535278	-0.13152	-0.45788	-1.27636	0.204375	-0.135543	-0.0363724	0.10367	-0.10367	-0.784975	-0.312216	-0.30451	-0.222805	-0.258975	-0.560009	0.0594502	-0.0794021	-0.588653	-0.389027	0.00752598	-0.796281	-0.668641	-0.673356	0.339056	-0.00245693	0.055119	-0.0198213	0.148194	-0.16055	-0.288693	-0.43432	-0.768074	-0.614604	-0.48012	-0.402448	-0.390901	-0.407673	-0.279246	-0.0806908	-0.0996686	-0.0496892	0.412464
b2113	-1.26991	-0.401788	0.240685	0.383719	-0.591054	-0.400397	0.314968	-0.255326	-0.543402	-0.0464518	-1.62324	0.70217	0.580599	0.412898	-0.111348	0.111348	0.29369	0.442888	0.384498	0.153929	-0.174795	-0.106573	-0.151174	0.141824	-1.30212	-1.23853	0.0932887	-2.0496	-1.43237	-1.69249	0.569771	0.307752	0.2311	0.0401693	0.550743	-0.232383	0.15772	0.209196	0.52581	0.143269	0.385205	0.41199	0.438633	0.28192	0.00433222	-0.016368	0.524193	0.620859	-0.0103034
b2022	-0.786084	-0.631095	-0.0879735	0.0669901	-0.715046	-0.696915	0.621814	0.94371	0.394737	0.475586	0.150394	0.410751	0.561709	0.483901	0.116475	-0.116475	0.728707	0.642282	0.791831	0.642985	-0.0685771	-0.171058	0.450286	0.0991403	-0.10008	-0.142575	0.110374	-0.0318334	-0.0475825	0.00697901	-0.0199712	-0.236949	0.476382	0.649661	0.495328	0.126976	0.524009	0.31863	0.655857	0.57697	0.994721	0.720524	0.705437	0.577038	0.694116	0.587445	0.598932	0.626772	0.299651
b0192	-0.332252	-0.413992	0.00547007	0.00353286	0.747773	0.269139	0.387731	-0.177529	-0.204348	-0.196622	-0.245451	-0.325172	0.456582	0.126572	0.00780101	-0.00780101	0.0258493	0.0599313	0.178521	0.0226333	-0.276248	-0.275224	-0.175702	-0.0639618	-0.130087	-0.0606897	-0.136136	-0.11496	-0.244838	-0.23537	0.0016698	0.123808	-0.161492	-0.183152	-0.222787	-0.251148	-0.178938	-0.21086	0.67685	0.496542	0.154983	0.155178	0.0879189	0.024058	-0.112304	-0.287	-0.128214	-0.224107	-0.248581
b2834	-0.686653	-1.17918	-0.626056	-0.531745	-1.00008	-0.826024	-0.530917	0.114603	-0.981508	-0.633148	-0.65264	-0.734253	-0.427715	-0.183299	-0.115759	0.115759	-1.37999	-0.236386	-0.402635	-0.292992	-0.277741	-0.802739	0.123333	0.0162115	-2.09786	-1.92975	0.0205561	-0.0154704	-1.8609	-1.8389	0.16598	-0.48758	-0.66316	-0.147066	-0.509773	-1.23845	-1.77018	-1.80254	-1.18398	-1.28226	-1.50676	-1.69975	-1.59234	-1.65687	-0.833744	-0.48406	-0.680965	-0.564526	-0.532217
b1584	0.35163	0.269236	0.852955	1.13613	0.789952	0.791681	1.29289	0.695227	0.222083	0.229831	0.917606	0.836756	1.09303	0.970172	0.00775806	-0.00775806	0.545382	0.249778	0.426277	0.191213	0.628022	0.829072	-0.0724107	0.647101	0.857999	0.463029	0.638123	0.602646	0.812377	0.525984	-0.184028	-0.191311	-0.0754152	-0.0969843	0.421946	0.0877344	1.82807	1.41145	1.46265	1.03288	2.49109	2.34641	0.631631	0.323063	-0.265611	-0.271172	0.200976	0.163228	-0.196826
b0595	-0.639429	-0.735083	-1.44341	-1.33667	0.626649	0.294611	-0.552608	-0.634296	-0.662963	-0.603179	-0.267765	-0.183814	-0.551046	-0.619843	-0.116714	0.116714	-0.462536	-0.378768	-0.355357	-0.691039	-1.46312	-1.35765	1.52266	1.82654	1.02777	1.11379	1.76528	1.88709	0.962564	0.866022	0.969305	1.0243	0.32663	0.0539344	0.46126	0.0945681	-0.640607	-1.05329	-0.387817	-0.655007	-0.635069	-0.991398	-0.748896	-0.735526	-1.03846	-1.11432	-1.15119	-0.925258	-0.284033
b3982	-0.900955	-1.13359	-1.03023	-1.04005	-0.936172	-1.15768	0.0291058	-0.201123	-0.0723896	-0.0143393	-0.478641	-0.210987	0.0492687	-0.158111	-0.142533	0.142533	0.232113	0.309709	-0.218646	-0.214038	0.317732	0.408959	-0.469332	-0.419529	-0.461194	-0.300499	-0.464025	-0.799426	-0.47763	-0.622576	-0.100606	-0.3496	-0.197702	-0.179546	-0.134476	-0.242039	0.117655	-0.17802	0.218514	0.0186356	0.0489475	0.00376105	0.0959473	-0.247979	-0.349868	-0.162055	-0.312285	-0.252948	0.127827
b2951	-0.394806	-1.22647	-0.48533	-0.324039	-0.620069	-0.596051	0.352894	0.579356	0.36131	0.284487	-0.682641	0.122585	0.159913	0.177449	0.177246	-0.177246	-0.212724	0.141283	-0.339913	-0.417329	0.0926974	0.0145109	0.107605	0.31597	0.370466	0.413299	0.308603	-0.305879	0.079396	0.357967	0.665857	0.711194	0.537436	0.421678	0.603498	0.33482	0.281086	-0.527186	-0.177021	-0.698686	-0.71587	-0.866387	0.123275	-0.270238	-0.396678	-0.180486	-0.0247557	-0.202204	0.340962
b2607	0.173887	0.0907518	0.0249121	0.37753	0.499147	-0.0821588	0.00392816	0.0102867	0.598021	0.757346	0.883284	0.767546	0.284361	0.387488	0.329181	-0.329181	0.437935	0.723525	0.892818	0.650005	0.110076	-0.459085	0.847161	0.798004	0.836474	0.79184	-0.0114031	1.28208	1.38962	0.832929	-0.18476	0.855747	0.28623	0.134645	0.885044	0.29492	1.33573	0.794829	0.621872	0.390919	0.770885	0.499804	0.825106	0.747931	0.155668	0.0676439	0.385848	0.591198	0.136416
b4144	-0.918099	-0.775314	-0.0327489	0.0518657	-0.559098	-0.324367	-0.24157	-0.137261	-1.06918	-0.883106	-0.0967501	-0.965648	-0.881476	-0.846219	0.114856	-0.114856	-1.1706	-0.630581	-0.328806	-0.611353	-0.678225	-0.922735	-0.64519	-0.584474	-0.336844	0.0355198	-0.227384	0.596467	-0.108537	-0.422185	-0.415142	0.248949	-0.913465	-0.935147	-0.473886	0.196042	-1.8147	0.304906	-1.6963	-1.12216	0.0620585	-0.880245	-0.022246	-0.441248	-0.71199	-0.514798	-0.931856	-1.41019	0.140203
b2284	0.428831	-0.00170374	-0.171248	0.00693075	-0.167685	0.172752	-0.5853	-0.281608	-0.365947	-0.184498	-0.327736	-0.214896	-0.880471	-1.08794	-0.0257197	0.0257197	-0.499696	-0.755697	-1.22547	-0.946625	-0.19035	-0.524339	-0.671847	-0.342995	-0.227255	-0.102645	-0.329692	-0.286118	0.010841	0.0880977	-0.275778	-0.129145	-0.0290325	-0.0456162	0.718873	-0.231572	-0.320355	-0.618488	-0.58645	-0.913684	-1.09066	-1.41459	-0.574245	-0.624417	-1.29769	-0.82526	-0.6522	-0.76737	-0.358678
b4177	0.0324985	-0.562212	-1.04014	-1.16081	-0.842448	-0.467984	-0.195111	-0.438095	-0.602021	-0.625821	-0.88736	-0.0727216	-0.62504	-0.589214	0.0365292	-0.0365292	-0.861486	-0.785695	0.075945	0.0762548	-0.548811	-0.538762	-0.671474	-0.671015	-0.862595	-1.07478	-0.825902	-1.13885	-1.22991	-0.833784	-0.930993	-1.22626	-0.512772	-0.503099	-0.596136	-0.903154	-0.466452	-0.621251	-0.509413	-0.676053	-0.747843	-0.84256	-0.67985	-0.978868	0.00131589	-0.157065	-0.0780309	-0.0263714	-0.303651
b1100	0.400083	0.479517	-0.817568	-0.819506	0.0363992	0.0614233	0.731045	-0.559038	-0.194274	-0.349747	-0.852169	-0.932299	-0.639231	0.0427105	-0.0803829	0.0803829	-0.795936	1.05873	-0.0392701	0.100319	-0.895405	-0.894376	-0.412339	-0.299507	-0.774564	-0.748975	-0.837886	-0.873184	-0.644844	-0.622961	0.330428	-0.485795	-0.569051	-0.241496	0.454656	0.425736	0.949013	0.0473696	0.171823	0.134014	0.439777	-0.091629	-0.390166	-0.707312	-0.429777	-0.435441	-0.113762	-0.571675	0.317318
b0033	-0.275422	-0.110006	-1.19805	-1.0279	-0.614312	-1.03099	-0.184369	-0.254157	0.323489	0.490375	0.614608	0.544397	-0.154809	-0.199332	-0.00714995	0.00714995	0.234433	-0.0440564	-0.154013	0.00751832	0.343216	0.367227	0.43325	0.301024	-0.0918368	0.126077	-0.2138	-0.114667	0.635979	0.22611	-0.394977	-0.343991	0.122038	0.090861	0.036363	-0.15845	0.317676	0.331654	0.304166	0.348511	0.640108	0.616382	0.335275	0.775052	0.296606	0.423587	0.203546	-0.0342756	0.201733
b0761	1.58455	1.50091	0.77137	1.20904	0.123244	0.664688	0.0823653	0.0965791	0.0941375	0.101883	0.0529325	-0.0269958	0.97203	0.835762	0.007776	-0.007776	0.0972704	0.131292	0.288033	0.0838642	0.00980387	0.0108302	-0.0584835	0.053137	0.0279415	0.372539	0.376463	0.341064	0.571164	0.362323	0.062693	0.0553532	0.0767703	0.0550823	0.38498	0.356398	-0.0429698	-0.0748686	-0.00279307	-0.0454724	-0.0490488	-0.0488559	-0.045182	-0.108677	0.143109	0.137486	0.550414	0.805557	0.407846
b1809	0.164456	0.400622	0.151298	0.125097	0.569344	0.118475	-0.307819	-0.414333	-0.474463	-0.570206	-1.29495	-0.0555602	-1.17475	-0.23716	0.00926399	-0.00926399	-1.25016	-0.913329	0.868564	1.06611	0.142312	-1.15174	-0.558119	-0.0989225	-0.38595	-0.35297	0.298699	-0.378333	-0.382946	-0.70097	1.69013	-0.411788	-1.42325	-0.900706	0.121445	-0.824107	-0.153509	-0.0581852	-0.519274	0.00535227	0.237181	0.536943	-0.490698	-0.195295	1.14534	0.0146309	0.472733	0.762777	-0.226202
b2958	-0.0340274	-0.115826	0.293276	0.291339	-0.0392697	-0.00287079	0.477767	1.22992	0.0939602	0.101692	1.13431	1.05326	0.159689	0.239726	0.00776087	-0.00776087	0.386018	0.702902	0.00915577	-0.0452906	0.0932926	0.0943187	-0.0583674	0.0530355	0.548264	1.45166	0.679106	1.19764	1.29733	1.08526	0.566018	0.714654	0.0766248	0.0549771	0.781105	1.19659	-0.042885	-0.0747191	-0.00278767	-0.0453826	-0.0489517	-0.0487592	-0.0450927	-0.108457	-0.0195054	-0.0251006	0.258722	0.220922	0.701242
b0930	-0.439296	-0.479301	-0.456398	-0.525259	-0.55748	-0.62394	-0.164733	-0.179151	0.175605	0.115219	0.34722	0.318681	-0.229008	-0.231571	-0.13651	0.13651	0.412012	0.272865	-0.0069816	0.0534408	0.114994	-0.137754	0.371781	-0.181267	-0.192652	-0.20674	-0.189767	-0.337713	0.180474	0.329856	-0.0514829	-0.0950876	-0.165307	-0.110405	-0.180595	0.134167	0.549264	0.564941	0.390762	0.443338	0.538011	0.846281	0.631346	0.537704	0.548215	0.421324	0.0585621	-0.0320475	0.383537
b2025	-0.862364	-0.991911	0.801875	0.558191	-1.5146	-1.54456	0.596258	0.578654	1.38887	0.102045	-0.201612	0.0564612	0.197864	0.303331	0.285549	-0.285549	1.96215	1.56122	1.4094	-0.712702	-0.503488	-0.579547	-0.661776	-0.166977	-0.244606	-0.166866	-0.235495	-0.345013	-0.364048	-0.248718	-0.290222	-0.26109	0.396077	1.30369	0.28769	-0.1543	-0.733444	-1.37994	0.130049	-0.440845	-0.24454	-0.646054	-0.148162	-0.581412	-0.344514	1.1771	1.01856	1.45314	0.178948
b1221	-0.236793	-0.088208	-1.17387	-1.13955	1.12714	0.201387	-0.0132953	0.126595	-0.0740543	-0.020946	-0.032447	-0.141381	0.267304	0.402174	-0.464243	0.464243	-0.123477	0.311625	0.098568	0.137855	-1.15198	-0.571363	-0.0492302	0.16339	0.243918	0.296083	0.234853	0.465785	0.272853	0.239686	0.55461	0.369604	-0.278411	-0.214909	0.623072	0.0661761	-0.213954	-0.765545	-0.231482	-0.781557	-0.0886679	-0.686594	-0.335764	-0.988423	-0.331583	-0.2543	-0.262682	-0.181427	-0.453648
b3287	-1.05274	-0.406683	0.182279	0.111523	-0.301184	-0.630864	0.299962	0.448244	-0.010358	-0.146166	-0.477105	0.131396	0.799396	0.848963	0.0388361	-0.0388361	-0.259413	0.652285	0.632909	0.203045	0.660765	0.18155	0.183862	-0.108706	-0.970658	-0.312234	0.0139073	-0.824179	0.307731	-0.269277	-0.0353055	-0.14016	-0.0420899	-0.232901	-0.0899965	0.41825	-0.356476	-0.210455	-0.381886	-0.261351	0.0735097	-0.17332	0.0982118	-0.259206	0.433343	0.751989	0.511058	0.632998	0.906223
b3836	-0.0323414	-0.109927	0.269936	0.53114	0.375328	0.993953	0.335436	0.489399	0.0894929	0.0968693	0.0849962	0.00895063	0.330896	0.685308	0.00738041	-0.00738041	0.309983	0.34275	0.303545	0.412592	0.649731	0.650735	0.409804	0.575302	0.466613	0.491351	0.415685	0.381622	0.579522	0.600727	0.576023	0.656251	0.0729609	0.0523293	0.338744	0.220969	0.35421	0.323367	0.724629	0.682791	0.409034	0.409221	0.183098	0.122231	-0.018544	-0.0238609	0.0604714	0.0246058	0.0933928
b0477	-0.871911	-0.955087	-0.748696	-0.60708	-0.612337	-0.53111	0.346141	0.605304	0.728772	0.790159	0.316097	0.97052	0.458393	0.639687	0.371893	-0.371893	0.356312	0.703081	0.410329	0.349963	0.3551	-0.322236	0.463618	0.360121	-0.00411694	0.404406	0.294996	-0.149368	-0.575936	-0.446813	0.540657	0.343501	0.730347	0.617068	0.767093	-0.00308528	0.68988	0.500353	0.165703	0.11133	0.0469723	0.29986	0.417287	0.285169	0.669699	0.6527	0.642083	0.953564	0.611663
b3230	-0.768028	-0.947285	-1.15777	-1.304	-1.44064	-1.62736	-0.318014	-0.177494	-0.0118217	0.0492021	-0.170618	-0.0617944	-0.446479	-0.607006	-0.0386278	0.0386278	0.31027	-0.334941	-0.316188	-0.737096	-0.120182	-0.42985	-1.00233	-0.39565	-0.636512	-0.536458	-0.680696	-0.615089	-0.330523	-0.276142	-0.717343	-0.339847	-0.56942	-0.329929	-0.591407	-0.166439	-0.236965	-0.140799	0.100548	-0.00252332	0.198836	0.135028	-0.353397	-0.252403	0.121847	-0.102597	-0.376754	-0.0479653	0.173301
b1270	-1.66871	-1.75002	-1.25293	-1.29495	-1.04651	-1.00985	-1.5054	-1.47958	-1.40273	-1.39502	-1.57027	-1.64962	-1.47664	-1.44179	0.976141	-0.976141	-1.30369	-1.26974	-1.07828	-1.13305	-1.62514	-1.62412	-1.22974	-1.11786	-1.60714	-1.58185	-1.08796	-0.0149525	-1.59389	-1.5723	-0.177527	0.221941	-0.113415	-0.441812	-0.899892	-1.54033	0.691284	0.113436	-0.833072	-1.29036	1.227	1.04584	-1.56361	-1.62678	-1.65427	-1.57755	-1.48924	-1.35445	-1.26122
b0932	-0.152843	-0.0459774	0.172251	-0.497955	-0.0957092	0.0912778	0.130217	0.0142766	0.045527	-0.630042	-0.267169	-0.200252	0.0317545	-0.301343	0.0413701	-0.0413701	-0.28383	0.134022	-0.340873	-0.0202238	-0.455875	-0.279353	0.167676	-0.0916708	-0.25889	-0.20236	-0.328096	-0.156554	0.0162698	-0.109497	-0.184418	0.0105844	-0.553652	-0.585689	0.202535	-0.235256	0.00748098	-0.0444217	0.0389215	-0.0373833	0.324976	0.186761	0.201164	0.204245	-0.00448008	-0.217062	-0.272954	-0.00995867	-0.0811735
b0866	1.23429	0.959568	0.59794	0.913753	1.17804	1.21689	0.319665	-1.4872	-1.46639	-0.394298	0.280018	0.666398	0.328523	0.413422	-0.218742	0.218742	-0.0622388	0.215684	0.35694	0.474301	-0.38549	0.361668	-0.722266	-0.611409	0.915422	0.941313	-0.353996	0.870306	0.367838	0.58954	0.49711	0.59521	-0.349643	-0.345377	-0.309484	0.809825	0.0327979	0.278042	1.01669	1.22269	1.02417	1.37215	-0.133225	0.86805	0.145776	0.22754	0.257173	0.295338	0.434238
b2522	-0.252788	-0.334885	-0.131063	-0.133	-0.258049	-0.221522	-0.0335006	-0.0192417	-0.124367	-0.11661	1.0425	-0.233928	0.927147	0.482334	0.00781737	-0.00781737	0.407444	0.999324	-0.0529722	0.170487	-0.208823	-0.207795	-0.0140723	0.0982231	0.820179	0.846036	0.23963	1.16234	0.862735	1.17528	1.26154	1.25407	-0.141758	0.373033	0.449739	-0.0687576	-0.261677	-0.293626	-0.221439	-0.264184	-0.267766	-0.267572	-0.263893	-0.327489	-0.238215	-0.24383	0.357024	0.318944	0.359526
b3182	-0.175654	-0.258738	-0.0525661	-0.0545237	-0.180977	-0.144027	0.301611	0.316044	0.485988	0.510869	1.65192	0.16131	0.217735	0.20692	0.00788791	-0.00788791	0.153627	0.532282	0.416564	0.361022	-0.106682	-0.105642	-0.0729186	0.0402967	1.3088	0.606208	1.05292	1.01698	1.49609	1.17861	0.040981	-0.0484436	-0.0633768	-0.0853326	0.0311589	0.00234761	0.346487	0.313998	0.243706	0.200304	-0.0386127	0.224905	0.191129	0.126525	-0.112334	0.123334	0.437775	0.593399	0.457897
b2287	0.703452	0.821936	0.653513	0.792816	0.237263	0.382817	0.357227	0.520411	0.319899	0.445984	0.43273	0.498652	0.0454114	0.269815	0.319479	-0.319479	-0.00677144	0.209546	0.11836	-0.150649	0.268787	0.283996	-0.176881	0.173031	0.229299	-0.0597538	-0.149692	0.181479	0.45104	0.453226	-0.196712	-0.0475782	0.575798	0.0730016	0.655441	0.483938	0.575063	0.0634693	0.530021	0.167194	0.315072	0.105498	0.531581	0.0610223	-0.0450967	0.186392	0.0780125	0.183786	0.314471
b3963	-0.034075	-0.115993	0.8696	0.12044	-0.0393248	-0.00287473	0.931486	1.07126	0.776946	1.10635	0.921215	0.840287	0.296218	0.449438	0.0077716	-0.0077716	0.558014	0.592268	0.00916842	-0.0453542	0.00979834	0.0108241	1.09048	1.20383	0.876413	0.978706	1.29416	1.19138	0.972609	0.700761	1.12429	1.1831	1.77661	1.05893	0.911538	0.729564	-0.0429452	-0.0748251	-0.0027915	-0.0454463	-0.0490206	-0.0488278	-0.0451561	-0.108613	-0.0195326	-0.0251356	0.0636081	0.0258995	0.633339
b1334	-0.802483	-2.50945	-0.39881	-0.255843	-0.799072	-0.537864	-0.82542	0.317567	0.12011	0.300583	-2.02303	-1.38996	-0.740966	0.00992488	-0.189768	0.189768	-1.93516	0.156411	-0.218321	-1.58283	-0.500118	-0.716036	-0.962073	-0.838623	-1.59597	-1.81286	0.15236	-1.81584	-1.61469	-1.52875	-0.339515	-0.985245	-1.1209	-1.29316	-0.669969	-0.380656	-2.03531	-2.72468	-2.54802	-2.59091	-2.78799	-2.7878	-1.5677	-0.807201	-0.96883	-0.941642	0.0158114	-0.265202	0.171527
b1764	0.0162097	-0.123925	0.395887	0.582814	0.0558307	0.407928	-0.170613	0.151717	-0.0672617	-0.0505119	-0.176456	-0.0419813	-0.183949	-0.0358802	0.00797652	-0.00797652	-0.525026	-0.211981	-0.147251	-0.192689	-0.872467	-0.949177	-0.250499	-0.155656	-0.454584	-0.376452	-0.199415	-0.285807	-0.112576	-0.190402	0.0752889	-0.16474	-0.148341	-0.324525	0.198683	-1.03374	1.47287	1.1535	0.619757	0.694025	1.93506	1.9448	0.117652	-0.284139	-0.538996	-0.489252	-0.47661	-0.37303	-0.518644
b2282	0.61984	1.05942	0.949082	0.935821	1.18029	0.964902	0.0242274	0.282662	0.215917	0.101418	-0.96666	-0.800959	-0.231721	0.184525	-0.0150119	0.0150119	-1.00719	0.249059	0.402057	0.436596	-0.148622	-0.529744	-0.301022	-0.356982	-0.54995	-0.626658	-0.0453859	-0.831164	-0.462211	-0.736189	0.270388	-0.398168	0.866146	0.0790761	0.942632	0.361064	-0.314711	-0.875828	-0.0571988	-0.210621	-0.208566	-0.490138	0.237696	-0.892467	0.399643	0.676758	0.117602	0.597897	0.347176
b2183	-1.38989	-2.08831	-1.21608	-0.864207	-2.12916	-1.57294	0.369088	0.608843	0.426892	0.143101	-0.0232929	0.250706	0.603145	0.481957	0.0630382	-0.0630382	-0.171186	0.41791	0.159921	0.180481	-0.164279	-0.403125	0.0627746	0.163318	-0.47391	-0.382165	-0.100377	-0.60849	-0.645044	-0.751626	0.472857	0.208612	0.586401	0.269022	0.514672	-0.691681	0.415455	0.635169	0.343299	-0.510539	-0.782438	-0.163533	0.743834	-0.115014	-0.331909	0.285031	0.302667	0.00292399	0.0672665
b0893	-0.725578	-0.373394	-0.20658	-0.193377	-0.594466	-0.586312	0.224971	0.345308	-0.190036	-0.120683	-0.127322	0.205919	0.0822494	0.0604738	0.0876304	-0.0876304	-0.28008	-0.196742	0.105549	0.225886	0.0446333	-0.110312	-0.139401	-0.0888568	-0.354185	-0.452624	-0.324251	-0.125958	-0.693534	-0.743584	-0.3296	-0.397023	-0.183928	-0.171356	0.0123256	-0.270251	0.1866	0.0628435	-0.11329	-0.0805536	0.289736	-0.00469219	0.167371	-0.210693	-0.210787	0.0196922	-0.0684174	-0.0831816	0.262073
b4108	0.288461	-0.0824435	0.990819	0.369591	-0.764377	-0.994611	0.0932832	0.693938	0.172618	0.624307	0.10371	-0.343206	-0.418616	-0.389106	0.693061	-0.693061	-0.120233	-0.062481	-1.03237	-1.2552	-1.51744	-1.51645	-0.409336	0.171118	-0.152223	0.772075	0.0941573	0.0586994	-0.711656	-0.0579403	0.190473	0.927233	0.757968	0.593911	0.25144	-0.35818	-1.56839	-1.59915	-1.52961	-1.5708	-0.900922	-1.27761	-0.36142	-0.425015	-1.52243	-1.52785	-1.46539	-1.50187	0.228969
b3556	-1.20986	-1.35197	-1.55648	-1.33935	-1.50086	-1.14351	-0.302205	-0.0101947	-1.71671	-2.30626	-2.228	-2.363	0.202789	0.309046	-0.189563	0.189563	-0.679002	-0.250257	-0.0123905	-0.044669	-3.15491	-3.35362	-2.43418	-2.55691	-1.94076	-1.7436	-1.76262	-2.41405	-1.10446	-1.66651	-2.09146	-1.47616	-2.53471	-2.44044	-2.75197	-3.35232	-2.15803	-2.64688	-1.79343	-1.95297	-1.8366	-1.19949	-2.31645	-1.72378	-1.4271	-1.05891	-0.933154	-0.449605	-1.55606
b3810	0.801525	0.302931	0.193167	0.268489	0.660443	0.682219	0.0822565	0.0964523	0.400661	0.408439	0.0528619	-0.0269588	0.0877566	0.077112	0.00776544	-0.00776544	0.363791	0.397928	0.00916116	-0.0453177	0.00979058	0.0108155	0.183017	0.295003	0.353765	0.645114	0.592755	0.348055	0.433688	0.686818	0.678533	0.7858	0.373325	0.35155	0.806304	0.106862	0.358189	0.326093	-0.0027893	-0.0454097	0.0222336	0.0224266	-0.0451197	-0.108524	0.130658	0.125043	0.0635587	0.0258791	0.0497285
b3304	0.427092	-0.829121	0.936277	0.836188	-0.107039	-0.0542455	0.841761	1.83373	1.67519	1.58157	1.94383	0.0928633	1.12988	1.23541	-0.81945	0.81945	1.67933	2.04333	-0.0447951	0.143905	-0.21129	0.539561	0.111159	1.22951	1.46692	1.8047	1.49136	1.45142	1.98998	1.74252	1.63329	1.52684	1.54008	1.80088	1.75517	1.51984	-0.0564619	0.22535	-1.63483	-0.988378	-0.061756	-0.462812	-0.548101	-0.642213	-0.503632	-0.133852	1.31021	-0.151175	1.75278
b3070	-0.467916	-0.613755	0.0426076	-0.0622541	0.615195	0.309663	-0.813637	-0.681664	-0.29759	-0.250393	-0.725676	-0.170916	-0.213738	-0.514013	0.00790891	-0.00790891	-0.223073	0.207459	-0.383659	1.34304	-0.274291	-0.402049	1.43555	1.26418	0.353241	0.757333	1.56438	0.784328	0.516374	0.380895	1.19648	1.04083	0.999984	0.645898	0.174751	0.192362	0.995456	-1.06927	-0.937557	-0.980522	-1.04329	-1.0431	-0.765173	-0.914982	-1.01362	-1.01926	-0.403505	-0.918368	0.2577
b4154	0.424108	0.342414	0.32275	0.444532	-0.393263	-0.00242576	-0.456863	-0.249046	-1.64875	-1.56483	-1.7453	-2.41976	-0.474579	-0.590706	0.0906134	-0.0906134	-1.91079	-1.67371	-0.452209	-0.00270169	-1.72281	-2.02409	-1.16977	-1.69531	-2.43613	-2.5299	-2.23015	-1.83665	-1.63467	-1.79149	-2.3153	-1.82621	-2.37281	-2.9424	-2.25195	-1.88042	-3.27542	-3.30789	-2.42097	-2.22404	-2.54211	-2.44856	-0.780068	-1.36705	-1.38167	-1.10274	-1.74719	-1.28556	-1.91559
b1779	-1.44776	-1.10368	-0.988935	-1.07325	-1.094	-1.05883	-0.182786	-0.194226	0.0739249	-0.0919415	-0.303075	-0.344687	-0.259862	-0.373299	-0.116864	0.116864	-0.38189	-0.581032	-0.16302	0.155039	-0.0234278	0.055521	-0.725342	-0.567235	-0.316778	-0.645271	-0.764881	-0.467631	-1.01524	-0.893223	-1.22861	-0.796206	-0.835562	-1.08159	-1.16378	-0.860617	-0.959409	-0.656118	-0.66598	-0.910581	-0.628562	-0.610397	-1.18584	-0.916014	-0.223916	-0.330458	-0.404311	-0.547677	-0.600732
b3625	1.16238	1.07904	1.76186	1.35142	0.246955	0.2836	0.0823187	0.0965248	0.0940846	0.101826	0.0529023	-0.0269799	1.8833	0.778642	0.00777148	-0.00777148	0.0972157	0.131219	0.00916827	-0.0453535	0.149144	0.161199	0.271468	0.484948	0.0279254	0.0533927	0.195516	0.114898	0.191725	0.213525	0.202142	0.194787	0.785681	0.149509	0.0756104	0.0471944	-0.0429445	-0.0748239	-0.00279146	-0.0454456	-0.0490198	-0.048827	-0.0451553	-0.108611	0.097437	0.0918211	0.257455	0.219613	0.0497666
b4111	-1.46515	-1.54893	-1.88935	-1.56485	-1.44506	-1.87273	0.0655797	0.252857	-0.513892	-0.524276	-0.792682	-0.967375	0.0221091	0.0651235	0.265113	-0.265113	-0.60463	-0.520239	0.130772	0.405993	-1.81692	-2.25745	-0.485689	-1.05444	-1.15455	-1.0292	-0.623799	-0.743049	-0.240688	-0.740113	-0.994696	-0.934318	-0.676968	-1.40005	-1.05269	-0.56189	0.9032	0.98209	1.0156	0.834908	0.875793	1.17804	0.596721	-0.307362	-0.0830081	0.0823496	-0.253007	-0.0844693	0.0797007
b1651	-0.239711	-0.650534	0.0791298	0.13386	0.526618	0.559138	0.0983098	0.281677	-1.14604	0.130976	-0.570321	0.0409302	-0.0083718	0.0830643	-0.0809722	0.0809722	-1.01304	0.0266738	0.318162	0.642943	0.513603	-0.438401	0.0440583	-0.299869	-0.339042	-2.26773	0.0828036	-0.309237	-0.136495	0.132973	0.191627	-0.97118	0.0241859	-0.803139	0.144489	-0.429005	-0.378471	-0.571622	0.0394462	-0.108192	0.359214	-0.201231	0.22852	-0.131546	-0.0549688	-0.00164847	-0.0610293	-0.131224	-0.147439
b3017	-0.944264	-0.703689	-0.649415	-0.0542105	-0.298677	-0.408851	-0.91477	-0.348559	-0.429564	-0.371218	-0.531423	-0.502563	-0.0406092	-0.293827	0.200925	-0.200925	-0.64796	0.131706	-0.599105	-0.280678	-0.670108	-0.442904	0.0857251	-0.134829	-0.298617	-0.132635	-0.220747	-0.346565	-0.330453	-0.314888	-0.128989	-0.369871	-0.712213	-0.521609	0.279203	-0.0765297	-0.683631	-0.875327	-1.26878	-0.793195	-0.539286	-0.604896	-0.0899563	-0.30989	0.172976	0.103475	-0.268613	-0.506402	-0.830565
b3962	2.48592	2.43942	2.63274	2.58644	2.74741	2.43288	-0.0126748	0.298769	-0.0758526	0.175037	0.21968	0.767509	0.477354	0.477634	0.282668	-0.282668	-1.11933	-1.08487	0.504885	0.420969	0.27256	-0.00931754	2.7555	2.4044	1.50883	1.68789	2.26754	1.82548	2.20208	2.08785	2.47835	2.23501	3.0967	3.17531	3.45789	3.30721	0.987205	0.65796	0.650245	0.523273	1.02805	0.5684	0.757287	0.51655	0.708817	0.890976	0.437538	0.758351	0.539511
b0828	-0.0342561	-0.116628	0.87457	1.10644	0.265686	1.13725	0.728809	0.279621	0.458259	0.618488	0.782042	0.278155	0.0882721	0.0775666	0.00781245	-0.00781245	0.0977115	0.13188	0.00921657	-0.0455963	0.285497	0.286533	0.202	0.314588	0.681435	1.12101	0.736561	0.256764	0.813589	0.835648	0.245494	0.238101	0.0771209	0.0553357	0.513309	1.53022	0.850756	0.818334	0.611143	0.0820109	0.304192	0.304387	1.17454	0.290638	-0.0196358	-0.0252688	0.398839	0.186867	1.00265
b2529	-1.90763	-2.34467	-0.843736	-1.18898	-0.328591	-0.300298	0.000909602	-0.0967895	-0.137674	0.176663	0.0808777	-0.836117	-0.386428	-0.384241	0.131318	-0.131318	0.216194	0.330953	-0.82535	-1.13727	-0.997097	-1.02343	-0.925557	-0.570385	0.213846	0.506912	0.275863	0.632937	0.384303	0.464017	0.47792	0.360414	0.033292	0.0522752	0.310619	0.293491	-0.502656	-0.570079	-0.345704	-0.984769	-0.305951	-0.514263	-0.290751	-1.20059	-1.30437	-1.19181	-0.437747	-0.798633	0.285268
b0751	-0.296591	-0.219741	-0.266823	-0.378763	-0.00699052	0.0298104	-0.488636	-0.47444	-0.476878	-0.469142	-0.518032	-0.597855	0.113226	-0.298423	0.0078418	-0.0078418	-0.390049	-0.356016	-0.194789	-0.230724	-0.561105	-0.56008	-0.547257	-0.435599	-0.347813	-0.445566	-0.431807	-0.210516	1.1709	0.0635608	-0.496033	-0.503366	0.110149	-0.299279	-0.49534	-0.523735	-0.484726	-0.516666	0.146351	0.103218	-0.619878	-0.619686	-0.230525	-0.294402	-0.438982	-0.201006	-0.333678	-0.0416309	0.327931
b0955	-0.0946005	-0.177961	0.0536755	0.0517117	-0.0150098	0.280387	0.317024	1.04245	0.0848535	0.0927189	0.414008	0.858954	0.430769	0.70282	0.0678514	-0.0678514	0.411635	0.446252	1.12351	1.11133	-0.0499882	-0.0489455	1.05674	0.653357	0.261636	0.478496	0.692588	0.534931	0.704574	0.726768	0.718815	0.359272	0.800175	0.434772	0.716714	0.687712	0.458476	0.425906	0.0799288	0.481092	1.02462	0.728908	0.430599	0.632359	0.917552	1.22568	0.977297	0.89344	0.0873716
b1857	-1.54485	-1.11795	-1.52638	-1.52833	-1.85015	-1.81351	-1.64377	-1.62947	-0.688817	-0.68095	-0.897852	-0.613832	-1.37241	-1.38316	0.174923	-0.174923	-0.244342	-0.0936981	-1.09297	-1.81963	-1.42239	-1.79974	-1.62445	-1.5119	-1.61907	-0.653339	-1.52536	-1.1317	-0.261696	-0.592661	-1.13254	-1.13997	-0.251871	-0.546229	0.00218418	0.369863	-0.745664	-0.716476	-0.716282	-0.842918	-1.49138	-1.33711	-0.637658	-1.18261	-1.28187	-1.52582	-0.247633	-0.124795	0.813634
b2528	-1.59418	-1.67304	-0.662287	-0.45345	-0.512383	-0.726244	-0.525433	-0.263467	0.0366173	0.185762	0.395418	-0.101316	0.306999	0.373624	0.367872	-0.367872	0.731148	1.15161	0.207561	-0.400567	-1.02462	-1.00014	-1.4806	-0.107424	0.429674	0.646389	0.427945	0.889886	0.480594	0.298399	0.453116	-0.114961	-0.572726	-1.5082	-0.733544	-0.373449	-0.373762	-0.823278	-0.621973	-0.33808	-0.0332406	0.0338487	-0.119606	-1.02782	-0.134916	-0.244222	0.436325	0.518025	0.986593
b1120	0.808068	0.228177	1.08974	1.10285	1.16682	1.14838	0.365608	0.596084	0.597171	0.299776	0.47432	-0.151273	0.350264	0.706402	0.338639	-0.338639	0.0291602	0.587826	0.885757	0.930938	0.328598	-0.107299	0.732587	0.323363	0.854507	0.691901	0.251134	0.806353	0.52166	0.370662	-0.260763	-0.268211	-0.612172	-0.761992	0.917453	0.53495	1.36121	1.01184	0.88449	0.407474	1.35878	1.3282	0.59115	0.602112	0.894422	1.04123	0.632401	0.852434	0.645308
b0470	-0.719802	-0.711613	-1.45194	-1.45391	-1.13946	-0.757485	-1.13819	0.443299	-0.898486	-0.693954	-0.781149	-1.15427	-0.730479	-0.579106	-0.540899	0.540899	-1.01837	-0.819081	-1.05416	-0.889144	-1.53088	-1.52984	-1.10462	-0.805866	-1.09823	-0.721528	-0.951472	-0.888005	-1.47447	-1.29219	-0.620874	-0.345363	-0.661932	-1.08915	-0.216987	-1.20389	-0.917322	-1.52192	-0.997372	-1.04096	-1.07869	-1.07849	-1.28805	-1.35284	-1.28204	-1.28775	-0.912829	-1.02827	-0.807162
b1200	1.01772	0.479526	1.68531	2.09916	1.43902	1.68673	0.0382379	0.625693	-0.697241	-0.517612	-1.08425	-0.398697	0.0552351	0.89733	0.350792	-0.350792	-0.18215	0.827956	1.04862	1.36784	2.17512	2.00461	1.99084	1.83614	1.28507	0.427635	1.76539	1.19336	0.763162	0.568204	1.47444	0.90298	1.0988	0.732902	-0.784748	-0.813488	2.66054	2.54019	2.10681	2.14527	1.37854	1.79712	2.54798	2.11146	0.0123243	-0.279944	-0.796887	0.632073	-0.87258
b3429	1.64199	1.48071	1.58322	1.76346	1.69713	1.86823	0.491262	0.555705	-0.379028	-0.205516	-0.894423	0.246433	0.689684	0.967192	0.483051	-0.483051	0.253994	1.39164	0.490523	1.16938	0.348756	-0.0991849	1.08116	0.480098	-0.417631	-0.561771	0.567906	0.260878	-0.267387	-0.47046	0.331297	0.0514087	0.3457	-0.152607	0.758147	0.715843	-0.0407847	-0.251886	-0.033625	-0.284887	-0.089595	-0.303309	0.35106	0.26339	0.851992	0.339306	0.876254	0.82555	0.271921
b1525	3.05549	3.16002	1.61629	1.67359	2.56666	2.61833	0.435483	0.449906	0.132164	0.14	0.173073	0.0920793	0.904732	0.865276	0.00787042	-0.00787042	0.421009	0.383974	0.721917	0.47143	0.00992276	0.0109615	-0.0838768	0.647611	0.483788	0.509681	0.152675	0.117019	0.754616	0.325213	0.063438	0.0560127	0.307605	0.285615	0.137555	0.108774	-0.0434993	-0.0758017	-0.00282676	-0.0460332	-0.0372624	-0.0370671	-0.0457391	-0.110048	0.262049	0.24608	0.386892	0.348598	0.181319
b0835	-0.988517	-0.850007	-0.562363	-0.428593	-0.750119	-0.99212	-0.156345	-0.0131504	-0.0932256	0.151053	0.479947	0.33294	0.450725	0.439806	-0.161133	0.161133	0.126144	0.513216	0.124586	0.0493868	0.0340085	-0.657057	-0.110212	-0.551007	-0.383959	0.291322	-0.193449	-0.750975	-1.24877	-1.22028	-0.213647	-0.0469825	0.263812	-0.0334221	-0.00960894	-0.717673	-0.17582	-0.503123	-0.210291	-0.445439	-0.12372	-0.596019	-0.0901127	-0.715124	0.198824	0.320658	0.204105	0.29999	-0.0864364
b2232	-0.888257	-0.732117	-0.436183	-0.234977	-1.53215	-1.44689	0.120603	0.266573	-0.377627	-0.506682	-0.93117	-0.378639	-0.27681	-0.431667	0.0975994	-0.0975994	-0.441284	0.0241289	-0.526218	-0.823205	-0.454157	-0.594353	-0.353819	-0.0528336	-0.793793	-0.752471	-0.36696	-0.885177	-1.04668	-1.06969	0.416506	-0.170975	-0.265865	-0.165146	0.00803468	-0.627782	-0.251359	-0.844426	-0.101792	-0.192907	-0.507175	-0.24937	-0.403935	-0.667129	-0.540514	-0.676889	-0.18511	-0.351413	0.220238
b2413	-0.0342298	-0.116535	0.4891	0.953473	0.633455	0.621301	0.932051	0.671073	0.545052	1.3077	0.286447	0.501009	1.0092	0.495352	0.00780651	-0.00780651	0.507329	0.833633	0.451148	0.412114	0.0098423	0.0108726	0.974212	0.994958	0.948374	0.985828	0.99401	0.521986	0.523544	0.545525	0.791014	0.783577	1.04937	1.02735	0.0759426	0.0474038	-0.0431409	-0.0751701	0.258112	0.985593	2.01055	1.60557	-0.045362	-0.10912	0.707667	0.760556	0.0638876	0.0260149	0.0499872
b3449	0.13795	0.149769	0.404034	0.46913	1.1989	0.88717	0.0823145	0.0965199	0.952093	0.959929	0.369347	0.289013	0.0999764	0.089322	0.00777107	-0.00777107	0.0972108	0.131212	0.00916779	-0.045351	0.00979766	0.0108234	0.653831	0.766657	0.721311	0.59609	0.958107	0.922458	1.11689	1.3537	0.0626541	0.0553188	0.0767229	0.055048	0.0756065	0.0471919	-0.0429422	-0.0748199	-0.00279131	-0.0454431	-0.0490172	-0.0488244	-0.0451529	-0.108605	-0.0195312	-0.0251339	0.0757562	0.0738701	0.497226
b1262	-0.248936	0.224061	-0.264954	-0.239915	0.0856596	0.205403	-0.0261001	0.0577775	0.0788607	-0.00610546	0.0093843	-0.10788	0.0579737	0.0434124	-0.0169005	0.0169005	0.0784669	0.15947	-0.372698	-0.275023	-0.470289	-0.63735	1.23139	1.35818	0.832302	0.776763	1.44089	1.26343	0.855138	0.584529	0.718995	0.742737	0.329558	0.249407	0.273606	0.153183	0.380912	0.136051	0.136166	0.0744738	0.394383	0.205091	0.265798	0.155446	-0.205427	-0.0984891	-0.140471	-0.0649049	-0.228255
b3356	-0.432558	-0.70025	0.47349	0.460234	-0.650978	-0.82527	0.405092	0.859361	0.414092	0.596476	-0.108881	0.24634	0.386977	0.244927	-0.0324855	0.0324855	0.218694	0.697625	-0.144879	-0.47321	-0.272258	-0.735728	-0.158504	1.07438	0.0251681	0.167521	-0.0619885	0.14918	0.253594	0.146385	0.6671	0.546595	0.317821	0.175973	0.84239	0.194781	-0.711744	-1.00477	-1.03427	-1.3389	-0.944526	-1.26357	-0.696583	-1.20068	-0.0339539	-0.539243	0.338309	0.362418	0.807403
b3965	0.789102	0.635995	2.50336	0.64468	1.04181	3.21905	0.856001	0.870474	0.732861	0.612892	0.664949	0.653881	0.577389	0.439778	-0.0221425	0.0221425	0.521203	0.711489	2.30378	3.18394	0.601254	0.440804	-0.0936601	0.390522	0.284701	0.259376	0.349461	0.313715	1.0314	1.10802	0.251303	0.994426	1.38742	1.42463	0.536126	0.69154	0.599675	0.19692	0.595056	-0.296302	0.430962	0.380091	0.545255	-0.224155	0.0583986	3.6189	0.225648	2.99224	0.450378
b3551	0.760105	0.0709975	5.41627	5.41429	1.36216	0.990637	0.263075	0.277563	0.552073	0.559977	1.40162	1.3197	0.0895332	0.078679	0.00792754	-0.00792754	0.235519	0.270178	0.209325	0.153629	0.403823	0.404871	1.48337	1.65302	0.686813	0.222999	0.434933	0.398989	0.766867	0.831742	1.6526	1.49924	1.27299	0.256162	1.19703	1.16793	-0.0438197	-0.0763665	0.306931	0.263329	0.765244	0.765441	0.589182	0.524162	0.868073	0.862331	0.168339	0.129874	0.050749
b1611	0.828616	1.15429	1.13511	1.50306	1.30282	0.733591	-0.973373	-0.213245	-0.134236	-0.0617541	0.577678	0.0569145	0.584454	0.541226	-0.0801346	0.0801346	-0.390812	-0.37735	-0.284042	-1.2426	-0.0860564	-0.489638	2.27579	2.82101	2.26229	2.27966	2.19325	2.4581	2.71187	2.53875	3.08256	2.9803	0.750766	0.79975	0.977811	0.510514	-0.152156	-0.943715	0.380935	-0.363107	-1.204	-0.725285	0.217651	-0.195436	0.173521	0.177582	0.850487	0.682082	0.713683
b0557	1.77101	1.97459	2.87481	2.72078	1.59063	1.89469	2.10492	1.60335	-1.10151	-1.09408	-0.311272	-0.390193	1.02144	2.02747	0.00774877	-0.00774877	1.45049	1.48502	1.13657	1.26508	1.89387	1.2741	0.510256	1.36885	-1.16486	-1.14049	1.23682	-0.582411	-0.322775	-0.762091	1.16963	1.16219	0.598173	1.03563	0.579144	0.55055	1.32789	1.27562	0.328449	0.686298	0.600612	0.236979	2.49718	1.53308	0.420888	0.422748	0.667936	0.185122	0.531363
b3916	-1.60761	-1.51309	-1.75453	-1.81651	-1.84	-1.72095	-0.458687	-0.267151	-0.806851	-0.767565	-1.10975	-0.735233	-0.483049	-0.600327	-0.0458181	0.0458181	-0.883686	-0.673676	-0.836701	-0.534546	-0.622507	-0.478361	-1.51944	-1.33586	-0.985825	-0.99667	-1.43526	-1.05119	-1.12557	-1.4683	-1.16757	-1.09637	-0.448205	-0.551289	-0.781918	-1.50713	-0.845592	-1.16101	-1.22607	-0.993308	-0.72318	-0.840682	-0.922823	-0.830586	-1.0926	-1.1221	-1.23	-0.84554	-0.868015
b2927	-0.703081	-0.510486	0.546307	0.64768	-0.20157	-0.405616	-0.00594778	0.32363	-0.074489	0.420438	0.272954	0.216675	-0.148612	0.13743	-0.113237	0.113237	0.298944	0.574761	0.503578	0.660957	-0.253925	-0.252885	0.993606	-0.100007	-0.271304	-0.0589656	0.113054	0.627592	1.00085	0.76257	0.244467	0.262726	0.108459	-0.337314	0.0560156	-0.656626	-0.485557	-0.664725	-0.172737	-0.151377	-0.433036	0.00934071	3.61724	-0.00981881	0.646249	0.802444	0.595166	0.2643	0.282343
b2262	0.511579	0.360382	0.500445	0.64783	0.233678	0.252545	0.219341	0.18019	-0.386664	-0.979813	-0.43497	-0.529197	0.183854	0.277517	0.242808	-0.242808	-0.405411	0.200875	0.172516	0.236663	-0.438989	-0.718768	-0.0311602	0.0396214	-0.577575	-0.453336	-0.192584	-0.924607	-0.428243	-0.501648	0.145528	-0.37433	-0.328646	-0.226451	0.0266937	-0.122516	0.242787	-0.42304	0.635185	0.1185	0.935434	-0.105371	0.610159	-0.494909	-0.0343141	0.139333	-0.256118	0.0673547	0.167655
b2580	0.284085	-0.350363	0.217412	0.260569	-0.215423	-0.244774	-0.193227	0.117889	-0.366173	-0.471138	-0.563396	-0.420445	0.46951	0.32636	0.175543	-0.175543	0.139613	0.468823	0.157727	0.102505	-0.0420761	-0.373081	-0.495438	-0.196132	-0.599412	-0.573922	-0.234748	0.0874742	-0.521205	0.225084	-0.609585	-0.319042	-0.595515	-0.617191	0.0243892	-0.602412	-0.148188	-0.180383	-0.0327227	-0.650943	-0.116399	-0.405347	0.419842	-0.00742898	-0.124548	0.0434258	0.0632961	0.0323316	-0.20023
b1247	-1.55066	-2.0339	-1.10401	-1.02114	-2.69761	-2.3379	-1.11164	-0.572821	-1.39543	-1.18457	-1.64589	-1.02627	-0.280696	-0.24703	-0.0243765	0.0243765	-1.4408	-0.999728	-0.523877	-0.0975367	-2.4773	-2.64658	-1.4265	-1.35314	-2.53835	-2.86714	-1.84264	-2.4607	-2.87945	-2.8574	-2.3824	-2.60133	-1.41318	-1.73258	-1.3877	-2.03673	-2.27552	-2.26876	-2.19036	-2.47531	-1.6248	-2.17126	-1.72228	-1.83204	-1.79788	-1.55369	-1.35385	-1.19146	-2.87082
b3637	-1.05943	-1.02507	-0.677198	-0.629031	-0.453091	-1.07234	-0.135746	0.0379813	0.261384	0.125756	-1.07897	0.168584	-0.37545	-0.142191	0.0975077	-0.0975077	0.207062	0.808184	0.335783	0.0981881	-0.501411	-0.214948	-0.162464	-0.100485	-1.35863	-1.18657	-0.00367483	-1.41798	-0.948515	-0.995417	0.0339349	-0.765555	0.00484321	-0.00560919	-0.16966	-0.931058	-1.20713	-0.838551	-0.37684	-1.05392	-1.40324	-0.877716	-0.889549	-0.732933	-0.256689	-0.264508	0.145179	-0.0954606	0.277649
b2587	0.547652	1.07885	1.0168	0.93477	1.4125	1.26355	0.546456	0.812244	0.815496	0.953288	1.19648	0.559137	0.278429	0.119156	0.0693643	-0.0693643	0.148835	0.406106	0.824629	0.621795	-0.222131	-0.96436	1.86007	1.71171	1.32499	1.53399	1.76486	1.95417	2.00635	1.87908	1.53784	1.59464	1.34003	1.58784	1.84561	1.57759	0.669143	0.780667	0.68127	0.438093	0.221389	0.439115	0.555075	0.131205	1.56049	1.44879	1.1728	1.55681	1.03345
b3869	0.821767	0.737435	-3.02134	-3.02329	-3.14923	-3.11244	-1.01712	-1.00259	-0.831395	-0.823474	-0.578616	-0.66053	-3.02091	-3.03166	-0.413958	0.413958	-0.188237	-0.153405	0.478722	0.422678	-3.09965	-3.09861	0.384159	0.498793	-0.571255	-1.24088	-3.04177	-3.07729	0.0999839	0.12229	-3.0463	-3.0537	-3.0321	-3.05398	-3.03323	-3.0619	-2.59314	-2.62554	-3.11235	-3.15542	-3.15902	-3.15883	-2.92032	-2.9846	-0.206639	-0.212393	0.491268	0.359602	-3.05931
b4244	0.886084	0.984084	0.0773389	-0.104154	0.248172	0.213166	0.149692	0.130054	-0.389327	-0.0144883	-0.487831	-0.251727	-0.0515722	0.162194	0.107666	-0.107666	0.0328978	0.0893012	-0.634443	-0.761796	1.16524	0.979722	-1.26272	-0.652308	-0.952175	-0.568262	-0.228806	-1.37459	-0.243839	-0.181586	-0.278822	-0.132636	-0.182414	-0.0211952	0.490723	-0.18549	-0.138175	-1.01872	-0.111498	-0.555568	-0.879095	-0.855099	-0.301029	-0.479555	-1.03174	-0.87138	-0.197085	-0.915785	0.382329
b0407	0.379886	0.10007	0.333136	0.045398	-0.164452	-0.463128	0.408939	0.395958	0.204013	0.134699	-0.470832	0.0486374	0.159481	-0.0364198	0.0326426	-0.0326426	-0.42237	0.231912	0.206551	-0.610726	0.311791	0.236552	-0.129254	-0.0296312	-0.143784	-0.0673166	0.193927	-0.156426	0.374373	0.277114	0.416903	-0.0226461	0.171085	-0.357427	0.239615	0.257234	-0.410473	-0.131262	0.00927013	0.246114	-0.403606	-0.161988	-1.75271	-0.0313356	-0.0390045	-0.168805	0.023698	0.211701	0.330082
b2576	0.430543	0.29192	0.792481	1.09827	0.475386	0.517288	-0.103152	-0.0489668	-0.261623	-0.303936	-0.0309865	0.203725	-0.259821	-0.05814	0.382372	-0.382372	-0.238	-0.101465	0.0543301	1.03389	-0.106098	-0.489308	0.507197	0.164776	-0.245415	-0.307352	-0.00623102	0.0745625	0.361203	0.149367	0.248394	-0.576872	0.410352	0.0474628	0.0358523	0.0995003	-0.085617	-0.101908	-0.00535407	-0.371897	-0.020974	-0.201384	-0.0107355	-0.0387997	-0.59488	-0.18424	-0.0509979	-0.25527	0.557802
b3706	-0.611011	-0.547454	-0.250282	-0.305765	0.726501	0.975217	0.327272	0.464979	0.744408	1.07536	1.00038	1.63396	1.27698	0.461237	0.1976	-0.1976	0.16209	1.06242	-0.286736	-0.484905	1.56981	1.24885	-0.274066	0.742309	0.447622	0.825473	0.157696	0.916568	-0.524233	-0.502167	0.172506	-0.11765	1.4183	1.17178	2.25567	0.70528	2.0457	1.5359	2.44993	2.34676	1.93677	0.502439	2.32317	1.87723	1.28645	0.796851	0.769538	1.07995	0.191095
b1493	1.76647	2.01947	0.0551949	0.0532344	1.85897	2.50698	1.70017	1.94396	1.56446	1.65004	1.30769	1.14995	0.743639	0.860264	0.00789137	-0.00789137	-0.0282366	0.00621099	-0.117485	-0.172789	-0.116847	-0.115806	3.80428	3.59943	3.31061	3.25868	3.06582	3.43547	3.30144	3.23093	3.85128	3.91015	0.711129	0.689032	0.695682	0.204659	-0.170345	-0.202695	1.06318	1.1456	-0.176509	-0.176313	0.397003	0.169315	-0.146594	-0.152277	0.2114	0.0152163	1.46631
b0484	1.03268	1.17358	0.688404	0.991276	-0.848638	-0.0440789	-0.0585089	-0.0887677	0.530633	0.0531435	0.667978	-0.131927	0.101037	0.0999877	0.0286923	-0.0286923	-0.210196	0.0743908	0.081286	0.104489	0.662341	0.811757	-0.296034	-0.029354	-0.291995	-0.0539308	-0.347566	-0.397105	0.401547	-0.303097	-0.15145	-0.00201453	-0.185916	-0.278472	0.00386804	-0.0193134	-0.122495	0.148079	-0.0149073	0.0493575	-0.425612	-0.340904	0.142759	-0.0130227	-0.0612086	0.0309895	-0.514465	-0.278116	0.00854818
b0759	2.65156	2.52927	1.21401	1.25599	1.38743	1.50885	0.602662	0.77911	0.135534	0.122694	-0.100102	0.442748	0.270264	0.418338	0.180976	-0.180976	-0.485241	0.101642	-0.102972	0.0336653	0.54607	0.326894	0.560684	0.453212	-0.0255569	0.162347	0.619276	0.216909	-0.529521	-0.358148	0.582552	0.43233	0.460722	0.144271	4.40157	4.83042	2.66912	2.53547	1.01486	1.41225	2.40506	2.76996	3.8809	4.06465	0.193746	0.29349	0.0369895	0.0241463	0.142849
b3732	0.857464	1.10327	0.356477	0.2953	0.494074	0.462463	0.223953	0.304244	-0.198918	-0.250007	-0.318895	-0.264061	-0.241556	-0.371976	-0.0126907	0.0126907	-0.310123	-0.394401	-0.304999	-0.26841	0.67452	0.739574	-0.211548	0.0258722	0.302268	0.315192	-0.147069	0.179743	-0.0256973	0.222851	0.287524	0.478662	0.129088	-0.118487	-0.179911	0.181271	0.125116	0.00784722	0.852002	0.892655	-0.0387675	0.102796	0.440805	0.735057	-0.499854	-0.593086	-0.85096	-0.604662	-0.626264
b3820	0.114482	0.0333741	0.475768	0.473841	0.383117	0.419467	0.561639	0.350784	0.0241518	0.0317801	-0.0164183	-0.0950628	0.836765	0.940996	0.00766617	-0.00766617	0.0272371	0.0607487	-0.059483	-0.113142	0.0857067	0.0867209	0.263016	0.667079	0.507322	0.734204	0.761851	0.368429	0.386511	0.870447	1.02711	1.35965	0.172945	0.151492	0.0292023	0.311091	-0.110772	-0.142132	-0.0712562	-0.113233	-0.116749	-0.116559	0.817979	0.754141	0.244787	0.23922	0.399943	-0.00832263	0.227455
b0820	-1.16376	-1.24785	-1.1363	-0.950384	-0.982889	-1.30708	-0.227187	-0.183112	-0.0127797	0.137796	0.0416106	0.135331	-0.49765	-0.406534	0.0825801	-0.0825801	-0.250766	-0.24912	-0.285306	-0.0680018	-0.676364	-0.832685	0.169916	-0.372242	-0.276612	-0.092021	-0.102822	-0.0544885	-0.0950026	-0.154216	0.0585286	0.181049	-0.164303	-0.365761	-0.0428749	-0.250492	-0.309674	-0.231361	-0.0506155	-0.0611487	-0.124975	0.0740437	0.430706	0.121608	-0.138688	0.0999772	-0.329656	-0.17246	-0.0490178
b1208	-0.079154	-0.162205	0.131884	0.284908	-0.48183	-0.117177	-0.632629	-0.618374	-0.143298	-0.135478	-0.301914	-0.382531	-0.425162	-0.435885	0.00787739	-0.00787739	-0.547168	0.0882395	-0.718113	-0.772823	-0.717481	-0.716451	-0.254642	-0.141816	0.258081	-0.0842231	0.0157986	-0.0198372	0.436754	-0.0907253	-0.664446	-0.671805	-0.395057	-0.41689	0.0618798	-0.307673	1.49643	0.785408	0.627811	-0.152381	1.21661	1.25583	-0.772624	-0.836308	-0.56495	-0.57059	-0.524722	-0.238355	-0.677379
b0661	-0.408966	-0.143707	-0.495634	-0.348126	-0.908101	-1.02009	0.0117303	0.12124	0.446167	0.53711	0.547556	0.380167	0.18329	0.112837	0.016727	-0.016727	0.427859	1.0856	-0.0633117	-0.00915221	-0.240866	-0.365406	0.536166	-0.180416	0.325451	0.255067	-0.172825	0.253222	0.50631	0.445969	0.354756	0.334456	0.312456	0.0710328	-0.0450706	-0.0594712	0.546518	0.574377	0.372429	0.253227	0.693204	0.47984	0.452319	0.352214	0.0839994	0.179495	0.000699036	0.190872	0.429396
b0411	0.807788	-0.156803	-0.597636	-0.380311	-0.0431238	0.379936	-0.0778522	-0.0463214	-0.779304	-0.705755	0.0153104	-0.0896473	-0.306934	-0.219905	0.148356	-0.148356	-0.135155	-0.136621	-0.479851	-0.122128	0.47199	0.222977	-0.503418	-0.732118	-0.38353	-0.494523	-1.13353	-0.56876	0.12852	0.332713	-0.512035	-0.443212	-0.219422	-0.694794	-0.481804	-0.871391	-0.486049	-0.218153	-0.884267	-0.636737	-0.0576844	-0.289632	-0.224224	-0.1969	-0.0273593	0.133756	-0.221683	-0.492939	-0.0284022
b0910	0.270333	-0.72771	0.280756	0.508601	-0.0941995	0.339286	0.112735	0.225171	0.28301	0.416986	0.739389	0.204615	0.463885	0.523145	0.0621677	-0.0621677	0.701821	0.783389	-0.150774	-0.934003	-0.0230176	0.290717	-0.159962	0.692022	0.641374	0.547514	0.040456	0.759226	1.00727	1.01884	0.796792	0.885607	0.534052	0.339971	0.816214	-0.129676	1.74565	1.50416	1.153	0.779771	1.5732	1.43805	0.375536	-0.111924	-0.390969	-0.274897	0.177455	-0.0771551	0.572923
b1693	-1.43049	-1.44502	-0.426062	-0.12754	-0.929306	-0.886793	-0.0768342	0.186209	-0.14649	0.0172078	0.0992789	-0.10493	0.185652	0.213015	-0.0083218	0.0083218	0.236182	0.447966	0.0801571	-0.0507223	0.0552326	-0.245486	-0.391397	-0.0637208	0.0708902	0.21807	0.00981795	0.348872	0.280297	0.31501	-0.239296	-0.101075	-0.235946	0.0518947	0.469873	0.243085	0.100935	-0.169533	1.42375	-0.240723	-0.41283	-0.130388	0.410149	-0.596586	-0.018397	1.08476	0.308149	0.32114	0.340721
b3552	0.209704	0.127475	0.0351849	0.075103	-0.295641	-0.25945	0.458568	0.58658	0.0311981	0.620794	1.40112	0.395124	0.305867	0.685961	0.007763	-0.007763	0.306458	0.491861	0.534538	0.479565	-0.246866	-0.245847	-0.338792	-0.228086	-0.0241652	0.0837088	0.411417	0.376043	0.259167	0.0319029	-0.194367	-0.201654	0.277029	0.255295	0.145462	-0.103701	3.55211	3.35768	3.62098	3.62927	4.2659	3.95469	0.118802	-0.098328	-0.0195108	0.120515	-0.0316372	-0.0692299	0.0291046
b4388	0.121237	0.0382632	0.179415	0.196261	0.14277	-0.136405	1.23684	1.54539	0.913785	1.16798	0.465454	1.26748	1.28266	1.19953	0.1636	-0.1636	1.39838	1.49712	0.821632	0.707609	0.375575	0.376615	1.39494	1.12206	0.0415864	0.305963	0.50244	0.628706	1.0014	0.799871	0.712253	0.413906	0.680851	1.02061	1.45596	0.683627	-0.199064	0.0341005	0.339169	0.0915431	-0.309757	-0.309563	1.04196	1.07767	0.697635	1.01425	0.982113	0.949026	0.285271
b3687	1.50077	1.41772	1.0494	0.896414	2.7293	1.5477	0.378272	0.392362	0.49525	0.707772	0.606617	0.0013476	0.587151	0.478432	0.0355238	-0.0355238	0.612239	0.408437	0.162601	0.993941	-0.0882038	-0.087199	1.85464	1.96808	1.21223	1.72175	1.87939	1.72093	1.71995	1.67415	0.653902	1.59133	0.697312	0.675658	0.930434	0.901924	0.198598	0.167056	0.238336	0.516085	-0.145794	-0.145605	0.59714	0.533725	0.240512	1.4185	0.95498	0.572055	0.151584
b0159	-0.431725	-0.617836	0.207391	0.231282	-0.988578	-0.819369	0.334157	0.658942	0.521484	0.198934	0.402849	-0.197647	0.662405	0.655964	0.229478	-0.229478	0.316814	0.725778	-0.0610549	-0.327445	-0.171264	0.0581674	-0.857714	0.568943	0.663489	0.201452	0.128692	0.552651	0.392228	0.397411	0.889789	0.559078	0.268345	-0.132522	0.209074	0.236637	0.307162	-0.20787	0.00664634	-0.0996398	-0.544542	-0.941565	-0.231342	-0.717715	-0.158505	-0.249206	0.529433	0.304109	0.857642
b4136	0.057276	-0.0262058	0.455363	0.240171	0.906687	0.713412	-0.0739937	-0.0595738	0.228816	0.417395	0.816952	0.546884	0.139031	0.383318	-0.125138	0.125138	0.4127	0.411107	0.442931	0.962505	-0.147639	-0.146597	0.555398	0.669357	0.886399	0.708743	0.722779	0.68685	1.415	1.06785	0.155743	0.14828	0.318496	0.296423	0.477413	0.448446	0.596146	0.563548	0.502878	0.25832	0.0729575	1.00241	1.01152	-0.268014	0.462135	0.76313	0.56279	0.834459	0.346379
b3438	0.131542	-0.338554	0.545905	0.613523	0.290709	0.0451743	-0.0607468	-0.206412	-0.233246	-0.225453	0.546069	0.464869	0.36422	0.393299	0.0078612	-0.0078612	-0.112126	-0.0778474	-0.270449	-0.267273	-0.318104	-0.317071	0.00156667	-0.0106327	-0.239721	-0.214058	0.65477	0.618985	0.216585	0.238609	0.101988	0.0945679	0.491651	0.347073	0.268616	0.239826	-0.253493	0.223229	-0.201715	-0.244756	-0.109457	-0.109262	0.163219	0.0988295	-0.347641	-0.0650703	-0.263926	-0.301891	0.317526
b1680	1.53719	1.45314	1.09356	1.09159	0.251854	0.439402	1.37582	1.18356	1.04397	1.59644	1.76266	1.66373	1.58211	1.05988	0.00789212	-0.00789212	0.0129096	0.0473736	0.636592	0.580946	-0.0757446	-0.0747039	1.57757	1.32099	0.892551	1.23641	1.47636	1.20632	1.50123	1.56328	0.7498	0.545559	0.858705	1.27035	0.768746	1.45247	0.889523	0.856911	0.5695	0.525978	-0.135438	-0.135243	-0.131515	-0.195955	-0.105507	-0.111194	-0.0211656	-0.0594102	1.03189
b0773	0.0275164	-0.0544152	0.721147	0.744368	0.751515	0.660142	-0.51423	0.0153704	-0.479006	-0.128548	0.278384	0.694187	0.0150033	-0.238724	0.00776301	-0.00776301	-0.341661	-0.0627818	-0.586206	0.145791	-0.585586	-0.584577	0.642505	0.326331	0.661119	0.237887	0.475896	0.715059	0.748775	0.596686	-0.104222	0.239821	0.0204126	-0.120661	0.636348	-0.12848	-0.427942	-0.459477	-0.597968	-0.639903	-0.643416	-0.643227	-0.616078	-0.678476	-0.23997	-0.00171183	-0.175807	-0.455463	0.0885578
b2159	-0.696215	-0.162053	-0.676374	-0.622233	-0.783613	-1.22661	-0.17937	-0.336269	-0.0840218	-0.139465	0.307045	-0.22172	0.024071	0.233235	0.154825	-0.154825	-0.472653	-0.212778	-0.310444	-0.832582	-1.08251	-1.04604	0.955759	1.21577	0.904946	1.02844	0.695641	1.05904	0.996622	1.16331	0.595366	0.628039	0.139112	-0.687877	0.415866	0.304741	-0.565922	-0.959903	-0.387005	-0.930127	-1.38534	-1.12395	-0.720827	-0.663219	-0.983608	-0.713979	-0.178362	-0.0390437	0.402713
b3298	-0.380857	-1.52092	-0.285353	-0.069717	-1.49571	-1.21021	0.217702	0.0879002	0.60264	0.4765	-0.428962	-0.430347	0.466054	0.72582	-0.202131	0.202131	0.44886	0.580464	-0.4553	-0.544503	-0.25812	0.211914	-0.817325	0.0823735	-0.25748	-0.308804	-0.162154	-1.05947	-0.567397	0.0351668	0.0778511	0.182652	0.248918	0.473316	0.38716	0.337735	-0.505489	-0.823214	-0.270364	-1.07795	-0.777974	-1.09939	-0.353204	-1.02313	-0.889631	-0.670274	0.0628736	-0.368296	0.375451
b3316	-0.573724	-1.51643	0.436871	0.261459	-0.904403	-0.953492	0.474192	0.673274	0.326551	0.635932	1.1346	-0.16124	0.170511	0.796565	-0.180947	0.180947	0.686442	1.26575	0.126027	0.192218	-0.500548	-0.45887	-0.0836589	0.218387	-0.353113	0.353399	0.827429	0.124316	0.831545	0.439338	-0.103053	0.0751417	0.889902	0.380386	0.817743	0.316833	-0.277811	-0.541282	0.537033	-0.687916	0.414449	-0.0829545	0.148989	0.103734	-0.643878	-0.133765	0.979668	0.0420642	1.12347
b2593	-0.834021	-0.616719	0.850885	0.848917	-0.909891	-0.873477	-0.788363	-0.774169	-0.204914	-0.230037	-0.770202	-0.850086	-0.666726	-0.677393	0.00787031	-0.00787031	-0.773479	-0.739506	-0.861445	-0.915915	-0.836866	-0.835841	-0.650107	1.34928	-0.346737	-0.355763	-0.803525	-0.838684	-0.210197	-0.188256	-0.61589	-0.623246	1.8394	-0.541271	0.159993	-0.579452	-0.913508	-0.945356	-0.873394	-0.916007	-0.919577	-0.919385	-0.915717	-0.979109	-0.890118	-0.895716	-0.807057	-0.84473	0.102294
b0176	-0.0345107	-0.11752	0.160765	0.574523	0.871548	0.0575203	0.737549	0.929104	0.85545	1.06711	0.972197	0.537271	0.523067	0.446774	0.00786987	-0.00786987	0.457527	0.655837	0.631342	0.467616	0.00992207	0.0109607	1.13326	0.444593	1.04153	1.02404	0.682312	1.12305	0.734475	0.525018	1.08915	1.08167	0.908935	1.12913	1.36259	1.33356	1.13641	1.1038	0.5619	0.223278	1.48555	1.31898	0.518759	-0.097765	0.165275	0.444323	0.0766945	0.505124	0.235579
b3156	1.10656	-0.224979	0.754325	0.938415	0.587058	0.346818	0.128604	0.791699	-0.0509968	-0.25123	0.19716	-0.934026	0.890055	0.74392	0.23919	-0.23919	0.0223817	0.0672252	0.390076	0.650362	-0.43612	-0.578089	0.125896	-0.196551	0.516344	-0.0324558	0.273594	0.777597	0.763025	0.580221	-0.105011	0.440767	0.29195	-0.135335	0.27783	0.401558	-0.194852	-0.944734	-0.784396	-0.180835	-0.0889927	-0.0483204	0.323342	0.405673	-0.458811	-0.22768	-0.47345	-0.468405	-0.681221
b2976	4.23877	4.53107	4.23846	4.12714	4.07009	4.14332	-0.237582	0.0427125	-0.686918	-0.226279	-0.259065	0.045977	-0.558024	-0.568882	0.00795491	-0.00795491	-0.707563	-0.360776	-0.364729	-0.236946	-0.0894387	-0.0883893	2.70945	2.51534	2.25618	2.24972	2.67809	2.57868	2.48469	2.7017	2.37309	2.23663	2.47099	2.43163	1.13428	0.717473	1.03229	0.724205	0.599961	0.694039	0.605775	0.464189	0.835129	0.504825	-0.358906	-0.673239	-0.206091	-0.0952074	0.386373
b2794	-0.454416	-0.630345	-0.185658	0.0867212	-0.0535382	-0.404929	-0.0142415	0.5568	0.549394	0.624696	0.201127	0.989699	0.766356	0.788885	0.348795	-0.348795	0.190212	0.767716	0.972321	1.00385	-0.322495	-0.654452	1.10509	0.623549	0.0682501	-0.117676	0.786886	0.525009	0.562997	0.0571566	1.29478	0.500032	0.685853	0.50471	1.03326	0.388932	0.722887	0.182486	0.390346	0.0888894	0.936842	0.712906	1.06465	0.582596	0.801273	1.18761	0.668043	0.832322	0.538357
b2034	0.293729	0.154136	0.740849	0.763903	0.467875	0.39594	0.532595	0.547153	0.21596	0.129597	-0.233609	0.42691	-0.0043194	0.0648428	0.0905369	-0.0905369	-0.0645915	0.365197	0.318686	0.320227	0.10298	-0.0761476	0.327158	0.181064	-0.170516	-0.182885	0.292041	-0.463005	-0.167009	-0.215223	0.431055	0.164032	0.71155	0.830005	0.645003	0.194051	1.78653	1.32906	0.888145	0.792308	1.6467	1.48608	0.550484	0.539545	0.533935	0.559352	0.333022	0.445378	0.439882
b0091	-0.26525	1.06821	0.527106	0.409521	0.849187	0.710902	0.838376	0.967223	0.796557	0.821529	0.834446	0.94936	0.994487	0.758518	-0.103371	0.103371	0.589668	0.640221	0.937507	0.857956	-0.137871	-0.385476	1.03986	1.02616	0.982854	1.0147	0.943227	0.812981	0.94381	0.737038	0.941669	0.96417	0.912977	0.906317	1.08812	0.37038	1.45057	1.14198	1.21116	1.11604	1.45417	1.42662	1.12872	0.828261	0.857415	1.01763	0.758483	1.17174	1.0167
b1211	-0.65591	-1.66744	-2.36595	-2.16644	-1.21091	-1.16623	-1.12016	-1.0536	-1.23465	2.21675	1.84012	-1.06761	-1.1646	-1.17157	-1.80371	1.80371	-1.48861	1.5678	-1.19873	-1.20238	-1.22103	1.30309	-1.43629	-1.30558	1.30651	0.284605	-1.62159	1.43266	-1.21218	-1.76481	-2.04797	-1.95267	0.809822	-2.07716	-0.893392	0.781486	1.2214	-1.47497	-1.14424	-1.0335	-1.01456	-0.939462	-0.824521	-1.36948	-1.43145	-1.49057	-1.32913	-1.17783	-0.693853
b4411	1.7057	1.03412	0.438985	0.512934	1.61019	2.29942	-0.0827281	0.464186	-0.399421	-0.740439	-0.278106	-0.0637588	-0.662394	-0.646006	-0.231587	0.231587	-0.26295	-0.402118	-0.751747	-0.801208	-0.286242	0.195499	1.54129	1.20404	0.897891	0.737181	0.851288	1.51631	0.675605	0.551837	0.61703	1.08716	0.696956	0.17716	1.26006	1.10692	2.16704	2.09123	1.62179	0.264069	1.48091	1.1313	1.02501	0.40968	-0.399536	-0.404776	-0.954014	-0.987514	-0.0619688
b0133	0.384099	0.38609	0.048206	0.183154	0.0861872	0.0876749	0.139448	0.0995001	-0.201946	-0.229414	-0.239381	0.0359747	0.19401	0.171014	-0.0495065	0.0495065	-0.173531	0.0770458	-0.303356	-0.16026	0.536236	0.544449	0.0152321	0.0182898	-0.12473	0.0655806	0.0498739	-0.00998083	-0.124045	-0.0930805	0.326355	0.440691	0.198183	-0.0419241	0.498656	0.258934	0.454863	0.00279019	0.0130524	-0.154774	-0.311064	-0.140257	-0.106542	-0.197588	-0.238084	0.00788968	-0.0400859	-0.077366	0.156188
b3054	-1.32659	-0.757491	-0.660838	-0.462467	-0.474924	-0.524274	0.24065	0.379062	0.183449	0.27233	-0.332667	0.460566	0.195427	0.886596	0.0701725	-0.0701725	-0.0327712	0.287751	0.935347	0.851494	0.48187	-0.16492	0.589154	0.472643	-0.192514	-0.106617	0.485293	-0.215371	0.239176	0.182145	0.116951	0.304123	0.309395	-0.0299737	0.489052	0.242393	0.823782	0.261503	0.571492	0.457857	0.634086	0.698063	0.755418	0.475918	0.427965	0.65658	0.276284	0.257322	0.201425
b0889	-0.165074	-0.0126005	-0.14999	-0.150946	-0.27757	-0.258149	0.0979063	0.102975	0.286894	0.260913	0.247286	-0.11006	-0.145457	-0.177525	0.204721	-0.204721	0.165219	0.205484	-0.163109	-0.16483	-0.185175	-0.0846141	0.0424279	0.252543	0.367279	0.308847	0.363934	0.421747	0.207302	0.0900915	0.668182	0.565777	0.369159	0.239954	0.425846	0.273392	-0.0115313	-0.488103	-0.16223	-0.319654	-0.254618	-0.211985	0.196943	-0.218654	-0.280464	-0.0898717	-0.0628266	-0.11251	0.277892
b1713	-0.600963	-0.324486	-0.409059	-0.30562	-0.639146	-0.563591	-0.0415903	-0.178634	-0.250696	-0.140837	-0.357926	-0.0330406	-0.014972	0.158423	0.186262	-0.186262	0.421578	0.401255	0.0254622	0.261453	0.199999	0.268634	0.518572	0.317375	-0.627379	-0.445435	0.0980973	-0.284407	-0.131806	-0.174089	-0.048513	-0.234605	-0.0440037	-0.0679397	0.0351846	0.00125704	0.248221	0.584255	0.416052	0.513516	0.560055	0.595502	0.594067	0.766601	0.109661	0.202807	-0.1198	0.0188062	0.183729
b0434	-0.0152981	-0.557723	0.788343	0.532661	-0.0988713	0.0449552	0.725977	0.642773	0.951171	0.795463	0.106097	-0.0216784	0.259255	0.431129	-0.0292332	0.0292332	0.039539	0.66787	0.0705667	-0.348268	0.232251	0.433697	-0.0356924	1.14546	0.270777	0.744106	1.01221	0.0550917	-0.0898963	-0.098171	1.03107	1.02424	0.979127	1.27908	0.850717	0.714489	0.0892467	0.194185	0.0396993	0.152964	-0.513577	-0.177675	-0.24486	-0.151435	0.233712	0.141041	0.539321	0.373173	1.19852
b3960	-0.890954	-1.21049	-0.69895	-0.526204	-1.37735	-1.05725	0.539032	0.905686	0.62448	0.698373	0.0560611	0.764015	0.126569	0.324436	0.06064	-0.06064	-0.127579	0.37744	-0.476115	-0.518926	0.325074	0.214948	-1.05821	-0.196215	-0.549897	-0.525929	-0.440316	-0.808624	-0.455484	-0.459216	-0.291956	-0.230918	0.100121	0.273676	-0.0385482	-0.282773	-0.377275	-0.830682	-0.273766	-0.365182	-0.826503	-0.891637	-0.57458	-0.443042	-0.563069	-0.403871	0.296865	-0.365738	0.719515
b0810	1.17663	1.19721	1.67249	1.34309	1.44434	1.3918	0.771691	0.964904	0.609146	0.655539	0.719999	0.500739	1.17212	1.14804	-0.539447	0.539447	0.742917	1.55498	0.841169	1.23551	0.654053	0.233744	0.42456	0.0876757	0.208669	0.282816	0.377678	0.319351	0.395727	0.434035	0.200127	0.192706	0.648938	0.192433	1.23028	-0.0942728	1.14942	0.645947	0.927271	0.611149	1.31249	0.789877	1.2068	0.51562	0.449182	0.770584	0.904403	0.992607	0.725564
b4180	-0.29365	-0.365974	-0.0952866	0.0701967	-0.108795	-0.437057	0.191643	0.328696	-0.28994	-0.0806421	-0.188921	0.293857	0.912269	0.837645	0.115749	-0.115749	0.495732	0.701405	0.634574	0.622826	0.180376	-0.780522	0.298021	-0.054111	-0.634026	-0.166838	-0.224255	-0.407976	0.0298835	0.367121	0.0282854	-0.680968	-0.64411	-0.428895	0.383689	-0.704576	-0.181525	-0.265367	-0.462011	-0.40765	0.627714	-0.22331	0.160622	-0.189001	0.393986	0.381355	0.443911	0.630666	-0.0572496
b0148	-1.42097	-1.05784	-2.88149	-2.88346	-0.365842	0.0178026	-0.2798	-0.265222	-1.52654	-1.51861	-2.91669	-2.99824	0.244737	-0.731578	0.00799055	-0.00799055	-2.87148	-2.83682	0.355947	1.02535	-1.03663	-1.64226	-3.05528	-2.94138	-2.94218	-2.91619	-2.90216	-2.93807	-2.92856	-2.90638	-2.90673	-2.91422	-1.24663	-1.26885	-2.89352	-2.92251	-3.01455	-3.04714	-2.97354	-3.01711	-3.02076	-3.02056	-3.01681	-3.08169	1.00064	1.1959	-1.07356	-1.11225	-0.181272
b2818	-1.14968	-0.395343	-0.4834	-0.237996	-0.303873	-0.315388	-0.189299	-0.00418644	-0.164553	0.0933983	-0.232244	0.307272	0.295734	0.295745	0.0775452	-0.0775452	0.380209	0.561889	0.303705	0.283365	0.0388606	-0.379361	0.210922	0.0848926	-0.209781	-0.191157	-0.164614	-0.233286	0.471206	0.384524	-0.0186448	-0.436888	-0.591673	-0.689664	-0.0461521	-0.0961106	0.591596	0.405743	0.556212	0.428389	0.864592	0.692758	0.792796	0.477132	0.185573	0.0537731	0.207338	0.202655	0.490859
b3200	-0.981145	-0.252449	-0.411933	-0.193948	0.143888	-0.20305	-0.345994	-0.155111	-0.782592	-1.45154	-0.533314	-0.308781	0.171382	0.17127	0.0155776	-0.0155776	-0.393853	-0.0683235	0.0526046	0.206523	-1.30271	-2.15517	-1.63816	-0.380268	-0.1094	-0.117356	-1.2977	-0.200709	-0.175588	-0.230851	-0.938999	-0.420541	-1.52246	-0.912728	-1.13533	-0.630821	-0.860279	-1.01896	-0.536664	-0.856128	0.162204	0.10534	-0.468404	-1.55654	-0.122683	-0.297657	-0.186434	0.0678661	-0.13618
b0169	-0.76518	-0.605202	-0.516792	-0.653664	-1.11791	-1.09214	0.0966367	0.0803945	0.193702	0.328909	0.358905	-0.0723769	0.106596	0.331049	0.111063	-0.111063	0.672286	0.386826	-0.313937	-0.774271	0.193261	0.0664635	-1.08281	-0.305585	-0.00504894	-0.22664	-0.280824	-0.35262	0.172279	0.0637957	-0.520527	-0.50173	-0.0791508	-0.347739	-0.395261	0.413284	-0.0566642	-0.285936	0.0136512	-0.111827	-0.480791	-0.379901	-0.375027	-0.248606	-0.278449	-0.272563	0.33056	-0.0569429	0.193484
b0473	0.379741	0.783892	0.212428	0.266075	0.576068	0.410173	-0.204366	-0.320013	-0.0879845	-0.0825765	0.504479	0.238467	0.20807	-0.210562	-0.0251089	0.0251089	-0.183629	0.163529	-0.324765	-0.157969	0.267619	0.491396	0.906813	0.438738	1.01892	0.917943	0.663567	1.32323	1.20071	0.699158	0.670734	0.69318	-0.162721	0.115635	0.0146106	-0.0846495	0.138637	0.0249375	0.189104	0.285944	0.0417754	-0.0480061	0.476868	0.563157	-0.470439	-0.29944	-0.487119	-0.339811	-0.165129
b0052	-0.0343087	-0.116812	0.545877	1.14773	0.400026	0.579542	0.641733	0.656126	0.0947037	0.102494	0.728944	0.367772	0.088402	0.0776812	0.0078243	-0.0078243	0.0978548	0.132071	0.00923054	-0.0456665	0.0098647	0.0108974	-0.083371	0.0289015	0.688538	0.706785	0.534062	0.362282	0.811389	0.49479	1.00498	0.99752	0.135895	0.11406	2.87843	0.128947	-0.0432407	-0.0753459	-0.00281031	-0.0457593	-0.0493586	-0.0491645	-0.045467	-0.109378	0.251982	0.246318	0.200977	0.162947	0.0500992
b0797	2.75386	2.66951	-1.07737	-1.07933	-1.20571	-1.16878	-0.237217	-0.222742	-0.952021	-0.557064	-0.650993	-0.732254	-0.316608	-0.195102	0.584082	-0.584082	-0.948848	-0.732729	-0.677643	-0.511889	-0.650664	-0.64962	-1.21323	-0.962497	-1.13759	-1.1118	-0.901778	-0.937481	-1.12408	-1.10207	-1.10242	-1.10985	-1.08818	-1.11012	-0.466733	-0.495657	-0.227408	-0.418285	-0.672202	-0.963157	-0.523245	-0.538403	-0.144744	-0.720025	-0.646139	-0.247204	-0.732762	-0.47777	0.961665
b2024	-0.403307	-1.52519	0.603265	0.422164	-0.949517	-1.01228	0.598069	0.769904	0.40012	0.481468	0.515393	0.0121028	0.596941	0.623912	0.319691	-0.319691	0.782644	1.00624	0.252346	-0.365985	-0.0876712	-0.142588	-1.15922	0.159654	0.360816	0.608362	0.242193	0.0785141	0.0016132	0.304642	-0.155424	-0.0794847	0.69632	0.365434	0.707663	0.288494	-0.335795	-0.692463	-0.192588	-0.628584	-0.01042	-0.534625	-0.130114	-0.483456	-0.198739	-0.208089	0.48379	0.258568	0.611191
b0722	1.8472	2.0219	2.72034	2.59255	2.84027	2.77749	0.479637	0.493794	2.17516	1.82229	1.50437	0.984754	2.35849	2.34763	0.00766151	-0.00766151	2.35213	2.38676	2.01671	1.60964	0.200055	0.201072	1.8136	1.44533	2.31491	1.93157	1.85257	2.48624	2.49109	2.66639	2.09833	1.70918	1.99178	2.17502	1.84134	2.35356	1.46796	1.72778	1.32162	0.97452	1.14018	0.705924	1.24104	0.864187	-0.0192543	-0.0247767	0.062726	0.0255355	0.0490739
b2812	-1.12085	-1.20372	-1.60671	-1.60865	-1.1105	-1.07364	-0.431542	-0.422423	-0.618292	-0.26557	-0.301033	-0.511219	-0.318669	-0.894766	0.0487148	-0.0487148	0.0621622	-0.832822	-1.68506	-0.975801	0.258576	-0.483168	-1.18594	-0.86587	-0.625832	-0.565363	-0.883225	-0.718299	-0.902267	-1.61918	-0.435702	-0.798098	-0.558875	-0.627782	-0.548516	0.142041	-1.58926	-1.74542	-1.69704	-1.73976	-1.74334	-1.74315	-1.59148	-0.918213	-0.75812	-0.751492	-0.717746	-1.52012	-0.586247
b0838	0.956997	-0.122061	1.31121	1.47633	0.542404	1.04257	1.38051	1.61017	0.479548	0.689379	0.901181	0.0573054	0.872571	1.19637	-0.466137	0.466137	0.0186686	0.641913	-0.707526	-0.33335	1.20166	1.0629	0.438735	1.49738	1.11152	1.10224	1.43075	1.22243	1.11279	0.937852	1.62351	1.29139	1.27395	0.39233	1.47617	1.28492	0.655741	-0.502305	0.777475	-1.20165	-0.511624	-0.511429	-0.058685	0.542347	-0.855583	-0.400307	0.366174	-0.229559	1.30589
b0575	-0.3244	-0.154789	-0.237741	0.157566	-1.0594	-0.808383	0.019704	-0.0161022	0.228207	0.0812036	-0.34312	0.175476	0.14411	0.07976	-0.029874	0.029874	-0.431499	-0.26904	0.315767	0.193109	-0.308525	-0.551273	-0.292995	-0.145917	-0.18738	-0.0526988	-0.46577	-0.481461	0.165309	0.0722975	-1.16063	-1.2131	-0.577496	-0.427643	-0.0452738	-0.246698	0.296215	0.0739146	0.337516	0.328725	0.163043	0.0639731	0.562623	-0.378146	0.166597	0.376731	-0.147997	-0.104068	0.0774198
b4200	-0.687922	-0.463188	0.655179	0.0475212	-1.20402	-0.930405	1.2542	1.16906	1.48559	1.39099	1.78975	0.308818	0.349847	0.463399	-0.243294	0.243294	1.41839	1.45309	-0.442741	-0.355242	-0.181657	-0.403648	-0.504276	0.400784	1.23334	1.74777	1.23926	1.14929	1.74487	1.69933	1.0553	1.03231	1.24485	1.11712	1.15756	1.51567	-0.376012	-0.161977	0.377619	-1.48642	-0.34138	-0.474482	-0.607696	-0.704961	-0.834036	-0.326215	0.945724	-0.627131	1.39188
b3945	0.0954071	-0.530983	-0.489689	-0.0444929	-3.15868	-1.79858	-1.20407	-1.44453	-3.94939	-3.94158	-1.66943	-1.75131	-1.85871	-1.90843	-0.0405467	0.0405467	-3.18938	-3.03518	-2.00356	-2.00059	-1.2108	-1.35382	-1.82034	-1.70597	-3.53351	-3.50767	-3.23387	-3.26965	-3.82668	-1.38683	-3.54077	-3.54821	-3.40259	-3.06871	-3.26066	-2.00231	-4.08768	-4.11987	-4.04714	-4.0902	-3.72468	-4.09362	-3.37632	-3.44092	-3.72218	-3.68247	-3.77334	-3.58669	0.0900492
b1344	-0.210772	0.672354	-0.0791614	0.387322	-0.457618	-0.42078	0.37176	0.493817	0.669922	1.10247	1.07881	0.763342	0.880518	0.765247	0.0533212	-0.0533212	0.642241	0.69238	0.309706	0.383475	0.0844411	-0.199914	0.234382	0.475711	0.435469	0.555401	-0.160534	0.416534	-0.376186	-0.354226	0.339302	0.187119	0.309107	0.123184	0.656184	-0.370194	-0.421387	0.254588	0.128069	0.360722	0.524027	0.588866	0.700335	0.442709	2.15549	1.0358	0.824836	1.08435	0.629849
b4173	-0.690289	-1.70996	-0.210761	0.0597611	-0.17258	-0.0951269	0.211991	-0.0473013	-0.260972	-0.0977801	-0.695599	-0.187342	0.06637	0.141016	-0.232381	0.232381	-0.569452	0.0810272	-0.337156	-0.403429	0.204226	0.538779	0.332736	0.624241	-0.30233	0.151854	0.436128	-0.122458	-0.032483	0.0155987	0.634216	0.272319	-0.0812978	-0.233667	0.428705	0.822842	-0.0507432	-1.09166	-0.402836	-0.782079	-0.74508	-0.799337	-0.708116	-0.341775	-0.618095	-0.135615	-0.351457	-0.357277	0.159676
b0570	-0.0345596	-0.117692	0.218641	0.502862	-0.0398851	-0.0029149	0.0834449	0.0978388	0.191098	0.198949	0.0659482	-0.0150586	0.467687	0.456858	0.00788088	-0.00788088	0.0985388	0.132984	0.237495	0.139252	1.1188	1.11985	-3.55535e-05	0.319329	0.256554	0.619783	0.574067	0.538244	0.765547	0.678856	0.270562	0.208521	0.0777786	0.0558113	0.0766473	0.0478482	0.0287302	-0.0036416	0.193332	0.149984	0.35671	0.299867	0.150279	0.0857508	0.260137	0.254438	0.064483	0.0262606	0.146146
b0419	1.28596	0.605683	1.25537	1.61151	0.692526	1.09242	0.0588222	0.275524	-0.479081	-0.161998	-0.0373179	-0.287791	-0.362382	-0.449702	0.010203	-0.010203	-0.767115	-0.561183	-0.737414	-0.443156	-0.814982	-1.19846	0.348828	0.351252	0.630036	0.631969	0.478543	0.858052	0.591931	0.356962	0.701016	0.690591	0.321993	0.0764643	0.463088	0.134046	-0.1207	-0.792627	0.217574	-0.44325	-0.483169	-0.686485	0.142772	-0.297012	-1.2717	-0.899457	-0.530473	-0.610518	0.106429
b0763	0.520498	-0.262295	0.479661	1.06553	0.934934	2.08775	0.0247697	0.345365	0.279029	0.050951	0.258809	0.377331	0.278103	-0.143796	0.118902	-0.118902	1.13588	0.514746	0.266968	0.120982	-0.66505	-0.654194	-0.564998	-0.696204	-0.172159	-0.125252	-0.305769	-0.0920626	0.465336	0.357406	-0.0145813	0.0726281	-0.225778	-0.270733	0.644805	0.258359	-0.884965	-0.916931	-0.844706	-0.887473	-0.891057	-0.890864	-0.854388	-0.950812	1.04052	0.974342	0.615817	0.849333	0.0423599
b3235	-0.0343643	-0.117007	0.0881148	0.0861665	0.914967	0.257242	0.903965	0.561194	0.365209	0.566565	0.77662	0.695423	1.7141	0.532934	0.00783685	-0.00783685	0.69367	0.279227	1.79747	0.525162	0.0098805	0.241032	0.446624	0.483817	0.82149	0.874558	0.606997	0.571299	1.65882	0.863995	0.0631732	0.869774	0.532485	0.510519	0.9172	0.888305	1.4045	1.57074	0.0323861	0.05723	1.64928	1.79872	0.0352479	0.395542	0.527204	1.4782	0.544977	1.97091	0.359284
b3067	-0.0798437	-0.0374868	0.0264957	0.0649399	-0.142479	0.05091	0.12984	0.148739	0.167618	0.113988	-0.0815488	0.285658	0.456514	1.08812	-0.15663	0.15663	0.837966	1.11135	-0.117701	-0.00400817	0.302529	0.103984	-0.0538588	0.201283	-0.40069	-0.33777	0.239191	-0.151908	0.00953427	-0.170552	-0.606294	-0.613825	0.111947	0.130924	0.11602	3.47693e-05	0.318606	-0.104422	0.406999	-0.199427	0.304702	-0.111681	-0.188265	0.0108222	-0.271214	0.0331559	0.106296	-0.0535518	0.444835
b3129	-1.93696	-2.01674	-1.31717	-0.722273	-1.94208	-1.90654	0.867288	0.881772	-1.8119	-1.80434	-1.75406	1.67607	-1.81802	-1.82842	-0.142045	0.142045	-1.80885	-1.77562	-1.2911	-1.34528	0.288189	0.262198	-1.97436	-1.86563	-1.87649	-1.58386	-1.54524	-1.1047	-1.05431	-1.26455	-1.81246	-1.43771	0.465856	0.443804	0.787859	-0.557546	-1.9456	-1.97666	-1.90646	-1.94804	-1.95152	-1.95134	-1.94776	-2.00956	-1.92278	-1.92824	-1.84167	-1.87847	0.51499
b3751	3.00219	1.94925	3.52768	3.57195	1.89859	2.28677	0.465712	0.479103	0.341532	0.28497	0.61172	0.375627	-0.414087	-0.460026	0.385717	-0.385717	0.0937004	0.328476	-0.518605	-0.787348	0.428311	0.715243	0.222934	1.14327	1.22665	1.54221	1.38558	1.45053	1.82268	1.82308	1.45498	1.75864	2.20701	2.05753	1.31367	1.06155	-0.236111	-0.511068	0.45479	0.286961	-1.827	-2.14732	0.579826	0.438482	-0.828738	-0.883381	-0.214884	-0.274035	0.239664
b3296	-0.0380474	-0.194621	-0.758457	-0.648158	-0.614171	-0.99449	0.16551	0.105947	0.626472	0.762677	0.576107	0.151925	0.824661	0.661336	0.17794	-0.17794	0.725529	0.701271	0.561792	-0.00746637	0.24712	0.375312	0.0197705	-0.0509232	0.157932	0.0332739	0.162152	0.100288	0.236121	0.420388	-0.356963	-0.0313837	0.374902	0.125376	-0.0940547	0.415713	-0.63261	-0.177437	-0.201683	-0.181464	-0.747215	-0.105194	0.0267405	-0.245785	0.47543	0.415686	0.94817	0.693226	0.268519
b2019	-0.345751	-0.391703	0.297875	0.323533	-0.932676	-0.809859	0.60906	0.74435	0.186761	0.405649	-0.412816	-0.114527	0.869082	0.938225	-0.0119261	0.0119261	1.37976	0.962508	0.555522	-0.248652	-0.190898	-0.252205	-0.895235	-0.567856	-0.872515	-0.853512	-0.572134	-0.804312	-0.595715	-0.730742	-0.486458	-0.402491	0.028742	-0.148815	-0.0719656	-0.360861	0.000801632	-0.728232	0.376124	0.0246376	-0.264467	-0.519874	0.079823	0.0446074	0.098328	0.0300973	0.366432	0.627506	0.00304055
b3740	0.112959	-0.100025	-0.558396	-0.606604	-0.255762	-0.227573	0.301066	0.27097	-0.121632	0.405796	0.27756	0.436785	0.664748	0.609352	-0.126372	0.126372	0.552147	0.694051	0.143491	-0.000292612	0.264734	-0.319471	-0.618928	-0.256537	0.377382	0.147872	-0.157188	1.18674	0.674864	0.268978	0.0802707	0.801808	0.998907	-0.12747	-0.558818	-0.237973	0.593979	0.045299	0.680747	0.184263	-0.0324122	0.111094	0.949557	0.656511	-0.676452	-0.459661	-0.0464181	-0.116121	-0.404428
b1637	-0.715899	-1.10366	-0.779174	-0.620894	-1.15265	-1.2999	-0.396771	-0.33189	-0.145696	-0.301183	-0.412651	-0.0160171	-0.101516	-0.148227	0.14014	-0.14014	-0.209053	-0.0747604	-0.204078	-0.186993	-0.50853	-0.637047	-0.414128	-0.496502	-0.661376	-0.646351	-0.577401	-0.681474	-0.37786	-0.487078	-0.233927	-0.351205	-0.4365	-0.387661	-0.344119	-0.319816	0.0626497	-0.1683	-0.0215683	-0.0666166	0.198148	0.184782	0.124365	0.0706545	-0.382502	-0.255388	-0.0283674	0.0166098	0.200456
b0911	-0.770982	-0.702062	-1.0583	-0.98744	-0.549925	-0.587831	0.127519	-0.212587	-0.123453	0.217532	0.107997	-0.151112	0.307988	0.520301	0.0851603	-0.0851603	-0.181767	0.37203	0.472344	0.410292	0.280571	0.179748	-0.0841892	-0.0477121	-0.448839	-0.192271	-0.53897	-0.584739	-0.563466	-0.651445	-0.201719	-0.429084	-0.239816	0.040273	-0.236805	-0.00214275	-0.401216	0.0526264	-0.344728	-0.0336303	-0.413851	-0.372956	-0.386902	0.00582906	0.635223	0.554317	0.444026	0.2999	0.148286
b3341	-0.538833	-0.698009	-0.795092	-0.577925	-1.2631	-1.29206	-0.0367209	-0.0374711	0.547561	0.398677	0.53748	0.0518029	0.353862	0.370145	0.0587098	-0.0587098	0.648158	0.340527	-0.42597	-0.263653	-0.0863342	-0.261418	-0.49388	-0.158904	-0.293477	-0.0641237	-0.0287017	0.0262198	0.355545	0.470766	-0.483462	-0.289082	-0.0287364	0.16478	-0.142508	-0.00171609	-0.738911	-0.661961	-0.187727	-0.661638	-0.782332	-0.416327	-0.806014	-0.232111	-0.683195	-0.400786	0.357035	-0.252164	0.389448
b4381	-0.404009	-0.565537	-0.157749	-0.273664	-0.455808	-0.0734683	0.137589	0.205976	-0.325381	-0.336131	-0.320887	-0.349841	0.511509	0.668454	0.107856	-0.107856	-0.568779	-0.218991	0.3236	-0.0187401	-1.00767	-1.31052	-0.602332	-0.228839	-0.535898	-0.542046	-0.288469	-0.395155	-0.0543021	-0.143105	-0.0144064	-0.273243	-0.328784	-0.328697	-0.273904	-0.766436	-1.07722	-1.51388	-0.777528	-1.3641	-0.991989	-1.36372	-1.06073	-1.71124	-0.319318	-0.0643586	0.150672	0.0361334	0.107201
b3308	-0.475499	-0.82872	-0.697279	-0.699264	-1.02934	-0.904572	0.11582	-0.054029	0.105056	0.249723	0.325399	-0.000321388	-0.116081	0.32503	0.101787	-0.101787	0.451983	0.271	0.22998	-0.268681	-0.163363	0.334406	-0.400874	-0.281879	-0.358528	-0.154076	-0.309702	-0.653388	-0.507966	0.0746828	-0.251757	-0.259472	-0.00720619	0.701027	0.0653058	0.00290552	-0.487718	-0.722004	-0.582906	-0.317316	-0.452262	-0.896644	-0.665033	-0.465473	0.149434	0.146822	0.401337	0.393869	0.127955
b0593	0.0668827	-0.016803	-0.909423	-0.911375	0.700152	-0.109341	-0.50266	-0.373486	-0.0040133	-0.2306	0.011881	-0.533258	-0.849136	-0.919756	0.540026	-0.540026	-0.415852	-0.381352	-0.379809	-0.534676	-0.690853	-0.689813	2.12037	1.88225	1.26317	1.28145	1.87871	2.33197	1.24265	0.793849	0.782385	0.682782	-0.319176	-0.476236	-0.32031	0.264813	-0.317471	-0.105834	-0.0199176	-0.179307	0.0344283	-0.16941	0.490102	-0.0973201	-0.730567	-0.736249	-0.921285	-0.664622	-0.20839
b0688	0.40001	0.785427	0.226087	0.505492	0.219906	0.363013	0.0973147	0.130517	1.62279	-0.297531	-0.255221	0.0809758	-0.146794	-0.130455	0.0652563	-0.0652563	-0.467146	-0.341282	-0.215807	-0.287548	0.025034	0.0315818	-0.103621	-0.10015	-0.337092	-0.332604	-0.228249	-0.18721	-0.027657	-0.222962	-0.0567925	-0.0237668	-0.317412	-0.414775	0.140276	0.00389779	0.285967	0.303572	0.306777	0.277187	0.862718	0.794583	0.202719	0.0466162	-0.321389	-0.256278	-0.0140841	-0.306578	-0.0224308
b2910	-0.28278	-0.363185	0.809979	0.77103	-0.261387	-0.225554	1.30211	1.43746	1.12776	1.16112	1.26261	0.310731	0.42532	0.785931	0.437675	-0.437675	0.159484	0.951211	-0.187603	-0.133454	-0.351232	-0.429697	0.218926	0.938956	1.17752	1.39377	1.3685	1.35108	1.1497	1.25975	1.80774	1.72652	1.29322	1.10664	1.95597	1.32053	-0.147147	-0.178592	-0.616306	-0.657618	-0.604754	-0.105276	-0.494536	-0.556353	-0.250733	-0.256239	0.35265	-0.425236	1.37515
b0949	-1.06817	-1.03671	-0.944143	-0.946115	-0.665621	-0.969289	-0.249573	-0.00602166	-0.264186	-0.122776	-0.167951	0.0649799	0.11839	0.13192	0.135555	-0.135555	-0.152223	-0.147696	-0.232421	-0.328479	-0.154627	-0.627274	-0.418714	0.137723	-0.467102	-0.489093	-0.450806	-0.416487	-0.155641	-0.290613	-0.516735	-0.251035	-0.104987	-0.427583	-0.0825341	-0.111629	0.197721	-0.177145	-0.139631	0.0499509	0.0423597	0.219741	0.0619521	0.196017	-0.0040071	0.150795	-0.232221	-0.0515664	0.193865
b3162	-1.95108	-1.70509	-2.51135	-2.51333	-1.57746	-2.60375	0.0235775	0.243436	-0.467591	-0.680279	-0.721523	-0.219805	0.236862	0.36019	0.0375757	-0.0375757	-0.201606	0.0764845	0.144995	0.169013	-0.386704	-0.746977	-0.655854	-1.10097	-1.59692	-1.29762	-1.09427	-1.33078	-0.869301	-1.00605	-1.06421	-1.14392	-0.995627	-1.00692	-0.913114	-1.05556	0.150358	0.0906696	-0.262072	-0.304911	-0.329554	-0.516227	-0.00245583	-0.144957	-0.129092	-0.0987133	-0.164968	0.0138225	-0.307198
b3891	0.280708	-0.311022	0.185081	0.242245	0.302704	0.444571	0.273381	0.339745	-0.331063	0.0693077	0.0585217	0.0108461	0.21341	0.166571	-0.0178564	0.0178564	-0.153768	0.315717	-0.134961	-0.0852937	0.346163	0.302247	0.0351409	0.117103	0.294921	0.407659	-0.0199074	0.323843	0.227682	0.195951	0.0425212	-0.00928065	0.646897	0.568559	0.33647	0.267374	-0.764252	-0.922315	-0.482621	-0.788194	-0.517755	-1.07675	-0.586962	-0.389453	-0.25745	0.0821824	0.0779916	0.035244	0.342049
b0354	0.9256	0.842494	0.8266	0.453252	-0.133207	-0.339388	1.01522	1.09947	0.789016	0.910446	1.01844	0.93746	1.03031	0.666913	-0.105795	0.105795	0.486094	0.72747	-0.362327	-0.416316	0.466021	0.664997	-0.119557	0.872422	1.00704	1.21887	0.806127	1.84618	0.964067	1.34178	1.67797	1.79567	0.629689	0.958697	0.935028	1.50872	-0.413931	-0.44549	-0.374172	-0.416407	-0.419946	-0.419755	-0.41612	-0.47893	-0.39075	-0.396298	-0.152192	-0.189693	1.00591
b3752	0.169487	0.536344	1.08427	1.05833	1.12526	1.02426	0.0174623	0.139395	-0.303921	-0.227427	-0.135275	-0.600476	-0.366006	-0.653353	0.217253	-0.217253	-0.856074	-0.628671	-0.546413	-0.468777	-0.0562229	0.108649	-0.349211	-0.236037	-0.181015	-0.155169	-0.315665	-0.351315	-0.107155	-0.319858	-0.890823	-0.8982	-0.876675	-0.62733	0.830242	-0.0432267	-0.179638	-0.212047	-0.0940181	-0.124834	-0.402843	-0.91412	0.649548	0.00892971	-0.821366	-0.480366	-0.727268	-0.555835	-0.680997
b1864	0.0128318	-0.591026	-0.494702	-0.349151	-0.798095	-0.577614	-0.360418	-0.233491	-0.216004	-0.305384	0.254765	-0.0708622	-0.00385009	-0.129136	-0.0461618	0.0461618	-0.125774	-0.132339	-0.0595522	-0.495554	-0.358733	-0.50481	-0.907238	-0.390665	0.0423716	-0.172124	-0.294523	0.0674624	0.130352	-0.128705	-0.0114671	0.136411	-0.0971287	-0.194877	0.956735	0.752195	-0.560053	-0.678252	-0.430957	-0.566013	-0.245152	-0.360565	-0.972686	-1.0906	-0.467399	-0.280063	-0.194576	0.00767443	0.170487
b0032	-0.900482	-0.620179	-1.4411	-1.39073	-0.837427	-1.05582	-0.492042	-0.424212	-0.0588658	-0.112089	-0.0239901	0.222889	-0.409843	-0.146	0.282803	-0.282803	-0.31551	-0.141336	0.09602	-0.0704164	0.0373853	0.238102	-0.678376	-0.642974	-0.69248	-0.64134	-0.803233	-0.932013	-0.436925	-0.511871	-0.755719	-0.860451	-0.490723	-0.439766	-0.283189	-0.623146	-0.0711556	-0.244312	-0.0640834	-0.194664	0.0499866	-0.0804365	0.038642	-0.197987	0.094522	0.241964	-0.0536343	0.131472	0.0241792
b3499	-0.373594	-0.456056	0.258595	0.256639	-0.153271	0.151477	0.907728	1.26119	0.800791	1.0916	2.05545	1.33952	1.24839	1.37619	0.347122	-0.347122	0.103183	1.07196	0.493676	0.868916	0.494316	0.627221	0.946878	0.935096	1.77638	0.314936	1.11697	0.497868	0.448911	0.470977	1.82493	1.46723	1.11822	1.299	0.978187	0.831721	0.490037	-0.124191	0.0366721	-0.00648585	0.337226	-0.0184703	-0.178271	0.26319	0.36045	0.89882	0.888679	0.773882	1.23297
b1244	-0.718061	-1.86282	-0.913265	-0.579082	-1.5935	-1.2358	-0.918438	-0.0426001	-0.468392	-0.380126	-0.717375	-1.64482	0.339432	0.058591	-0.127503	0.127503	-1.29264	-0.991065	-0.108648	0.0596333	-1.69158	-1.59837	-1.2801	-1.10695	-1.36996	-1.28905	-1.64224	-1.01299	-1.95662	-1.9347	-1.93505	-1.94244	-1.76952	-1.94272	-1.2869	-1.35743	-1.82497	-2.01135	-2.00103	-2.04404	-1.87756	-1.94499	-1.73002	-1.87327	-1.78312	-1.83465	-0.948183	-1.05248	-1.94804
b3042	-0.0329506	-0.112056	1.78736	1.83989	-0.0380248	-0.00278147	1.17375	1.58213	1.52167	1.40594	1.23124	1.15121	1.30326	1.29258	0.00751793	-0.00751793	0.562344	1.62838	0.00886941	-0.0438517	0.715915	0.716932	0.126181	1.09504	1.81898	2.31176	1.60098	1.15292	1.88658	1.66827	2.05939	1.97836	1.61063	1.63918	1.8915	1.89847	-0.0415237	-0.0723212	0.16699	0.125452	-0.0473946	-0.0472083	-0.0436603	-0.104937	-0.0188915	-0.0243089	1.01943	0.981822	2.13146
b1252	-0.227374	-0.309162	-0.106075	-0.108005	0.111907	0.148543	0.551595	0.478614	0.50852	0.578964	0.537218	0.456543	1.09164	0.91776	0.00778986	-0.00778986	0.767627	0.463607	-0.124578	-0.179087	-0.183567	-0.182543	0.902312	1.01559	0.0491348	0.522398	-0.126305	-0.161447	1.13701	0.49308	0.428019	0.420624	0.837769	0.815816	0.320313	0.120016	0.117813	0.221768	-0.196138	-0.238728	-0.114399	-0.114206	-0.167268	-0.230724	0.530978	0.582288	0.692866	0.415558	1.03159
b3572	0.300718	0.271814	-0.054753	0.189542	0.917375	0.771904	-0.425349	-0.236569	-0.175454	-0.200502	0.496772	-0.191087	-0.392031	-0.349099	-0.160955	0.160955	0.00593547	0.119734	-0.259461	0.122372	-0.489132	-0.857645	0.016909	-0.131242	0.168919	0.557403	-0.070084	0.292641	0.822951	0.394494	-0.743234	-0.763675	-0.346254	-0.35532	-0.0695417	-0.312052	0.595521	0.201336	0.265168	0.180032	0.682283	0.536543	0.54195	-0.291468	0.313707	0.300144	0.323052	0.314844	-0.055817
b3791	0.980737	0.949584	0.0241049	-0.225685	0.725367	0.783822	0.343784	0.571913	0.175244	0.183118	-0.673394	-0.754096	0.426095	0.198662	0.134659	-0.134659	-0.0122017	0.554039	-0.717571	-0.772665	-0.13272	-0.107855	0.489655	-0.274287	-0.435905	-0.0884158	0.0918255	-0.694556	-0.325621	-0.0866847	0.0729152	-0.522696	0.0654294	-0.0550426	0.481002	0.320065	1.39717	1.22731	1.87905	1.82539	2.04177	1.96153	1.50291	1.03126	0.504787	0.619864	0.378249	0.520613	0.768742
b1818	-0.817742	-1.4451	-2.27525	-1.83166	-1.28299	-1.31631	-0.40432	-0.59383	-1.43575	-1.35184	-0.104849	-1.8872	-1.17706	-1.68349	0.108139	-0.108139	-1.212	-1.242	-1.34253	-0.483136	-0.483844	-0.444298	-0.48366	-0.565418	0.454401	0.2618	-0.442566	0.824267	0.964998	0.772494	-0.61447	-0.652658	-0.396814	-0.707603	-0.888193	-0.873834	-1.94649	-1.44926	-1.14718	-1.03386	-2.73684	-3.91919	-0.697381	-0.924747	-1.51665	-1.40397	-1.62499	-1.08747	-0.861558
b4350	2.28747	1.98806	2.44253	2.41734	2.23427	2.37264	0.10753	1.33354	1.20034	0.150433	0.36029	0.278464	0.041983	0.0310969	0.00795368	-0.00795368	0.0515804	0.0863128	0.111516	0.306409	-0.0377943	-0.0367449	1.86379	0.522596	0.41788	1.8765	0.611247	0.59922	0.794772	0.582576	0.0162627	0.00876348	0.520748	0.472349	0.264602	0.000454026	-0.0917779	-0.12443	-0.050676	-0.094339	-0.0979991	-0.0978017	1.05198	0.640937	0.167207	0.467402	0.418044	0.00278687	0.00308397
b2900	-0.960214	-0.319292	0.921311	0.567427	0.675512	0.710043	0.27656	0.563889	0.263167	0.64426	-0.362491	-0.287524	0.870315	0.9337	0.456176	-0.456176	-0.0913312	0.522976	0.714773	0.179481	-0.305547	-1.08908	0.274956	-0.136952	-0.00633312	0.589568	0.51328	-0.0318937	0.459808	0.710563	0.406072	0.439974	0.10025	0.305155	-0.234582	0.531604	0.689142	0.671411	0.771137	0.723003	1.42089	0.969753	0.997472	0.712833	-0.633072	0.776819	-0.36275	-0.162885	-0.0182621
b0134	0.401629	-0.388795	0.101448	-0.00157182	-0.139557	0.185584	0.374968	0.415354	-0.161901	-0.00526827	-1.3388	-0.0258821	0.385815	0.538767	0.110159	-0.110159	-0.54024	-0.0969905	-0.321968	-0.568045	0.640676	0.733804	-0.85412	-0.157956	-0.694135	-0.703486	-0.183622	-1.5916	-1.53696	-1.22968	0.739987	0.460186	0.0649998	-0.0998214	0.157227	-0.0953206	0.10982	-0.117404	0.00813911	-0.0900955	-0.280347	-0.267754	-0.0861554	-0.269632	-0.470173	-0.51215	-0.137528	-0.141628	-0.0594452
b0055	-0.877952	-0.9601	-0.560174	-0.562118	-0.278284	-0.478693	0.150636	-0.157185	-0.500532	0.0471577	0.421701	-0.0481237	0.109532	0.312525	0.00788362	-0.00788362	-0.164716	0.193641	-0.457023	-0.51203	-0.833961	-0.658895	-0.699499	-0.64091	0.369422	0.62552	0.0885655	0.483162	0.322043	0.405096	0.447512	0.677488	-0.152795	-0.508993	0.517501	-0.35368	-0.886846	-0.918815	0.00402144	-0.0392618	-0.423881	-0.423686	-0.889063	-0.952699	-0.61491	-0.620553	-0.639015	-0.676912	0.481041
b0783	-0.616148	-0.27552	-0.343137	-0.190447	-0.0741482	-1.243	0.331506	1.74883	0.60718	0.305715	1.46689	0.393183	0.337082	0.57293	0.193538	-0.193538	0.378844	1.0091	-0.30888	0.164981	0.0620147	-0.362533	-0.194283	0.431554	-1.09204	-0.713842	0.949136	-0.385848	0.570399	-0.631918	-0.374532	-0.770783	-0.657943	-0.0656015	0.445817	0.052393	0.972186	0.337326	0.421361	0.261788	0.6931	0.649306	0.821496	-0.19453	-0.167412	0.14309	0.513802	0.568139	0.449263
b1276	2.37094	3.00094	1.96653	1.87281	2.0444	1.9469	0.30268	0.842836	-0.975379	-0.552161	1.49821	-0.0465502	-0.121504	-0.276861	0.185553	-0.185553	-1.0833	-0.576583	-0.0574748	0.0260847	0.126385	-0.185779	2.33905	1.77586	1.21943	2.43671	2.31535	2.19172	1.23128	0.986809	2.28369	1.90679	1.67485	1.47369	1.01754	0.92513	0.510558	2.02375	0.370654	0.472938	-0.213586	-0.237315	0.704901	0.567324	-0.0389032	0.192408	0.0719333	0.237502	0.662385
b2463	2.51878	2.8916	2.3876	2.45315	2.81085	2.62279	0.42872	0.569713	-0.0984393	0.123698	0.254055	0.363855	-0.00464195	0.0343848	0.10762	-0.10762	-0.734325	-0.394667	0.0285962	0.346683	1.22635	1.3071	1.45237	0.874025	0.882028	0.857123	1.02402	1.19951	0.891964	0.931797	1.39862	1.18153	0.899166	0.741081	0.933517	0.880342	0.41493	0.398514	0.710956	0.69174	0.773753	0.560525	0.992577	0.716218	0.208941	0.377794	-0.0588243	0.147238	0.61359
b0126	-0.885653	-1.11799	-0.0494967	-0.036488	-0.502575	-0.366329	0.76773	0.689943	0.902822	0.577111	0.0129118	0.625961	0.389338	0.371248	0.146036	-0.146036	0.469494	0.894912	-0.0935937	-0.0144412	0.530452	0.762665	0.540958	0.867216	0.127113	0.21489	1.09793	0.191138	0.519893	0.300562	0.437823	0.738805	0.789123	0.885494	0.78379	0.680261	0.180107	-0.407883	0.303468	-0.222855	-0.697538	-0.389809	-0.120286	-0.0520392	0.181402	0.589463	0.863138	0.701877	0.740999
b1681	-0.0344938	-0.117461	0.0884334	0.0864782	0.294125	0.916199	0.14274	0.157118	0.131159	0.138992	1.06623	0.984707	0.543258	0.412424	0.00786606	-0.00786606	0.516917	0.551437	0.381365	0.0250319	0.00991727	0.0109554	2.30587	2.16279	1.08807	1.21519	2.30614	1.89972	1.8585	1.3986	1.86655	1.08068	1.12029	0.942836	0.896633	0.596248	0.30003	0.267626	0.179209	0.114412	0.439118	0.395471	0.326159	-0.0390935	0.50327	0.410636	0.612938	0.731614	0.573759
b0760	0.45356	0.978646	0.906511	1.10645	1.17544	0.803867	0.559381	0.76931	0.383012	0.484674	0.829381	1.72164	-0.0951791	-0.0256069	-0.186893	0.186893	0.43024	0.798995	0.266333	0.389265	-0.292804	-0.291763	1.19213	1.23335	1.18441	1.16068	1.25283	1.24062	1.11408	1.00985	1.32611	1.40682	1.28645	1.03439	1.93365	1.77319	0.924834	0.325163	0.0933964	0.00678608	0.671047	0.574364	0.313608	-0.28465	0.976404	1.18998	0.917871	1.22653	1.23104
b2752	-0.433194	-0.0706873	-0.316417	-0.504818	0.0403741	-0.707914	0.553136	0.685671	0.578914	0.702778	0.0181253	1.07529	0.632122	0.805319	0.140482	-0.140482	0.492262	0.792682	0.401914	0.264332	0.346764	0.462704	0.604134	0.52749	-0.290642	0.0586634	0.400965	0.194429	-0.061531	0.2484	0.777962	0.842799	0.242978	-0.253717	0.359877	0.216609	0.97816	1.12114	1.22497	0.896971	1.12516	0.724683	1.12393	1.2315	0.640733	0.838742	0.778937	0.641234	1.67551
b2790	0.387671	-0.191807	0.101736	0.253346	0.0959103	0.0931834	0.0489131	-0.129819	0.121232	-0.0223444	-0.45666	-0.638277	-0.264891	-0.253785	0.394469	-0.394469	-0.733643	-0.378016	-0.537797	-0.68319	-0.588322	-0.231431	-0.325877	0.133196	-0.0737038	-0.0525999	-0.034086	-0.179914	-0.300813	-0.109253	0.163566	-0.121863	-0.534299	-0.412236	-0.0868591	-0.144738	-0.534697	-1.17304	0.0232165	-0.14325	-0.812473	-0.276438	0.0782169	-0.161912	-0.92873	-0.934313	-1.00832	-0.827979	0.0508272
b1683	-0.034586	-0.117784	0.537447	0.53548	0.501648	0.538813	0.600747	0.839304	0.377142	0.740854	0.37411	1.08899	0.159144	0.379501	0.00788684	-0.00788684	0.419168	0.453727	0.146075	0.339605	0.00994344	0.0109843	2.62127	2.41055	1.93269	2.46315	2.55185	2.04153	2.20051	2.10857	1.83097	1.79149	1.12146	0.893872	1.23731	0.548167	0.146456	0.175521	0.382956	0.274025	0.992941	0.993139	0.235521	-0.110287	0.0387308	0.0330401	0.244243	0.802619	0.332091
b3454	-0.715328	-1.39436	0.0445666	0.261529	-0.235377	-0.215512	-0.0434985	0.190142	0.464298	0.464388	0.10237	0.251865	-0.448983	-0.71534	0.241084	-0.241084	-0.212987	0.068366	0.124264	0.178082	-0.14536	-0.56077	0.188424	0.383676	0.253118	0.381097	0.419067	0.538323	0.985159	0.887302	0.504454	0.578131	0.477432	0.368667	0.557974	0.231292	0.420193	0.106356	0.123604	0.0210982	-0.242414	-0.0973149	0.602653	0.485206	0.420275	0.488665	0.411493	0.528573	-0.335173
b1174	0.722049	0.0410031	1.49512	1.45082	1.14135	1.10328	1.11572	1.58157	0.27514	-0.0570201	-0.339546	-0.41805	0.696727	0.814406	0.184121	-0.184121	-0.144262	0.575064	-0.192572	-0.654498	0.347919	0.50621	0.392504	0.683666	-0.314184	0.282516	0.884995	-0.604702	-0.41026	-0.0290819	1.2447	0.93752	0.607271	0.344261	1.24311	0.70578	-0.157838	-0.165711	0.468826	0.0813248	1.45717	1.20531	0.664366	-0.265256	-0.887085	-0.552888	-0.0825641	-0.366092	0.22112
b0914	-1.67363	-0.738033	-0.37358	-0.169006	-0.14676	-0.384455	-0.138416	0.10724	0.207752	0.354589	0.277112	0.284347	0.065936	-0.0585236	0.145554	-0.145554	0.26941	0.225748	0.57464	0.939424	-1.13377	-0.947432	1.1076	0.153952	0.334917	0.409425	0.779005	0.445051	0.609994	0.656246	0.727709	0.735917	0.373327	0.0576253	0.59859	0.218155	0.723861	0.563737	0.583968	0.423578	0.601698	0.443167	0.928746	0.622298	0.480868	0.413103	0.0770814	0.212143	0.368849
b2171	-0.218931	-0.0187228	-0.281173	-0.285084	-0.0531415	-0.644943	0.0129361	0.237685	0.185435	0.313371	0.488047	0.14073	0.491355	0.120962	0.0871732	-0.0871732	0.15593	0.0739036	-0.142719	0.124541	0.621721	0.638347	0.374042	0.164162	0.513558	0.599325	-0.377296	0.090555	0.750517	0.673346	0.277145	0.152769	0.225548	0.0465578	0.130941	-0.0104911	0.600469	0.696628	0.239448	0.562071	0.348769	0.76558	-0.0803946	0.413403	-0.380908	0.167682	-0.00463877	-0.130583	0.249678
b3458	-0.984502	-1.28629	-0.483761	-0.518219	-0.83314	-0.81983	0.215949	0.0181401	0.145394	0.0848796	0.569726	-0.178912	-0.765226	-0.891781	-0.00390301	0.00390301	-0.562844	-0.580596	-0.402277	-0.691025	0.0192235	0.00535817	-0.686114	-0.0265616	-0.0842649	0.353455	0.101054	0.300045	1.23381	1.23812	0.105617	0.409731	0.177513	-0.1026	0.195868	0.369847	-0.977685	-1.40959	-1.19494	-1.1903	-1.87271	-1.91017	0.462279	0.000225495	-0.146884	-0.401929	0.073966	-0.025428	-0.46114
b1539	0.252832	0.10854	-0.366458	-0.0353759	-0.296274	0.0604486	0.419023	0.560039	0.159245	0.081989	-0.0620797	0.0156057	-0.314057	-0.169326	0.0423058	-0.0423058	-0.648693	-0.335385	-0.284724	-0.288722	0.277569	0.290111	-0.391574	0.0178912	0.149966	0.0959135	-0.466629	-0.545848	-1.11707	-0.229477	0.234432	0.388864	-0.262511	-0.903693	0.194654	0.230848	-0.582969	-0.763063	-0.287579	-0.294301	-0.719281	-0.497831	-0.360528	-0.444121	-0.275016	-0.355381	-0.725208	-0.330376	-0.0586234
b3541	0.295815	0.508226	-0.987627	-0.718467	-0.346707	-0.310591	-0.679254	-0.679324	-0.384126	-0.467173	-0.659365	-0.0263668	-0.0453185	-0.152301	-0.165602	0.165602	-0.284115	-0.268975	-0.0470711	-0.138031	-1.30481	-1.46421	-1.28705	-1.52234	-1.78773	-1.71714	-1.65278	-1.86907	-0.524484	-0.65782	-1.74097	-1.68262	-1.31291	-1.76001	-0.93561	-1.24537	-0.292045	-0.536714	-0.338609	-0.346393	-0.095771	-0.326338	0.138519	0.0513937	-0.887301	-0.704713	-0.504749	-0.309158	0.328185
b2185	-0.911289	-0.658084	-0.436684	-0.768856	-0.702587	-0.943987	0.00774781	0.00428025	0.815622	0.657726	-0.128534	-0.331371	0.187358	-0.0743987	0.146111	-0.146111	0.320159	0.350411	-0.215657	-0.42673	-0.283302	-0.0232121	-0.492758	0.053745	-0.420256	-0.354906	-0.357393	-1.06178	-0.447764	-0.173792	0.146768	-0.316672	-0.050325	0.306728	-0.126911	-0.331175	-0.56097	-0.799069	-0.129877	-0.40864	-0.0121133	-0.172062	-0.0521077	-0.563388	-0.10261	0.211032	-0.00819095	0.132136	0.176885
b3186	-0.527065	-0.0412931	-0.939335	-0.988336	-1.03345	-1.1564	0.202283	-0.161014	0.725036	0.48952	0.515893	0.609445	0.16349	-0.320811	0.197958	-0.197958	0.759591	-0.00313499	-0.108392	0.0408368	0.164806	0.319395	0.582496	-0.0420212	0.0698427	0.255541	0.201114	-0.0150641	-0.327221	-0.00366324	-0.00367117	0.0111686	0.321087	0.608116	0.291118	0.0608957	-0.138664	0.187024	0.190862	-0.0127105	-0.515013	0.370813	0.507311	0.417387	-0.0989395	-0.00577484	0.434988	0.0435993	0.111613
b0072	-0.25378	-0.292482	-0.349705	-0.308005	-1.0456	-0.938895	0.125393	0.0937869	-0.133481	-0.158514	-0.248156	-0.457568	-0.363984	-0.160088	-0.028956	0.028956	0.532031	0.463186	-0.382551	-0.00877296	0.368077	0.164107	-0.119515	-0.227369	-0.378796	-0.467708	-0.0614833	0.0605382	0.0898669	-0.143704	-0.426131	-0.29532	-0.543415	-0.4289	0.368883	0.232063	-0.402666	-0.504192	0.511437	0.420993	-0.477616	-0.484912	0.79939	0.647767	-0.165723	-0.0837692	-0.113535	-0.248346	-0.00129443
b1267	-1.3244	-0.507036	-0.325985	0.263175	-0.503413	-0.400463	0.182882	0.325503	-0.310524	0.168869	-0.356698	-0.353787	-0.360775	-0.426083	-0.0539911	0.0539911	-1.01236	-0.811765	-1.19573	-0.796951	-1.20263	-1.05789	-0.362423	0.275672	-0.074878	-0.0177445	0.197543	-0.0023711	-0.0789111	0.0688204	0.468966	0.606609	0.391826	0.280402	0.797324	0.286274	-0.0490105	-0.418938	0.129167	-0.478526	-0.359976	-0.490787	0.264693	-0.508074	-1.63962	-0.743912	-1.21813	-0.937173	0.048814
b0565	1.21343	1.41859	1.57351	1.60526	1.62208	1.67664	0.631345	0.680185	0.402575	0.170442	-0.412433	0.0802686	0.66592	0.520807	0.0779417	-0.0779417	-0.0532661	-0.0712048	0.05155	0.0846543	1.25858	1.02603	0.551219	0.519704	0.223663	0.193135	0.189075	-0.173972	0.907542	1.06565	0.781636	0.821485	0.199917	0.248696	0.149729	0.354406	0.649058	0.404108	0.963429	0.938461	0.649051	0.60837	0.808666	0.5805	0.347348	0.257315	0.121834	0.0085055	0.113513
b2779	-0.859676	-1.3968	-1.42942	-1.43409	-1.12153	-0.7344	-0.0129888	-0.245159	-0.0609212	-0.159601	-0.18233	-0.346797	0.0242352	0.00131688	-0.146124	0.146124	-0.265102	-0.402933	-0.145102	-0.199676	0.288295	0.41526	-1.67544	-1.18847	-1.02174	-0.98112	-1.43044	-1.19592	-1.64737	-1.37016	-1.11151	-1.20632	-1.19965	-0.897639	-1.26257	-0.899669	-1.2945	-1.05301	-0.807683	-1.10812	-1.0889	-1.13201	-1.00655	-1.40192	-0.126762	-0.214638	-0.129904	-0.0350793	-0.380803
b0028	0.127601	0.658206	0.400029	0.0328342	0.377476	0.27736	0.0270294	-0.223449	0.496752	0.498953	0.637747	0.421563	0.278478	-0.0584644	0.354619	-0.354619	-0.36735	0.470684	-0.680394	0.399114	0.362576	-0.367878	0.482207	0.708259	0.991524	0.827233	0.706341	1.02862	1.17445	0.470712	0.807124	0.540029	0.722547	0.877861	0.68576	-0.127984	1.83177	1.96606	0.866006	0.646388	1.59802	1.29391	0.320082	-0.123971	0.173381	0.79723	-0.0369364	0.636609	1.00873
b2965	-1.2596	-1.34323	-0.621517	-0.631524	-1.15494	-1.22778	-0.390756	0.181062	0.29401	0.662533	-0.165891	0.0728652	0.110771	0.490459	0.113063	-0.113063	-0.368743	0.675927	0.364465	0.323723	-0.137782	-0.10988	0.62432	0.285555	0.0494236	0.230833	0.214281	-0.0723615	0.00402032	0.279141	0.0208979	0.245744	0.128065	-0.294873	0.56413	0.56609	0.578977	0.399223	0.215901	0.0855074	0.700328	0.619808	0.70139	0.332485	0.483885	0.704372	0.707279	0.687289	0.371251
b1049	0.81485	0.56887	1.10166	1.27517	0.899383	0.770663	0.872604	1.29748	0.7529	0.868164	0.945248	0.495524	1.02107	0.862478	0.249322	-0.249322	0.456408	0.579855	0.738309	0.770424	0.37342	0.528458	1.40586	0.552619	1.01135	1.18612	1.06421	1.24576	1.47877	1.7836	1.36134	1.40398	0.78723	0.419769	0.990898	0.952861	2.28325	2.18918	1.86092	2.05578	2.03052	2.14651	1.32686	0.996635	0.787408	0.982063	0.173158	0.719707	0.804943
b3312	0.489967	0.407874	1.52668	1.56093	0.932327	1.17961	2.45384	2.60607	3.04498	2.52463	1.98044	1.89906	1.96864	1.19836	0.349773	-0.349773	1.60817	2.46562	1.45844	1.22864	0.684853	2.06362	1.49054	1.72609	1.96856	2.25054	1.52199	1.17238	0.901543	1.32044	1.85968	1.44057	1.65843	2.06002	1.27792	1.93432	2.43132	1.9866	1.43679	1.06443	2.01501	2.10514	2.63885	0.385005	0.600298	0.796093	1.53565	-0.0207726	2.09915
b3771	-1.21016	-1.12008	-1.76833	-1.63089	-0.872345	-1.16748	-0.706016	-0.563415	0.517222	0.507974	-0.665793	-0.604507	-0.129959	-0.146395	0.00160044	-0.00160044	-0.302215	-0.205527	-0.487292	0.0220051	-0.848429	-0.981539	-1.21099	-1.52397	-1.48004	-1.31698	-1.58472	-1.24462	-0.774013	-0.971445	-1.10925	-1.28058	-1.48063	-1.52486	-1.317	-1.51292	-0.96118	-1.04705	-0.269271	-0.290672	-0.528283	-0.626987	0.383074	0.0457895	-0.690127	-0.685223	-0.617591	-0.516407	-0.220922
b2249	-1.31438	-1.32586	-0.558362	-0.560326	-0.793488	-0.917797	-0.358095	-0.133948	-0.877542	-0.430008	-0.0757335	-0.971005	-0.0182516	-0.0900515	0.0783503	-0.0783503	-0.778757	-0.392846	-0.182229	0.00474572	-0.943389	-1.02248	-0.453108	-1.20283	-0.314425	-0.360453	-0.885223	-0.323144	-0.0821142	0.0610218	-0.939355	-0.491968	-0.818162	-0.840155	-0.546885	-0.607144	-0.577386	-0.425627	-0.417699	-0.631821	-1.14629	-1.2234	-0.616509	-0.0359163	-0.575547	-0.420497	-0.447194	-0.278697	-0.344156
b2594	-0.814397	-0.897443	-0.11351	0.0295883	-0.0594881	-0.151514	0.311017	0.615984	0.469424	0.397344	-0.13042	0.62741	0.751546	0.733939	0.198237	-0.198237	0.183403	0.515479	0.199663	0.272774	-0.210913	-0.253787	0.788483	0.318388	-0.137883	0.221366	0.277296	-0.00302055	-0.0948483	-0.0727126	0.781715	0.584969	0.162522	0.150396	0.541794	-0.229579	0.837989	0.70405	0.648796	0.0626738	1.61729	1.28281	0.674604	0.32234	0.207056	0.632661	0.259855	0.395704	0.496052
b0886	0.366506	0.282688	1.19587	1.82409	0.960925	0.783042	0.641974	0.586826	0.974223	1.02122	0.684247	0.631626	0.61002	0.547469	-0.240992	0.240992	0.809583	1.00224	0.368779	0.977285	0.530293	0.290282	1.36555	0.677038	0.777151	0.62473	0.490449	0.905702	0.7962	0.578311	0.628056	1.40734	0.533804	0.686443	1.15391	1.06762	1.11216	0.94706	0.621401	0.846166	1.28601	1.21609	0.771048	0.542239	0.695725	0.929298	0.251256	0.656638	0.903925
b2000	-0.850137	-0.934297	-1.81349	-1.81546	-1.68723	-0.877259	0.915013	0.94966	-0.205422	-0.0502174	-1.09099	-0.374658	-0.268306	0.0366854	0.00798421	-0.00798421	-0.961984	-0.364877	-0.490018	-1.33061	2.73824	2.50638	-0.84337	-0.469965	-1.80857	-1.6694	-0.0174354	0.0506697	0.0895045	-0.0636131	0.238968	0.36076	0.108408	0.510099	2.8944	2.6571	-0.320471	-2.00188	0.514817	-1.81062	0.821504	-0.000169032	-0.022657	-1.67625	-1.96824	-1.97397	1.94478	0.816077	-0.406642
b0029	-0.340662	-0.0588503	-0.108611	0.861358	-0.179779	-0.554257	0.298804	0.761747	0.127581	0.352683	0.680723	0.305223	0.548069	0.974372	0.110465	-0.110465	0.493987	1.00485	0.404158	0.26365	0.430592	0.235724	0.340243	0.357525	0.594866	0.717699	0.359912	0.748825	1.17201	1.00219	0.607037	0.911616	0.490345	0.406934	0.932355	1.00964	2.66247	2.42849	1.43118	1.05425	1.97031	1.818	0.700863	0.0232632	0.108945	0.293462	0.969675	0.987857	0.773959
b3942	1.65841	1.41474	1.91443	1.99231	1.01364	1.54632	0.656585	0.0755626	-0.562396	-0.373487	-0.869054	-0.444171	-0.223515	-0.301139	-0.0451402	0.0451402	-0.43328	-0.255984	0.0597934	0.62423	0.0721838	0.00419515	0.269722	0.205987	-0.315725	-0.330244	0.129751	-0.13178	-0.188092	-0.1793	0.164539	0.148264	0.495941	0.771503	0.283128	0.165304	-0.604618	-0.985493	-0.702173	-0.906217	-0.299615	-0.370267	-0.14041	-0.398181	-0.416518	-0.392346	-0.487672	-0.315075	-0.310709
b2066	0.600209	0.322866	1.00692	1.0809	1.45373	1.32485	0.746607	1.12027	0.685063	0.902807	0.237622	0.547829	1.48322	1.61202	0.120888	-0.120888	0.768783	1.29371	1.02053	0.987521	0.0366068	0.0376317	0.676529	0.58871	0.182367	0.371397	0.310543	0.275237	1.00739	0.683525	0.460321	0.418103	0.261498	0.0480458	0.309425	0.280923	1.11185	0.68459	0.57223	0.426901	1.32231	1.116	0.747632	-0.00609068	0.46114	0.874871	0.770026	0.980171	0.367754
b1849	-0.479548	-0.22257	-0.347836	-0.269126	-0.107754	-0.135974	-0.309564	-0.134635	0.447298	0.198535	0.107463	0.329087	0.0908234	0.26207	0.0177602	-0.0177602	0.224027	0.551332	0.061305	-0.0368298	-0.231288	-0.511832	0.478962	0.27195	0.235443	0.156159	0.0326533	0.0644354	0.334665	0.318137	0.0805629	0.335191	0.075528	0.110924	0.267345	0.100347	0.489676	0.389599	0.124957	0.23595	0.653126	0.598669	0.67144	0.300012	-0.259868	-0.040861	0.172705	-0.179743	0.208456
b3655	0.894587	0.97142	-0.0174892	0.0218801	0.922867	0.85322	0.295896	0.276384	-0.837099	-0.829241	-0.660822	-0.113508	-0.657631	-0.296003	0.059844	-0.059844	-0.318291	-0.283659	-0.0973731	0.230993	-0.267116	-0.44144	0.756802	0.0812478	-0.593427	-0.82968	-0.162165	-0.333717	-0.258795	-0.335917	0.292516	-0.839751	-0.85472	-0.87673	0.0716872	-0.0240062	-0.102549	-0.451086	0.0237854	0.113873	-0.0886356	0.0987545	0.354258	0.100473	-0.0651572	0.093443	0.0397478	-0.0663729	0.240028
b1088	-0.454247	-0.759762	-0.39718	-0.365636	-0.266891	-0.455276	0.0885246	0.572419	0.493917	0.426416	0.276397	0.411036	0.923936	0.928234	0.303621	-0.303621	0.579642	0.740882	0.620188	0.191603	-0.270992	0.484919	0.467548	-0.599012	0.165515	0.276897	0.374018	0.0581848	0.391001	0.597921	0.614185	0.53254	0.422426	0.369007	0.524705	0.0223022	0.236986	0.323708	0.219588	0.660043	0.205687	0.167406	0.360894	0.124412	-0.0273165	0.367612	0.114001	0.0609038	0.617447
b0884	-1.50506	-1.47253	-0.909584	-1.13296	-0.519875	-0.898796	0.0790289	0.246312	0.0338361	0.214282	0.442162	-0.00187824	-0.378243	-0.423694	-0.125387	0.125387	-0.339283	0.117883	-0.397851	-0.500896	0.284381	-0.141637	-0.594544	-0.52568	-0.679441	-0.0780026	-0.348997	-0.425441	-0.834584	0.018923	-0.149872	-0.140881	-0.380606	-0.610943	-0.576614	-0.759788	0.14625	-0.440487	-0.487065	-0.413766	-0.468601	0.0147685	-0.224448	-0.294623	-0.269803	-0.378809	-0.47202	-0.470533	-0.814032
b2952	0.282133	0.425871	0.383712	0.852643	1.35549	0.29358	0.884903	0.14378	0.998117	0.959499	0.611974	0.531816	1.06805	0.248983	0.00770396	-0.00770396	0.403422	0.920065	0.202753	0.347067	0.00971316	0.01073	0.223672	0.335009	1.21998	0.653293	0.996808	1.68214	1.66414	1.69414	0.368911	0.361585	0.893202	0.871367	0.82104	1.03936	0.820263	0.398709	0.945315	0.513284	1.25486	0.879765	1.61915	0.338333	0.45411	0.755542	0.0630661	0.0256758	0.346136
b1064	2.08124	1.03163	2.33768	2.40444	1.21551	1.55345	1.91387	2.00956	1.33604	1.4304	0.850973	-0.797858	1.37683	1.31647	-0.217702	0.217702	1.33695	1.73045	-0.0666612	0.596918	-0.425732	0.218038	1.5995	2.47261	1.6859	1.82381	2.16752	1.97183	1.86116	2.08965	2.29519	2.26451	2.13646	2.01644	2.58758	2.4876	-0.326911	-0.827655	1.35111	1.30743	-0.934766	-0.934572	-0.173812	-0.00495408	-0.925269	0.0748726	0.814547	-0.469067	1.4133
b4000	-1.23468	-1.42492	0.234543	-0.205066	-0.838866	-0.39037	0.366329	0.58641	0.734234	0.372904	0.33894	-1.17694	-0.913548	-0.489095	-0.395656	0.395656	0.590307	0.712444	-0.208406	-0.900569	-0.605208	0.0247991	-0.268001	0.13022	0.170052	0.879421	0.0946502	0.144458	0.632921	0.41044	0.289878	0.257264	-0.593585	-0.801991	0.246552	0.977235	0.216996	0.228827	0.160696	-1.04852	-1.23715	-0.284209	-0.296984	-0.648134	-1.23145	-1.00553	-0.390502	-1.49301	0.271394
b4139	3.29473	3.02995	3.25653	3.30473	2.95948	3.16017	1.13838	1.48499	-0.560298	-0.492582	-0.869854	-0.950829	0.821037	0.806243	0.37848	-0.37848	-0.764911	-0.730454	0.359784	0.0619052	0.467795	0.753856	-0.282126	-0.168363	-0.870863	-0.82114	-0.855424	-0.891086	-0.881649	-0.859619	-0.788229	-0.795667	-0.845714	-0.867676	-0.846846	-0.875638	-0.96702	-0.999359	-0.149543	-0.375726	0.374292	0.359981	-0.818264	-0.973725	-0.943277	-0.948959	-0.859007	-0.311155	-0.873031
b1132	0.201574	-0.154612	0.266153	0.467542	-0.332845	-0.111235	0.486085	0.411485	0.864089	0.62964	0.625655	-0.00818741	-0.0308334	-0.0209901	0.00778699	-0.00778699	0.106879	0.140951	-0.331864	-0.386095	-0.331237	0.0667024	0.563018	0.675863	0.862446	0.645187	0.561273	0.882413	0.793786	0.62946	0.752048	0.672133	0.247005	0.19967	0.7233	0.638922	-0.0241904	-0.0561478	-0.343761	-0.386187	-0.389742	-0.38955	-0.362081	-0.425223	-0.360413	-0.365986	-0.277705	-0.31522	0.364401
b0676	0.225444	0.12025	0.180171	0.532164	0.495362	0.329968	-0.0514455	0.090332	-0.0186061	0.121162	0.260022	0.0393729	0.186575	0.145593	0.0748319	-0.0748319	-0.160585	0.0734015	0.316742	0.439999	-0.611959	-0.671016	0.628485	0.12033	0.492002	0.545505	0.269011	0.666028	0.961681	0.766014	0.522856	0.482518	0.783959	0.538096	0.41517	0.209286	0.128629	0.0559289	0.0701283	-0.106589	0.782404	0.599711	0.591232	-0.274271	0.191595	0.327319	-0.105945	0.111467	0.0233316
b2479	-0.582126	-0.205529	0.27234	0.37722	0.0444642	0.0811246	0.424628	0.438962	0.229718	0.237507	0.00510522	-0.645744	0.258837	0.22697	0.00780483	-0.00780483	-0.208357	-0.174403	0.234503	0.397524	-0.192488	-0.191462	1.70094	1.81494	-0.431323	-0.405981	0.244997	0.559953	0.12551	0.639682	0.872809	0.516551	0.020844	-0.231128	1.48401	0.312662	-0.66156	-0.693139	-0.347617	-0.0535234	-0.130032	-0.0412036	-0.440648	-0.567151	0.284107	0.657175	0.460598	0.291191	0.428571
b0928	0.301241	0.254603	0.315535	0.460903	-0.0949652	0.237536	0.315788	-0.145441	0.0521768	0.204124	0.00939399	0.258335	0.0250452	0.087684	0.100812	-0.100812	0.26071	0.322818	-0.00726083	-0.169612	0.627544	0.637085	0.287419	0.740915	0.47537	0.388498	0.408797	0.605292	0.578049	0.291447	0.421995	0.675551	0.658231	0.834433	0.5022	0.537252	0.181477	0.0943482	0.131021	-0.0445954	0.179523	0.137914	-0.0103927	-0.201513	0.579937	0.439144	0.472006	0.417429	0.00285886
b3229	0.454107	-0.0863813	0.371634	0.37912	0.324601	0.319865	0.53341	0.497889	-0.138354	0.369044	0.0230748	0.522897	0.500073	0.446644	0.164621	-0.164621	0.501779	0.553223	0.307682	0.398467	0.490932	0.467709	0.242754	0.411496	-0.502753	-0.247061	0.0674081	-0.679462	-1.6791	-0.544773	0.407961	0.310833	0.509874	0.250327	0.65452	0.428857	0.554418	0.319545	0.323304	0.286997	1.05699	0.89437	0.28396	0.125593	0.401684	0.552478	0.597164	0.480891	0.652429
b2297	-0.306259	-0.123408	-0.462747	-0.260177	-0.833894	-0.618904	-0.811738	-0.693433	-0.533729	-0.373423	-0.472918	-0.561173	-0.298382	-0.303799	-0.0903295	0.0903295	-0.83095	-0.832327	-0.248223	-0.280386	-0.812134	-0.766916	-2.12456	-2.00992	-0.799322	-0.74099	-1.97046	-1.62979	-0.540782	-0.668091	-0.910996	-0.805767	-0.875459	-0.97052	-0.980364	-1.16644	0.0324631	-0.104235	-0.220651	-0.385857	0.200518	-0.0183753	-0.293498	-0.238622	-0.809461	-0.784704	-0.842366	-0.747395	-0.556169
b2435	-0.643469	-0.725694	-0.521565	-0.523505	-0.565611	-0.528976	-0.490375	-0.00179693	-0.51486	-0.412247	-0.134514	-0.215194	-0.496846	-0.507539	-0.0161876	0.0161876	-0.306478	0.124927	-0.416504	-0.560179	-0.599438	-0.598408	-0.0916793	0.0996999	-0.581246	-0.55569	0.107732	0.0721022	0.445224	0.0315146	-0.546394	-0.553755	-0.532276	-0.554026	-0.0402326	-0.00930298	-0.652371	-0.68437	0.0446972	0.00148091	0.259546	-0.0492408	0.434092	-0.0471334	-0.500267	-0.505903	-0.497269	0.00215733	-0.156078
b1654	-0.485232	-1.06509	0.203007	-0.299775	-1.18994	-0.564439	0.880698	1.26139	0.254108	0.510036	-0.602503	0.0659335	-0.276326	0.409545	-0.0975261	0.0975261	0.652033	1.14067	-0.372397	-0.435815	0.183122	0.451457	0.0977568	0.4333	-0.622449	0.221563	0.754556	-0.791523	0.110545	-0.493468	0.959974	0.462796	0.924611	0.464969	1.20333	0.997304	-0.777389	-0.331708	-0.346883	-1.74051	-0.751463	-1.17793	-0.282507	-0.769637	-1.00059	-0.553671	0.411182	-0.564575	0.616994
b2949	-0.0333162	-0.113335	0.0855333	0.0836404	-0.0384475	-0.00281181	0.481511	0.632544	0.46598	0.473647	0.434314	-0.0263811	0.274574	0.26408	0.00760044	-0.00760044	0.141812	0.358402	0.248089	0.19435	0.364161	0.365176	-0.080918	0.0280819	0.463036	0.78755	0.870722	0.869019	0.775438	0.964848	1.0204	1.01305	0.33465	0.313256	0.333548	0.843983	0.502026	0.470342	-0.00273041	-0.0444303	0.33342	0.324525	-0.00917754	-0.0712443	-0.0190999	-0.0245777	0.0857324	0.0487993	0.072174
b0686	-0.536153	-0.619397	-0.13596	-0.183083	-0.523662	-0.406229	-0.24878	0.105535	-1.4361	-1.42835	-0.453843	-0.534938	-0.932864	-0.0324328	0.100789	-0.100789	-0.587834	-0.553408	-0.865575	-0.882521	-0.110178	-0.919177	-0.470837	0.481468	-0.617789	-1.19986	-0.056396	-0.83481	-0.833125	-0.575639	0.943403	-0.110502	0.360224	0.112888	-0.0756963	-0.70816	-1.5855	-1.6174	-1.54532	-1.588	-1.59158	-1.59139	-1.58771	-1.65122	-1.46688	-1.00462	-0.542474	-1.23762	0.0195656
b2013	-0.0343435	-0.116934	0.0880636	0.0861164	-0.0396353	-0.00289699	0.26893	0.283275	0.879291	0.879931	1.58065	1.04251	2.11058	2.51144	0.00783216	-0.00783216	1.23256	1.26718	0.0092398	-0.0457131	0.00987459	0.0109083	0.474147	0.509487	0.962361	1.23791	1.03435	0.998537	1.32568	2.08824	1.07969	1.66263	0.810336	0.788322	0.617937	0.589126	0.754322	0.831564	-0.00281311	-0.0458059	0.329556	1.25897	0.561971	0.497499	0.521441	-0.025333	0.183082	0.145027	0.0501486
b0098	-0.261198	-0.154923	1.08551	-0.155495	-0.054155	0.0163871	0.0381085	0.175975	0.412012	-0.0514992	-0.102829	-0.112973	-0.398735	0.885344	0.114014	-0.114014	-0.450502	0.0812479	-0.304752	-0.0781618	-0.137397	-0.127741	0.280054	-0.0331518	-0.396124	-0.0765017	-0.212856	-0.299603	-0.130069	-0.313783	-0.0971559	-0.0938438	-0.264678	-0.243142	-0.110226	-0.0460215	0.445563	0.35256	0.375964	0.365367	0.614081	0.451931	0.415284	0.358358	-0.238284	0.740626	-0.257303	0.167509	0.161703
b3018	0.37399	-0.440519	0.108058	0.160848	-0.0571419	-0.0788076	0.652866	0.425832	-0.195236	0.482818	0.577916	0.496963	0.490229	1.07347	-0.203284	0.203284	0.42653	0.42283	-0.0083376	-0.0632107	0.300166	-0.178582	-0.0819855	0.553404	-0.238652	0.215347	0.295103	0.259573	-0.0544352	-0.180999	0.632943	0.758832	0.949716	0.391402	0.906789	-0.265422	-0.159325	-0.191362	-0.327208	-0.369903	-0.0200504	-0.0198562	0.529958	-0.398264	-0.0277242	0.177595	0.307545	-0.286742	1.34347
b3261	-0.999175	-1.07859	-0.1351	-0.462337	-1.00427	-0.96889	0.759111	1.2265	1.74741	1.41529	0.557044	1.02226	0.289672	0.567067	0.702776	-0.702776	0.393405	1.04065	-0.0240991	-0.169763	-0.415866	-0.335104	-0.257757	0.299485	-0.292505	0.694421	0.538716	-0.739964	0.494169	0.135151	0.990102	0.643162	1.64639	1.24146	0.539881	1.05259	0.635719	0.165699	0.577728	0.250049	1.32794	0.642413	0.888838	0.725478	0.436635	0.510287	0.835739	0.850275	3.00109
b2304	1.38011	0.763039	1.60937	1.9014	1.45875	1.69245	1.08476	1.3027	1.08452	0.909871	0.667316	0.570433	0.595548	0.610209	0.00780859	-0.00780859	0.833984	0.868443	0.400363	0.434941	0.884302	0.885344	1.13577	0.552748	0.771006	0.993362	0.929217	0.638136	1.33338	0.828199	1.05259	0.963291	0.813215	0.791238	0.903972	0.875136	0.454667	0.422392	0.331629	-0.0335845	0.523839	0.556289	0.0485582	-0.015321	-0.0196261	-0.0252562	0.0639043	0.0260217	0.0500003
b1855	0.738555	-0.0691083	0.622071	0.487921	0.888394	0.588257	0.574189	1.16105	0.200571	0.317484	0.0774783	1.13109	0.826345	1.15874	0.00783201	-0.00783201	0.237334	0.487301	0.624532	0.569169	0.456686	0.457725	1.05217	0.905521	0.0281409	0.0538011	0.730325	1.03578	1.27511	1.12693	0.646639	0.103691	0.148664	0.126806	2.03597	1.26027	-0.0432839	-0.0754221	0.398547	0.584882	0.983352	0.361088	0.631583	0.5822	-0.0196853	-0.0253326	0.0640918	0.0260991	0.802241
b1246	-1.64533	-1.60806	-0.982445	-0.345681	-1.9285	-1.58013	-1.33345	-0.699155	-1.96601	-1.55802	-1.50678	-1.59248	-0.2287	-0.288623	-0.166791	0.166791	-1.36317	-1.08732	-0.358344	-0.0932903	-2.40954	-2.78599	-1.26195	-1.84891	-2.17872	-2.5293	-2.54884	-2.25992	-2.91745	-2.89549	-2.89584	-2.90325	-2.88163	-2.90352	-1.85275	-2.0846	-1.48755	-1.69122	-1.63457	-1.84566	-1.05692	-1.37134	-1.12396	-1.20072	-1.8434	-1.62779	-1.59266	-1.37279	-2.90886
b0578	-0.216489	-0.103244	-0.0499235	-0.305518	-0.460545	-0.367501	0.297597	0.689336	-0.101719	-0.138425	-0.186651	0.421567	0.0077265	0.0418351	0.119123	-0.119123	-0.263813	0.034834	-0.174858	-0.370767	0.339945	0.280073	0.103875	0.417202	0.0357889	0.113704	1.18282	1.15119	0.589197	0.415176	0.618953	0.414944	-0.151665	-0.319669	0.215666	-0.253498	0.342322	-0.392911	0.155047	-0.147302	-0.177431	-0.299774	0.0195206	-0.184565	-0.418575	-0.232479	-0.147061	-0.207625	0.194326
b3170	0.397237	-0.373081	0.0367958	0.193394	-0.159926	-0.04864	0.173091	-0.194271	0.138435	0.215683	1.16121	-0.22913	0.693944	1.01171	0.307514	-0.307514	0.951715	0.926056	1.04986	0.991077	0.68666	0.111774	0.561185	0.00533079	0.449154	0.502201	0.332897	0.612665	0.529519	0.690519	0.522783	1.36421	0.648117	-0.124959	0.486332	0.533393	-0.214148	0.300385	0.296746	0.299538	0.593769	0.48461	0.638106	0.215755	0.761478	1.10659	0.72819	0.888954	0.721743
b2016	-1.0899	-0.832224	-0.461366	0.168468	-0.205943	-0.89507	0.606371	0.442832	-0.0650335	0.253452	0.058991	0.491483	0.732433	0.528461	0.391789	-0.391789	0.0476855	0.0822719	0.353696	0.389702	-0.386061	-0.53224	0.0776133	0.232144	0.140123	0.327898	0.299196	0.365983	-0.160719	0.031919	0.258701	0.318339	0.0363945	-0.268851	1.05431	0.125102	0.210319	-0.0125236	0.183851	0.199992	0.595491	0.449654	0.628698	-0.313267	-0.155004	0.0513731	0.150567	0.341337	0.818346
b2620	-0.378005	0.0912353	-0.313001	-0.0849412	-0.0805437	-0.15998	0.536433	0.594934	0.558124	0.16105	-0.0337658	0.340822	0.567085	0.616034	-0.143224	0.143224	-0.303034	0.0655929	0.133952	0.246001	0.493089	0.220807	0.706803	0.608025	-0.486577	0.0833266	0.465504	0.087284	0.149528	-0.00942805	0.360643	0.506921	0.442627	0.595267	0.743967	0.746378	-0.448987	-0.373077	-0.273877	-0.721463	-0.171895	0.0526623	-0.114066	-0.868404	-0.127459	0.227083	-0.215984	-0.000452072	0.63665
b1084	-0.00865445	0.351944	0.0108639	0.287365	0.551878	0.0214174	0.239278	0.243603	0.0639833	-0.0552628	0.151199	0.121314	0.143849	0.0359877	0.0354175	-0.0354175	-0.316172	-0.212514	0.84677	0.921781	0.267883	-0.0832149	0.587853	-0.0461649	0.11679	0.0126265	-0.192668	0.0180344	0.176494	0.0288807	0.0338209	0.0326127	-0.103173	-0.00498102	0.0959753	0.152092	0.636025	0.707801	0.438375	0.459304	0.834728	0.645384	0.746749	0.643848	0.0689491	0.104425	-0.0761293	-0.0414382	0.0856822
b1378	-0.285547	0.366722	-0.643705	-0.166606	-1.41904	-1.26218	-0.521913	0.221483	0.323657	0.101301	0.079626	0.494389	-0.725213	-0.686411	0.614349	-0.614349	-0.458815	0.178679	-0.134935	0.147284	-0.940643	-1.00268	2.68775	2.21915	1.0163	1.12844	1.38505	0.477303	0.726361	0.784041	1.5174	1.44301	-0.290518	-0.248209	0.251895	-0.684928	0.252136	0.523066	0.446284	0.5278	0.990899	0.317124	0.6195	0.617166	0.0993581	0.343969	-0.0510742	0.122331	0.440586
b1702	2.92175	3.17612	2.76493	3.11783	2.73476	2.7743	1.40093	1.72738	0.144365	0.319993	0.381843	0.441812	1.27241	1.43412	0.0253169	-0.0253169	0.407819	0.513733	0.903323	0.856566	1.46444	1.12607	1.86265	1.6689	1.71518	1.69315	1.5865	1.87541	1.33773	1.22227	1.89238	2.07492	1.17117	1.20787	1.76202	1.15863	2.71524	2.62014	1.69754	1.79773	2.63491	2.73708	0.851197	0.679696	-0.24057	-0.129936	0.250619	0.445156	-0.239862
b0605	-0.208621	-0.563746	-0.0352465	0.516753	0.112257	0.653948	-0.200287	-0.105009	0.166101	0.0143693	-0.00571279	0.126521	0.0650188	0.00286583	-0.19661	0.19661	0.0422841	-0.116038	0.00669728	-0.470552	0.0489029	0.131706	-0.256361	0.164269	0.220291	0.122946	0.158997	0.303749	0.0352141	-0.0326141	-0.299933	-0.199407	0.0716648	0.0306923	-0.13351	0.131686	0.334684	0.252918	0.105942	0.0622658	0.153362	0.246352	-0.579564	-0.284423	-0.0063382	0.261924	0.0258786	-0.00397705	-0.155118
b2096	2.90528	2.55056	3.65303	3.61268	2.22815	2.93734	0.450967	0.447036	-0.450776	-0.394595	-0.641718	-0.654439	-0.668105	-0.728314	0.147393	-0.147393	-1.30459	-0.86444	-0.613142	-0.516993	0.664946	0.974912	0.359845	1.19868	1.41595	1.35213	1.62022	1.12854	1.33419	1.08899	1.62566	1.75571	0.444531	0.760091	0.314877	0.295903	-2.81897	-2.98967	-1.55157	-2.16012	-2.96328	-2.96308	-1.599	-2.0416	-0.991686	-1.04653	-0.912465	-1.0393	-0.881551
b0424	-0.57066	-1.11199	-0.221324	0.0327684	-0.00648601	-0.054109	-0.355357	-0.349128	-0.729928	-0.499804	-0.282778	-0.168777	-0.00287143	1.217	0.0591008	-0.0591008	-0.477269	-0.359845	-0.235187	-0.103674	-0.457884	-0.555959	0.169555	-0.307376	-0.350624	-0.151457	-0.399645	-0.021741	-0.584277	0.0067599	0.115058	-0.0423979	-0.586014	-0.497753	0.256159	0.0429807	-0.353903	-0.581841	-0.40554	-0.586582	-0.305169	-0.648072	0.100644	-0.398567	-0.194779	-0.147112	-0.354081	-0.148511	0.110614
b3363	-1.65681	-0.952277	0.603848	1.01086	-0.869547	-0.0728776	0.379956	0.498382	0.136805	-0.0482641	-0.0249109	0.720896	0.374063	0.13589	0.18194	-0.18194	0.161723	0.636721	-0.174234	-0.281834	-0.780311	-1.03408	-0.136816	0.081051	-0.649623	-0.519564	0.291587	-0.797335	-0.362133	-0.659803	0.752794	0.0329549	0.214397	0.26957	0.512845	-0.194214	-0.00845019	-0.993068	-1.03052	-1.21191	-0.25932	-0.874189	-0.194884	-0.779264	0.0291096	0.173054	0.694967	0.338306	0.450631
b1186	0.203919	0.690058	0.505098	0.722008	1.67382	0.99415	1.33227	0.896889	1.31672	1.45398	1.54583	1.14831	0.0800892	0.261267	0.00791495	-0.00791495	0.0613582	-0.198915	0.736569	0.680793	1.30789	0.074503	1.39673	0.900354	1.19633	1.36755	1.39648	1.26895	1.24263	1.41424	0.768661	1.10392	0.979557	0.318211	1.31365	1.13543	1.47369	0.667321	1.74759	1.01857	1.59738	0.880562	2.14462	0.276856	0.483561	1.10435	0.0554512	0.0170713	1.39704
b2954	0.167361	0.0842688	0.165439	0.283505	-0.79133	-0.754918	0.116097	0.757643	0.780372	0.777493	0.250518	0.194354	-0.517267	-0.590422	0.63059	-0.63059	-0.561266	0.0425427	-0.917217	-0.97147	-0.771531	-0.493334	-0.216918	0.97136	0.53881	0.731827	0.995526	1.15144	1.51306	0.637498	1.5636	1.39307	1.02923	0.930985	1.13667	0.373916	-0.969073	-1.00079	-0.0927651	-0.135858	-0.735017	-0.734824	-0.971272	-1.0344	-0.945777	-0.951352	-0.38446	-0.422341	1.11306
b2277	1.87198	1.78787	1.63108	1.82521	-0.0399095	-0.00291664	1.52376	1.40836	1.32297	1.24292	0.0536654	0.391817	0.138178	0.127373	0.00788563	-0.00788563	0.4804	1.13626	0.00930282	-0.04603	0.00994192	0.0109826	0.681401	0.795251	1.09777	1.20474	1.19039	1.27009	0.114871	1.58017	0.406404	1.20671	1.7315	2.05987	2.18884	2.15972	0.933264	0.900659	0.583645	0.540143	0.989062	0.995316	1.20698	1.14198	-0.0198208	-0.0255074	1.23749	1.01624	0.441686
b0492	-0.334515	-1.21345	0.906736	1.07674	-1.33994	0.37114	0.984121	1.20814	0.858276	0.854881	1.47802	0.385247	0.275079	0.810575	-0.111384	0.111384	1.1516	1.09931	-1.0198	-0.284638	0.434839	0.482592	0.0345705	1.36	1.08212	1.44245	1.55992	1.30648	1.69814	1.99243	0.846619	1.36431	1.07579	1.00982	1.47736	0.892426	-0.139215	-0.360564	0.373682	-1.53879	-0.79119	-1.4137	-0.52955	-0.360639	-1.19236	-0.215937	0.709676	-0.178411	1.08597
b0394	1.71425	1.03498	1.65338	1.80624	1.46837	1.7875	0.667394	0.416958	0.0488117	0.430377	0.237504	0.0367387	-0.0995169	0.0108108	0.128479	-0.128479	-0.00102132	-0.0444374	0.0242712	0.489984	0.279917	0.17713	1.19027	-0.0380187	0.858572	0.94547	0.724075	0.992545	0.521264	0.87716	0.949457	1.15444	0.505744	0.129162	0.918358	0.583934	-0.265842	-0.297902	-0.225468	-0.268357	-0.271952	-0.271758	0.199031	0.134771	0.137442	0.184924	0.137799	0.0997314	0.0652291
b3806	-0.840644	-0.924353	-0.716693	-0.718664	-0.647057	-0.609799	-0.721875	-0.707393	-0.0156564	-0.00774167	-0.751874	-0.529056	-0.716264	-0.727125	0.00796091	-0.00796091	-0.518575	0.0377417	-0.664639	-0.288168	-0.795853	-0.794806	0.626014	-0.327178	-0.777354	-0.751374	-0.05099	0.415219	0.333825	-0.575704	-0.367972	-0.375467	0.162248	-0.318754	0.357223	0.32812	-0.849703	-0.882272	1.02224	0.872312	-0.855908	-0.855712	1.20966	0.877752	-0.124191	-0.193022	-0.563938	-0.464864	0.580009
b1714	-0.417139	-0.562122	-0.106173	-0.153766	-0.492946	-0.594592	-0.193689	-0.0830013	0.00990992	0.0500331	0.578497	0.0739752	0.321418	0.237006	-0.119398	0.119398	0.560689	0.559933	0.0659496	-0.28648	0.14786	0.0717567	0.160505	0.305535	0.137706	0.0788139	0.375299	0.429611	0.59013	0.259043	-0.0841938	0.0162951	-0.0154906	0.113773	-0.014356	-0.132825	0.258673	0.0896604	0.233784	0.028169	0.124451	-0.0914871	0.125268	0.0775332	-0.0783187	0.16222	0.0255349	-0.027918	-0.0747017
b2763	-0.738465	-0.475053	-1.14415	-0.93525	-1.10452	-1.18521	-0.502207	-0.65643	-0.0619782	0.144827	0.443926	0.166646	-0.654215	-0.463975	0.180149	-0.180149	0.0971501	0.0319362	-0.130866	-0.171985	-0.429557	-0.293935	0.00248186	-0.463925	-0.00892105	0.236221	-0.359419	-0.284033	0.0225426	0.296013	-0.174129	-0.368779	0.00680388	0.423501	-0.0666856	0.378986	0.310426	0.470778	0.128634	-0.00741071	0.462365	0.225456	0.226154	0.119362	-0.300802	-0.260992	-0.417598	-0.49568	-0.391843
b3804	2.18971	0.998302	0.634435	1.53156	-0.0393281	-0.00287497	0.0823266	0.096534	0.0940935	0.101836	0.0529074	-0.0269826	0.0878312	0.0771777	0.00777224	-0.00777224	0.644335	0.678629	0.13849	0.0838248	0.00979914	0.010825	-0.0828001	0.0287109	0.0763233	0.101817	0.21895	0.183656	0.0412667	0.0630089	0.0626633	0.055327	0.0767342	0.0550561	0.876916	0.84816	-0.0429487	-0.0748314	0.373848	0.330899	-0.0490247	-0.0488319	0.149897	0.0861879	0.708228	0.702558	0.0758735	0.0381529	0.378567
b2937	0.0413794	-0.606181	-0.272366	0.0217042	-0.207505	-0.00212001	0.336861	0.735192	0.0813079	-0.076784	-1.00127	0.0385943	0.603169	0.738977	0.209192	-0.209192	-0.20457	0.545235	0.185877	0.0595863	1.32992	0.775277	-0.87629	-0.355294	-1.10974	-0.535	-0.142598	-0.722664	-0.177296	-0.0180151	0.407074	0.364367	-0.210379	-0.163172	0.434191	0.367385	0.712745	0.0358522	0.518821	0.165255	0.81982	0.2345	0.614497	0.13046	0.18117	0.217728	0.23388	0.311214	0.270554
b2168	-1.58156	-1.664	-1.45935	-1.4613	-1.58684	-1.55016	0.181848	0.215177	-1.19268	-1.15543	-1.49405	-1.57442	0.0187559	-0.168658	0.380885	-0.380885	-1.12175	-0.820422	0.191777	-0.483605	-0.844812	-1.4783	-1.63058	-1.51839	-1.51918	-1.49356	-1.47973	-1.51513	-1.50576	-1.48389	-1.48424	-1.49162	-1.47009	-1.49189	-1.29286	-1.32152	-1.59048	-1.62257	-1.29049	-1.33357	-1.5966	-1.5964	-0.609521	-1.04796	-1.50887	-1.10171	-0.73975	-0.105316	-0.348778
b3736	1.53623	0.188096	2.22457	1.97897	0.956833	1.28801	1.92627	1.82428	1.55774	1.46737	1.54155	-2.53747	1.38007	0.649241	-0.346636	0.346636	0.903857	1.41518	-0.882009	-1.00762	0.681743	2.04251	-0.415193	1.52574	2.02422	1.88555	1.60735	1.66599	1.99591	1.87383	1.90751	1.88932	1.58311	1.54421	1.38613	1.63588	0.374661	-0.24987	0.465359	-0.367394	0.249661	-0.836726	0.4136	-0.0981056	-1.20845	-1.79415	0.0478574	-1.66657	1.34673
b1260	0.834949	0.492779	0.596012	0.602279	0.0503972	0.251712	0.656235	0.958549	0.943626	0.987932	0.520959	0.922944	1.01185	0.760943	0.1854	-0.1854	0.796748	0.813047	-0.150004	-0.439896	-0.114001	-0.0414055	1.25202	2.12091	1.05947	1.1033	1.91239	1.29901	0.380533	1.01375	1.49454	1.35378	0.730879	0.760708	0.953481	0.985292	0.0920943	-0.397666	-0.121115	-0.858625	-0.937345	-0.654599	-0.463742	-0.416477	-0.181855	-0.169794	0.197608	0.155987	1.06931
b0026	-0.926946	-0.385901	-1.04411	-0.922348	-0.94192	-1.01975	-0.252637	-0.339531	-0.379248	-0.400182	0.451893	0.120584	-0.264804	-0.0473752	0.0703573	-0.0703573	-0.380589	-0.343077	0.211173	0.193933	-0.484846	-0.306777	0.144641	-0.550153	-0.201071	-0.166693	-0.293839	-0.088759	-0.0776605	-0.383497	-0.112115	-0.183355	-0.327301	-0.416102	-0.15535	-0.133298	0.0495829	0.14366	-0.276052	-0.044267	0.298317	0.245829	0.077206	0.108427	0.162827	0.16363	-0.155651	0.0254193	0.0433964
b1896	1.03851	0.492056	0.088603	0.640113	0.671019	1.32592	0.694254	0.708719	0.095375	0.103219	0.0536384	-0.0273656	0.08903	0.0782351	0.0078816	-0.0078816	0.0985476	0.132996	0.00929807	-0.0460062	0.00993685	0.010977	0.802519	0.916416	0.76191	0.908078	0.764541	0.766014	0.426925	1.21704	0.0635262	0.0560908	0.774307	0.752219	1.00994	0.423539	0.5093	0.476791	1.44309	1.12805	0.817026	0.830594	0.481776	0.0407396	-0.0198106	-0.0254943	0.0644888	0.026263	0.0504599
b1682	-0.605526	-0.688444	-1.18245	-1.18438	-0.2531	-0.649768	-0.095409	0.0938544	-0.135075	0.167464	0.227608	-0.119073	-0.565947	-0.365736	0.0526407	-0.0526407	0.158009	-0.251336	-0.0560736	-0.410937	-0.938939	-0.937907	1.4979	1.63206	1.29752	1.30908	1.60955	1.81378	1.78075	1.69476	1.08612	0.898938	0.265027	-0.552808	0.169082	-0.236145	-0.183771	-0.639407	-0.433255	-0.342305	0.0375479	-0.130741	-0.764276	-0.878244	-0.831294	-0.719728	-0.0645904	-0.282171	-0.701558
b1281	-0.371342	-0.790681	0.151708	0.440766	-1.36374	-1.32712	0.676984	1.04806	1.15609	1.17537	0.740965	1.55925	-0.029554	-0.199433	0.0514728	-0.0514728	0.336566	0.609285	-0.874137	-0.958765	0.309848	0.477788	-0.386347	0.752667	0.72279	0.604792	0.458799	0.502237	0.704251	0.609189	0.539309	0.622902	0.71014	0.537228	0.942191	0.690151	1.06065	0.792519	0.98886	0.813931	1.17108	1.07835	1.02108	0.944606	-0.245909	-0.449848	-0.282084	-0.0585733	1.27063
b2906	0.0277845	-0.0554753	0.151115	0.589334	0.698876	0.904041	-0.218013	-0.00502545	-0.254233	-0.246412	-0.00858358	-0.225976	0.249264	1.07023	0.141956	-0.141956	-0.275743	0.0301137	0.284789	-0.20125	-0.339417	-0.33838	-0.420903	-0.158606	-0.0745375	-0.271106	1.18914	-0.16629	0.333198	0.117138	0.881255	-0.210264	-0.296439	-0.318337	-0.07869	-0.150856	0.0904073	-0.330513	-0.257578	-0.347246	-0.194332	-0.194136	-0.0881635	-0.152593	-0.143394	0.217845	-0.309693	0.051472	-0.274771
b2526	-1.73665	-1.12912	-1.67833	-1.55081	-0.446471	-0.887173	-0.875091	-0.671459	-0.378406	-0.338566	-0.6481	-0.229363	-0.455656	-0.0504717	-0.0847591	0.0847591	-0.551408	-0.619023	-0.196015	-0.694359	-1.06116	-1.27502	-0.872718	-0.960498	-0.990117	-0.997965	-1.11078	-0.793445	-0.81959	-1.00424	-0.990755	-0.572008	-0.745537	-0.550243	-0.532512	-0.858376	-0.304125	-0.336932	-0.545474	-0.789243	-0.545513	-0.539099	-0.426355	-0.402479	-0.770017	-0.678773	-0.671689	-0.665075	-0.472304
b2153	-1.64492	-1.26181	-1.08909	-1.17429	-1.13568	-1.41241	-0.0769516	-0.034672	0.0166708	0.240648	-0.0561406	0.0595969	0.364246	0.299691	0.125883	-0.125883	-0.0547758	0.363783	0.254677	0.156897	-0.514576	-0.837941	0.444498	0.485188	-0.139374	-0.0240848	0.0212509	0.159986	0.266143	0.385779	-0.00567889	-0.279758	-0.249194	-0.240803	-0.151878	-0.184492	0.190339	-0.305035	0.198999	0.233664	0.646235	0.629507	0.396598	0.131227	0.0178312	-0.0569194	0.448217	0.591249	0.347539
b0830	0.354072	0.549942	0.207917	0.598586	0.771376	0.649704	-0.387464	0.13046	-0.0128916	-0.0661365	-0.123584	0.126305	-0.423185	-0.392729	0.0585666	-0.0585666	-0.225913	-0.0808665	0.203901	0.167783	-1.46792	-1.78059	0.602456	0.174598	0.466733	0.142676	0.327522	0.559657	0.0770476	-0.11694	-0.139687	0.00609468	0.126075	-0.011193	0.807088	0.360655	0.36968	0.256295	0.156981	0.445798	-0.220676	-0.0738825	0.933718	0.594022	-0.26199	-0.11059	-0.420252	-0.140203	-0.0903223
b1635	1.34698	-0.639543	1.82759	1.96285	1.54256	1.73516	1.69593	1.92575	1.12904	0.967263	0.592368	0.0503477	1.22311	1.40743	-0.380284	0.380284	0.196835	1.00021	-0.160579	-0.0155729	0.994186	1.22666	0.985206	1.8268	1.10874	1.45311	1.65701	1.6119	1.48956	1.584	1.19742	1.79476	1.41564	1.37172	1.84948	1.8629	0.872558	-0.790441	1.51096	-0.240581	0.239127	0.239323	0.965364	0.785076	-0.752977	-0.364356	0.353587	-0.427769	1.5455
b3785	-0.206459	-0.107393	0.446058	0.594357	0.0390386	0.490195	1.05149	1.48982	0.83345	1.38271	0.845237	0.576498	0.955041	0.728469	0.00786724	-0.00786724	0.82442	0.744119	-0.221037	-0.276078	-0.0312098	-0.127237	0.387108	0.855311	0.905082	1.16503	0.882992	1.00012	1.17131	1.31778	1.22976	1.5735	1.04059	0.679877	1.27869	1.24968	0.860119	0.827569	2.23916	0.64185	0.192278	-0.00947781	1.01181	0.912471	-0.250009	-0.255665	-0.0408001	-0.0789118	0.185792
b0734	1.63797	-0.0391708	2.06851	2.39363	1.01037	1.76893	0.563986	-0.190458	-0.23264	0.198914	-0.663881	-0.374151	0.620144	0.440221	0.484167	-0.484167	0.628723	0.782237	0.543611	0.418557	-0.320976	-0.151738	-0.323227	0.219239	0.739093	0.174725	-0.0223611	0.31575	0.0977084	-0.424377	0.747476	0.517567	0.0243551	-0.286118	0.730056	-0.109308	0.444044	0.339952	-0.537493	0.569334	1.0396	0.392725	0.179007	-0.104033	0.00563858	-0.694567	0.346987	0.350313	0.14695
b3279	-0.972268	-1.52681	-0.794865	-0.753795	-1.96413	-1.84067	0.281822	0.511074	-0.402802	0.379822	-0.96712	-0.0311074	0.0185608	-0.245248	0.101171	-0.101171	0.132034	0.372405	-0.117937	-0.133928	0.00115535	-0.289938	0.0689237	-0.0417023	-0.0788517	0.0666373	0.222107	-0.252319	0.120498	0.0341092	0.270894	0.233486	-0.512481	-0.331682	-0.0559679	-0.0283856	0.32438	-0.440059	0.305166	0.171785	0.1199	-0.262822	0.278722	-0.757323	-0.320864	-0.339581	-0.121055	-0.0894381	0.337485
b0243	-0.742184	-0.866106	-0.466811	-0.305482	-0.487682	-0.490441	0.324711	0.313367	-0.181802	-0.187732	-0.0964634	0.0338179	0.133417	0.156438	0.0376872	-0.0376872	-0.438279	-0.0588886	0.229125	0.32148	-0.237939	-0.20717	0.000435453	-0.111505	-0.366166	-0.181233	-0.436437	-0.305005	-0.51784	-0.37577	0.165314	-0.0744656	-0.301223	-0.570459	0.0414514	0.125675	-0.258005	-0.598425	0.0106472	-0.0546406	-0.0507103	-0.275828	0.112312	-0.0807636	0.0475168	0.204683	-0.226922	-0.000524373	0.113864
b3924	-0.523393	-0.103297	-0.0789128	0.349555	-0.625768	-0.53153	-0.690705	-0.676411	-0.551038	-0.517254	-0.238161	-0.470024	-0.216539	-0.559378	0.334154	-0.334154	-0.263312	-0.462089	-0.310024	-0.245195	-0.822066	-0.821035	1.46481	1.71537	1.05604	1.07384	0.858678	1.00721	1.48729	1.52989	1.38741	1.50782	0.615166	0.0924902	0.134972	-0.0948189	-1.14724	-1.17915	-1.02549	-1.06824	-1.15333	-1.15313	-0.386064	-0.450356	-1.12381	-0.4606	-0.23417	-0.0211021	0.41642
b2426	2.81588	2.10323	3.38196	3.56363	1.81799	2.57881	0.0823308	0.0965389	0.332074	0.339848	0.0529101	-0.026984	0.0878357	0.0771817	0.00777265	-0.00777265	0.548491	0.582744	0.00916966	-0.0453604	1.282	0.701355	0.122803	0.23476	0.346784	0.372397	0.444267	0.527059	0.204042	0.675748	0.214462	0.451204	0.0767381	0.055059	0.833912	0.783165	1.24856	0.745642	1.70154	1.0063	1.75278	1.57308	-0.0451623	-0.108628	-0.0195352	-0.025139	0.0636164	0.0259029	0.0497739
b3863	0.0188481	0.128922	0.279399	0.453188	0.0803256	0.0454297	0.531456	0.468939	-0.0839286	0.0115037	-0.20904	-0.163802	0.319168	0.339427	0.159766	-0.159766	-0.187674	-0.187944	-0.345474	-0.204719	0.0611957	0.0813261	-0.751085	-0.964307	-0.217715	-0.191578	-0.615333	-0.588853	-0.214177	-0.286597	-0.175345	-0.196359	-0.24025	-0.547772	0.182615	0.105075	0.012463	-0.254179	0.186788	-0.0458266	0.219236	-0.113185	0.285503	0.176635	-0.40062	-0.165033	-0.356575	-0.186466	-0.0818627
b2795	1.27067	1.25096	1.55683	1.76951	1.27744	1.42887	0.729513	1.06775	-0.22151	0.487728	-0.317109	0.184255	0.450091	0.586633	0.325293	-0.325293	-0.218322	0.191938	0.499981	0.745427	-0.673615	-0.672572	0.452272	0.160808	-0.273937	-0.0338524	0.285669	0.223506	-0.360541	0.217718	-0.463757	-0.627348	0.351499	-0.617956	0.626892	-0.181697	-0.119424	-0.363931	0.117556	0.369123	0.30069	-0.0693092	0.724562	0.728503	0.243068	0.650054	0.343083	2.12543	0.0374925
b2330	-0.693719	-1.87358	-0.0391821	-0.0611681	-0.533677	-0.282765	0.164864	0.120953	0.0218226	0.220675	-0.218304	-0.2977	0.277215	0.235834	0.00191266	-0.00191266	-0.129705	0.174251	-0.112704	-0.217769	-0.302001	-0.4966	0.091513	0.471194	0.288447	0.696101	0.413781	0.330846	0.361587	0.230347	0.503036	0.562457	0.168653	0.0962632	0.398414	-0.414165	-0.586519	-1.22819	-0.215637	-0.60683	-0.277138	-0.686689	-0.0976757	-1.10976	-0.880304	-0.591993	0.0325284	0.118464	-0.129403
b1004	0.915762	0.546017	1.16424	1.05104	0.0864093	0.411547	0.232593	0.553665	-0.585932	-0.585072	-0.0076711	-0.319406	-0.0896214	-0.0791453	0.0240809	-0.0240809	-0.614797	-0.55617	-0.298514	-0.283782	-1.33235	-1.10821	-0.675201	-0.554179	-0.302099	-0.441625	-0.614698	-0.29797	-0.472765	-0.580657	-0.430066	-0.251172	-0.908647	-1.12799	-0.443853	-0.308344	-0.643122	-1.15061	-0.543267	-0.503314	-0.560174	-0.138333	-0.782499	-1.07274	-1.73265	-1.53513	-0.593842	-0.366245	-0.0270224
b2400	-0.83402	-0.680876	-0.404688	-0.280388	-0.628418	-0.698662	0.264206	0.266666	0.215872	0.107166	0.0230889	0.533185	0.544955	0.525007	-0.0135452	0.0135452	0.286727	0.546968	0.175695	0.357769	0.592187	0.675788	0.167369	-0.15186	-0.293453	-0.114914	-0.0908264	-0.46742	-0.564199	-0.349182	0.225175	0.196691	-0.0240671	0.430755	0.325127	0.0585526	0.708309	0.46197	0.585618	0.396912	0.81106	0.643861	0.782308	0.571232	0.246777	0.448655	0.177001	0.170173	0.276523
b2697	-0.689981	-0.70719	-0.74727	-0.658695	-0.885749	-0.890841	0.182596	0.8261	0.171236	0.452962	0.201359	0.170559	0.0229975	-0.0830811	0.0694359	-0.0694359	-0.122265	-0.236411	-0.0928623	0.198674	-0.176411	-0.196902	0.193561	-0.211146	0.0651243	0.0858477	-0.388153	0.493934	0.284797	0.233141	-0.112274	-0.121536	-0.153417	-0.170923	-0.11455	-0.314842	0.488831	0.573569	0.554876	0.246203	0.973007	0.781345	0.744901	0.502699	0.119958	0.108649	0.0498663	-0.0789301	0.237058
b4323	1.72145	2.34968	1.76376	2.89798	1.99547	2.16962	0.166851	0.181258	0.167159	0.648374	0.53851	0.457167	0.0890292	0.0782344	0.00788154	-0.00788154	0.27173	0.239411	0.0575085	-0.0460058	0.29786	0.92442	0.223589	0.0891382	0.145973	0.362121	0.443822	0.389008	1.20581	0.938086	0.279515	0.272065	0.811654	0.162157	0.613262	0.541435	-0.0435616	-0.0759116	-0.00283073	-0.0460993	-0.0497258	-0.0495302	-0.0458048	-0.11021	-0.0198105	-0.025494	0.827481	0.78903	0.062669
b3440	-0.560873	-1.09226	-0.822867	-0.586574	-0.919056	-1.01217	-0.0104075	0.0969535	-0.335155	-0.34347	-0.345375	-0.242295	-0.49469	-0.484795	0.215669	-0.215669	-0.616551	-0.483619	-0.482512	-0.451327	-0.397437	-0.669315	-0.148156	-0.585399	-0.821205	-0.711364	-0.989627	-0.25791	-0.533378	-0.889695	-0.80743	-0.399241	-0.380073	-0.583089	-0.00666624	-0.180214	0.110845	-0.282168	0.0326107	-0.0727835	0.0664926	0.196741	0.272625	0.0217113	-0.619606	-0.484392	-0.65748	-0.594396	-0.388604
b3105	-0.995176	-1.078	-0.645477	0.591659	-1.33937	-0.899013	-0.915895	-0.844445	-0.933443	-0.925632	-0.435894	-0.517022	-0.891052	-1.23425	-0.105977	0.105977	-0.446525	-0.390934	-0.877831	-1.14515	-1.32627	-1.32524	-0.998018	-0.336472	-0.420937	-0.395071	-0.165974	-0.491647	-0.238713	-0.164486	-1.26094	-1.08584	-0.453206	-0.475199	-0.837849	-1.01078	-1.30764	-1.33972	-1.12316	-1.16617	-1.38538	-1.38519	-1.3815	-1.44529	-1.34355	-0.242863	-0.119072	-0.699713	-0.559859
b2306	1.04618	0.952129	0.90774	0.758048	1.63761	1.32201	0.883312	1.47184	1.44304	1.54928	1.67436	1.43033	1.45426	1.46941	0.00779766	-0.00779766	1.24216	1.6038	0.834769	3.24237	0.218984	0.477857	1.57905	1.29457	1.49042	1.66752	0.739496	1.55845	1.82502	1.74208	1.29597	1.62844	1.33875	1.29301	1.06992	0.917135	0.874074	0.945019	0.34538	0.293479	1.16299	0.838019	0.997197	0.708848	1.30054	1.40743	0.976297	0.832562	1.87243
b2592	0.425183	0.649523	0.226542	0.39636	-0.0236427	0.198932	-0.0907647	-0.1838	-0.163936	-0.182283	0.258383	0.181113	-0.271286	-0.242415	-0.0511966	0.0511966	-0.606023	-0.581683	-0.368762	-0.166717	-0.615331	-0.914326	0.0285723	0.0653313	0.353398	0.43262	0.125119	0.328954	0.659544	0.579609	0.22005	0.422149	-0.462092	-0.233272	-0.251082	-0.552253	-0.427622	-0.711134	-0.393681	-0.584187	-0.27862	-0.263403	-0.0537318	-0.244196	-1.01608	-0.838062	-0.486154	-0.546309	-0.0223623
b4295	0.448151	0.151332	-0.377007	-0.24189	-0.0299569	-0.432472	0.118931	0.457981	-0.266267	0.0514272	0.286567	0.205437	-0.144636	0.17179	0.0685451	-0.0685451	-0.367125	0.0901382	0.271373	-0.0797547	-0.479304	-0.478272	1.02682	0.756879	0.121861	0.0466737	0.344648	0.142109	-0.0648488	0.0121335	1.13064	0.778754	0.389756	0.402262	0.78887	0.759921	-0.382409	-0.371428	-0.420759	-0.395935	0.568941	0.481903	0.686778	-0.426981	0.13729	0.169953	-0.0897212	0.345089	-0.391152
b3592	1.04897	0.28384	0.605593	0.503452	1.00505	1.56196	0.149675	0.892754	0.750676	0.758474	0.10928	0.0296485	0.766189	0.925481	0.00773685	-0.00773685	0.175518	0.209437	0.00912746	-0.0451483	0.00975458	0.0107758	-0.0482888	0.749253	0.428306	0.958063	0.339667	1.15878	0.90198	1.11983	0.776468	0.890528	0.133033	0.0890433	1.24471	1.2159	1.29371	1.26131	1.19065	1.14737	0.554334	0.554528	0.255559	0.191977	-0.00796281	-0.013542	0.108804	0.0712212	0.0495485
b1870	-1.3284	-1.76775	-0.18837	-0.125777	-1.36209	-1.72755	-0.12899	-0.0751596	-0.0174761	0.0511661	-0.0876981	0.0877227	1.46353	1.36717	0.386178	-0.386178	0.882713	1.2834	0.769017	-0.256036	-0.464517	-0.451574	-0.466505	-0.67812	-0.486421	-0.396376	-0.65786	-0.727244	-0.61928	-0.479645	-0.352092	-0.259828	-0.141356	-0.228333	0.893528	0.450584	-0.188785	-0.60354	-0.714872	-0.986635	-0.166765	-0.512426	-0.492973	-0.919679	0.546067	0.759011	1.00742	0.844227	-0.168866
b3648	0.28236	-0.0586923	-0.0208754	0.463791	-0.139268	0.263783	-0.177072	-0.30609	-0.235077	0.0879366	-0.253077	-0.052476	0.765515	0.930603	0.234644	-0.234644	0.557469	1.01954	0.0410356	-0.30643	-0.873251	-0.653433	-0.414171	-0.0202544	-0.40719	-0.407349	-0.158722	-0.365123	-0.312598	-0.513257	-0.191309	-0.335247	-0.276716	-0.646966	0.0661204	0.169646	-0.592191	-0.364979	0.101276	-0.955229	-0.248995	-0.510691	0.0537658	-1.30281	0.0211155	0.490296	0.903552	0.632378	0.56668
b0952	-0.289713	-0.370799	0.117451	-0.135145	-0.294911	-0.258818	0.433875	0.448131	-0.114742	-0.107061	0.380148	0.300006	-0.156815	-0.167374	0.00774572	-0.00774572	-0.159661	-0.12596	-0.198973	-0.253033	-0.246267	-0.245251	-0.290144	0.183287	0.313841	-0.108682	0.0771021	0.779503	0.186643	0.390281	0.314766	-0.201172	-0.179964	-0.20144	-0.133071	-0.161259	-0.298496	-0.330055	-0.258736	-0.300972	-0.304511	-0.30432	-0.300685	-0.363496	-0.275314	-0.280862	-0.00991555	-0.0474404	0.240569
b1133	-1.1415	-1.25985	-0.504539	-0.602111	-0.722471	-0.740829	-0.21906	0.00132753	0.00125584	0.257964	0.155913	0.567068	-0.0900264	-0.0983621	-0.104232	0.104232	-0.467355	0.058525	0.0833191	0.0864991	-0.683153	-1.05706	0.149871	-0.0297984	-0.0329668	0.145803	-0.0532448	0.149165	0.271418	0.10359	0.279734	0.181471	0.0590438	0.187424	0.306626	-0.241079	0.430087	0.218465	0.399322	0.416038	0.676406	0.312009	0.581071	0.0562548	0.218695	0.247146	0.117401	0.388723	0.461808
b2312	-0.280296	-0.0359009	-0.290312	-0.247152	-0.173261	-0.357511	-0.0732739	0.0691162	0.563292	0.543431	0.503571	0.627004	0.0900975	0.31767	0.134661	-0.134661	0.322624	0.573582	0.210315	0.162816	0.218301	-0.162471	0.233401	0.071094	0.0257933	0.100543	-0.365287	0.0495638	-0.0920125	-0.455859	0.0600396	0.0943072	-0.0310732	0.236447	0.268706	-0.050774	1.10704	0.80657	0.651881	0.638999	1.06676	0.896114	0.896966	0.693281	0.58086	0.630691	0.462003	0.378698	0.352651
b4401	0.156524	0.207588	0.463874	0.467978	0.431723	0.444766	0.0355153	0.31717	-0.0236735	0.0234651	0.0555781	0.17416	0.0943491	0.355596	0.0795872	-0.0795872	-0.385137	-0.201931	0.162367	0.60731	-0.0276823	-0.356859	0.378434	0.650405	0.59726	0.594471	0.452211	0.727019	0.559409	0.283636	0.970589	0.67516	0.368137	0.277174	0.527524	0.619044	1.2144	0.626973	0.966279	1.00575	0.783926	0.909817	1.05338	0.771603	0.439192	0.468224	0.361131	0.397702	0.445698
b2922	-1.1889	-0.178034	0.694429	0.698755	0.00329571	0.107307	0.792795	1.1494	0.226943	0.537205	0.652813	0.6168	0.442421	0.383084	0.459882	-0.459882	0.387912	0.616206	-0.0736921	-0.129365	-0.0461725	-0.173856	0.292728	1.20284	1.00622	1.05009	0.849867	1.19619	1.17686	0.968781	1.28511	0.577089	0.861537	0.924258	1.1403	0.698885	3.65198	3.94317	2.64444	2.49623	3.17373	3.07907	0.2292	-0.0490581	-0.485056	-0.0359904	0.447459	0.203361	0.658037
b0738	-0.754561	-0.834598	0.805746	0.717609	0.897497	0.934429	-0.640666	-0.626751	-0.145798	-0.0549713	1.05739	0.344013	-0.635275	0.289015	0.213188	-0.213188	0.622758	0.980478	-0.0384939	1.50106	-0.299471	-0.489881	-0.666144	-0.556598	0.562979	0.563442	0.433018	0.397649	0.960118	1.00492	-0.177007	-0.477096	0.250549	0.115373	0.463836	0.435268	0.583353	0.551169	0.749408	0.0287155	-0.0308346	0.419267	-0.169343	-0.232497	-0.328532	0.587214	0.395347	0.322549	0.881933
b0800	0.0984793	-0.121604	-0.100456	0.0791908	-0.248204	-0.10869	0.0138382	0.64944	-0.306597	-0.230681	-0.49515	0.186971	0.0478633	0.0268803	0.0420881	-0.0420881	-0.179898	-0.133329	-0.332927	-0.169142	-0.522241	-0.358683	-0.199105	0.0635547	-0.593869	-0.555858	0.39504	0.110027	-0.103881	-0.280278	0.37323	0.111629	-0.156577	-0.244513	0.372269	0.26977	0.239471	-0.0426766	-0.0389786	-0.290967	0.02511	-0.194088	0.262603	0.0845088	-0.618628	-0.343571	-0.350728	-0.215527	0.375669
b0674	-1.38993	-1.25259	-1.4304	-1.23463	-1.12371	-1.27669	0.16587	0.0994428	-0.147765	-0.328781	-0.280349	-0.278277	-0.152157	-0.238196	-0.121998	0.121998	-0.239197	-0.0208466	-0.271055	-0.0250654	-0.167708	0.115775	-0.0721026	-0.667945	-0.291989	-0.364641	-0.318698	-0.324807	-0.292304	-0.548829	-0.38532	-0.113176	-0.418596	-0.39313	-0.168765	0.0919443	0.00590816	-0.144429	-0.615102	-0.462797	0.252484	0.01307	-0.312391	-0.523255	-0.412266	-0.23507	-0.363375	-0.323339	-0.409157
b3068	-0.719354	-0.727817	0.507236	0.901984	-0.988931	-0.607438	-0.818287	0.221358	-0.183556	-0.646434	-0.214774	-0.518748	-0.471135	-0.760594	0.00788089	-0.00788089	-0.519886	-0.377601	-0.821081	-1.30841	-0.731598	-1.16269	-0.276488	0.172131	0.179096	0.243142	0.900296	0.13198	0.0716007	-0.0901752	0.535718	0.0984277	-1.04939	-0.325602	0.573471	0.159428	-1.16861	-1.20036	-1.2255	-1.41534	-0.596317	-0.596123	-0.605019	-1.50015	-1.25219	-1.24771	-0.209142	-0.0946497	0.330738
b3236	2.31088	1.74543	2.72077	2.63186	2.09059	2.17347	0.873599	0.829796	0.244864	0.358329	0.580586	0.640372	-0.297389	-0.168221	0.174578	-0.174578	-0.36195	-0.268646	-0.356868	-0.690977	1.37908	1.39994	1.04024	1.99471	1.80891	1.83629	1.85483	1.93943	1.68846	1.69088	2.17144	1.95017	2.35287	2.16684	1.51109	1.62846	0.326497	0.230998	0.400196	0.413209	-0.121348	0.00399585	0.19631	0.327074	0.416268	0.0865234	0.328847	0.306057	0.742974
b0124	-1.49346	-1.57726	-1.71108	-1.71305	-1.00528	-1.36667	-0.000618951	0.137261	-0.422665	-0.384366	-0.924862	-0.4623	0.77789	0.649267	0.282927	-0.282927	-0.587472	-0.46894	0.327945	-0.146834	-1.79017	-1.78912	0.522871	-0.232609	-0.723052	-0.505851	0.531696	0.503327	0.299496	0.0605673	-0.31828	-0.226888	-0.643344	-0.737977	-0.38146	-0.54414	0.494304	0.606344	0.136069	0.271835	0.652757	0.396963	0.411171	0.292955	0.212983	0.394897	0.337278	0.455297	0.180252
b1192	-0.970236	-1.0527	-0.292852	-0.29481	-0.494517	-0.376409	-0.290077	-0.0629984	-0.806672	-0.0851576	-0.148767	-0.229874	-0.177915	-0.196074	0.00790567	-0.00790567	-0.8265	0.198971	-0.0529406	0.235206	-0.419916	-0.512135	0.494767	-0.111543	-0.955265	-0.870595	-0.499654	-0.535237	-0.941855	-0.919998	-0.920345	-0.92772	-0.0695198	-0.0915266	0.0829669	-0.501863	0.686346	-0.717308	-0.449181	-0.214007	0.54147	0.397212	0.541371	0.140276	-0.0757758	0.0341009	-0.415567	-0.550419	-0.429575
b0051	0.721481	0.939408	1.10483	1.56107	0.753603	0.578525	0.978386	0.643059	1.27163	1.2795	1.92555	0.683719	1.26998	1.28716	-0.0135507	0.0135507	0.934823	0.641046	0.18994	0.34498	-0.078104	-0.111559	1.10551	0.912367	1.49465	1.46945	1.13104	1.62462	1.71009	1.08002	1.45056	1.00734	0.75593	0.733948	1.65135	0.671515	0.699765	0.43987	0.606893	0.563629	1.17237	0.333297	0.477393	0.0329359	0.287242	0.947442	0.157325	0.988436	0.465457
b0325	1.22701	1.56824	0.847991	1.03157	1.16855	1.46011	0.663644	0.663064	-0.442315	0.189654	-0.253385	-0.0703066	-0.423513	-0.416664	0.100375	-0.100375	-0.525158	-0.389939	-0.380891	-0.123002	-0.386812	-0.63282	1.42956	0.825711	0.877201	0.951115	1.10951	1.2504	0.723279	0.638818	0.932139	0.939602	0.788969	0.746745	1.16482	0.970047	0.627454	0.466816	0.348499	0.322247	-0.262023	-0.294015	1.04198	0.618365	-0.45349	-0.231768	-0.16416	0.192088	0.273355
b0273	-0.68098	-0.843882	-1.2003	-0.457921	-0.322633	-0.775949	-0.435628	0.227539	0.208829	0.711613	-0.0778893	0.875649	1.1838	0.99371	-0.253231	0.253231	0.578697	0.85301	0.72801	0.699665	-0.021237	-0.346187	0.122434	0.17104	-0.20337	0.267984	-0.406301	-0.356585	-0.550034	0.183567	0.133677	-0.493797	-1.13555	-1.51797	-0.167159	-0.26459	-0.0326122	-0.636918	0.0600071	0.0983238	-1.06496	-0.961717	0.0793673	-0.310249	0.171905	0.362068	0.107516	0.365015	1.11137
b3742	-0.63859	-1.45623	0.00131784	-0.0323939	-1.38081	-1.34492	-1.16756	-0.0537113	-0.158239	-0.37331	-0.590458	-0.67048	-0.582136	-0.374762	0.00786197	-0.00786197	-0.281326	0.242515	-1.33306	-1.38674	-1.33244	-1.33143	-1.09993	-0.350251	-0.595824	-0.0152002	-0.180366	-0.665207	0.0709954	-0.144954	-0.10203	-0.31799	-0.237455	0.0258104	0.0679949	0.364889	-0.853915	-1.32273	-0.349387	-0.39234	-0.97543	-1.2871	0.0162335	-0.662985	-0.875648	-0.530495	0.0127366	-0.467306	-0.264606
b0767	0.180741	0.0644883	0.409586	0.494721	0.589444	0.723079	0.259265	0.34327	-0.43062	-0.149001	-0.163654	0.215139	-0.0706521	0.0230242	0.172391	-0.172391	-0.408256	0.023419	0.114404	0.325955	-0.0635482	-0.28679	1.01395	0.305848	0.0338351	0.0038635	0.404808	0.143988	-0.0120425	-0.328974	0.362608	0.357803	0.149056	0.0532914	0.622872	0.402784	0.588961	0.276148	0.776767	0.540364	0.798678	0.761246	0.471087	0.655202	0.168046	0.409929	0.1372	0.17448	0.288249
b3295	-0.754587	-0.616624	-0.710538	-0.709595	-0.975989	-0.860422	-0.0164249	-0.198321	0.22006	-0.120423	-0.388272	0.120919	0.155275	-0.102397	-0.0912557	0.0912557	0.73072	0.304779	-0.0840918	-0.328695	-0.247756	-0.0700307	-0.67864	-0.140107	-0.0659429	-0.183119	0.0293671	-0.598198	-0.414661	-0.328611	-0.14182	0.0101217	0.111323	-0.10993	0.05169	-0.0264902	0.476192	0.23699	0.338124	0.103423	0.0754018	0.129832	0.124942	0.242221	-0.0461518	-0.272765	0.0282487	-0.0272598	-0.0723753
b1464	-0.117463	-0.199749	0.00452428	0.00258348	-0.122736	-0.0861275	0.20474	0.351064	0.0946022	0.102385	0.24765	0.177143	0.00494736	-0.00574819	0.00781565	-0.00781565	0.0143781	0.0485158	-0.0740331	-0.128791	-0.0734005	-0.0723704	0.658165	-0.042215	0.252458	0.307544	0.113059	0.598512	0.706037	0.622134	0.515913	0.508493	0.241018	0.0783047	0.818974	0.790146	-0.126372	-0.158394	-0.0860439	-0.128884	0.0510354	0.0512297	-0.128592	-0.192335	0.164464	0.158813	-0.0193668	-0.0572315	-0.0332643
b2898	0.00562591	-0.357149	0.00658426	0.137646	-0.118084	-0.140286	0.00959855	0.0440917	-0.296301	-0.249123	-0.108939	0.345144	0.00334418	0.234707	-0.0651161	0.0651161	-0.19639	0.0633901	0.00390732	0.201358	-0.00415987	0.103838	0.684804	0.627787	0.267921	0.397351	0.730468	0.676699	0.691244	0.426207	0.876417	0.718327	0.0174722	0.0273773	0.405065	0.0533521	0.12675	0.0391046	0.354562	0.160614	0.0374339	0.165357	0.430846	0.298061	-0.0501226	0.0562869	0.0528443	0.250358	-0.0523518
b3699	-0.562142	-0.301656	-0.985566	-0.714117	0.164312	0.026641	-0.0462162	0.165974	-0.0930831	-0.16635	0.0524102	0.239527	0.19535	0.0850195	0.164284	-0.164284	-0.248719	0.0135629	0.109414	0.278776	-0.29713	-0.182379	0.374122	-0.0715154	-0.192716	-0.127367	-0.0971237	-0.211828	-0.197061	-0.165675	0.203833	0.0158559	-0.141304	-0.10462	0.102988	-0.0619793	0.415163	0.388711	1.0728	1.08363	0.709408	0.335319	1.13473	1.00036	0.0768141	0.224896	-0.0982909	0.0113948	0.248286
b0766	-0.0341556	0.677033	1.64035	1.87103	1.2591	1.02723	0.774944	0.750607	1.05768	1.14559	1.59676	1.15165	0.833016	0.844158	0.00778978	-0.00778978	0.886059	1.21676	0.716085	0.871173	0.00982122	0.0108494	1.11106	1.16968	2.07056	2.09059	1.34732	2.16461	1.89581	2.0577	1.90049	1.79665	0.907558	0.229295	1.00694	0.978108	1.77176	1.2329	1.31126	1.16514	1.83725	1.16701	1.67175	1.3222	0.948669	0.917568	0.908073	1.08041	0.465078
b3193	-2.76452	-2.40037	-1.12255	-1.12136	-2.22089	-2.24722	-0.635501	-0.0873207	-0.424811	-0.14523	-0.264873	-0.953987	-0.911229	-0.690943	-0.56673	0.56673	-0.629298	-0.303384	-1.08421	-1.55014	-2.13478	-2.13374	-2.18091	0.504857	-0.469155	-0.550848	-0.538877	1.04077	0.200341	-0.251152	0.0376913	-0.490028	-0.50441	-0.645508	-0.352826	-1.0542	0.785429	-0.984862	-1.16176	-1.30589	-1.32591	-1.01031	-1.42437	-1.31909	-1.20025	-1.36215	-0.647888	-0.766671	-0.470083
b1550	-1.35029	-1.42506	0.534129	0.55182	-0.135838	-0.178858	0.846847	0.855796	0.399057	0.505045	0.209203	0.130205	0.425159	-0.141677	0.00764861	-0.00764861	-0.317591	0.510337	-0.445377	-0.922248	-0.212754	-0.337291	-0.689034	-0.588877	0.168324	0.466967	-0.452129	0.255268	1.04581	0.97062	0.254626	0.458753	0.0529202	-0.444665	0.211397	0.154456	0.347365	0.0504805	0.113377	-0.819273	0.836379	0.870093	-0.24056	-0.302521	-1.32586	-0.979156	-0.501252	-0.85484	-0.271142
b0683	0.0582176	-0.0649999	0.325763	0.467163	-0.28116	-0.201659	0.145663	0.0497304	-0.11367	0.208344	-0.445505	0.188745	-0.0946326	0.0535258	-0.154416	0.154416	-0.564986	0.0928883	-0.401292	-0.337742	0.25383	-0.217154	0.364078	0.781606	0.0906909	0.781343	0.659053	0.0287683	-0.250946	-0.484827	0.0209758	-0.124191	0.394909	0.39105	0.632922	0.146222	0.459388	-0.255827	0.565262	0.132521	0.201736	0.184579	0.186254	0.0913478	-0.589946	-0.317	-0.287697	-0.377608	-0.126161
b2518	1.99548	1.53256	2.8132	2.31492	0.847899	0.999956	1.4277	1.57961	1.22258	1.10035	1.16457	0.231079	0.802017	0.955711	0.0992784	-0.0992784	1.09181	1.35681	-0.510142	-0.487959	1.38053	1.87973	0.0183301	0.962956	1.15821	1.5615	1.27581	0.952258	1.24982	1.29502	1.65727	1.85236	1.76064	1.8143	1.33103	2.08552	0.107971	-0.286214	0.108573	-0.565944	-0.0410037	-0.587705	-0.0805651	-0.217529	-0.163632	0.251938	1.18141	0.364726	2.1885
b0951	-0.660468	-0.743792	-0.610152	-0.612114	-0.282467	-0.482135	-0.24288	-0.527785	-0.603371	-0.583071	-0.0831579	-0.316107	-0.125842	-0.118928	0.00793351	-0.00793351	0.333152	-0.108733	-0.2699	0.0998513	-0.326397	-0.325352	0.14263	-0.482547	-0.597455	-0.414208	-0.534055	-0.130129	-0.00481495	-0.0229547	-0.243714	-0.132387	-0.620985	-0.642984	-0.597338	-0.307883	-0.717753	-0.0611271	-0.701714	-0.745047	-0.687579	-0.687383	0.0505629	-0.3441	-0.140205	0.357187	-0.341292	-0.243547	0.0584617
b1274	-0.82461	-0.864062	-1.13124	-0.983867	-0.131072	-0.789704	-0.641073	-0.469304	-0.481607	-0.413483	-0.0240523	-0.36019	-0.416107	-0.327641	0.198412	-0.198412	-0.796098	-0.2722	-0.0312412	0.145208	-0.688545	-0.778476	0.286641	-0.224289	0.042864	0.210244	-0.184818	0.460844	0.470414	0.249382	0.0720054	0.0346875	0.351968	-0.224981	-0.327061	-0.130703	0.254605	0.412086	-0.150718	-0.034214	0.128405	-0.146119	0.0283704	-0.0448099	-0.115983	0.0829535	-0.184527	-0.148855	0.237234
b1782	0.130236	0.0720726	0.69141	0.486033	0.390316	0.272671	0.680626	0.696594	0.404909	0.351079	0.0511703	0.280628	0.3089	0.358314	0.0959664	-0.0959664	-0.49307	0.0532696	0.343924	0.469166	0.885011	0.753686	0.878401	0.501093	0.0804916	0.190599	0.636877	0.281174	0.244734	0.154628	0.94676	0.366848	0.581971	0.621618	0.572618	0.308313	0.149054	0.01308	0.666002	0.624799	-0.017988	0.0128107	0.540586	0.574932	0.410661	0.345826	0.254772	0.424098	0.369628
b3602	-0.58276	-1.44267	-0.351886	-0.410332	-0.440745	-0.361699	1.0436	1.36	0.464621	0.319148	0.190183	-1.36582	0.800093	0.756471	0.166648	-0.166648	0.508322	0.777797	-1.24033	-0.778232	-0.108522	-0.301599	-0.891982	0.631281	0.413284	0.328693	0.738606	0.35346	0.271863	0.331657	0.870982	0.617403	0.392267	0.0561421	0.82705	-0.0444848	-0.567978	-1.37204	-1.41626	-1.38389	-1.22203	-1.22184	-0.958194	-1.50877	-1.193	-1.19851	0.0769712	-0.596248	0.502612
b0015	-0.436135	-0.606824	-0.411698	-0.510824	0.0823399	-0.0873884	-0.0659588	0.0393044	0.171539	0.291812	0.36268	-0.0946659	0.297948	0.338756	0.158397	-0.158397	0.539333	0.543286	0.017241	0.0812113	0.171646	0.018941	0.667439	0.457761	0.778021	0.634168	0.528724	0.467242	0.898685	1.07514	0.353585	0.707455	-0.0219195	-0.264776	0.025048	0.0341033	0.560844	0.465825	0.471902	0.584391	0.356137	0.285806	0.883527	0.298974	0.0860804	0.0452217	0.649273	0.0830892	0.224988
b2314	-2.07286	-2.15427	-1.36622	-1.36003	-1.58617	-1.68617	-1.2094	-1.4761	-1.68805	-1.6701	-1.98639	-2.06581	-1.61458	-1.13652	0.00793221	-0.00793221	-1.39775	-1.0614	-1.65512	-1.90085	-2.02925	-2.02823	-2.12128	-2.01045	-1.58081	-1.55526	-1.57827	-1.61354	-1.98578	-1.75019	-1.57347	-1.83304	-1.74699	-1.76864	-0.968787	-1.35066	-1.95325	-1.71133	-1.82643	-1.86904	-1.13845	-1.24314	-1.70017	-1.76378	-1.90772	-1.91331	-1.5003	-1.72585	-0.666717
b3464	-0.932221	-1.05197	-0.545003	-0.368954	-0.674968	-0.75711	0.0235034	0.339563	0.188542	0.30816	0.455709	0.301604	0.170787	0.2343	-0.145547	0.145547	0.137527	0.0555856	-0.0497711	-0.134723	0.000162508	0.11913	-0.169572	0.0805709	0.621134	0.380062	0.167343	0.506526	0.615324	0.406295	0.323608	0.695266	0.286886	-0.0837025	0.201492	0.106168	0.243559	-0.0644891	-0.169837	0.00604467	0.133722	-0.171556	0.0552114	-0.276691	-0.110016	-0.0885935	0.155665	0.136205	0.170233
b0758	2.86604	3.01585	1.50029	1.22907	2.05053	2.10201	0.264769	0.279129	0.0949174	0.102725	0.0533774	-0.0272288	0.0886019	0.0778575	0.00784254	-0.00784254	0.0980753	0.132366	0.00925203	-0.0457746	0.00988766	0.0109227	-0.083571	0.0289682	0.0989815	0.124699	0.420278	0.384627	0.0416348	0.0635666	0.415735	0.408304	2.65425	2.63204	4.60797	4.47634	2.52542	2.55642	0.93964	0.649898	3.08335	2.75901	4.43161	4.28767	-0.0197119	-0.0253669	0.454117	0.415901	0.050214
b4024	-0.160523	-0.0180963	-0.701133	-0.665358	-0.313509	-0.363097	-0.031051	-0.0120707	0.0205748	-0.154858	-0.414602	0.0348052	-0.339308	-0.291882	0.224898	-0.224898	0.126152	0.189572	0.156331	0.108759	-0.687147	-0.54938	0.39107	0.0619601	-0.0933077	0.00797527	-0.0171181	-0.163743	-0.0437095	-0.107732	-0.0934135	-0.164764	0.0651258	0.168016	0.475048	0.261542	-0.758322	-0.531688	-0.485654	-0.305703	0.0237361	0.119293	0.141412	0.1781	0.155854	0.0611245	-0.112716	-0.0338647	0.442313
b0923	-0.285552	-0.367886	-0.133795	-0.392478	1.9884	2.02575	-0.10023	-0.164374	-0.455887	-0.448151	-0.497039	-0.57686	-0.193404	-0.0677459	-0.0131412	0.0131412	-0.416291	0.0142686	-0.54074	-0.59522	-0.261587	-0.260557	-0.632628	-0.521215	-0.521997	-0.496549	0.260242	0.224666	-0.448459	-0.178044	0.195672	-0.0990521	0.178896	-0.458455	0.290689	0.261958	-0.592812	-0.624667	-0.552691	-0.595312	-0.598883	-0.59869	-0.595022	-0.658427	-0.569419	-0.575017	-0.486342	-0.524022	0.441463
b2762	-0.44209	-0.849147	-1.21344	-0.976864	-0.898732	-1.13733	-0.300629	-0.289189	0.584822	0.23288	-0.018714	0.84533	-0.356608	-0.317394	-0.0759792	0.0759792	0.458631	0.542952	-0.141929	-0.386632	-0.739895	-0.45306	-0.182642	0.209366	0.0235526	0.398674	0.127897	-0.159806	0.183066	0.347007	-0.157717	-0.151377	0.596789	0.629639	0.567565	0.646513	0.496438	0.165519	0.110839	0.151317	0.132289	0.241234	0.428649	0.0842267	-0.355071	-0.358819	-0.352423	-0.209438	-0.259034
b1871	0.0936735	0.118092	0.36454	0.506166	0.476537	0.0567285	0.339133	0.353487	0.0825295	0.0903244	0.0410586	-0.0394077	1.74213	1.62683	0.00783024	-0.00783024	0.471761	1.23644	0.987911	1.45942	0.126776	0.127811	0.0333079	0.145859	0.0159025	0.0415525	0.0553998	0.0199569	0.029336	0.0512307	0.0508827	0.0434951	0.0650511	0.0432224	0.985869	1.35667	1.1734	0.779978	-0.00281242	0.250167	1.14078	1.19334	0.545228	0.472682	0.862908	1.00753	1.19013	1.26957	0.155827
b4036	5.08673	4.4859	4.13795	4.1049	4.85552	5.21804	1.76764	1.96533	-0.198871	-0.191017	0.0331107	-0.0481871	-0.205224	-0.216032	0.281629	-0.281629	-0.195694	-0.161204	0.57976	1.28609	0.892212	0.860718	3.01667	2.57753	4.02416	4.05193	2.925	2.99052	3.68992	3.62444	3.59138	3.3575	-0.216482	-0.238479	2.56349	2.35069	-0.337989	-0.370384	0.46713	-0.18325	-0.344161	-0.343966	-0.340235	-0.404731	-0.314205	-0.319897	-0.229796	-0.268071	-0.243843
b3389	0.118252	0.591665	0.489506	0.641607	0.541101	0.578462	0.453297	0.43292	0.414278	0.576074	0.401101	0.627566	0.558831	0.530278	0.157428	-0.157428	0.430411	0.713006	0.636068	0.532212	0.437446	0.145879	0.65996	0.692328	0.775929	0.79234	0.360517	0.122551	0.502391	0.260585	0.550529	0.409928	0.326671	0.0148375	0.822356	0.978851	0.52107	0.424057	0.545719	0.117488	0.409914	0.571363	0.344581	-0.0520354	0.398349	0.644794	0.676004	0.761746	0.672398
b1819	-0.879185	-1.57148	-0.96237	-0.887098	-0.601601	-0.361324	0.373518	0.347906	-0.611351	-0.55944	-0.722819	-0.641726	-0.587469	-0.629963	-0.154115	0.154115	-1.33386	-0.63057	-0.262492	-0.049222	-0.415949	-0.712127	-0.195729	0.251751	0.262283	0.135097	0.492138	0.301201	-0.0144256	-0.254194	0.74455	0.0145562	0.414325	0.394546	0.185705	-0.112761	-0.673749	-1.03021	-0.212943	-0.388148	-2.32016	-2.3162	0.299562	-0.120593	-0.653328	-0.734931	-0.886654	-0.641014	-0.409975
b3670	1.47401	0.677274	2.25862	2.29751	1.16077	1.46775	0.487011	0.545695	0.104492	0.432842	0.821175	0.11433	0.279555	-0.175657	-0.0674945	0.0674945	1.19979	1.46793	-0.547756	-0.484525	-0.631223	-0.505831	0.470569	0.284513	1.35955	1.71906	0.994392	1.64752	1.4692	1.24766	1.05714	1.58602	1.25111	1.26381	-0.201076	0.405798	-0.34392	-0.375808	0.382855	-0.251965	0.305441	-0.599621	0.58494	0.17214	-0.617706	-0.611323	0.275853	-0.418853	0.040083
b1687	-0.0416593	-0.890056	0.0687156	0.186069	-0.800765	-0.905036	0.0447154	0.00361511	0.136477	0.170034	0.384866	0.132177	-0.186538	-0.340486	0.207599	-0.207599	-0.317189	0.0822245	-0.00542836	0.151177	-0.32217	-0.504672	0.0187956	-0.460245	-0.0387119	-0.00827651	-0.39519	-0.0154336	-0.0357562	-0.330632	0.174058	0.00857145	0.0639662	-0.0832978	0.411434	0.0541414	1.34144	1.13603	0.11059	0.9611	1.81281	1.61464	0.581111	0.857931	-0.137597	0.0376485	-0.0926379	-0.0301277	0.658752
b4153	0.144803	-0.38103	0.121848	0.575313	-0.774421	-0.52461	0.248053	0.47334	-1.4826	-0.803733	-2.45707	-2.53761	-0.473676	-0.724877	0.255566	-0.255566	-2.16699	-1.8979	-0.348248	-0.00983042	-1.91378	-2.3996	-1.10448	-1.80555	-2.72587	-2.88526	-1.5606	-1.5964	-1.88184	-1.97323	-2.68081	-2.68818	-2.94558	-2.96725	-2.18883	-2.21756	-3.06518	-3.09704	-2.67733	-2.44841	-2.63951	-3.07106	-0.86056	-1.8065	-2.01411	-1.72151	-2.54443	-2.45021	-2.25181
b0414	-0.651969	-0.0138507	-0.169313	0.202301	0.0956988	-0.0536422	0.118518	0.279941	0.0510125	0.506935	0.56414	0.314186	0.390703	0.265184	0.349705	-0.349705	-0.145856	-0.0140189	0.0104195	0.179313	-0.125158	-0.124113	0.709101	0.225643	0.653098	0.474495	0.419245	0.597287	0.648275	0.356159	0.961891	0.66636	0.140179	-0.123223	0.783871	0.574109	0.987003	0.48802	0.450506	0.104801	0.700686	0.537399	0.786293	-0.1557	-0.04739	0.0737074	0.0488583	0.167425	0.101814
b1261	-0.0937455	0.12513	-0.527796	-0.334257	0.0713194	0.0503455	0.316922	0.130283	0.127189	0.0571326	-0.424368	0.253379	0.170514	-0.0987986	0.151135	-0.151135	0.271594	0.134957	-0.0643759	-0.0688769	-0.424919	-0.0557306	1.02314	1.29596	0.597318	0.508795	1.13268	1.05301	-0.16453	0.011048	0.67732	0.73886	0.172705	0.152694	0.154559	0.235619	-0.0290359	-0.0684148	0.0387971	-0.0568136	0.16335	0.324738	0.187404	-0.0713108	-0.016893	0.0099619	-0.279079	0.0429578	-0.0585305
b0574	-0.297211	-0.190414	-0.574011	-0.133268	-1.36647	-1.08069	-0.282468	-0.591022	-0.0243904	-0.128282	-0.555273	-0.0911216	-0.204237	-0.291299	-0.0382686	0.0382686	-0.672433	-0.503202	0.0124526	-0.300048	-0.278731	-0.150289	-0.656077	-0.181955	-0.38269	-0.638219	-0.556123	-0.553206	0.0509003	-0.181095	-1.22782	-0.512809	-0.664011	-0.70787	-0.205574	-0.551378	-0.258784	-0.550541	-0.09136	-0.120682	-0.444804	-0.648621	-0.0315686	-0.158954	-0.299947	-0.188274	-0.576807	-0.377479	0.224692
b0109	-0.485337	0.170102	-0.0266583	0.270681	-0.373536	-0.502127	-0.230117	-0.158812	-0.888593	-0.362997	-0.870103	0.270756	0.434757	0.251907	0.0700582	-0.0700582	0.230414	0.177328	0.0452058	0.170772	0.203601	-0.246155	-0.0871671	-0.0865213	-1.03458	-0.0239409	-0.226381	-0.0214182	-0.501809	-0.279066	-0.202633	-0.700765	-0.471414	0.0380043	0.559319	0.0840373	0.146264	-0.292384	-0.288162	-0.37978	0.0194329	0.0776479	0.738114	-0.354202	0.00447377	-0.0360296	0.0623876	0.416618	-0.0524638
b3192	-0.377376	-0.460128	1.57172	1.1908	-0.950118	-0.0802994	1.1452	2.0251	1.27834	1.09062	1.68146	0.134535	0.434525	0.355881	-0.087376	0.087376	1.0972	1.61046	-0.483482	-0.46915	-0.685875	-1.05569	-0.419498	1.07967	1.63579	2.30472	2.0097	2.19651	1.56998	1.59804	1.82321	2.01502	1.7022	1.42812	1.96783	1.8024	2.40794	2.48275	1.5988	0.867738	2.29762	1.80819	-0.0823275	-0.618022	-1.06267	-0.632919	0.686373	-0.404825	2.05897
b3847	0.179664	0.555418	0.437124	0.504235	0.439057	0.46784	0.264059	0.320735	-0.134278	-0.241199	0.23268	0.104762	0.240941	0.243266	0.0623968	-0.0623968	-0.42964	-0.257945	-0.01735	0.129336	0.317813	0.483858	0.759361	0.547985	0.721081	0.590129	0.651681	0.925245	0.63137	0.290938	0.984753	1.05126	0.372361	0.44351	0.141079	0.0846507	0.376314	0.437749	0.135742	0.0746978	0.224395	-0.135629	0.627521	0.469126	-0.276354	-0.0900429	-0.287238	-0.199514	-0.176589
b3456	0.201246	-0.969868	-0.156749	-0.219634	0.334131	-0.481207	0.534188	0.631	0.0759761	0.528129	0.344683	0.26295	-0.640856	-0.234326	-0.012166	0.012166	-0.059934	-0.0252649	0.143821	0.227604	0.46366	-0.283363	0.675136	0.145358	0.181205	0.889961	0.492665	0.691343	0.408848	1.25301	1.05682	0.73426	0.829717	0.774282	1.34325	0.750871	-0.301726	0.472795	-0.213424	0.827552	0.773656	0.773854	1.19828	0.413892	0.691742	1.27093	0.798248	0.978146	0.316596
b1538	-0.0452211	0.46767	0.516886	0.785474	0.670652	0.374543	0.0408852	-0.0352353	-0.00922081	0.0335888	-0.126317	-0.00527262	-0.225494	-0.139082	0.0811981	-0.0811981	0.533447	-0.114532	-0.443103	0.180212	-0.220997	-0.113611	0.367745	0.348605	0.122533	0.220616	0.303248	0.298375	0.488904	0.522416	0.475135	0.434327	0.309361	0.172746	0.476871	0.0752182	0.055838	-0.315679	0.16291	-0.295828	-0.211311	-0.082577	0.22819	-0.332497	-0.271799	0.0964158	-0.0451963	0.172761	0.151092
b3146	-0.493108	-0.575932	0.154594	0.183293	-0.571465	-0.534663	0.291002	-0.0352252	-0.494235	-0.294686	0.107117	0.196578	0.273945	0.112881	0.259432	-0.259432	-0.424296	-0.00720909	-0.321594	-0.25196	0.346097	-0.679182	0.23108	0.119557	-0.27835	-0.189784	0.264295	0.48694	0.636141	0.059993	0.207858	0.109573	0.00735957	-0.120582	0.596202	0.389296	-0.234647	-0.786511	-0.23142	-0.27465	-0.211521	-0.332219	-0.352341	-0.95363	-0.196184	0.0152893	0.124224	-0.0239171	0.973733
b0127	-1.21007	-0.0417118	-0.198909	-0.28413	-0.377329	-0.474536	0.0521846	0.0801498	-0.186723	-0.0163882	-0.642676	0.173525	0.207765	0.113122	0.113794	-0.113794	-0.11532	0.678792	-0.550646	-0.171274	-0.372611	-0.986649	0.530686	0.784847	-0.0965153	0.176694	2.14579	1.0505	-0.557624	0.161949	0.766307	0.619278	0.0953148	0.0288881	0.492174	-0.272562	-0.46127	-0.290688	-1.01817	-0.665967	-0.961736	-0.928705	-0.49933	-0.850293	-0.144923	0.0300958	-0.0457632	0.128197	0.119258
b1056	0.610933	0.548986	1.1853	0.944123	1.71618	1.43624	1.19578	1.82082	-0.496472	-0.25495	-0.439536	0.757403	0.68656	0.485762	0.00783394	-0.00783394	0.163824	0.401966	-0.561046	-0.518944	1.44421	0.599506	1.03367	0.534754	2.18585	0.399455	1.11012	0.97972	0.902888	0.756098	0.554876	0.542643	-0.523969	0.0821725	0.186395	0.676154	1.19325	0.351886	0.676718	0.931966	0.0974842	0.197389	1.04075	0.19787	-0.420284	-0.266357	0.097394	0.185272	0.611912
b0410	-1.23168	-1.31109	0.019584	-0.678414	-0.733236	-0.126008	0.0986008	0.0922841	-0.286931	0.183108	-0.0871089	-1.11118	-0.757271	-0.767759	0.136538	-0.136538	-0.843954	-0.564658	-0.910699	-1.08606	-0.611478	-0.999681	-0.341134	0.0242246	0.133025	0.853437	0.740388	0.579728	0.188981	-0.06003	0.755142	0.70886	0.794729	0.374	0.47131	-0.307016	-1.24029	-1.2712	-1.20132	-1.24271	-0.383302	-0.977359	-1.05442	-1.11641	-1.21757	-1.22301	-1.07868	0.164179	-0.587866
b1646	0.691142	0.608763	1.03849	1.0851	0.307417	1.02739	0.251519	0.265647	-0.0637176	-0.0560827	-0.104323	-0.183039	-0.0698927	0.0869765	0.00769211	-0.00769211	-0.0140379	0.0195459	-0.147426	-0.201135	-0.146806	-0.145795	-0.135746	-0.00373583	-0.00451006	0.0634245	0.217441	0.182463	0.930336	0.736503	1.50601	1.22459	0.217378	0.38485	0.479391	0.325494	1.13924	0.643754	0.463692	0.679708	0.0135926	0.083013	0.50317	0.439562	-0.175703	-0.181222	-0.0937698	-0.130939	0.880497
b2319	-1.34043	-1.60778	-1.13073	-1.04171	-1.23523	-1.16288	-0.521628	-0.344358	-0.604683	-0.661197	-0.45811	-1.08399	-0.171303	-0.165587	-0.130539	0.130539	-0.287827	-0.125011	-0.534213	-0.84387	-0.391658	-0.640384	-1.01474	-0.569464	-0.603515	-0.390638	-0.495303	-0.215611	-0.187767	-0.474547	-0.341587	-0.369788	-0.546353	-0.6147	-0.344845	-0.518026	-1.32294	-1.10744	-0.681371	-1.19266	-1.24515	-1.41815	-0.700206	-1.67155	-0.726077	-0.62465	0.246794	-0.0436273	-0.286601
b3352	-1.18728	-0.608364	-0.721767	-0.501586	-0.678028	-0.728518	0.0842453	0.229554	0.580148	0.44049	0.629574	0.260683	0.0101536	0.0789752	0.0877455	-0.0877455	-0.127319	0.147905	-0.165014	-0.190336	-0.216784	-0.28685	0.16937	0.0874607	0.509061	0.554663	-0.045163	0.567728	0.538996	0.356688	0.215559	0.367326	0.209283	0.0834434	0.487598	0.166478	-0.223575	-0.443497	-0.473323	-1.13931	-0.546152	-0.860938	0.181004	-0.053421	-0.340544	-0.0442062	-0.151061	0.0218972	-0.000160445
b2211	-0.304867	-0.388163	-0.181486	-0.183448	-0.310203	-0.273162	-0.0563858	-0.0419514	0.116151	0.113858	1.38942	0.4564	-0.181059	-0.191872	0.0079132	-0.0079132	0.291062	0.325681	-0.248596	-0.186216	-0.260288	-0.259246	0.922869	0.147491	-0.241875	-0.216012	0.397586	1.9898	1.6611	1.68338	0.518248	-0.141566	-0.0964417	-0.00695491	0.117476	0.088555	-0.313883	-0.346293	-0.273078	-0.316425	-0.224284	-0.224088	-0.31613	-0.380656	0.216339	0.465608	0.526695	0.616553	0.861911
b3317	-0.75406	-0.236876	-0.727145	-0.548174	-0.803648	-0.892569	0.00105148	-0.0089837	0.194575	0.198232	-0.266481	0.234639	0.456498	0.413231	-0.0122032	0.0122032	0.50584	0.50901	0.701134	0.336284	0.033819	0.0320257	0.120403	-0.205492	-0.868487	-0.89298	-0.151147	-0.695353	-0.462396	-0.613572	-0.44253	-0.48044	-0.269803	-0.233209	-0.396424	0.0492307	0.216285	0.243945	0.711865	0.41051	0.361813	0.67156	0.741427	0.558777	0.540232	0.682591	0.638078	0.717172	0.0301753
b2935	-0.0768632	0.346772	0.0182579	0.0514272	-0.0341449	-0.0938407	-0.004867	0.0885983	0.0182623	-0.0406367	0.026953	0.00171893	-0.191255	-0.0392018	-0.10455	0.10455	0.0618221	-0.0253033	0.10288	-0.0652043	0.50436	0.569392	-0.0083876	-0.177575	-0.0972601	-0.205024	-0.260792	-0.168614	-0.340324	-0.30572	0.0623087	0.153692	0.109649	0.253675	0.103393	0.195898	0.734658	0.903389	0.86504	0.927539	1.24069	1.2478	0.805458	0.686954	0.168127	0.275013	-0.0994751	0.0659841	0.02903
b1015	0.954903	1.9075	2.0619	1.99392	2.41984	1.78623	0.587403	0.708421	0.0954157	0.103263	0.0536617	-0.0273778	0.659503	0.632317	0.00788509	-0.00788509	0.585449	0.620042	0.242525	0.0917464	0.00994123	0.0109819	0.15919	0.322651	0.0640525	0.0898905	0.280781	0.245024	0.393268	0.415381	0.787806	0.289436	0.49404	1.30633	1.12643	0.764722	-0.0435815	-0.0759467	0.220075	0.176696	-0.0497486	-0.0495529	0.0131867	-0.0512879	0.525555	0.584429	0.618505	0.153144	0.545733
b1253	-0.723765	-0.804246	0.375234	0.408164	-0.245391	-0.237714	0.500221	0.481907	0.406953	0.235509	0.40943	0.789372	0.877431	0.751807	0.206881	-0.206881	0.81013	0.794806	0.502707	0.226528	0.550587	0.149811	-0.267622	-0.156475	-0.0823304	0.25805	0.089992	-0.139325	0.146444	-0.589082	1.01347	0.775255	0.238116	0.608896	0.373426	0.694265	-0.270405	0.0638656	-0.252168	-0.294623	0.491192	0.417767	0.0768113	-0.796999	0.365009	0.485443	0.381239	0.656946	0.971469
b1014	-0.1288	-0.212893	0.426932	0.973257	0.679478	0.314608	-0.187624	-0.320003	0.079779	0.0877039	-0.353622	-0.43542	-0.480166	-0.491055	0.00796916	-0.00796916	-0.470565	-0.435822	-0.25258	-0.358857	-0.0233816	-0.534598	0.453333	0.567859	-0.54142	-0.515369	-0.501308	-0.537302	-0.0604146	-0.0381475	-0.505894	-0.513396	-0.491509	-0.513673	0.0608632	0.0317564	-0.613972	-0.646636	0.00537528	-0.0383836	-0.583874	-0.583676	0.0103687	-0.0548022	-0.30194	0.138026	-0.331749	-0.370342	-0.519078
b2521	2.07907	2.05079	2.11316	2.13587	2.09255	2.39781	0.905805	0.850589	-0.452557	-0.444747	0.209588	-0.977343	0.687124	1.11636	0.00789349	-0.00789349	0.220103	0.590785	0.640002	0.817735	1.01003	0.649843	1.89272	0.495588	0.206744	-0.186352	-0.0783151	-0.778423	2.28227	0.219854	0.928086	0.719421	-0.133103	0.171435	0.433927	0.785154	0.891401	0.558328	0.490703	0.600507	1.27427	1.00287	0.345097	0.391678	0.666818	0.817397	0.42171	0.62817	0.223348
b2288	0.4319	0.0516674	0.578439	0.838692	0.996558	0.851432	0.334858	0.231596	-0.173249	0.18902	0.541699	-1.1126	0.0440987	-0.671605	0.178242	-0.178242	0.0536736	0.187418	0.0183543	0.186888	-0.442311	-0.253075	-0.565174	-0.311406	0.0979151	-0.0454238	-0.480604	0.408294	0.24698	0.371426	0.137304	-0.202777	0.244977	0.264649	0.397626	0.34014	0.291258	0.313321	0.4306	0.265556	-0.0410728	-0.11036	0.708621	0.297524	0.0215763	0.50116	0.0902698	0.289353	0.057729
b0523	-0.355132	-0.376441	-0.248341	-0.311116	-0.568463	-0.273909	0.100297	0.527859	0.798334	0.924763	0.553477	0.643203	0.882691	0.49044	0.397294	-0.397294	0.265087	0.783444	0.273979	-0.225147	-0.242676	0.216837	-0.583276	0.640831	-0.0356406	-0.110051	0.129294	-0.260186	-0.141212	-0.343221	-0.0866674	-0.575302	0.00410663	0.0517026	0.335093	0.354985	-0.598365	-0.412492	-0.427091	-0.558832	0.54375	-0.347926	-0.0152284	-0.33453	0.133137	0.00664337	0.516614	0.396711	1.03022
b1086	0.151175	0.362334	0.504837	0.840671	0.778503	0.485831	0.2577	0.79953	0.375388	0.528682	0.238958	0.651171	0.982962	1.14175	0.0078228	-0.0078228	0.630677	0.916189	0.444107	0.468994	0.0822883	0.129662	0.134232	0.246843	0.0281081	0.470431	0.079913	0.0444899	0.657182	0.0879779	0.193284	0.0802451	0.284621	0.262746	0.0760969	0.0475011	0.0867848	0.0546212	0.246616	0.20352	0.0463458	0.0465402	0.624964	0.00918953	0.154934	0.149279	0.423977	0.074766	0.60808
b2936	0.415166	-0.711855	1.54068	1.61118	0.685177	0.831126	0.585862	0.959379	1.01396	1.0973	1.71278	0.590636	0.799634	0.642459	0.246519	-0.246519	1.43947	1.54007	0.295369	-0.501052	0.649044	0.524751	-0.220306	0.652514	1.57485	1.64743	1.01635	1.59556	1.87528	1.90661	1.55066	1.6494	1.76265	1.3541	1.70211	1.29218	3.95448	3.64635	3.8504	3.50908	4.16454	3.89509	0.017445	-0.457294	0.387665	0.199365	0.804542	0.855848	0.6256
b3252	-3.8444	-3.92818	-3.72036	-3.72233	-1.89744	-1.8711	-3.72554	-3.71105	-2.18204	-2.1741	-1.46458	-1.54665	-0.432409	-0.509867	0.00799428	-0.00799428	-0.39234	-0.565267	-0.443765	-1.27025	-1.42213	-1.31915	-2.55356	-2.43908	-2.30122	-1.92468	-1.61307	-1.85557	-1.72241	-1.33809	-2.32524	-3.7531	-1.77385	-1.79609	-3.73239	-3.76139	-2.11315	-3.03171	-2.38279	-2.42978	-2.27074	-2.29062	-1.39528	-1.4606	-1.02299	-1.02875	-1.48728	-0.962864	-3.75877
b0441	-0.54633	-0.685505	-0.774989	-0.489307	-0.656004	-0.881211	0.14835	0.0366382	-0.059704	0.079307	0.0299026	-0.0216703	-0.0985063	-0.275832	0.126448	-0.126448	-0.321856	-0.36722	-0.469475	-0.428257	0.17539	0.206859	-0.158069	-0.194259	-0.299376	-0.403592	-0.151901	-0.122607	-0.407058	-0.348211	0.200143	0.189615	-0.138238	-0.376181	0.158634	-0.0303997	0.222154	-0.408169	-0.0602726	-0.449895	-0.239172	-0.305001	0.00150501	-0.207291	-0.467311	-0.304315	-0.275136	0.165354	-0.131987
b1136	0.348295	0.687811	0.526158	0.325989	0.624289	0.388285	0.0702257	0.262456	0.0847441	-0.111084	0.138432	-0.134449	0.15696	0.212431	0.0435847	-0.0435847	0.129967	0.232557	0.263149	0.141442	0.422463	0.401713	0.683747	0.543573	0.773517	0.656648	0.982689	0.754999	0.406379	0.559533	0.321733	0.519098	0.705812	0.644285	0.602867	0.891351	0.179432	0.106552	0.678727	0.387152	0.0547794	0.132278	0.286392	0.300812	0.688618	0.588859	0.659841	0.552445	0.239036
b1766	-0.882235	-0.965635	-0.75871	-0.760674	-0.130656	-0.676987	0.00811258	0.625992	0.347396	0.0706114	0.431624	0.170946	0.513922	0.312779	0.326398	-0.326398	0.37338	0.568442	0.0966102	0.175742	-0.325599	-0.298921	-0.312299	-0.666792	0.341537	0.0827506	-0.127483	0.24311	0.647855	0.349659	-0.229188	0.272904	0.919773	-0.132019	-0.0650617	0.270462	0.478411	0.402279	0.519567	0.271894	1.01302	1.00666	0.763992	0.0511633	0.172606	0.259457	0.227451	0.333954	0.4493
b0440	-0.518998	-1.6976	0.832117	0.5295	0.573862	0.825146	0.215516	-0.00281935	-0.329355	0.141539	0.0160318	-0.0885461	-0.280313	-0.0391462	-0.210519	0.210519	-0.481042	-0.189898	0.230215	0.134334	-1.3908	-0.737258	0.462887	0.510218	0.420373	0.506011	0.374584	0.438302	0.347044	0.159554	0.626876	0.474805	0.230147	-0.0480305	-0.0106282	-0.106617	-1.29292	-0.622427	-0.501019	-1.63551	-1.04901	-1.60145	-0.700587	-1.54317	-0.791717	0.0257522	-0.33233	-0.361427	-0.755495
b2464	1.11565	0.731155	1.12464	1.33333	0.847463	1.56243	0.808042	0.977902	-0.0458069	0.0982077	0.0563713	0.0301637	0.0343706	-0.136246	-0.0223652	0.0223652	-0.158681	-0.0532735	-0.530384	-0.27067	-0.888006	-1.19658	0.420019	0.866085	0.800488	1.04168	1.01019	1.16874	0.899171	0.712916	0.997149	1.12493	0.7601	0.638828	1.11651	0.878217	1.27795	0.331036	1.31917	0.632437	0.026903	0.61884	0.746721	-0.0887094	-0.837261	-0.513407	0.266753	-0.0204555	0.63342
b4371	-0.0944534	-0.378959	-0.520783	-0.52274	0.208896	-0.113647	-0.525929	0.111763	-0.460009	0.253426	0.505487	0.280896	0.73415	0.636126	0.226313	-0.226313	0.232385	0.549785	0.341849	0.461107	0.154226	0.0245104	0.349169	0.524062	-0.218247	0.0255795	0.396222	0.2458	0.682741	0.251306	1.18523	-0.14825	0.39156	0.0872986	0.638611	-0.0117069	-0.193878	0.275009	-0.235292	-0.00339072	-0.0787249	-0.134735	0.202942	-0.287647	0.444627	0.494396	0.44434	0.469105	0.344593
b1277	-0.773408	-1.03904	-0.198792	-0.141001	-0.683895	-0.511142	0.294748	0.214768	0.042677	0.164883	-0.471275	0.0941364	0.396175	0.441244	0.0857545	-0.0857545	-0.0916542	0.125553	-0.0137087	-0.333955	-0.037152	-0.861348	-0.0179191	0.785395	0.0639409	0.351485	0.314388	0.248407	-0.242159	-0.0136009	0.919315	1.36648	0.343866	0.287096	0.539034	-0.09637	-0.651317	-1.32698	-0.756453	-1.24923	-0.976764	-0.808118	-0.164771	-0.829618	-0.627529	-0.233147	-0.000629079	0.0299832	0.147969
b3028	0.112423	-0.114837	0.370761	0.352462	-0.119526	0.0290828	0.0836426	0.46586	-0.260696	-0.703923	-1.0842	0.0108366	0.329105	0.539814	-0.0621399	0.0621399	-1.35045	-0.259819	0.108398	0.185384	0.334008	-0.626625	-0.681749	0.0484611	-0.715298	-0.88567	0.788331	0.328399	-0.101057	-0.168738	-0.264945	-1.11098	-0.748753	-0.970646	0.210703	-0.532743	0.0114634	-0.402571	-0.155776	-0.532093	0.627412	0.637165	-0.276632	-0.456459	-0.0831717	0.143172	0.382053	0.329329	0.0103761
b2478	-0.932148	-1.01532	-0.397198	-0.384712	-0.827031	0.622002	0.564582	0.612663	0.432934	0.217631	0.22641	0.206872	0.131131	0.375291	0.194797	-0.194797	0.70906	-0.140029	-0.127097	-0.388436	0.706493	0.831212	0.180919	0.0512492	-0.250921	0.0657768	0.0304302	0.452069	0.459912	0.130648	0.132494	0.556558	-0.04133	-0.0971749	0.780157	-0.0418888	-0.00661144	-0.240346	0.145449	0.195202	0.197846	-0.0149124	0.400095	-0.584184	-0.138343	-0.222524	0.0624699	0.0596743	0.347617
b1284	0.112997	-0.498152	0.236792	0.516754	0.0233579	0.111678	-0.0280199	-0.147106	-0.414636	-0.35597	0.0642405	-0.100518	0.313036	0.348088	-0.0940629	0.0940629	-0.518818	-0.177965	0.217239	0.125845	-0.552675	-0.898371	-0.281793	-0.533518	-1.39834	-1.1684	-1.03277	-0.72358	-0.0454557	-0.258494	-1.29216	-1.29951	-1.34953	-1.37121	-0.4269	-0.488228	-0.599444	-0.33203	-1.26776	-1.38889	-0.26311	-0.435824	0.359635	-0.146033	-0.485268	-0.24937	-0.032406	0.214523	-0.453088
b3168	-0.279591	0.2442	-0.29935	-0.257522	-0.296479	-0.34653	0.120976	0.0220917	-0.106875	-0.17501	-0.0314302	-0.029225	-0.0363428	0.0320739	-0.12411	0.12411	-0.0650651	0.0175538	0.175397	0.163523	0.03276	-0.108485	0.110036	-0.233747	-0.233694	-0.198533	-0.290501	-0.301212	-0.289836	-0.40185	-0.170799	-0.314626	-0.0187585	-0.104783	-0.28962	-0.154644	0.501958	0.790061	0.584096	0.636619	0.778515	0.577994	0.512115	0.57862	0.23604	0.109495	0.0481187	0.149258	0.284698
b3149	-0.0337824	-0.114968	1.10409	1.23904	-0.00321423	-0.00285048	0.366465	0.380648	0.616022	1.32466	0.656619	0.576388	1.74215	0.573546	0.00770561	-0.00770561	0.420576	0.782313	0.00909064	-0.0449632	0.136916	0.126825	0.240731	0.352128	0.886209	0.506177	0.580551	1.07767	1.0515	0.15621	1.01175	0.585552	0.390399	0.368746	0.718706	0.239102	0.418476	0.386535	-0.00276795	-0.0450545	0.654034	0.654228	-0.0447668	-0.107656	0.450679	0.445065	0.266011	0.36852	1.30274
b3463	-0.218093	-0.0959533	-0.852252	-0.577177	-0.408542	-0.312202	-0.148044	0.225758	-0.451995	-0.496833	-0.573026	-0.653284	-0.537948	0.122903	-0.316119	0.316119	-0.900154	-0.431989	-0.0962716	0.0925596	-0.306722	-0.404308	-0.364053	-0.347538	-0.969283	-0.943875	-0.0249887	-0.798861	-0.748219	-0.726441	-0.0548813	0.0543412	-0.393978	-0.807533	0.109854	0.164917	1.20337	0.828206	0.321182	0.37769	0.475659	0.589788	0.263933	-0.111822	0.118772	0.107729	-0.0411876	-0.342746	-0.0551898
b1048	-0.268005	-0.307074	-0.0731589	0.155727	-0.0577228	-0.051497	0.160633	0.20731	0.0718862	-0.199086	0.00200578	0.268312	0.188141	-0.00381999	0.0654038	-0.0654038	-0.15926	-0.2592	0.00567275	-0.0152893	0.0099908	-0.0823431	0.535643	0.0171473	-0.282489	0.0449617	0.0166253	0.244884	0.187514	0.284143	0.345428	0.401827	-0.0449723	-0.157889	0.0775798	-0.173061	1.25207	1.45931	0.772317	0.7391	1.19002	1.02143	0.556003	0.249454	-0.0460514	0.00311328	-0.306235	-0.209248	-0.244981
b0212	1.18577	0.394346	0.427697	0.670642	1.04938	1.59304	0.0826028	-0.00391684	-0.307501	-0.343276	-0.29846	0.125532	-0.296749	-0.536875	0.436237	-0.436237	-0.567329	-0.322526	-0.490746	-0.474163	-0.245892	-0.613591	0.0976699	0.299734	-0.108621	0.566968	0.673478	0.475241	0.0014879	-0.0239888	0.417861	0.425556	0.390953	-0.263523	0.673541	0.318522	-0.837182	-0.869167	-0.796899	-0.839691	-0.843277	-0.843084	-0.8394	-0.903069	-0.813694	-0.819315	-0.632337	-0.768118	0.37914
b0207	0.106488	0.024206	0.96568	1.29241	0.328029	0.457198	0.604571	0.742345	0.106523	0.58065	1.20487	1.12365	1.05083	0.674676	0.0077845	-0.0077845	0.0973733	0.131429	0.00918363	-0.0454306	0.35832	0.162709	0.0575557	0.169537	0.357097	0.332825	0.196901	1.0621	0.938901	0.627382	0.44033	0.432938	0.125364	0.103634	0.912891	1.04708	-0.0430175	-0.0749526	-0.0027961	-0.0455229	-0.0491033	-0.0489102	-0.0452322	-0.108801	-0.0195652	-0.0251777	0.0637114	0.0259421	2.73381
b1232	0.068038	-0.331065	0.211759	0.27184	-0.0657624	0.366894	0.469262	0.454794	-0.0256976	0.146484	-0.288161	0.0131399	0.664918	1.03972	-0.0573738	0.0573738	-0.0982457	0.53783	0.291385	-0.00809414	0.574211	0.520183	-0.5308	-0.12471	-1.15707	-0.369779	-0.225257	-0.419652	-0.522025	-0.369714	0.166218	0.0301617	-0.231859	-0.402616	-0.302212	-0.371265	-0.347134	-0.708903	-0.542341	-0.86045	-1.16074	-0.777205	0.529955	-0.124732	0.314692	0.662958	0.173945	0.238167	0.327076
b2495	-0.0332155	-0.112983	1.69241	1.69408	-0.038331	-0.00280345	1.20474	0.964492	0.0918113	1.72861	1.70395	0.297783	2.30005	2.28922	0.00757771	-0.00757771	1.60083	2.0635	0.00893988	-0.0442057	0.00955418	0.0105545	0.626071	1.26765	0.518167	1.30644	2.09099	1.16928	1.74731	2.01444	1.84152	1.2661	0.346127	1.41944	1.28172	1.25315	-0.0418586	-0.0729109	0.705749	0.663265	-0.0477776	-0.0475898	-0.0440126	-0.105802	-0.0190425	-0.0245037	0.0620543	0.0252584	0.660326
b4260	-0.413048	-0.552987	-0.254363	-0.232809	0.429349	0.341164	0.300399	0.47839	0.168725	0.14369	-0.560861	0.504771	0.190186	0.0862057	0.113811	-0.113811	0.0172256	0.0717443	0.316249	0.412989	0.0108323	0.0994707	0.646191	0.256055	-0.509812	-0.301154	0.186305	-0.197231	-0.133878	-0.0178676	0.310746	0.368681	-0.0592771	-0.141007	0.533885	0.123572	0.374104	-0.184419	0.275986	0.159733	0.056882	0.0700356	0.494664	0.444244	0.111575	0.00421809	0.0784773	0.284774	0.290932
b4049	-0.56629	-0.648973	-0.144017	0.110187	-0.243654	-0.453935	0.139007	0.496975	0.158841	0.287475	0.513645	-0.13063	0.71296	0.810061	0.102345	-0.102345	0.304353	0.634631	0.0408172	-0.240334	0.421115	0.105446	-0.205011	-0.174733	0.558211	0.650936	0.244984	0.812627	0.733268	0.582514	0.570634	0.685166	0.399962	-0.318804	0.372266	0.363329	0.284724	-0.279635	-0.225697	-0.268907	-0.581372	-0.581177	0.229151	-0.549595	-0.233095	-0.238772	-0.0476428	0.000368527	0.205337
b3180	-0.886478	-0.696447	0.0788528	-0.165464	-0.794002	-0.887195	-0.200688	-0.166585	-0.300903	0.0574031	0.709497	-0.348343	-0.354699	-0.122074	-0.0415055	0.0415055	-0.00962312	0.141229	-0.379489	-0.291658	-0.132498	-1.56208	-0.716535	-0.476318	-0.00123163	0.498382	-0.385791	0.951202	0.795422	1.1502	0.0874386	0.375732	-0.421263	-0.266698	0.0683239	-0.104206	0.302262	-0.233518	0.549603	-0.94399	-0.436775	-0.155289	-0.223137	-0.637044	-0.591797	-0.311862	-0.200075	-0.250924	-0.158481
b3303	-0.643103	-0.997167	-1.20404	-1.07523	-1.30608	-1.33902	-0.0232527	-0.131519	0.245387	0.20764	0.417354	0.133989	0.272268	0.0193262	0.0534706	-0.0534706	0.455682	0.307104	0.2994	-0.244799	-0.0474453	0.0105785	-0.50113	-0.218983	-0.0225149	-0.074596	-0.261638	-0.0129387	0.0457807	0.0148643	-0.402839	-0.107181	0.102039	-0.0821578	-0.0497625	-0.210233	-0.473212	-0.344987	-0.548654	0.0570791	-0.652675	-0.293294	-0.10492	0.0172558	0.199235	-0.0296967	0.189143	0.36094	-0.00983152
b1412	-0.694797	-2.3517	-0.60175	-0.304697	-1.32257	-1.50203	-0.0642501	0.0188	-0.664762	-0.420902	-1.80507	-0.105689	-0.0981536	0.0302796	-0.0298434	0.0298434	-1.11694	-0.260316	-0.100588	-0.676082	-0.290359	-0.437414	-0.887493	0.0859141	-1.14706	-0.75472	-0.174423	-1.10765	-0.817254	-0.54118	-1.11175	-1.00101	-0.508566	-0.517532	0.241419	0.0266545	-0.204131	-0.948445	-0.190802	-0.798151	-0.652882	-0.453518	-0.359621	-1.01875	0.0143679	0.0542529	-0.0335613	-0.208279	0.286921
b2169	-3.2912	-3.37392	-3.16861	-3.17056	-3.2965	-3.25971	0.191053	0.158246	-1.1816	-1.00991	-2.09505	-1.88537	-0.453092	-0.436845	0.253276	-0.253276	-0.585519	-0.712803	-0.023362	-0.713674	-1.83421	-2.02561	-2.95398	-2.49943	-2.8978	-3.17912	-2.88698	-2.92262	-2.16947	-2.08476	-3.19358	-3.20098	-2.70326	-2.72524	-2.69579	-2.72461	-1.87021	-3.33234	-1.03779	-1.22743	-1.17259	-1.08499	-0.409338	-1.16967	-1.4518	-1.33127	-1.15318	-0.570579	-2.50728
b3998	0.237657	-1.15603	-1.06964	-1.07157	1.48633	1.52367	-0.957853	-0.943656	-1.06298	-1.05526	-1.04446	-1.12419	0.0836088	-0.764108	0.00788556	-0.00788556	0.725684	0.760308	1.88836	1.83244	-0.278701	-0.277663	-0.333025	-0.913885	-0.260369	-0.847829	-0.907214	-0.942428	-1.11564	-1.09397	-1.03472	-1.04205	-1.08028	-1.10189	-0.975824	-1.00422	-1.19958	-1.23135	-1.15955	-1.20207	-1.20563	-1.20544	-0.721085	-0.784943	-1.17624	-1.18183	1.78943	1.75082	0.371748
b2908	0.699136	0.8553	0.609026	0.858379	1.0263	1.06495	-0.324638	0.176047	-0.362437	-0.203773	-0.156722	-0.169164	0.219787	0.0397195	-0.303155	0.303155	-0.33909	0.0409777	0.0318492	0.413202	-0.147806	-1.12541	1.33211	0.529816	-0.208166	-0.100379	0.674828	0.130691	-0.0406995	0.27734	0.622586	0.403146	0.474537	-0.060839	0.448884	-0.220659	0.315747	0.181795	0.209844	-0.119266	0.418345	0.171033	0.179018	-0.0461801	-0.0543899	0.222534	0.0308687	0.258261	-0.0986278
b3189	-0.694442	-0.312745	-0.680688	-0.551945	-0.164772	-0.336535	0.156651	0.109203	0.165239	0.277116	0.337443	0.148173	0.336848	0.381684	-0.0166298	0.0166298	0.299629	1.27379	1.29252	0.306706	0.227301	0.325375	0.475191	0.257649	0.276936	0.309197	0.0790845	0.447576	0.652513	0.539707	0.286244	0.344413	0.372332	0.0828856	0.634233	0.11716	1.51115	1.18954	1.34324	1.19455	1.75952	1.84501	1.01265	0.630679	0.200311	0.289902	0.151272	0.303726	0.28547
b0120	-0.0131597	0.1027	0.400652	0.292017	0.374111	-0.405662	1.17393	1.32801	1.31134	1.58439	-0.66951	1.16478	0.535517	0.468046	0.778472	-0.778472	1.43925	2.01171	0.87888	0.535061	-0.516611	-1.33653	1.87822	1.46127	-0.160023	-0.336086	1.52496	-0.804262	-0.728868	-0.706881	0.446004	0.219698	1.99145	1.1438	1.06115	1.29155	1.15254	0.0134082	1.55626	1.55512	1.88357	1.59306	1.43711	0.933221	0.532783	0.851496	1.11426	0.379189	1.22887
b1850	-0.508544	-0.830265	0.30877	0.228745	-0.986819	-0.522762	0.171995	0.115235	0.178309	0.476296	0.279258	-0.278146	0.366343	0.351634	0.155213	-0.155213	0.667386	0.670535	-0.312596	-0.674097	-0.465635	-0.0636878	-0.577761	0.62961	0.689367	0.859936	0.677099	0.524905	0.700653	0.735958	0.724069	1.20575	0.820117	0.49732	0.551729	0.38988	0.0871845	-0.658017	-0.203407	-0.617621	0.239587	-0.30786	-0.225187	-0.785734	-1.05746	-0.798142	0.148491	-0.00550027	0.784666
b3357	0.26867	-0.567067	0.560099	0.573396	-0.285112	0.0549412	0.210955	0.260929	0.136706	0.171805	-0.301558	0.149926	-0.0847011	-0.347577	0.282985	-0.282985	0.175833	0.148819	-0.641964	-0.598487	-0.371804	-0.389611	-0.0807244	0.721457	0.113412	0.306367	0.707255	0.232197	-0.169309	0.0581903	0.151785	0.501611	0.653246	0.877527	0.869367	0.485637	0.115083	-0.613687	0.0478255	-0.619817	-0.2944	-0.512168	-0.11431	-0.025394	-0.855207	-0.668183	-0.264313	-0.568968	0.129863
b4171	-0.97989	-1.06239	-0.625789	-0.627741	-1.02149	-0.984807	-0.0716143	-0.0571916	-0.446243	-0.652614	-0.928691	-1.00906	-0.821697	-0.730934	0.613997	-0.613997	-0.678412	-0.644118	-0.97269	-1.02755	-0.972056	-0.971024	-0.728178	-0.382777	-0.635771	-0.442887	-0.69814	-0.429948	-0.446426	-0.424416	-0.162482	-0.658177	-0.856426	-0.878246	-0.186143	-0.214974	-0.171496	-0.203923	-0.78999	-0.833039	-1.03124	-1.03105	-0.569207	-0.633498	-1.00157	-1.00721	-0.917922	-0.955857	-0.931845
b0741	-0.49576	-0.332222	-0.0459899	-0.287805	-0.700866	-0.602946	0.28911	0.476059	0.384444	0.247816	-0.00992169	-0.283575	-0.474013	-0.394515	-0.0397609	0.0397609	-0.165016	0.197694	-0.287249	-0.659629	-0.0778046	-0.297704	-0.63883	-0.106079	-0.738633	-0.2404	0.13879	-0.00164021	-0.0890176	-0.415396	0.267927	0.298401	0.453682	0.624446	0.23643	0.292772	-0.682887	-0.0283486	-0.51861	-0.271904	-0.129287	-0.271182	-0.193137	-0.176732	0.167363	0.0354005	0.334072	0.132079	0.314491
b0386	0.19623	0.187858	0.812294	0.884499	0.0146894	0.170853	0.560743	0.836774	0.559164	0.726572	0.383449	0.328945	0.604246	0.684935	0.167754	-0.167754	0.713671	0.69407	-0.529401	-0.441812	-0.410568	-0.184282	-0.237407	0.62498	0.611656	0.807613	0.341937	0.403899	0.837428	0.770093	0.690574	1.09446	0.473771	0.654023	1.00564	0.983116	0.18715	0.237644	0.590641	0.255057	-0.0601283	-0.127889	0.940048	0.735244	-0.41135	-0.203131	0.421632	0.402555	0.558706
b3780	-0.336444	-0.11018	-0.42136	-0.30969	-0.135768	-0.319631	0.0215649	-0.0983541	-0.463511	-0.098216	-0.0945783	-0.299177	0.100741	-0.0645866	0.0517618	-0.0517618	-0.0941264	-0.0091905	-0.175683	-0.137049	-0.221181	-0.431459	0.0156543	-0.124523	0.199362	0.264558	-0.0101394	0.297294	0.471098	0.0272084	0.275394	0.312305	0.110559	0.125416	0.257827	-0.595505	-0.317433	-0.553207	0.774021	0.755924	-0.447684	-0.644465	1.03923	0.976771	-0.500696	-0.0336282	-0.43919	-0.125697	-0.0541699
b3554	0.757171	0.537077	1.13252	0.996512	0.422587	0.856557	1.0538	1.40621	0.872004	0.944196	0.92332	0.550368	1.12953	1.20656	0.491026	-0.491026	0.972499	1.26669	0.269883	-0.197247	0.305322	0.312088	-0.884587	0.283959	0.0810205	0.769563	0.528891	0.870744	0.778418	0.980997	0.91197	0.79912	0.300183	0.340034	1.11874	1.30066	0.754159	0.315706	0.337581	0.129485	0.692297	0.494655	0.446902	0.682779	-0.22257	0.220084	1.14356	0.800198	1.61174
b3610	0.239392	-0.233415	-0.103956	-0.438389	-0.119068	0.193355	1.19953	1.09936	0.753945	0.743871	0.901629	0.736281	-0.903427	-0.658488	-0.163716	0.163716	-0.723069	-0.151307	-1.25607	-0.456863	-1.24705	-0.689384	0.728361	0.857446	0.98154	1.25198	1.44291	1.23321	0.918777	0.609157	0.936662	0.786281	1.136	0.569496	1.27764	0.663583	-0.459135	-1.14855	-1.73093	-1.77122	-1.45373	-1.45355	-0.972379	0.218232	-1.32662	-0.381818	-0.506289	-0.902675	-0.650893
b3319	-0.399957	-0.791347	-0.478197	-0.591733	-0.51682	-0.652451	-0.124788	0.0200928	0.238637	0.433504	0.682781	0.769382	0.421486	0.767188	-0.00355081	0.00355081	0.486056	0.591408	0.372793	0.496764	0.0957715	0.151273	-0.105123	-0.264907	0.202734	0.146486	-0.0835354	-0.115857	0.15751	0.511223	-0.435084	-0.086543	0.138057	0.163587	-0.0567995	-0.282369	0.18348	0.221418	0.239662	0.25007	0.0722174	-0.0221149	-0.0666898	0.0801659	0.540336	0.632498	0.534541	0.590986	0.0915528
b0890	-0.455929	-0.564623	-0.36891	-0.370885	0.399458	-0.15611	0.298006	0.483719	0.621535	0.721945	0.83533	0.933494	0.31936	-0.06399	0.357222	-0.357222	0.559625	0.54705	0.547136	0.68013	-0.44828	-0.44723	0.818522	0.640991	0.540916	0.501329	0.336733	0.829739	0.90122	0.563984	0.00945095	0.129369	0.323542	-0.0765489	0.926317	0.460964	0.649008	0.893684	0.745823	0.612038	1.1765	1.4792	0.618127	0.368209	0.591475	0.480023	0.456991	0.41833	0.709781
b2765	-0.306062	-0.388028	-1.18275	-1.18463	-1.30599	-1.27058	-0.791724	-0.777709	-0.771029	-0.763389	-0.555359	-0.634691	-0.715164	-0.471855	0.485516	-0.485516	-0.671578	-0.637926	-0.561448	-1.16453	0.750808	0.166363	-1.3482	-1.00821	-1.24063	-1.21585	-1.20247	-1.23671	-0.95568	-0.93432	0.218597	0.211205	-0.0798796	-0.063349	-0.571204	0.297942	-0.394968	-0.720448	-0.839747	-0.550933	-0.233884	-0.36954	-0.299296	-0.866694	-0.504158	-0.74279	-0.507329	-0.391027	-0.407581
b2091	4.02149	3.78996	3.36458	3.99462	3.58935	3.89086	0.406566	0.821239	-1.197	-1.18916	-0.616608	-1.31075	-0.753657	-1.25954	0.0115967	-0.0115967	-1.55818	-1.52389	0.0978201	0.765821	0.422826	0.312834	1.02813	0.612598	1.61494	1.6877	1.21207	1.52494	1.59171	1.20617	2.00533	2.09071	0.071117	0.260121	0.300031	-0.219612	-1.69957	-1.73175	-1.65905	-1.43056	-1.70571	-1.70551	-0.599506	-1.12707	-1.00726	-1.31779	-1.38848	-1.12972	-1.17208
b0239	-0.969356	-0.912632	-0.495847	-0.138428	-0.637377	-0.510885	-0.389704	-0.358395	-0.513608	-0.309071	-0.0488912	-0.079226	0.197403	0.208944	0.0181011	-0.0181011	-0.485842	-0.0869794	-0.235505	0.0573131	-0.612004	-0.674819	0.0113656	-0.100026	0.0706149	-0.115319	-0.147681	0.125099	0.385614	0.156868	0.156515	0.241195	-0.0914767	-0.198268	-0.272362	-0.725237	-0.0257887	-0.500356	-0.352443	-0.637503	-0.348907	-0.206238	-0.136194	-0.184034	-0.53368	0.00839286	-0.21395	-0.171086	0.0890113
b2042	0.818065	0.694233	0.928896	1.06403	0.463459	0.701405	1.54769	1.43733	0.10379	0.530043	-0.529847	0.788118	0.964849	0.898549	0.173614	-0.173614	0.714751	1.29954	-0.788793	0.0136091	1.40621	1.31698	0.191027	0.945484	-0.235792	0.0496869	0.956038	-0.551266	-0.275463	-0.292555	1.12265	0.79262	1.02091	1.12081	0.999097	0.70882	2.6177	2.51741	1.87762	0.846035	2.20685	1.76277	-0.343421	-0.101958	-0.740855	0.0677948	0.34294	0.0152627	0.754152
b3730	-0.86914	-0.988596	-0.622808	-0.480331	-0.605638	-0.830808	-0.229702	-0.340123	-0.437545	-0.250183	-0.0213405	-0.17458	-0.186858	-0.142669	0.066798	-0.066798	-0.391099	-0.3714	-0.141418	-0.0633151	-0.424193	-0.675203	-0.296514	-0.366758	-0.663423	-0.556115	-0.634813	-0.372849	0.00747506	-0.134499	-0.563055	-0.889882	-1.22929	-1.37586	-0.216762	-0.44235	0.246612	0.236956	0.890282	0.929415	0.498548	0.314423	0.796909	0.529258	-0.176834	-0.105204	-0.289345	-0.203589	0.0161993
b0728	2.56415	3.10844	2.49174	2.27964	2.88529	2.42699	0.237114	0.36431	0.148139	0.0987443	0.40517	0.488337	-0.263399	-0.214501	0.200074	-0.200074	-0.476485	-0.662587	0.179896	0.065141	0.97686	1.00015	1.45145	1.78157	1.58278	1.4774	1.50154	1.54373	1.66751	1.79665	1.24871	1.39958	1.92042	2.14504	1.35165	1.50803	0.61869	0.511122	0.802468	0.922874	0.807256	0.676174	0.654478	0.678449	0.123708	-0.0237029	0.979001	0.960359	0.942639
b0472	-0.033919	-0.115446	0.0870188	0.085094	-0.0391445	-0.00286181	0.0819577	0.0961036	0.312955	0.320699	0.107931	0.112401	1.01846	1.02533	0.00773643	-0.00773643	0.910962	0.94528	0.645054	0.546026	0.00975405	0.0107752	-0.0824076	0.0285798	0.284971	0.310463	0.651791	0.616371	0.353788	0.357311	0.856712	0.331125	0.0763897	0.0548071	0.0752781	0.0469849	-0.042748	-0.0744777	-0.00277895	-0.0452375	0.0278161	0.0280083	-0.0449486	-0.108103	0.541854	0.646242	0.472676	0.460047	1.23902
b1059	0.129967	-0.34716	-0.227563	-0.143833	-0.610327	-0.791361	0.114373	-0.214968	-0.865611	-0.974859	-1.33262	-0.87616	-0.515826	-0.467995	-0.057626	0.057626	-0.725894	-0.618618	-0.967663	-1.03371	0.500523	0.264549	-0.319257	-0.509884	-0.848712	-0.817899	-0.525017	-0.760321	-0.830281	-0.742322	-0.0124434	-0.180852	-0.634956	-0.973469	-0.536313	0.372729	-0.748685	-1.29457	-0.95427	-0.982695	-1.34987	-1.67429	-0.866663	-1.0523	-0.902013	-0.823208	-0.78364	-1.04121	0.148836
b0471	0.478451	-1.05512	1.07812	-0.49376	-0.948203	-0.681891	0.514278	0.608317	0.0825105	0.319687	-0.219562	-1.12521	-0.247876	-0.0261749	0.291736	-0.291736	1.16666	1.89605	-0.636989	-0.897339	-1.11037	-0.794627	-0.631523	-0.175126	0.0578889	0.215917	0.625875	-0.427144	-0.530904	-0.130339	0.765866	0.39712	0.56617	0.251077	0.752406	0.472007	-0.558718	-1.91145	-1.03598	-2.21967	-0.66672	-0.873198	0.40932	-1.67216	-0.801514	0.982697	0.160199	-0.496182	0.715166
b2097	1.69273	1.38288	1.68619	2.0183	1.453	1.74379	0.601295	0.620586	-0.0212141	-0.00839545	-0.0104092	-0.311342	-0.0800651	-0.103739	0.0237873	-0.0237873	-0.165046	-0.00796126	-0.127925	-0.213959	-0.304243	-0.454133	0.879027	0.973793	1.37257	1.39694	1.16896	1.3102	1.02378	0.933029	0.805941	1.03821	0.640661	-0.173317	1.26261	1.04468	2.94399	2.26267	1.91989	1.4451	2.54582	2.41383	0.529287	0.0688925	-0.885299	-0.698622	-0.213074	-0.213807	0.184822
b2217	-0.482968	-1.30149	0.463903	0.631394	-0.176773	-0.109135	0.681823	0.828399	0.4207	0.441295	0.289967	-0.256811	0.523064	0.535578	-0.271151	0.271151	0.224568	0.622487	-0.690514	-0.58706	-0.320752	-0.258394	-0.323308	0.82581	0.689202	0.698829	0.472075	0.693329	0.852382	0.808404	0.587387	0.757058	0.59206	0.644645	0.920169	0.460657	1.90399	1.51003	1.4192	-0.165632	1.10733	0.737038	-1.14594	-1.45141	-1.22614	-0.7985	0.107487	-0.540609	0.274866
b0116	0.274654	0.431781	0.527963	0.157653	0.570154	0.26317	-0.244003	-0.445091	-0.112197	0.0936678	0.0480839	0.0497939	-0.0907169	0.0353307	-0.0971706	0.0971706	-0.111566	-0.346012	0.297374	0.236822	0.103085	-0.0477313	0.933808	0.565366	0.178704	0.212753	-0.0377278	0.392629	0.329164	0.2834	0.0381554	0.262812	0.3988	0.573714	-0.384786	-0.373023	0.0109565	0.0633306	-0.027634	0.0575178	0.196652	0.27737	0.0160061	0.251493	0.535873	0.477895	0.254446	0.552428	0.233674
b4252	1.55355	1.40231	1.16044	1.14426	1.74623	1.87123	1.0012	1.25663	0.57178	0.785091	0.568634	0.096033	1.35671	1.90787	-0.757591	0.757591	0.733318	1.57705	1.80018	0.578806	1.45125	0.755988	1.08688	1.13553	1.11389	1.18578	1.42728	0.888329	0.7297	1.00236	0.820487	1.00227	0.982341	0.725152	0.967912	0.735731	0.59085	-0.790347	1.3207	1.08944	-1.1015	-1.26399	-0.91488	0.922308	1.21805	0.142628	1.11722	2.25668	1.02714
b4015	3.12361	2.84734	2.88138	3.04104	3.74538	3.59061	0.3854	0.202595	0.112342	-0.0520371	0.570557	0.21825	-0.799294	-0.88127	0.0827025	-0.0827025	0.165571	-0.431004	-0.234834	-0.53394	0.116346	0.376114	2.24513	2.64671	2.98808	2.85581	2.5369	2.66446	2.77826	2.79041	2.51116	2.72571	2.16956	2.14023	1.58857	1.81446	0.907208	0.671791	0.852156	0.936346	0.52104	1.27972	0.800473	0.476879	0.0919438	-0.314934	-0.338134	-0.278385	-0.0664758
b3459	-0.517397	-0.597144	-0.398926	-0.400813	0.115167	0.151404	-0.161028	-0.147046	-0.254841	-0.247246	-0.220752	-0.299228	-0.398514	-0.408913	0.00769635	-0.00769635	-0.389344	-0.356133	-0.475253	-0.528385	-0.474638	-0.473638	-0.472288	-0.318948	-0.224722	-0.139608	-0.0778243	-0.190437	-0.0115421	-0.159869	-0.00828949	0.327645	-0.29389	-0.31513	-0.398466	-0.426208	-0.130757	-0.162234	-0.360755	-0.402515	-0.531956	-0.531768	-0.42433	-0.486356	-0.503228	-0.508688	-0.422151	-0.458938	0.108139
b3628	0.503418	0.19134	0.0881969	0.0862468	0.604198	0.56861	0.0830693	0.0974006	0.190269	0.198088	0.0533896	-0.0272352	0.54876	0.19606	0.00784438	-0.00784438	0.0980976	0.132395	0.0092542	-0.0457855	0.810668	0.811712	0.384536	0.592384	0.0525934	0.0783012	0.0677582	0.0322473	0.113677	0.135634	0.352378	0.559878	0.510397	0.488421	0.28252	0.253777	0.662136	0.62969	0.900088	0.856626	-0.0494874	-0.0492927	1.1152	1.05038	-0.0197165	-0.0253729	0.0641908	0.02614	0.349367
b2566	-0.428076	-0.208685	-0.236379	-0.124537	0.173185	0.0265306	0.376845	0.241943	0.197787	0.343342	0.023019	0.346015	0.382469	0.232408	0.185071	-0.185071	0.276473	0.102928	0.135481	0.5308	-0.268896	-0.314436	0.0688207	0.106147	-0.0818444	0.124181	-0.396135	-0.0982769	0.129683	0.0789395	-0.178765	-0.361982	0.275465	0.143768	0.345093	-0.0419211	-0.229559	-0.228172	0.204034	0.170174	0.581693	0.615621	0.686845	-0.169334	0.250929	0.465448	-0.0701173	0.0373015	0.433277
b3407	-0.709884	-0.375856	-0.767808	-0.751964	-0.751859	-0.923311	0.16544	0.0382345	-0.0168457	0.0829633	-0.0760508	0.059789	-0.111594	-0.0434146	0.0941954	-0.0941954	0.031549	0.223617	0.0162278	0.272728	-0.196613	-0.355913	0.148991	-0.242272	-0.144117	-0.103682	-0.177417	-0.218599	-0.258695	0.219872	-0.00838081	-0.108028	-0.111642	-0.00139566	0.135642	-0.0407142	1.86385	1.85567	1.40759	1.44487	1.93997	1.92838	0.849135	0.657549	0.178817	0.314906	-0.0995203	0.190616	-0.0531943
b4025	-0.923404	-1.01411	-1.56082	-1.52484	-1.2648	-0.883289	-0.288622	-0.366547	-0.539063	-0.573317	-0.316655	-0.358204	-0.479091	-0.402397	-0.023953	0.023953	-1.26981	-0.998204	-0.551576	-0.675743	-0.011689	-0.138838	-1.73588	-1.62113	-1.62193	-1.59576	-1.58163	-1.61779	-1.60822	-1.58588	-1.58624	-1.59377	-1.57178	-1.59405	-1.57293	-1.60212	-0.391331	-0.224519	-0.114662	-0.182192	-0.547553	-0.236459	-0.175901	0.00247661	-0.708373	-0.583544	-0.730685	-0.768793	-0.11245
b3204	-0.536042	-0.617648	1.06244	1.23332	-0.692	0.0463488	0.709209	0.478337	0.466117	0.145608	-0.387956	-0.90506	0.209252	0.606465	-0.333515	0.333515	0.352087	0.822941	-0.457573	-0.511941	-0.916044	-0.915033	-0.696001	0.340126	0.200321	0.209059	0.284108	0.147128	-0.0303144	1.06633	1.20724	0.749904	0.905962	0.260976	0.929559	0.363892	-0.0821116	-0.873275	0.0585997	-0.97046	-0.127691	-0.7417	0.181611	-0.800964	-0.434727	-0.374444	0.435313	-0.372601	0.255646
b0406	-0.711553	0.149571	-0.948505	-0.765472	1.68553	-0.430707	0.231179	-0.0955341	-0.119335	0.136487	0.512234	0.743547	2.66173	2.75224	0.0689234	-0.0689234	0.11724	1.29451	-0.0248479	0.178435	0.0603284	-0.0615104	-0.0927689	-0.373799	1.11219	-0.267786	1.37054	-0.123937	1.1363	0.270306	0.0709148	-0.104176	-0.36947	-0.529051	0.0278767	-0.288051	0.248847	0.0500991	0.369247	0.430138	0.242618	0.31919	0.427778	0.324908	0.275861	0.399606	1.9082	2.79975	1.12584
b3996	-0.447163	-0.529264	-0.325432	-0.327369	0.107105	0.143955	-0.146978	0.105153	-0.145967	-0.138188	0.646142	0.0342795	-0.185194	-0.109699	-0.0884163	0.0884163	-0.164697	0.112448	-0.403827	-0.458467	-0.126152	-0.402168	0.127888	0.295147	0.480262	0.871646	0.513297	0.537042	0.0854826	-0.0426318	0.548648	0.567206	0.249068	0.227162	0.487763	0.161008	0.0867849	-0.283633	-0.0603552	-0.103359	-0.356289	-0.356095	0.033388	-0.485755	-0.115925	-0.12157	-0.133835	-0.171759	0.238031
b3868	-1.70878	-1.7919	-1.61017	-1.61213	-1.54259	-1.50556	-1.61532	-0.797018	-1.09746	-0.709013	0.00273328	-0.347002	-1.0275	-1.40287	-0.349943	0.349943	-1.30993	-0.740572	-1.59382	-1.14674	-1.6888	-1.68776	-1.78269	-1.66963	-1.67043	-1.64462	1.55227	1.51614	-1.29768	-1.27558	-1.63524	-1.64267	-1.25203	-1.16353	-1.30185	-1.33072	-1.35473	-1.67908	-1.70156	-1.74481	-1.58515	-1.58495	-1.68405	-1.74846	-1.71853	-1.72421	-1.63427	-1.67248	0.0345992
b2310	2.13187	2.16787	2.59069	2.75342	2.7192	2.53302	1.04479	1.31493	0.167334	0.180545	0.988604	0.682915	0.359184	0.540903	0.201254	-0.201254	1.18628	1.21716	0.5917	0.272923	0.890878	1.00411	2.01369	2.31844	2.31364	2.40745	2.22839	2.39305	1.87836	2.0561	2.67122	2.69225	2.32311	2.32016	2.51923	1.80658	0.573247	0.469738	0.428331	0.778609	-0.512577	-0.249611	1.61185	1.08865	1.13956	1.0141	1.13067	0.953605	1.83294
b3932	0.519994	0.754278	0.0067131	0.0982899	0.296171	0.0859715	0.705082	0.782778	0.542922	0.843911	1.37582	0.395389	0.467964	0.720614	0.344309	-0.344309	0.520285	0.784411	0.589586	0.519365	0.143619	0.161688	0.823064	1.19469	1.75077	1.6396	0.959395	1.76866	1.84588	1.37431	0.528443	1.30676	0.750801	1.10457	0.355014	0.388824	0.501755	1.03366	0.232285	0.629162	1.74394	0.642396	1.48193	1.01011	0.590413	0.615969	0.541038	0.437388	0.453675
b0775	-0.372315	-0.455021	-0.249749	-0.251699	1.6447	1.68204	-0.254875	1.57162	1.5454	1.6682	1.38962	1.91193	1.72469	1.31098	-0.261027	0.261027	1.98464	1.89554	0.669133	-0.371968	0.553003	1.04792	0.289174	0.780549	0.401805	0.997453	-0.258432	-0.293941	0.247524	1.06435	-0.107779	0.0625379	0.67764	1.01843	0.724949	0.696014	1.1882	0.624214	1.36555	0.721441	1.49478	1.27443	1.21735	0.7368	1.06166	1.26095	1.19853	1.07238	0.851051
b3703	-1.4647	-0.810397	-0.482514	-0.609632	-1.16014	-0.651475	0.351976	0.188748	0.0853954	0.320898	-0.786641	0.322036	0.11125	0.0911526	0.00712377	-0.00712377	-0.00208695	0.971697	-0.221816	-1.09989	-0.394721	-0.628095	-0.0396468	0.130225	-0.885581	-0.617584	0.163875	-1.19549	-0.988224	-0.445122	-0.127205	0.0485674	0.16336	0.596854	0.0352423	0.315147	0.675291	0.387518	0.135862	0.0922042	0.292984	0.293182	0.31071	-0.281109	-1.0943	-1.07481	0.0548231	-0.371776	0.121778
b4129	-1.06624	-0.543446	-1.0502	-1.01518	-0.912005	-1.10552	-0.28249	-0.355113	-0.6438	-0.672876	-0.554183	-0.647196	-0.610184	-0.884506	0.377967	-0.377967	-1.37624	-0.733032	-0.916676	-0.673522	-0.328892	-0.578892	1.09356	-0.475377	-0.546816	-0.389337	-0.712529	-0.28483	-0.388606	-0.262116	-0.725494	-0.548006	-0.706904	-1.2656	-0.564658	-0.141794	-0.597922	-0.98439	-0.514575	-1.12839	-0.423437	-0.389047	-0.520434	-0.626645	-1.42299	-0.778104	-1.048	-0.84965	-0.363611
b3439	0.335016	-0.404546	0.787448	0.742784	0.205733	0.787389	-0.00167831	0.605774	-0.419188	-0.411456	-0.115136	-0.195431	-0.158953	-0.149512	0.370779	-0.370779	-0.254667	-0.220602	0.3854	0.425487	0.765328	-0.374265	0.837874	-0.448397	-0.0295222	0.248183	-0.00792328	0.361696	-0.412277	-0.390538	0.522616	0.364819	0.365643	0.00664491	0.548104	-0.38315	-0.221091	-0.587882	-0.479881	-0.522512	0.0202687	0.0123186	0.133619	-0.5276	-0.15948	-0.165115	0.0328155	-0.00516233	-0.15718
b4403	-1.07397	-1.15565	-0.736465	-0.646242	1.03479	1.07205	-0.957891	-0.943721	-0.946155	-0.938433	-0.77102	-0.851038	0.202214	-0.400582	0.321472	-0.321472	-0.55719	-0.073891	-1.01863	0.55366	-1.03022	-1.0292	-0.339218	-0.226505	1.15906	1.18507	-0.877987	-0.913155	-0.915386	-0.719232	-0.465976	-0.47336	-0.0748792	-0.0968024	-0.964582	-0.992923	-1.08282	-1.1146	-1.04277	-1.08531	-1.08887	-1.08868	-1.00172	-0.943388	-0.98774	-0.936178	-0.279381	-0.502977	-0.930249
b4351	-0.450048	-0.532444	0.0517534	0.0773528	0.208387	0.450539	0.179397	0.193771	-0.309176	0.129828	-0.25796	-0.338414	-0.327485	-0.338194	0.00786072	-0.00786072	-0.318044	-0.283866	-0.183714	-0.23873	-0.405929	-0.404898	-0.225864	0.469377	0.276601	0.390936	0.308732	0.318217	-0.374293	-0.352436	0.497182	0.574184	-0.33864	-0.360431	0.138381	0.109632	-0.458969	-0.491033	-0.418589	-0.461484	-0.465079	-0.464885	-0.461192	-0.525021	-0.435423	-0.441058	-0.351829	-0.38974	-0.365743
b0415	-0.07778	-0.424557	0.0734573	-0.0266214	-0.343166	-0.214302	0.659611	0.415014	-0.065638	0.199474	-0.798555	0.215928	0.0316383	-0.104854	0.0228276	-0.0228276	-0.47265	-0.0200216	-0.510829	-0.48376	0.31046	-0.0471725	0.00493402	0.231873	-0.31729	-0.187501	0.108314	-0.105091	-0.453627	-0.19263	0.561394	-0.00997566	0.226356	0.249886	0.31526	-0.445954	0.27481	-0.157751	-0.18668	-0.229074	-0.620393	-0.116654	-0.172787	-0.586179	-0.15404	-0.344236	0.175272	-0.0234236	-0.0843438
b0675	-0.830275	-0.365024	0.140388	0.69446	-0.950317	-0.541117	0.0760559	0.251685	-0.505504	-0.419406	-0.27031	-0.33846	0.573482	0.634043	-0.0802766	0.0802766	0.213759	0.652746	-0.18797	-0.746893	0.0982179	-0.678412	-0.408543	-0.453674	-0.286921	-0.375275	0.192835	-0.435646	-0.208887	2.10718	0.741279	-1.58141	-0.332639	-0.929665	0.165382	-0.791418	-0.354729	-1.47949	-0.495614	-0.663412	-1.11398	-1.66405	-0.910529	-0.968491	-0.726416	-0.523321	0.289357	0.3973	0.247761
b0115	-1.18835	-0.729924	-1.12063	-1.14926	-1.35185	-1.27061	-0.530095	-0.848293	-0.244206	-0.382575	-0.625619	-0.359103	-0.312417	-0.0943422	-0.0396691	0.0396691	-0.398607	-0.449787	-0.212232	-0.477605	-0.47008	-0.222899	-0.948122	-1.19734	-1.06353	-1.28364	-1.17041	-1.23276	-1.32126	-1.39637	-1.4088	-1.17559	-1.06846	-0.967604	-1.31082	-1.06916	-0.130532	-0.361663	-0.310827	-0.40802	-0.110563	0.069552	-0.475883	-0.517397	-0.247199	-0.214417	-0.0277995	-0.145145	0.0204546
b3591	0.133734	0.256767	-0.251143	-0.0507532	0.273383	0.245897	0.127971	0.506356	0.227271	0.305433	0.429907	0.189655	0.418423	0.454744	0.042714	-0.042714	-0.0541488	0.0802128	0.296723	0.547607	-0.366017	-0.85447	0.225076	0.0686513	0.022016	0.303498	-0.00950364	0.521792	-0.0068819	0.203936	0.403709	0.705061	-0.0343901	0.195803	0.453148	-0.29806	0.216498	0.160414	-0.390956	-0.323677	0.388388	0.183128	0.501004	0.168367	0.00569262	0.295365	-0.0378003	0.153297	-0.806409
b0912	-0.521228	-1.69976	0.169275	0.35096	-0.858093	-0.297583	-0.375714	0.00884208	-0.561736	-0.310887	-0.411837	-0.872463	-0.486965	-0.414583	-0.216236	0.216236	0.238109	0.23662	-0.931215	-1.34278	-0.882114	-0.926645	-0.564435	0.106572	-0.32873	0.0822102	0.212926	0.339726	0.126519	-0.0710281	0.461031	0.196763	0.0850868	-0.0382215	0.260675	0.248881	-1.31462	-1.09964	-0.260911	-1.76169	-0.523785	-0.618941	-1.30234	-1.38075	-1.61226	-1.33735	-0.228092	-0.816214	0.0117781
b3733	0.966756	0.848942	0.914982	0.987777	0.261246	0.375444	0.425086	0.35197	-0.241165	-0.00649342	-0.17591	0.00544888	-0.173625	-0.0832309	0.0123991	-0.0123991	-0.17037	-0.0618216	-0.757936	-0.836618	0.641973	0.781986	-0.633857	0.327586	0.0925948	0.367227	0.222908	-0.056415	0.43162	0.388426	0.539948	0.540017	0.112813	0.276427	0.528263	0.167082	-0.190845	-0.678273	0.536679	0.113574	-0.710537	-1.02912	0.00391669	-0.0639389	-1.11309	-0.940146	-0.477102	-0.693462	-0.153462
b1839	-0.871989	-0.95334	-0.312861	-0.477892	-0.843986	-1.18928	-0.194098	-0.0827142	-0.531898	-0.478352	-0.687921	-0.792825	-0.791904	-0.508637	0.500577	-0.500577	0.0793641	0.248445	-0.8909	-1.5345	-1.48086	-1.47986	-1.53961	-1.43104	-1.4422	-0.515534	-0.819384	-0.588134	-0.0798095	-0.0620161	-0.978063	-0.887933	0.107478	-0.924882	-0.0575624	0.343037	-1.07471	-1.3211	-0.443591	-0.87658	0.163607	-0.272237	-0.0795776	-0.460693	-1.35904	-1.10401	-0.466721	-0.57692	0.0542202
b3794	-0.641749	-0.723685	-0.520245	-0.522179	0.228598	0.265544	-0.176831	-0.162539	-0.513561	-0.505818	-0.275763	-0.356067	-0.345939	-0.356627	-0.0284657	0.0284657	-0.473929	-0.439896	-0.598496	-0.65303	-0.585617	-0.584591	-0.690478	-0.578952	-0.579735	-0.554262	-0.251337	-0.468995	-0.277353	-0.255498	-0.544995	-0.552332	-0.530922	-0.552603	0.423366	0.394562	-0.650621	-0.682508	0.488681	0.294243	-0.378227	-0.505019	-0.0251426	-0.330928	-0.627203	-0.632807	-0.392236	-0.430058	0.416095
b2104	-1.38555	-1.25612	-0.0883905	-0.149497	-0.719269	-0.982606	-0.281055	0.0671092	0.202254	0.0173312	0.153506	-0.0593935	0.913867	0.837644	0.0415072	-0.0415072	0.0386385	0.118758	-0.38576	-0.680913	-0.466301	-0.386389	-0.546448	-0.410572	-0.191826	-0.252675	-0.0833795	0.164635	0.476873	0.318452	-0.0704169	0.155984	0.347245	0.108799	0.0493113	0.107547	-0.455461	-1.09847	-1.06491	-1.02608	0.193169	0.389643	-0.580168	-1.34905	-0.143013	-0.211625	0.0637831	0.112593	0.374273
b2186	1.17968	0.585426	0.927128	1.06455	0.739302	0.790687	0.124635	0.567898	0.150695	0.217992	-0.380757	0.804574	0.461293	0.519855	-0.00417284	0.00417284	-0.128611	0.752805	0.214457	0.220385	0.583798	0.648494	-0.0533919	0.958912	-0.536232	-0.481971	0.498863	-0.643812	-0.57372	-0.62005	1.17505	0.134288	1.11584	0.500813	1.01201	0.342897	-0.105618	-0.409749	-0.373422	-0.493998	-0.0867759	-0.813561	0.0499175	-0.525725	0.0715627	0.432962	0.375372	0.264774	1.09295
b0199	-0.394721	-1.08053	-0.852689	-0.987209	-0.269619	-0.605323	-0.069631	-0.0683013	0.0649278	0.438584	0.129223	0.679808	0.547491	0.540254	-0.00469556	0.00469556	-0.617613	-0.161725	-0.0713162	-0.120151	0.0850048	-0.0696177	-0.649318	-0.58844	-0.313898	0.0110835	-0.366634	-0.58512	0.114074	0.255139	-0.533081	-0.517765	-0.407992	-0.418398	-0.149781	-0.556602	-0.0947493	-0.0963444	-0.254083	-0.293837	0.299749	-0.230698	-0.263772	-0.33289	0.0158795	-0.0729672	-0.0407298	-0.202707	0.146712
b0652	0.366232	0.82068	0.763445	1.00325	1.42861	1.38388	-0.0843709	-0.070163	0.00773491	0.0154888	0.285438	0.204989	0.256568	0.245853	0.00779716	-0.00779716	0.199003	0.373205	0.149145	0.177524	-0.156901	-0.155875	0.604119	0.717112	0.0997093	0.12529	0.0985432	0.0836286	0.586028	0.608008	0.183734	0.176361	-0.0899634	-0.111642	0.444764	0.416099	-0.20965	-0.241534	-0.169492	-0.212152	0.751034	0.0908141	0.195581	0.131637	-0.186235	0.133562	0.24153	0.481408	1.04287
b0948	0.560649	0.00470568	0.174716	0.172739	-0.101394	-0.550288	0.224149	0.301628	0.0351661	0.286375	0.426256	0.283793	0.868935	0.791085	0.309879	-0.309879	-0.681883	-0.842683	-0.351999	-0.183452	-0.17316	0.0103058	0.471003	-0.133832	0.163091	0.231586	-0.081348	0.134565	0.310268	0.14975	0.351669	0.314825	0.118549	0.185477	0.264743	0.04162	0.106507	0.21554	-0.40267	-0.485793	0.872528	0.126829	-0.000546176	-0.0886997	-0.49167	-0.202234	-0.553143	-0.675626	0.390739
b2029	-0.672294	-0.435227	-0.697513	-0.614134	-0.885415	-0.928158	0.478573	0.0931094	-0.204506	0.0199469	0.0890957	-0.217955	0.296507	0.0187881	-0.0554238	0.0554238	0.449087	0.133486	-0.00851587	-0.472536	0.6021	0.659058	-0.415372	-0.273843	-0.119896	-0.0543866	-0.184059	-0.21904	0.330512	-0.0555992	-0.243577	-0.154545	0.0872488	0.057506	-0.119024	0.052921	-0.0333597	0.281871	0.114042	-0.189045	0.0148694	0.17253	-0.455321	-0.298928	-0.421996	-0.442357	-0.302259	-0.13031	0.0875784
b0757	3.71666	3.3863	2.08521	2.07412	2.51464	2.6309	0.340737	-0.216617	-0.722454	-0.760978	-0.529032	-0.76547	0.146946	0.394875	0.147372	-0.147372	-0.746922	-0.0999361	0.0212221	-0.00401477	0.748097	0.427382	0.769305	0.770558	0.163254	0.451396	1.17685	0.327742	0.374716	0.0239095	1.0548	1.05508	0.769308	0.907719	4.72864	4.60829	1.83809	1.74954	1.09071	0.310469	2.18478	2.02481	4.04661	3.82215	-0.400631	-0.170797	-0.0632272	-0.207205	-0.931459
b3843	1.21486	0.877735	1.19437	1.52108	0.998952	0.998013	0.690951	0.819823	0.719869	0.688019	0.649525	0.703971	0.160527	0.445788	-0.487024	0.487024	-0.023084	0.0114871	-0.150723	-0.140303	0.287322	0.154169	1.12442	0.572468	0.305821	0.486937	0.488125	0.944757	1.03888	0.665544	0.0239221	0.640529	0.713301	0.13534	1.03011	0.567469	0.763522	0.387527	0.931941	0.593937	0.628503	0.545514	1.02617	0.997524	-0.189607	0.523339	0.553803	0.310855	0.424502
b1780	-0.692731	-0.618718	-0.480578	-0.446806	-0.406914	-0.472849	-0.407672	-0.122063	0.190517	0.436844	0.183587	0.353414	-0.326516	-0.26837	-0.0619408	0.0619408	-0.99188	-0.647232	0.151229	0.330446	0.0534932	-0.0801005	0.358114	0.0667254	0.144317	0.329613	-0.215323	0.391825	0.051451	0.113239	-0.0658171	-0.226155	-0.0136058	0.23626	-0.200201	-0.61272	0.216556	-0.0858342	0.0292054	-0.148101	0.0895084	0.00350118	0.179364	0.136551	-0.0800067	0.16044	-0.136178	0.00480901	0.0130732
b0168	-0.834569	-0.783351	-0.9042	-0.752249	-0.519629	-0.600619	0.185264	0.169252	-0.141266	-0.284767	-0.728668	-0.111669	0.207175	0.386163	0.00622937	-0.00622937	-0.778399	-0.145186	-0.0717477	0.215659	0.515369	0.414684	0.454923	0.218278	-0.343421	-0.550886	0.206833	-0.221639	-0.526433	-0.716809	0.520646	-0.12523	-0.588311	-0.816759	-0.450178	-0.375655	-0.778035	0.0287256	0.243239	0.375933	0.669739	0.239605	0.00273201	0.0365058	0.0642365	0.213604	0.110202	-0.0676155	0.0378853
b4065	-0.0347446	0.0104372	-0.0725447	0.199488	0.11319	-0.392645	0.0288858	-0.303499	-0.0457683	-0.0378935	0.132639	0.051177	-0.372995	-0.383806	0.00792258	-0.00792258	-0.363464	-0.328966	-0.452847	-0.508239	-0.333414	-0.332371	0.108625	0.222475	-0.433799	-0.407941	-0.298131	0.119769	0.0330359	0.0551821	-0.337889	-0.345339	-0.384256	-0.406258	-0.312904	0.217549	1.20872	1.09057	0.639303	0.488106	1.7303	1.41612	-0.400746	-0.572549	-0.171372	-0.17708	-0.397573	-0.435856	0.313046
b0922	-0.517013	-0.600053	0.0250541	0.332438	-0.220151	-0.0574318	0.136284	0.274323	0.0867391	0.450786	0.442399	-0.177622	0.379294	0.230741	0.00790837	-0.00790837	-0.219265	0.211589	-0.473203	-0.528443	-0.110858	-0.471526	-0.481811	0.451391	0.672235	0.502949	0.0229949	0.759511	0.548222	0.538659	0.690473	0.431175	-0.052584	-0.377725	0.103424	0.216188	0.330926	-0.450442	-0.0853927	-0.128781	-0.532159	-0.531963	-0.528242	-0.592569	-0.502278	-0.507955	-0.418074	-0.456257	0.369412
b0413	0.292574	-1.57187	0.0321837	0.0302293	-0.67297	-0.409501	-0.464715	0.382445	-0.031447	-0.149166	-0.335938	-0.499374	-0.0620177	-0.1688	0.362878	-0.362878	-0.469205	-0.0181973	-0.658869	-0.829861	-0.279164	-0.407422	-0.30441	1.02839	0.0390993	0.429722	0.892181	0.363148	0.444293	0.391171	1.42871	0.852519	0.840984	0.665795	1.25029	0.546926	0.280049	-0.58456	-0.392025	-1.17953	-0.774195	-1.25205	-0.400555	-0.893137	-0.989735	-0.686288	-0.420532	-0.567137	0.795253
b3941	-1.92314	-1.53344	-1.2964	-1.46927	-1.51644	-1.78529	-0.353816	-0.341123	-0.198345	-0.149468	-0.42932	0.0198806	0.16012	0.0247207	-0.0601242	0.0601242	-0.342932	-0.122636	-0.0427401	-0.538764	-0.652812	-0.66133	-1.33927	-0.891476	-0.941379	-0.822901	-1.02231	-1.17352	-0.853353	-0.621102	-1.09466	-0.976366	-0.369642	-0.400779	-0.735956	-1.14086	-0.0499974	-0.895439	-0.113394	-0.726587	-0.011347	-0.153764	-0.14899	-0.410755	-0.230046	-0.314025	-0.20706	-0.315772	-0.0963822
b3940	-1.63465	-1.21165	-1.14913	-0.823164	-1.12604	-1.27978	-0.331997	-0.321678	-0.35433	-0.447796	-0.107678	-0.00137235	-0.0159305	-0.0302947	0.376456	-0.376456	-0.546573	-0.358201	-0.00542457	-0.0328328	-0.723597	-0.908763	-0.201624	-0.563074	-0.389962	-0.357442	-0.432912	-0.496346	-0.096661	-0.267233	-0.419593	-0.433817	0.267635	0.14863	-0.336757	-0.764086	-0.251415	-0.0135785	-0.0936641	-0.350891	0.535119	0.114638	0.240859	0.107408	-0.131364	-0.00888323	-0.37045	-0.339806	-0.12882
b0179	-0.434961	-0.861976	0.469126	0.554696	0.631862	0.309283	0.516618	0.759118	0.993174	1.05136	1.19788	0.929101	0.925833	0.836366	0.399733	-0.399733	0.903089	0.921444	0.934805	0.974175	0.110712	-0.272495	1.41207	0.366967	0.833899	1.44348	0.841035	1.5039	0.651419	0.923332	0.628972	1.10538	0.38823	-0.0631752	0.169138	-0.219965	1.07194	1.35944	0.763751	0.340334	1.19042	1.11057	0.5628	0.182852	1.09306	1.08731	1.02203	1.05978	0.151613
b3704	-0.0331152	-0.112632	0.931501	0.929573	-0.0382151	-0.00279513	0.851135	0.865284	0.691396	0.675127	0.930035	0.850299	0.244288	0.233857	0.00755507	-0.00755507	0.472432	0.487367	0.290467	0.236924	0.00952567	0.010523	0.257856	0.423205	0.544503	0.333923	0.405395	0.691648	1.10739	0.767255	0.845533	0.838225	0.51542	0.494011	0.919739	0.891393	0.698096	0.312066	1.14644	-0.0441611	0.94081	0.152742	0.615077	1.10338	0.252415	0.246914	0.0973812	0.0606414	1.3477
b4161	-0.705416	-0.354121	-1.00794	-0.763297	-1.12267	-1.0561	-0.0456617	0.149981	-0.315409	-0.174462	-0.702172	0.125703	-0.314869	-0.260262	0.0690433	-0.0690433	-0.783122	-0.516876	-0.510861	-0.503116	-0.285799	-0.59955	-0.295568	-0.272854	-0.57671	-0.737496	-0.476731	-0.83387	-0.906188	-0.662646	-0.724997	-0.131802	-0.307858	-0.468872	0.313329	-0.0144815	-0.467501	-0.853804	-0.340004	-0.491286	-0.133407	-0.307893	-0.164996	-0.575259	-0.359382	-0.218302	-0.398632	-0.265012	-0.0136688
b1761	-0.313688	-0.0959389	-0.58948	-0.672371	-0.50387	-0.520241	-0.437795	-0.586533	-0.129937	-0.243913	-0.475177	-0.225493	-0.0789083	-0.123926	-0.0325717	0.0325717	-0.516055	-0.796703	-0.337396	-0.426898	-1.48333	-1.34593	-0.449751	-0.347448	-0.588956	-0.629959	-0.643831	-0.506712	-1.20506	-0.971551	-0.0514496	-0.142254	-0.906559	-0.962	-0.286212	-0.0240326	-0.867509	-0.748444	-0.219395	-0.271025	-0.287011	-0.295456	-0.380559	0.0455173	-0.882765	-1.01514	-0.365062	-0.32846	-0.0591768
b1727	0.145243	0.0617216	0.292357	0.376812	0.104063	0.173091	0.555002	0.76191	-0.356139	-0.2312	0.031395	-0.100479	0.550931	0.543307	-0.00546238	0.00546238	-0.750752	0.224184	-0.253853	-0.644654	0.656397	0.69676	-0.696066	0.293247	-0.245561	0.288385	0.432768	0.0721198	0.194168	0.353934	0.71321	0.608752	0.68136	0.427354	1.02105	0.433065	0.299599	-0.527185	-0.00277625	-0.391771	-1.03243	-0.835113	0.229045	-0.573653	-0.539776	-0.446704	-0.292589	-0.879897	-0.272753
b0391	-0.848166	-1.34338	-1.07092	-0.867409	-0.858189	-0.918565	-0.464972	-0.288109	-0.876923	-0.569557	-0.560791	-0.481629	-0.811679	-0.749528	0.140543	-0.140543	-0.621865	-0.431036	-0.607258	-0.367707	-0.528933	-0.565215	0.0357702	-0.184618	-0.179236	-0.214713	-0.266558	-0.150677	0.261001	0.195708	-0.329551	-0.471072	-0.815451	-0.983446	-0.727594	-0.000637014	-0.133198	-0.504981	-0.270332	-0.299423	0.198246	-0.0312061	-0.142569	-0.200256	-0.842827	-0.76594	-0.705195	-0.723095	-0.112951
b0287	0.417975	-0.532698	-0.35925	-0.370836	0.584205	0.0602943	1.69851	1.84568	-0.333409	0.00323531	-1.06601	-1.14647	1.59448	1.44864	-0.0553012	0.0553012	0.0467329	0.31324	-0.584815	-0.252028	-0.0605978	-0.265444	-0.203708	-0.299264	-0.37245	-0.167856	-0.295967	-0.567033	0.0363912	-0.0552289	0.0687274	0.0786656	-0.107689	-0.925551	-0.26938	-0.0262138	0.383011	0.148869	-0.408297	-0.161838	-1.57065	-1.07975	0.0471145	0.0051899	-0.764701	-0.394251	-0.503338	-0.562558	0.214633
b3925	-0.56523	0.214943	-0.113098	-0.210737	-0.310399	-0.154994	0.719702	0.636799	-0.0485825	0.0147906	0.147595	-0.0851326	0.789767	0.586539	0.730423	-0.730423	0.150869	0.220258	0.227791	0.512128	0.265656	0.131983	0.54648	0.176818	-0.545521	0.063403	-0.247379	-0.0177126	-0.0860541	-0.064009	0.0872749	0.418249	-0.00290186	-0.464703	-0.285073	-0.493775	0.548921	0.104096	0.258952	-0.0887531	0.0643793	-0.209759	0.886263	-0.198802	-0.147727	0.0265767	-0.287843	-0.133962	0.96011
b3958	-0.505955	-1.12446	-0.580782	-0.340626	-0.178552	-0.385706	0.128075	0.334847	0.344963	0.402295	0.182267	0.774095	0.590351	0.644407	-0.211265	0.211265	0.350683	0.643259	0.535759	0.384452	0.486872	-0.0472202	0.0360652	0.0453227	-0.218658	-0.0949583	-0.29077	-0.590825	0.0611509	-0.0491377	0.315246	-0.058628	0.475089	0.501895	0.421998	-0.167365	0.365747	-0.142967	0.378654	0.310569	0.454038	0.352945	0.584799	0.322692	0.427497	0.390775	0.364316	0.509826	0.790856
b2231	0.495619	-0.583279	-0.85789	-0.769287	-0.491386	-0.546795	-0.024536	0.0968067	-0.0140146	0.0148724	-0.148235	0.266775	-0.186674	-0.075001	0.215623	-0.215623	-0.32263	-0.0862494	-0.0126657	0.148364	0.00477958	-0.184018	0.361942	0.0220454	-0.0679989	-0.335992	0.061547	-0.146644	0.0975661	-0.142025	0.464154	0.237319	0.00821727	0.508571	0.27593	0.161667	0.561613	0.659128	0.433671	0.515608	0.427186	0.308873	0.562186	0.547598	0.0849914	0.263356	-0.0220728	0.0162455	0.216207
b4233	-0.204503	-0.217041	0.218472	0.254532	0.281807	0.0131463	0.521297	0.332535	-0.439376	0.139119	-0.172632	0.183043	0.815803	0.870553	0.164705	-0.164705	-0.136335	0.245658	0.586457	0.847339	0.491567	0.616128	0.596043	-0.192897	-0.267037	-0.236305	0.0810275	0.00651918	-0.360751	-0.235888	0.64642	0.780175	0.182813	-0.336566	0.327332	0.453847	0.729503	1.4089	0.675803	1.43912	1.17376	1.23809	1.05813	0.56232	0.604991	0.77223	0.429586	0.502577	0.200825
b3988	-0.638762	-0.355859	-0.973515	-1.07866	-0.876402	-1.03278	-0.0217076	-0.467234	-0.336012	0.129709	0.0316168	0.510055	-0.46355	-0.572498	0.0252308	-0.0252308	-0.228499	-0.381136	-0.389339	-0.211652	-0.22033	0.0381004	0.00409563	-0.363462	-0.164812	-0.291002	-0.523338	-0.429211	-0.516568	-0.459073	-0.184896	-0.312366	-0.129277	-0.134412	-0.0198827	-0.156339	-0.0183299	0.12614	-0.014119	0.0471132	0.2646	0.123065	0.158617	0.149786	-0.108142	-0.0722816	-0.337996	-0.298773	-0.0490324
b0924	-0.047457	0.140166	0.353968	0.135114	-0.162215	-0.00983506	0.0498116	-0.0406819	-0.28667	-0.222489	0.00830281	0.402635	0.0526437	0.105163	0.012112	-0.012112	-0.301491	-0.0956802	-0.0508891	-0.0180789	0.0758769	0.204968	0.410936	-0.0597472	0.274453	0.0172926	-0.00862319	0.172839	0.110836	-0.127501	0.184295	0.0527277	-0.107146	0.153542	0.169508	0.348828	1.54298	1.04092	0.375621	0.166178	0.813445	0.761375	0.103484	0.0281932	-0.112264	0.167986	-0.155418	-0.00532314	0.103762
b0630	-1.4209	-1.50245	-1.29993	-1.30186	-1.42613	-1.38984	-0.904143	-0.889885	-0.346631	-0.338804	-1.08903	-1.41384	-0.186286	-0.395631	0.00789914	-0.00789914	-0.182406	-0.504878	-0.451555	-0.95188	-1.37722	-1.3762	-1.46941	-1.35839	-1.35917	-1.3338	-1.09543	-0.562329	-1.33379	-0.774932	-0.800415	-0.78266	-0.966097	-0.987832	-1.31168	-1.33998	-0.556279	-0.588523	-0.583464	-0.626556	-0.887662	-0.887468	-0.512916	-1.27129	-0.970065	-0.975693	-0.960231	-0.998056	-0.219232
b2027	-0.0203833	0.0904284	0.287991	0.339546	-0.341738	-0.329653	0.666924	0.630049	0.197785	0.183847	0.181105	0.215543	0.688999	0.733678	-0.130775	0.130775	0.0297733	0.355555	-0.650442	-0.406478	0.52483	0.422451	-0.50985	-0.0162325	0.358996	0.302975	0.0201793	0.383813	0.772465	0.597672	0.709509	0.863773	0.235874	-0.0134486	0.229499	0.0441883	3.50307	2.92895	2.15571	1.16888	2.15621	2.01615	-0.262438	-0.131993	-0.922099	-0.669607	0.165179	-0.431908	0.272043
b3202	-0.580556	-0.437163	-0.281214	0.0636068	-0.301329	-0.162859	0.0257319	-0.399368	-0.149318	0.284368	0.413147	-0.603136	0.184324	0.259203	0.229347	-0.229347	-0.0912662	0.040043	-0.45066	-0.1987	-0.747377	-0.828332	-0.721415	0.161354	0.583753	0.623495	0.357737	0.784711	0.681983	0.3916	0.214347	0.521918	0.0952173	-0.701446	0.310159	0.0177056	0.426244	-0.472789	0.141418	-0.621924	0.444127	0.171475	-0.221127	-0.768774	-0.470642	-0.311279	0.127714	0.139924	0.446251
b1103	-0.11985	-0.974592	-0.293287	-0.137455	-0.922533	-0.647962	0.115997	-0.266826	-0.328772	-0.433209	-0.10647	-0.709225	-0.758838	-0.686737	0.216116	-0.216116	-0.727595	-0.620481	-1.33361	-1.50231	-0.757285	-0.778932	-0.727859	-0.0947066	0.100763	-0.0973681	-0.250692	-0.202488	-0.113449	-0.168159	0.0675724	-0.0167297	-0.0194155	-0.450842	-0.135975	0.257439	-0.999137	-0.899062	-0.789008	-1.01888	-1.54899	-1.86822	-0.71897	-0.897005	-1.21413	-1.24783	-0.504556	-0.821913	0.190718
b3997	-0.534832	-1.30424	-0.385122	-0.0797693	-0.484092	-0.545209	-0.203561	0.467179	0.171815	0.344525	0.171014	0.366144	0.233608	0.453068	-0.0251487	0.0251487	-0.215565	0.156395	-0.247157	-0.129269	0.0395262	0.0151263	-0.163708	0.306623	0.192191	0.334919	0.0836733	0.418093	-0.214374	-0.232284	0.789231	0.653808	-0.0319883	0.159577	0.693909	0.340642	-0.130704	-0.65114	0.00119772	-0.826816	-0.534576	-0.315249	-0.0830716	-0.380837	-0.504467	-0.0930843	-0.0178525	0.0559955	0.167807
b1647	1.73445	0.911462	1.31412	1.50563	0.468356	1.05407	0.479298	0.635858	0.449039	0.282337	0.754677	0.285498	0.402778	0.148283	-0.0308574	0.0308574	0.0743199	-0.0325056	-0.324972	-0.909518	-0.50819	-0.507147	-0.356726	0.0229481	0.957248	0.973698	0.321641	0.702013	0.824661	1.37997	0.733421	0.593754	0.831449	0.621513	0.648686	0.16057	0.298259	-0.00251872	0.508944	-0.730339	-0.535688	-0.262735	0.195389	-0.67506	-1.18718	-1.07483	-0.493298	-0.949569	0.280735
b0927	-0.723141	-1.50857	-0.186369	0.281464	-0.43463	-0.284958	0.113519	0.109389	-0.0816856	-0.382347	-0.202067	-0.154261	0.334849	0.217694	0.117081	-0.117081	0.0693459	0.217906	0.090732	0.00407058	-0.420447	-0.69496	-0.106298	-0.163701	-0.27669	-0.195137	-0.263637	0.224421	0.273546	-0.281508	0.183132	-0.0468654	-0.363227	-0.296485	0.0110354	0.16236	-0.660124	-0.428935	-0.265328	-0.334974	0.051484	-0.371744	0.0554374	-0.799026	-0.179414	-0.0974868	-0.0500532	0.00752967	-0.0583426
b0378	-0.792168	-0.87505	0.677983	0.676009	-0.591541	-0.554589	-0.674495	-0.66014	-0.662606	-0.654783	-0.704225	-0.784993	0.512373	-0.679698	0.00791564	-0.00791564	-0.659442	-0.625088	-0.00382108	-0.0593619	-0.38712	-0.386079	0.975178	1.08942	1.3389	1.36499	1.72915	1.80469	2.50742	1.99958	0.108946	0.573792	0.544388	2.13635	-0.455977	-0.484768	0.82847	0.714909	0.281549	0.238007	0.494374	0.40187	0.568425	0.503478	-0.77746	-0.783127	0.696607	0.363627	-0.707395
b1763	-2.8325	-2.91601	-2.70883	-2.71079	-2.70067	-2.6635	-2.714	-2.69955	-2.70203	-2.69415	-2.74393	-2.82527	-2.7084	-2.71924	0.00798649	-0.00798649	-2.69884	-2.66426	-2.41064	-2.46632	-2.78781	-2.78677	-2.88216	-2.76856	-1.90274	-1.87669	-1.35704	-1.39309	-2.75578	-2.73365	-1.08798	-0.400102	-2.71969	-2.74175	-1.59556	-1.62463	-1.60584	-1.80001	-2.7304	-2.74	-0.811949	-1.26101	-2.84379	-2.90848	-2.81769	-2.82339	-2.45054	-2.48899	-2.65418
b0880	1.30787	1.03073	2.67478	2.50342	1.77051	1.78569	0.599155	0.731338	0.247084	-0.370396	-1.19069	-0.805591	-0.761925	-0.983757	0.339565	-0.339565	-0.547326	0.215895	-0.526992	-0.216203	-1.93054	-1.50815	0.0224477	0.917751	0.902533	0.876773	0.872598	0.0854179	-0.0995836	-0.0146369	1.29894	1.47759	0.150899	-0.115346	1.12817	0.583867	0.598337	-0.569074	0.985474	0.522509	0.337949	0.217583	-0.273907	0.15269	-1.04607	-1.12935	-0.551965	-0.518032	-0.771149
b0421	0.862374	0.898779	0.526895	0.693072	-0.644436	-0.607833	-0.264797	0.456734	-0.0611706	0.611184	0.239179	-0.10501	-0.516768	-0.527463	-0.212579	0.212579	-0.507339	-0.473205	-0.595739	-0.650491	-0.53516	-0.432127	0.0215133	0.207543	0.103556	0.211074	-0.190662	0.160156	-0.216779	0.0766119	0.256136	1.465	0.23473	0.25545	0.167075	0.35551	-0.360698	-0.392866	-0.607749	-0.650584	-0.223843	-0.223648	-0.362929	-0.426967	-0.62456	-0.630187	-0.283656	-0.542664	1.11121
b2021	-0.536187	-0.831193	-0.2635	-0.178669	-1.03404	-1.06888	0.218899	0.560281	0.0392501	0.213448	-1.65226	0.073254	0.079324	0.0952832	0.189919	-0.189919	0.052838	0.082936	0.136733	-0.254997	-0.192971	-0.139713	-0.577608	-0.489217	-1.67032	-1.50158	-0.478727	-1.66121	-1.55069	-1.36813	-0.512883	-0.88717	0.0856642	0.0394647	0.00337223	-0.274601	-0.855189	-1.01344	-0.73255	-0.507067	-0.712733	-0.810815	-0.50571	-0.50888	-0.170915	-0.249401	-0.298773	-0.00377962	-0.0886445
b2477	-0.714668	-0.841167	-0.52267	-0.272465	-1.01633	-0.97107	0.354665	0.12458	-0.105515	-0.0656768	-0.343631	0.0508814	0.238202	0.0413726	0.0665448	-0.0665448	-0.241268	-0.0400625	-0.147301	-0.430081	-0.180535	-0.0558079	-0.609783	0.149232	-0.46189	-0.549902	0.0484554	-0.178508	-0.12443	-0.10212	0.417576	0.162667	-0.0459432	0.39954	0.39917	0.100284	0.0239988	-0.621897	-0.672959	-0.4592	-0.316022	-0.603969	-0.55107	-0.73159	-0.254755	-0.244112	-0.100376	-0.180091	0.156033
b3636	-1.78724	-1.71421	-0.72468	-0.79542	-0.796591	-1.29136	-0.412702	-0.0668385	0.0955462	-0.147427	-1.00816	-0.473474	-0.323186	-0.118273	0.0610634	-0.0610634	0.0725436	0.571734	-0.427208	-0.511733	-1.05615	-0.911772	-0.530582	-0.214607	-0.83256	-0.873968	-0.580367	-0.710664	-0.894739	-0.480193	-0.470581	-1.32356	-0.163775	-0.304166	-0.0295581	-1.02526	0.187285	0.0255654	0.943145	-0.341224	0.413182	0.866861	0.5836	-0.314642	-0.87564	-0.468923	-0.182407	-0.982463	-0.24683
b1983	-1.56277	-0.900123	-0.177537	-0.314897	-0.887997	-1.54747	0.391335	0.64915	0.167302	0.484063	0.635004	-0.0133588	0.594489	0.519771	0.182704	-0.182704	-0.172049	0.131683	0.169038	-0.31336	0.0299092	-0.255849	-0.796679	-0.439131	-0.0337149	0.139935	-0.0600005	0.187312	0.213676	-0.350354	0.144082	0.0672015	0.36413	-0.409606	0.427965	0.131812	0.142338	-0.262067	-0.557239	-0.743156	-0.389127	-1.12479	-0.380414	-1.10484	-0.253321	-0.539183	0.000834703	-0.122945	0.456572
b1723	0.778789	0.818553	-0.33267	-0.0736964	0.431397	0.53047	0.898064	0.739356	-0.0224909	0.112632	0.0486998	0.0817627	0.502313	0.365099	0.291252	-0.291252	0.576201	0.803734	0.228005	-0.0308094	0.692592	0.742929	0.232593	0.454928	0.430488	0.651924	0.587572	0.695531	-0.0500455	-0.189538	0.428458	0.60688	0.480411	0.277929	0.844666	0.654801	0.236458	-0.0783657	0.314534	0.293143	0.258752	0.1505	0.371452	-0.116456	-0.157604	-0.121607	0.0909038	0.377201	0.489445
b0078	0.137456	0.429253	0.403783	0.372624	-0.408884	-0.254545	0.785667	0.731141	0.392251	0.398622	0.14534	0.365136	0.280454	0.354802	0.261797	-0.261797	0.223945	0.333041	0.300778	0.0536994	0.0172594	0.0808761	0.217361	0.45208	0.323057	0.415385	0.568305	0.459624	0.350507	0.352756	0.75152	0.807173	0.264137	0.287789	0.914097	0.706036	-0.080582	-0.522809	-0.23657	-0.339097	-0.027927	-0.129884	0.119389	-0.181104	0.167356	0.264117	0.402082	0.407718	0.357678
b1304	0.885107	0.801703	1.96283	1.96565	0.392893	1.0371	1.24275	1.5259	1.32767	1.34302	0.412767	0.331972	0.892968	1.03041	-0.378545	0.378545	0.892393	1.39879	-0.124867	-0.179627	0.442631	0.814763	0.368242	1.78287	0.480385	0.897741	1.54414	1.13118	1.55209	1.29227	1.95898	1.36116	1.53483	2.06477	2.06821	1.27991	-0.196608	-0.228619	1.14421	1.10074	-0.252376	-0.252183	-0.431448	-0.494875	-0.405836	-0.411437	0.62183	0.583617	1.83278
b4395	-0.370281	-0.496184	0.696061	0.651951	0.0769382	-0.218296	-0.18853	-0.113513	0.0976046	-0.0201518	0.461821	0.0184598	0.731653	0.502423	0.38587	-0.38587	-0.116302	1.04467	0.86089	0.177698	0.741576	-0.0740885	-0.313871	0.124069	0.270541	0.383019	0.0850896	0.289847	0.329277	0.0749007	0.30092	0.151238	0.037166	-0.394116	0.111479	0.102921	1.22711	0.894733	0.680762	0.432041	0.904229	0.733136	-0.0236203	-0.560777	0.945302	1.1136	1.12016	1.18089	0.469918
b0785	-0.125398	-0.190375	-0.0449568	0.826156	-0.451746	-0.0195373	0.394766	0.444313	0.266523	0.566471	0.365013	0.149139	0.671427	0.653229	0.0133507	-0.0133507	0.756414	0.911777	0.185662	0.0189987	0.026348	-0.431248	0.391286	0.570331	-0.676688	0.413643	0.27803	0.270826	0.0743468	0.469953	-0.394498	-0.401833	1.03487	0.678194	1.04789	-0.134659	-0.231513	-0.547166	0.0191023	0.283159	0.539917	0.239673	0.339426	-0.506506	-0.146456	0.203727	0.507591	0.432379	0.984506
b1886	-1.31437	-2.21543	-2.23006	-2.23203	-2.3596	-2.27492	-2.23525	-2.22074	0.328	0.545144	-1.0619	-1.00437	-0.668749	-0.442898	0.198693	-0.198693	-2.22004	-2.18532	-0.153999	-0.0382654	-2.30936	-2.30831	-2.40409	-2.29003	-2.29083	-2.2648	-2.25075	-2.28671	-0.794115	-1.00775	-2.25533	-2.26283	-2.24096	-2.2631	-1.38932	-1.48673	-2.36331	-2.39594	-2.32223	-2.36587	-2.36952	-2.36933	-1.92308	-2.16717	-2.21812	-2.22386	0.712657	0.622145	-0.789706
b0677	0.0484791	-0.0351796	0.910188	0.928337	0.631237	0.8545	-0.528602	0.158945	0.179169	0.057472	0.571578	0.0669341	-0.0262137	0.001226	-0.1142	0.1142	0.362201	0.19428	0.185275	0.0648368	-0.0927903	0.0715915	0.188291	0.491638	0.787249	0.664884	0.450766	0.979509	0.559685	0.686382	-0.117972	0.775956	3.12372	3.26977	0.901506	0.153732	0.105433	-0.147395	-0.275336	-0.385072	-0.0839745	-0.171877	4.32486	4.16665	-0.501282	-0.0657327	0.176	-0.00149532	-0.334239
b0444	0.123337	0.0404996	0.484434	0.594004	0.0742462	-0.287694	0.62431	0.909662	0.855965	0.810723	0.74621	1.08417	1.12882	0.908171	-0.164234	0.164234	0.994763	1.15727	0.793147	0.438547	0.0161506	0.312362	0.32408	0.963369	0.51289	0.761531	0.920382	0.664071	0.192262	0.0935887	1.25502	1.15314	0.861832	0.682337	1.35684	1.17824	1.19566	0.53997	0.305073	0.248864	0.507466	0.143916	0.483883	0.178329	0.72619	0.795046	0.747115	0.833278	0.563439
b1749	-0.319454	0.333692	0.879172	1.17791	0.18617	0.77699	0.979287	1.21056	1.05453	1.05653	-0.217352	1.56961	0.677371	1.02244	-0.326639	0.326639	-0.207398	1.55478	0.928933	0.779454	0.150584	-0.483622	1.00838	1.16224	-0.0430794	0.653628	1.44583	0.13633	0.233614	-0.299829	1.4696	1.44689	1.06883	0.960631	1.32311	0.157155	1.68158	1.22116	1.4742	0.753311	1.78682	1.40421	1.92959	1.28538	0.465278	0.953096	1.01748	0.918556	1.09221
b2532	-1.52539	-0.61776	-0.64609	-0.440931	-1.29977	-1.45091	-0.100234	-0.216169	-0.147888	0.141508	-0.519439	0.459464	0.113743	0.257836	0.200287	-0.200287	-0.745804	-0.0600036	-0.155762	-0.256543	-0.525737	-0.179279	0.198895	0.365878	-0.629037	-0.529183	-0.669634	-1.5893	-0.965805	-1.73744	0.295045	0.12694	-0.432652	-0.716729	-0.164755	0.034547	-0.0492143	-0.675863	-0.465912	-0.131358	-0.15148	-0.184769	0.100259	-0.642028	-0.356427	-0.366502	-0.230761	0.0110006	0.114702
b1422	0.495061	0.855302	0.770538	0.768576	2.00242	1.05247	0.239767	0.772895	1.87838	1.88629	0.305871	0.225121	0.359582	0.638133	0.00782957	-0.00782957	-0.0170271	0.0171543	0.411126	0.130518	-0.104923	-0.103891	1.35936	2.29498	1.2866	1.41926	1.38536	1.37581	1.47387	1.3407	1.79067	1.74944	0.393424	0.856536	0.825806	0.701941	-0.0322864	-0.0644196	0.0406563	0.0501733	0.239391	0.239586	0.019182	-0.224028	1.12302	1.3434	0.852499	1.03318	0.752837
b4042	-0.033195	-0.112911	0.0852342	0.559098	1.39473	1.43151	0.0802741	0.190352	0.0917569	0.0993135	0.0515751	-0.0262854	0.705029	0.694442	0.00757308	-0.00757308	0.38432	0.417832	0.135456	0.0820896	0.00954835	0.0105481	0.672113	0.783246	0.0272186	0.0520534	0.416603	0.381877	0.0402234	0.0614277	1.34728	1.33989	0.443278	0.421876	0.279294	0.251376	1.92606	1.27076	1.36913	0.960145	1.9669	2.31587	1.28762	0.586546	0.786448	1.58165	0.881979	0.844338	0.113259
b1967	1.77918	0.728798	1.40489	1.74129	1.75493	2.15764	0.974731	1.22489	-0.171827	0.129473	-0.286726	-0.0273967	-0.162375	-0.0383658	0.00789048	-0.00789048	-0.723147	-0.688998	-0.81159	-0.866369	-0.688279	-0.687246	0.648548	0.585488	-0.176683	0.285181	0.517679	0.457502	0.672538	0.196149	2.44707	2.37098	1.44599	1.29291	0.540713	0.511776	-0.863948	-0.895982	-0.215416	-0.258639	-0.870053	-0.869859	-0.86617	-0.850833	-0.840425	-0.846054	-0.756904	-0.794782	-0.200891
b4254	0.0566757	-0.550111	-0.0910165	0.0538415	-0.0555631	-0.0538721	0.104093	0.269613	1.24977	0.370801	0.369575	0.427555	0.934318	0.660978	-0.340329	0.340329	0.550169	0.448523	0.348551	-0.0105837	0.0985937	0.399359	-0.237615	-0.232581	-5.0595e-05	0.00384027	-0.488747	-0.600145	-0.266325	0.185646	-0.0865194	-0.0830021	-0.452258	-0.882772	0.215297	-0.293585	0.382981	-0.23684	0.615101	0.508146	-0.072258	0.0258329	0.863807	0.562581	0.0511799	0.116453	0.065092	0.204558	0.226101
b0628	0.386407	0.298634	0.783492	0.930608	-0.441367	-0.363106	-0.0653382	0.283211	0.499635	0.464848	0.118702	0.901595	0.856847	0.965946	0.146867	-0.146867	-0.102033	0.470222	0.490935	0.576781	-0.107714	-0.442083	0.741572	0.742622	0.208683	0.347712	0.0910167	-0.281616	-0.10735	-0.0717404	1.18603	1.05554	0.122116	0.0277094	-0.221991	-0.714056	0.591765	0.294946	0.413081	0.283385	0.260342	0.369453	0.730299	0.712283	0.114471	0.304231	0.457391	0.542346	0.446889
b3528	3.77724	4.37453	3.81057	3.67033	4.43422	3.98586	0.0832275	0.366991	0.26929	0.298841	0.216609	-0.0272891	0.0887905	0.0780238	0.00785975	-0.00785975	0.0982834	0.132643	0.00927231	-0.0458766	1.3243	0.979694	1.08921	1.03525	0.958829	1.22285	1.20918	0.962933	1.89612	1.02658	1.47421	1.4051	1.19641	1.1743	0.913853	0.693219	-0.0434394	-0.0756962	-0.00282295	-0.0459698	-0.049586	-0.049391	-0.0456762	-0.109893	0.716918	0.71121	0.0643139	0.0261908	0.0503223
b2040	0.522537	0.309617	1.06502	1.48704	0.635596	0.325613	1.08814	1.11129	0.761241	0.769154	0.759491	0.740017	0.684948	0.786964	0.225549	-0.225549	0.720101	1.0606	0.440945	0.240241	0.476446	0.502327	0.114252	0.566059	0.901568	0.727795	0.464475	0.833026	1.09698	0.932744	0.32918	0.780421	1.38669	1.25565	1.02631	0.536437	0.970551	0.889966	0.749469	0.20788	0.510168	0.75028	-0.509784	-0.328396	0.417989	0.513946	0.862937	0.834264	0.868548
b2300	0.059181	-0.816085	-0.0795457	0.20544	-0.424025	-0.430508	0.280169	0.363981	0.292086	0.0352461	1.2085	-0.484235	0.629964	0.604126	0.309663	-0.309663	-0.82184	0.40365	-0.425722	-0.314471	0.248701	0.0685858	-0.0158128	0.335304	1.1683	1.34174	0.297599	0.957582	1.24695	1.41681	0.531646	0.285619	0.726581	0.0975942	1.21202	0.790424	-0.0773105	-0.473973	0.00708145	-0.85532	-0.498958	-1.03011	-0.0304029	0.169329	-0.773478	-0.863872	0.303252	-0.123411	0.821966
b2450	0.294217	0.44778	1.29742	1.61646	-0.122483	-0.0859528	0.326419	0.738851	0.23727	0.699101	0.932871	0.176814	0.0881383	0.0774486	0.00780025	-0.00780025	0.291805	0.541439	-0.0738835	-0.128526	-0.0732522	-0.0722242	-0.141862	0.514113	0.796761	1.19642	0.781278	1.29007	1.29472	0.94938	0.605018	0.438516	0.34016	0.31832	0.955912	0.988479	-0.126112	-0.158064	-0.0858694	-0.128618	-0.132201	-0.132008	0.24585	0.181834	-0.102647	-0.108263	0.257977	0.259805	0.303344
b4037	3.56338	2.83546	3.35289	3.37116	3.16433	3.35881	1.9201	1.83524	0.0944488	0.102219	0.0531101	-0.0270888	0.0881636	0.0774709	0.00780256	-0.00780256	0.0975918	0.131721	0.421579	0.36649	0.0579844	0.059015	1.04502	1.82362	3.11299	3.06813	2.43512	2.89276	3.40411	3.29956	2.79744	3.01132	0.0770257	0.0552669	2.14408	1.91141	-0.0431187	-0.075131	-0.00280255	-0.0456301	-0.0492191	-0.0490255	-0.0453387	-0.109063	-0.0196108	-0.0252365	0.063856	0.0260018	0.0499623
b3001	4.3558	3.13098	4.35761	4.35626	3.5815	4.13936	0.885606	0.828331	0.0948641	0.102667	0.0533469	-0.0272129	0.088552	0.0778135	0.00783799	-0.00783799	0.0980203	0.132292	0.0571968	0.00216521	1.29457	1.42017	0.631263	1.59898	1.49168	1.76122	1.17768	0.92255	0.742486	1.27703	1.8786	1.31578	2.21473	2.09208	1.12864	0.0475919	-0.0433174	-0.0754812	-0.00281519	-0.0458406	-0.0494464	-0.0492519	-0.0455478	-0.109577	-0.0197004	-0.025352	0.0641397	0.0261189	0.0501853
b1175	0.834503	0.92952	0.990035	1.02705	1.33773	1.30618	1.05396	1.05116	-0.0331375	0.127817	0.11796	0.127185	0.801573	0.768896	0.0863131	-0.0863131	0.067595	0.0770335	0.162904	0.287231	1.14541	1.24907	0.776807	0.344858	0.486261	0.596095	0.593201	0.812981	1.02744	0.651691	0.812827	1.12997	0.505778	0.317763	0.529567	0.654784	1.08347	0.797633	0.724441	0.771441	0.975991	1.14811	0.310417	0.276045	0.028888	0.106823	-0.0863762	0.256755	-0.147405
b4396	0.577552	1.70714	1.53909	1.71331	1.41696	1.7505	1.41923	1.73109	0.784498	0.817067	0.704801	0.388211	1.35139	1.34888	0.00784368	-0.00784368	-0.141828	-0.107646	0.454662	0.519408	0.61556	-0.13689	1.1519	0.820203	0.451405	0.178842	0.835898	0.840799	0.889847	0.917534	0.64932	0.687952	0.455232	0.3208	1.34312	0.613413	1.29531	0.405769	1.31234	0.767731	1.37004	1.19509	1.43635	0.880245	0.469082	0.599704	0.287065	0.721423	0.175177
b0963	0.0936029	-0.159549	0.99964	1.11858	-0.379944	0.669541	0.543925	0.57176	-1.27036	-1.34816	0.0776261	-0.00387201	-0.300965	0.22598	0.119399	-0.119399	-2.00185	0.348112	0.0420438	-0.137988	-0.0574251	-0.352377	-0.681574	-0.114897	-2.07054	-2.0453	-0.15683	-0.19266	-2.05732	-2.03577	-0.526878	-1.80731	-0.864153	0.0888445	0.899209	-0.799887	-0.150312	-1.39946	-0.129312	0.12551	-1.03625	-0.176259	-0.236686	0.237436	-0.181971	-0.0409798	0.47891	0.159045	0.429805
b3926	4.09159	4.19908	3.80184	4.11413	3.54171	3.78997	-0.462154	-0.447746	-0.450221	-0.44237	-0.491994	-0.573072	-0.456571	-0.467376	0.00792339	-0.00792339	-0.447046	-0.412568	-0.536374	-0.59173	5.77777	5.83182	0.492942	-0.324814	-0.517337	-0.491496	-0.406907	-0.442636	-0.503803	-0.481747	0.313649	0.306165	1.26203	1.19926	-0.468958	-0.497785	1.11372	1.09208	0.591328	0.722649	1.23157	1.20087	-0.591529	-0.655996	-0.56551	-0.571198	-0.481134	-0.519394	-0.495175
b3885	1.68751	0.658169	1.60106	1.55063	1.53365	1.87007	0.213091	0.415815	-0.0124753	0.220935	-0.304675	-0.579821	-0.483955	0.288425	0.00785299	-0.00785299	-0.1255	-0.0912661	-0.268029	-0.167147	-0.139926	-0.146086	0.51135	0.00946421	0.198874	0.0604003	0.697683	0.381175	0.17156	-0.0719905	0.284877	0.0687779	0.910051	0.434772	0.79551	0.673218	-0.360191	-0.392266	-0.167043	-0.210055	-0.415434	-0.41524	-0.0717265	-0.578817	-0.113229	0.156591	-0.0432136	-0.0468161	-0.410971
b4202	0.0814488	-1.07788	0.803736	0.821861	0.18422	-0.0730888	1.83195	1.1594	1.88562	1.77638	1.75212	0.663785	1.06745	0.618413	0.388009	-0.388009	2.04187	2.19577	0.29936	-0.0156355	-0.125898	1.148	0.25895	1.18767	1.58284	1.61651	1.36572	1.09	1.31707	1.41976	1.38584	1.05793	1.56633	1.02143	1.32335	1.46233	0.042789	-0.581877	-0.538951	-0.734701	-0.0397572	-0.541745	-0.0579409	-0.638595	-0.119882	0.0946876	0.980982	-0.0413207	1.32793
b2293	-0.497651	-0.579121	0.109432	0.380845	-0.502873	-0.466615	0.637401	1.11539	-0.116678	0.199326	0.133721	-0.353187	-0.26068	0.0555125	0.0034464	-0.0034464	0.0667392	0.650734	-0.384236	-0.438562	0.201421	-0.170009	-0.0875077	0.0244699	-0.192989	-0.14732	0.0890838	0.0537336	0.130243	-0.330587	-0.189094	-0.326824	-0.340031	-0.408984	0.683125	-0.11396	-0.506474	-0.538182	-0.466532	-0.508962	-0.512517	-0.512325	-0.508673	-0.571783	-0.483186	-0.488759	0.358799	-0.390659	0.122294
b3197	-1.04135	-0.197364	-0.062725	0.0273062	-0.446766	-0.0853957	-0.614842	-1.17542	-0.465081	-0.642026	-1.16053	0.0127627	-0.147913	0.0627234	-0.063246	0.063246	-0.973961	-0.00619357	-0.0844432	-0.33082	0.0538411	-0.463239	-1.43662	-1.32373	-1.4185	-1.16832	-1.16273	-1.19838	-1.03824	-1.01618	0.128458	-0.232372	-0.603286	-0.341064	0.0825842	0.264476	1.53875	1.09005	0.383728	0.24432	1.06654	0.748385	-0.136189	-0.299086	-0.0799798	0.196579	0.0632073	0.0599016	-0.291228
b3248	-0.0338476	-0.115196	0.492971	0.175805	-0.0390618	-0.00285588	0.0817917	0.0959098	0.445564	0.758626	1.19136	1.11046	0.284256	0.273624	0.00772031	-0.00772031	0.466961	0.501011	0.00910796	-0.0450503	0.00973375	0.0107528	0.0934564	0.204675	1.34119	0.260079	0.975462	0.939925	0.549119	0.486105	0.50313	0.791354	0.592939	0.054695	0.893839	0.86518	0.174009	0.142182	-0.0027732	-0.0451418	-0.0486917	-0.0485002	-0.0448535	-0.107869	0.313364	0.307757	0.270275	0.252781	0.0494443
b3183	-1.0325	-0.424552	-0.829395	-0.714155	-0.64713	-1.08922	-0.0461082	0.0865296	0.0767752	0.057779	0.139768	0.0802061	0.425369	0.486554	0.199911	-0.199911	0.0155188	0.307448	0.248709	0.449959	-0.112568	-0.32133	0.233109	-0.333443	0.0330402	-0.298973	-0.396045	0.425685	0.283652	-0.329425	-0.854663	-0.875786	-0.791388	-0.214142	0.261065	-0.602956	0.189128	1.49861	0.0961227	0.130562	0.479697	0.199269	0.475365	-0.0509968	0.592071	0.597225	0.406225	0.561593	-0.0204519
b1757	-0.0590496	-0.520916	0.0416967	0.112008	-1.37969	-1.02884	-0.712826	-0.36814	-2.74383	-2.73599	-2.62737	-2.67669	-0.681341	-0.771229	0.0388261	-0.0388261	-2.63697	-2.15653	-0.407851	0.0197136	-2.82916	-2.82812	-2.87607	-2.37093	-2.38056	-2.35467	-2.55011	-2.58582	-2.58665	-2.56459	-2.44616	-2.57238	-2.21194	-2.23399	-2.76252	-2.79129	-2.8826	-2.91491	-2.84192	-2.88513	-2.88875	-2.88856	-2.44607	-2.51068	-2.09796	-2.03495	-2.50336	-2.1018	-2.53733
b1806	-1.06802	-0.746632	-0.519732	-0.0471673	-1.1237	-1.08736	-1.2366	-1.22252	-1.22494	-1.21726	-0.718594	-0.798729	-0.786573	-0.797238	0.0539014	-0.0539014	-1.0944	-1.11715	-1.30913	-1.36317	-1.30851	-1.30749	-1.15681	-1.04563	-0.820124	-0.857059	1.11598	-0.682808	-0.328292	-0.566612	-0.566959	-0.635657	-0.465429	-1.0927	-0.39757	-1.06864	-1.17957	-1.2113	-1.02692	-1.1298	-0.987085	-1.20687	-0.919717	-0.983259	-1.33758	-1.34313	-1.25516	-1.29255	-1.13056
b0118	1.85213	2.13151	1.64728	1.6479	1.90149	1.5655	-0.127743	-0.0650066	-0.228234	-0.21508	0.40683	0.0860782	-0.54681	-0.518466	-0.0233712	0.0233712	-0.873737	-1.09849	-0.325175	-0.283752	-0.198961	-0.0824	1.30732	1.09067	1.34972	1.22319	1.10901	1.34937	1.43858	1.38245	1.47341	1.26881	1.32684	1.29902	0.341497	0.883417	0.248835	0.422771	0.331635	0.351045	0.290119	0.31662	0.333498	0.572747	0.375054	0.358781	-0.0131767	0.199611	0.247809
b3809	-0.494723	-0.994461	-0.224797	-0.0936033	0.202601	-0.0924059	0.512142	0.638241	0.120971	0.546472	0.77628	0.561551	-0.29905	-0.235182	0.107805	-0.107805	-0.34819	0.114922	0.175922	0.539516	-0.01358	-0.290488	1.17003	0.528169	0.756651	0.617513	0.781933	0.809972	0.650622	0.637198	0.462783	0.990148	0.911568	0.537702	0.596618	0.261716	0.165561	0.222902	-0.129105	-0.188574	0.57106	0.209287	0.167515	-0.364669	0.263433	0.445287	0.178284	0.402903	0.377565
b0805	-2.02268	-2.10659	-1.14489	-1.55425	0.935934	1.14727	-0.733989	-0.198444	0.0433296	-0.202545	-0.888723	0.115616	0.651617	1.04088	-0.0963292	0.0963292	-0.591501	-0.342331	1.17007	0.871578	-2.55465	-2.55361	1.49947	0.98811	0.113088	0.0333206	1.18931	1.28075	-0.130026	-0.664539	0.146929	-0.0105609	-0.637701	-0.248138	-0.713839	-1.36508	-2.00142	-2.01913	-1.30246	-1.29939	-1.57056	-2.07664	-0.88886	-0.643446	-0.275435	0.138368	0.906922	0.372185	-0.489114
b0469	-1.46611	-1.67088	-2.15891	-2.30114	-1.40208	-1.59187	-0.127096	0.0490612	0.0833977	0.214543	0.468706	0.0527932	-0.179616	-0.512084	0.0497183	-0.0497183	-0.126159	-0.635644	-0.0377732	-0.423912	-0.237497	0.177911	-0.186798	-0.127122	0.151742	0.218452	-0.124439	0.31612	0.699595	0.181249	-0.813083	-0.31385	-0.00157113	-0.475064	-0.431322	0.0512139	-0.655142	-1.26618	-0.80152	-0.584431	-1.25589	-1.26382	-0.0322065	0.0792471	-0.364686	-0.53205	-0.609097	-0.129023	0.351631
b3967	0.178462	0.0954841	-0.00900693	-0.0109549	-0.326499	-0.289854	-0.159762	-0.145476	0.0841523	0.0919622	0.24237	0.161538	-0.198691	-0.209397	-0.213042	0.213042	-0.189252	-0.155083	-0.277747	-0.332561	-0.232705	-0.231673	0.273012	0.386092	-0.258893	-0.233294	-0.197079	-0.232463	0.332352	0.0895872	-0.00456977	-0.154459	0.585444	0.284541	0.558058	-0.0105034	-0.330139	-0.362194	-0.28977	-0.332653	-0.336247	-0.336053	-0.332362	-0.396171	-0.229795	0.0275456	-0.135462	-0.173415	0.505106
[truncated: 576 more rows]
[truncated: 113 more columns]

## Sheet: M
	0	1	2	3	4	5	6	7	8	9	10	11	12	13	14	15	16	17	18	19	20	21	22	23	24	25	26	27	28	29	30	31	32	33	34	35	36	37	38	39	40
[truncated: 1,390 more rows]

## Sheet: A
	heckmann_Acetate1_B1	heckmann_Acetate1_B2	heckmann_Acetate2_B1	heckmann_Acetate2_B2	heckmann_Acetate3_B1	heckmann_Acetate3_B2	heckmann_C13_A3_B1	heckmann_C13_A3_B2	heckmann_EVO1_B1	heckmann_EVO1_B2	heckmann_EVO2_B1	heckmann_EVO2_B2	heckmann_GLU_A10_B1	heckmann_GLU_A10_B2	heckmann_GLU_A4_B1	heckmann_GLU_A4_B2	heckmann_GLU_A6_B1	heckmann_GLU_A6_B2	heckmann_GLU_A8_B1	heckmann_GLU_A8_B2	heckmann_Glycerol2_B1	heckmann_Glycerol2_B2	heckmann_pgiEVO1_B1	heckmann_pgiEVO1_B2	heckmann_pgiEVO2_B1	heckmann_pgiEVO2_B2	heckmann_pgiEVO3_B1	heckmann_pgiEVO3_B2	heckmann_pgiEVO4_B1	heckmann_pgiEVO4_B2	heckmann_pgiEVO5_B1	heckmann_pgiEVO5_B2	heckmann_pgiEVO6_B1	heckmann_pgiEVO6_B2	heckmann_pgiEVO7_B1	heckmann_pgiEVO7_B2	heckmann_ptsEvo1_B1	heckmann_ptsEvo1_B2	heckmann_ptsEvo2_B1	heckmann_ptsEvo2_B2	heckmann_ptsEvo3_B1	heckmann_ptsEvo3_B2	heckmann_ptsEvo4_B1	heckmann_ptsEvo4_B2	heckmann_sdhEvo1_B1	heckmann_sdhEvo1_B2	heckmann_sdhEvo2_B1	heckmann_sdhEvo2_B2	heckmann_sdhEvo3_B1
[truncated: 41 more rows]
[truncated: 113 more columns]

[truncated: 1 more sheets: iModulon Table]
