# Supplementary material for: Proteome allocation is linked to transcriptional regulation through a modularized transcriptome
Source: Nat Commun. 2024 Jun 19;15:5234. doi: 10.1038/s41467-024-49231-y (PMC11187210; doi:10.1038/s41467-024-49231-y)
Supplement: Supplementary file 6 — Supplementary Data 3 [file 41467_2024_49231_MOESM6_ESM.xlsx]

## Sheet: X
	p1k_00059	p1k_00129	p1k_00749	p1k_00177	p1k_00769	p1k_00479	p1k_00030	p1k_00062	p1k_00746	p1k_00399	p1k_00766	p1k_00001	p1k_00091	p1k_00770	p1k_00455	p1k_00727	p1k_00498	p1k_00402	p1k_00739	p1k_00768	p1k_00530	p1k_00087	p1k_00082	p1k_00122	p1k_00398	p1k_00058	p1k_00171	p1k_00731	p1k_00179	p1k_00032	p1k_00103	p1k_00063	p1k_00500	p1k_00742	p1k_00726	p1k_00151	p1k_00745	p1k_00750	p1k_00751	p1k_00111	p1k_00180	p1k_00403	p1k_00101	p1k_00531	p1k_00088	p1k_00721	p1k_00121	p1k_00495	p1k_00004
b3607	0.805371	-1.13955	-0.0533441	0.187603	0.840326	-0.471796	1.01837	0.997081	0.678722	0.195678	0.635782	0.776397	0.694553	0.787501	-0.806342	0.831725	0.320397	0.311287	0.416033	0.832309	1.35419	0.588427	0.727601	0.845047	0.109063	0.790712	0.329647	0.618002	0.640063	1.03331	0.0705836	1.14188	-0.637037	0.397728	0.135428	-0.306035	0.648748	0.27035	-0.0818551	0.962864	0.723917	-0.0442513	0.0367611	1.72818	0.64246	0.351561	1.12271	0.201658	0.810542
b1264	-1.51328	-2.17607	-2.72418	0.672582	-0.530708	-3.05093	-0.495858	-0.554223	0.366616	-1.51218	-0.291211	0.264593	0.110546	-0.408581	-7.41759	0.73849	-7.77143	-0.762668	-0.726668	-0.874007	-0.12102	1.16673	-0.136018	-0.626267	-0.435975	-1.40312	-3.17545	0.381347	-0.285516	-0.571166	1.86708	-0.737579	-7.74356	-0.860379	-0.66566	-1.84138	0.496614	-1.69988	-0.557654	-0.557612	-0.271728	-0.50621	-0.268183	0.187158	-0.34789	0.0644423	-0.79925	-6.84777	-1.20617
b3469	0.810605	3.21413	0.272203	2.1982	0.295951	1.2545	0.608749	1.11238	1.50216	1.13106	0.151702	1.49714	1.82556	0.314842	5.24217	-0.873562	5.32141	0.923099	0.0340549	-0.0169252	0.505856	2.34821	0.983943	3.07347	1.58489	0.978948	0.98869	-0.239258	1.02444	1.98644	3.25663	1.53847	2.97045	-0.0709789	-0.290339	1.68372	1.43794	0.0469133	-0.846106	1.71713	1.19415	1.43823	0.206546	1.05432	2.29114	-0.20412	2.07217	1.76147	2.98865
b0967	-0.32526	-1.1792	-0.132672	0.140726	-0.380544	-1.55518	-0.573128	-0.463216	-0.809503	-0.146769	-0.914204	0.0227241	0.178403	-0.359412	-2.43287	0.438658	-2.19578	-0.0700469	-0.265476	-0.886228	-1.3158	0.0234556	0.564721	-0.25767	0.0590463	-0.463489	-0.304953	0.196994	-0.791603	-0.681346	0.361728	-0.366565	-2.08203	-0.278357	-0.172459	-0.897874	-0.839521	-0.300433	0.0786729	0.00802873	-0.63949	-0.266569	0.475412	-1.33016	0.00930489	-0.602368	0.16076	-1.55188	0.0135809
b3871	-1.43643	-2.00989	-0.390541	-0.746865	-0.777245	-1.72811	-1.31189	-1.4969	-0.955938	-0.823068	-0.967571	-0.718566	-0.758656	-0.788778	-6.15825	-0.575999	-5.15854	-0.797532	-0.704906	-0.996429	0.231541	-1.51017	-1.9805	-0.563258	-1.30036	-1.42303	-0.93851	-0.769786	-1.55312	-1.60604	-0.476943	-1.44101	-3.87723	-0.786862	-0.961755	-1.51914	-1.0836	-0.532431	-0.625342	-0.48392	-1.43725	-1.66161	0.266558	0.190623	-0.718859	-0.888312	-0.563909	-2.76397	-1.0971
b1641	0.712612	0.872243	0.47826	0.597529	-0.00697767	0.0149702	2.6571	0.615424	0.728636	0.551479	0.421256	0.296671	0.776904	0.0455896	0.049209	-0.516112	0.85215	0.518175	0.112596	0.252348	0.368271	0.424832	0.404976	0.323701	0.851457	0.676834	0.906291	-0.565946	0.854724	2.64863	0.953269	0.848421	1.074	0.0975622	0.386148	0.64082	0.781869	0.473324	-0.336582	0.16046	0.744804	0.670302	-0.187637	0.672364	0.955245	0.701283	0.398285	1.45744	0.560248
b3172	-1.50756	-1.57293	-4.01979	-0.823739	-1.43805	-0.226624	-1.51522	-1.46698	-1.6941	-1.10472	-1.79031	-0.482302	-0.35649	-1.45532	-5.1062	-0.244672	-4.38096	0.277126	-0.778313	-1.76936	-4.32539	-2.62653	-1.84159	-1.46939	-0.408769	-1.48531	-4.19846	-0.220993	-1.69024	-2.89629	-5.15847	-1.423	-3.65636	-0.650525	-0.865239	-2.2205	-1.62754	-3.79693	0.019334	-0.573647	-1.64913	0.275114	-0.547646	-4.1859	-1.08764	-1.90388	-1.23276	-4.2639	-2.48424
b3493	0.260697	-0.227558	0.536423	0.698569	-0.166145	-1.28357	-0.389765	0.673614	0.138503	-0.0546437	-0.400424	-0.0356508	-0.0579759	-0.102227	-3.13729	-0.0654088	-3.10682	-0.278623	-0.231076	-0.198752	-7.00325	-0.50359	0.176005	0.222953	0.346369	0.339185	-0.311831	-0.0177154	0.267017	-0.378876	0.358002	0.673252	-0.682451	-0.0182908	-0.0369553	0.426803	0.00378875	0.399844	0.185318	0.36813	0.422695	0.1016	0.420744	-7.00325	-0.256566	-0.392669	0.270676	-0.744309	-0.120053
b2149	3.86943	-2.61701	-2.24104	1.17543	2.85511	-1.57839	-0.19258	3.51479	-1.49043	1.56858	3.75686	1.13679	0.256848	2.85285	0.0466043	3.19793	2.32965	1.83644	0.521395	2.67562	-1.55447	3.25227	4.24811	-2.32705	-0.172889	3.81356	2.57791	2.9688	6.49415	-1.22595	2.55588	3.36112	0.910233	0.639804	1.27845	0.0875376	-1.69521	-2.21876	1.92713	-1.71326	6.43773	1.05623	0.49811	-2.55741	-0.790929	2.70805	-2.31135	5.86473	-1.33402
b3764	1.53666	0.15847	0.973339	0.0347269	1.18822	-0.597981	-0.419585	1.29061	0.42599	0.273484	1.04521	0.656302	-0.126599	1.20069	-2.48718	0.736248	-1.88827	0.725629	0.76356	1.44502	0.965839	0.262255	-0.607094	-0.0835276	1.84142	1.42861	-0.767078	0.976864	-0.364364	0.191855	-0.475233	1.21743	-0.0639062	0.806801	0.784023	0.33076	0.355333	0.783687	1.92171	0.84292	-0.399985	1.68688	-0.511392	0.502873	-0.335535	0.45047	-0.0344418	-0.197596	-1.04061
b1887	-2.93068	-1.092	-6.20852	0.859414	-2.16911	-7.38419	-6.0621	-5.72888	-5.28564	-1.83533	-1.53291	-5.52862	-5.32271	-2.38577	-6.43155	-4.89899	-3.87076	-2.0151	-4.40369	-1.85545	-4.96022	-5.57893	-3.97845	-5.60572	-4.15363	-2.74792	2.00129	-2.34345	1.33073	-5.42566	-6.86364	-5.33981	-0.73461	-4.85299	-5.22188	-1.50456	-5.6769	-6.13354	-1.84006	-5.48961	1.38967	-4.42991	-7.26323	-4.85218	-5.11364	-5.37186	-4.62607	-0.953064	-5.1904
b2494	0.491278	0.503885	-0.876564	0.0521876	0.0442865	1.7188	1.43703	0.996182	0.0197539	0.00123699	0.2673	0.672689	0.92207	0.144393	-0.344996	0.640016	0.609588	-0.129969	0.374893	0.200283	-0.781266	1.19713	0.983932	1.47565	0.864164	0.59081	0.0356866	0.815735	0.458841	1.73068	-0.513576	1.08394	0.730302	0.294521	-0.037943	0.334232	0.164911	-0.421461	0.1602	1.387	0.542166	0.464391	-0.177484	-0.374013	1.18832	0.515868	1.68383	0.657102	1.58053
b2507	-1.65425	-0.61861	0.13696	-1.16083	-0.366306	-2.73427	-1.48507	-1.75375	-0.0976523	-1.65788	-0.923475	-0.586712	-0.156614	-0.328267	-5.12368	-0.306024	-4.60132	-1.40532	-0.231197	-0.803	-2.08078	-1.33524	-1.30162	0.207687	-1.862	-1.60449	-1.63436	-0.12407	-2.32925	-1.55587	-0.132093	-1.64025	-2.97159	-0.260025	-1.03313	-1.65511	-0.223499	0.0824219	-0.143518	-0.967164	-2.21701	-1.52875	-0.00550559	-2.50229	-0.274911	-0.916503	0.660655	-1.99754	-1.35616
b3735	0.649616	-0.217493	-0.64864	0.55597	-0.0234611	-1.56777	0.100784	0.670954	-1.0525	0.356996	0.15071	0.533431	0.764926	-0.0200773	-2.30061	0.316275	-1.04562	0.160389	-0.435034	-0.530908	-0.46487	0.790234	0.592222	-0.324239	-0.131721	0.571669	0.861187	-0.343594	0.753419	-0.111709	1.29947	0.819335	-0.83531	-0.598245	0.194291	-0.229877	-1.04653	-0.653917	0.412837	1.06531	0.82766	-0.207937	0.707132	-0.597385	0.529318	0.218125	-0.770344	0.109462	-0.929446
b3599	1.05756	0.238686	-1.43306	0.387967	0.930878	-1.33602	0.665122	0.549272	-0.218879	0.358433	1.5221	0.578555	0.81659	0.947108	2.37214	0.600646	3.04634	-0.0893237	1.06328	1.35952	-0.177925	1.27487	1.6015	0.0489077	0.535354	1.03809	-0.285101	0.697875	1.56071	0.936072	0.807295	0.778206	1.55709	0.90413	1.57683	1.29706	-0.0813843	-1.21168	4.52748	2.65083	1.82306	0.444298	0.224346	0.253422	0.651603	1.04905	0.3289	1.52002	0.752825
b3609	0.413404	0.458676	-0.663079	0.121911	0.0285816	-0.734713	-0.0126875	0.216147	-0.122755	-0.157627	0.233478	0.0355765	0.158309	-0.0352041	0.195161	-0.502538	1.20736	0.0555606	-0.0363983	-0.100243	0.423342	0.342899	0.316136	0.265051	0.220963	0.357061	0.384926	-0.504709	0.43943	0.132099	0.045773	0.252831	0.357794	-0.0772007	-0.09688	0.158838	-0.171784	-0.557527	0.0789621	0.442286	0.381026	0.270348	-0.369458	0.688403	0.261867	0.296433	0.0463588	1.01796	-0.0344655
b0596	-1.12586	-2.04577	-4.06191	-1.3544	-3.18492	-0.182592	0.553417	-1.05959	-2.79812	-3.50863	-2.80936	-0.40104	1.14982	-2.38631	-4.25151	-2.55807	-3.82127	-1.9491	-2.26773	-2.83432	1.19843	3.95708	1.13746	3.11374	-3.02054	-1.21419	-1.57029	-2.04408	-1.57629	-2.14284	-1.69306	-1.20405	-4.38028	-1.83781	0.319307	-2.16458	-2.4588	-4.61016	-2.00239	-1.76138	-1.31398	-2.96362	-1.26353	0.912268	3.68818	2.90371	-0.370568	1.44075	3.16306
b0754	-1.21028	0.12371	-2.18852	-2.67414	-1.01542	-1.13168	-0.257692	-1.27002	-2.02426	-1.00631	-1.0028	-0.020544	0.0340496	-1.00778	-2.31547	-0.334973	-2.64328	-0.51731	-0.393591	-1.09849	-0.544911	-1.31958	-1.48295	-0.0999443	-1.15949	-1.17164	-0.725553	-0.53835	-1.29524	-0.515055	-4.08531	-1.27935	-3.88809	-0.524999	-0.855587	-1.38179	-1.9865	-1.77959	-0.603433	-0.296725	-1.23511	-0.940136	-0.154383	-0.142454	0.198075	-0.622441	-0.148286	-3.44771	-0.265303
b4147	0.308803	-1.04446	0.409129	0.323572	0.0173417	-0.118142	-0.357432	0.151961	0.0344231	0.331792	0.125955	0.338088	-0.0187453	0.018968	-3.49647	0.0598029	-2.90119	0.583738	0.298152	0.144514	0.26341	-0.904147	-0.387036	-0.0381532	0.0285755	0.320956	-0.150912	-0.340938	-0.101325	-0.510606	0.247738	0.344867	-0.359627	0.247905	0.23955	-0.129524	0.0153035	0.318674	0.321932	0.152329	-0.121225	0.349126	0.373907	0.150026	-0.077257	-0.0168427	0.184496	-0.403915	-1.0305
b2065	0.558006	0.705792	-0.327487	-0.292435	0.159211	-0.248046	-0.41843	0.311333	-0.489742	0.0336992	0.028066	-0.256086	0.225798	0.251217	0.00446441	0.0474793	0.469387	0.0426972	-0.0317775	0.162696	-0.768277	0.502699	0.0749053	0.22834	0.209743	0.583929	-0.23008	-0.205645	0.00140197	-0.038689	-0.0437807	0.222078	-0.48839	-0.185537	-0.42619	0.51254	-0.606369	-0.356559	-0.587787	0.331139	0.0466927	0.0391245	0.218955	-0.573994	0.221804	0.337025	0.178475	0.15065	0.0957085
b0658	0.39026	-0.355926	-0.553173	0.016205	-0.28642	0.367806	0.322196	0.203241	0.371774	-0.0840035	-0.308941	0.108694	0.352532	-0.21599	0.569944	-0.0507728	1.3445	0.0776741	-0.467549	-0.454823	-0.721387	0.348878	0.348007	0.228638	0.80102	0.460022	0.792746	-0.48046	0.0588857	0.472362	-0.507234	0.380575	-0.284855	-0.524596	-0.134238	-0.634204	0.438176	-0.299237	-0.749062	0.246739	0.0731443	0.391143	0.402887	-0.51523	0.338702	-0.0604125	0.450157	-0.468478	0.726462
b3299	-0.677391	-0.0281149	0.623715	-0.868374	0.325627	-0.419271	-1.24419	-1.1904	-0.260228	-0.572473	0.447135	-0.774176	-0.294565	0.393157	-3.15562	-0.201276	-1.95527	-0.636887	0.305766	0.297409	-0.199222	-0.511928	-1.34697	-1.29443	-1.50867	-0.708287	-1.20396	0.0223045	-1.41626	-1.6793	-0.167113	-1.3836	-1.75721	0.409154	0.504254	-0.103561	-0.30701	0.43152	0.150888	-1.10448	-1.45913	-1.12788	-0.371665	-0.220083	-0.598494	0.321746	-1.45359	-0.121552	-0.675253
b1619	1.80546	0.826181	0.0132408	1.4201	1.941	3.22306	3.93797	2.30811	1.3383	1.65931	1.53964	2.74961	3.27679	1.98558	3.40646	1.19874	4.54163	2.09977	2.20019	2.15833	0.906916	3.57139	2.97822	3.60346	3.62076	1.59592	1.91804	0.782557	2.85118	4.3987	2.0378	2.36637	4.8883	1.9843	0.413529	1.69173	1.75144	0.324837	1.1603	2.95668	2.76195	3.32696	0.409789	1.34638	4.02922	2.44645	3.6338	2.79221	5.03
b0198	0.255846	-1.39694	-1.40611	0.147553	0.71545	-5.0893	-0.642486	0.520542	-0.184306	1.37196	0.234529	-0.264411	0.172654	0.661983	-3.5834	-0.0597648	-3.10534	0.453434	-0.361705	0.767045	-1.49215	-0.8591	-0.542316	-0.543681	0.424279	0.286923	-0.321248	0.223891	-0.277117	-0.812684	-1.72702	0.592019	-3.47083	-0.443679	0.0191128	0.103846	-0.0675222	-0.952691	-0.331695	0.0243093	-0.153913	0.0802687	-0.843824	-1.54761	0.159532	-1.62907	-0.59822	-2.53009	0.828395
b3972	0.987612	0.625015	0.965241	0.870417	1.01429	-0.0423554	0.694665	1.17554	1.04282	1.05586	0.954748	0.910726	0.713592	0.902303	-0.337406	0.983404	0.212729	0.931828	1.11092	0.94093	0.84145	0.736348	0.589674	0.836257	1.27493	0.876726	0.783937	1.24457	0.985298	0.635058	0.494288	1.27058	0.391316	0.910823	0.648997	1.0133	1.08831	1.03988	0.777192	0.679315	0.9948	1.33781	0.766248	0.889146	0.727156	1.07185	0.88868	0.380232	0.409931
b3390	0.433258	-0.366535	0.148653	0.551959	0.599091	0.827182	0.324364	0.603337	0.209975	0.420096	0.460117	0.550295	0.182839	0.560157	-2.37125	0.553227	-1.54136	0.538965	0.720644	0.657143	0.382949	-0.272217	-0.513625	-0.112073	1.11157	0.453712	0.285308	0.638324	0.48021	0.312073	0.389017	0.727013	-0.765249	0.639122	0.116051	0.31235	0.147618	0.0208605	0.350879	0.124414	0.381017	0.850732	0.628512	0.455084	0.185193	0.561896	0.344911	-1.0763	-0.310589
b1614	-0.598236	0.378363	-0.30593	0.0471412	-0.0480442	-1.01724	1.26992	-0.729505	0.785393	-0.30067	0.296417	0.366696	0.825844	-0.0754246	-0.613601	0.266351	-1.06497	-0.540385	0.388875	-0.00656459	-0.080442	0.125455	-0.023769	0.942868	-0.854938	-0.592718	0.228419	0.188831	-0.0337516	1.30224	0.135502	-0.729787	1.474	0.214611	-0.529995	-0.304752	0.823177	0.0522883	-0.0268273	0.343436	-0.00389117	-1.09992	0.0349894	0.513151	0.865282	0.576584	0.39285	0.550506	1.51103
b0662	-0.116851	0.684246	0.195444	-0.711996	-0.0166505	-0.425543	-0.0418671	-0.188532	0.547339	-0.801613	-0.121068	-0.0996076	0.431178	-0.224789	2.07212	0.617152	1.74616	-0.418001	0.0801054	0.171152	-0.610526	0.456207	-0.565065	0.907902	-0.0784513	-0.0921666	-1.5088	0.635062	-0.207295	0.221859	-0.0136326	0.117799	0.661958	0.048095	-0.368332	0.210886	0.497976	0.330631	-0.249658	0.521614	-0.0792225	-0.0909544	0.123401	-0.146072	0.588501	0.299957	1.08365	0.512687	1.25911
b2279	0.312236	0.620894	0.560078	-0.672044	1.70846	1.0318	-0.064502	0.818553	0.474888	-0.920565	1.42543	-0.631834	-0.565574	1.67436	1.53553	-0.0719197	2.0595	-0.661448	1.40614	1.51822	1.01765	-0.877432	1.32877	-0.067199	-1.38964	0.293976	-1.19377	0.954223	0.0471231	-0.546499	1.04661	0.127149	1.57144	1.49326	0.535564	0.497163	0.591098	0.791981	0.737524	0.11494	0.520432	-0.0972643	-0.299092	1.02642	-1.01643	0.463206	0.355459	2.84946	-1.23299
b3321	-1.29127	-1.10312	0.132728	-0.344346	-0.920144	-1.64077	-0.812544	-1.67323	-1.02596	-0.612564	-1.00365	-0.313287	-0.62493	-0.907982	-5.75378	-0.418907	-4.5105	-0.61399	-0.721979	-1.28	-0.473985	-1.79648	0.418068	-0.955754	-1.32371	-1.38944	-1.0638	-0.556471	-1.05247	-1.28869	0.210231	-1.7529	-3.1048	-0.62292	-0.30035	-1.12287	-1.15871	-0.101933	-0.0695886	-0.661593	-0.991875	-1.40734	0.0543204	-0.830786	-0.937934	-1.01437	-0.977144	-1.28457	-1.44404
b2416	-1.58934	-0.021176	-9.98401	-0.475707	-0.316294	-1.61704	-0.648812	-1.62915	-9.68501	-0.804699	-0.394681	-0.234275	-0.12027	-0.344212	-1.18636	-0.117076	-1.04945	-0.823383	-0.463312	-0.732632	-1.2438	-0.587557	-1.34795	-0.824608	-0.283644	-1.54659	-1.3342	-0.15517	-1.15722	-0.768599	-1.425	-1.63562	-0.886652	-0.595547	-0.464819	-1.14858	-9.43786	-9.98038	-9.83285	-1.32935	-1.14545	-0.781652	-0.156224	-1.02769	-0.879216	-0.183427	-0.732454	-1.20117	-0.74701
b3432	-0.0078016	-0.0381127	-2.14675	0.361334	0.168048	-1.64075	1.52484	0.792509	-0.366952	0.517295	0.0196312	0.790103	0.81308	0.102097	0.197472	0.295935	0.981016	0.862937	0.329649	-0.0599801	-0.784915	0.679687	0.840845	1.12777	1.68916	0.046239	-0.332228	0.73129	0.580228	2.04335	-1.65866	0.727455	0.690034	0.301344	-0.448388	-0.189374	-0.204692	-1.56387	-0.18368	0.9521	0.639351	1.95669	0.0277179	-0.323038	0.953238	0.567059	1.03067	0.545504	0.715399
b3453	1.82367	-0.853533	0.0438306	0.413188	4.19741	-1.88565	2.58501	1.89566	1.75752	-0.659938	1.43018	1.87577	2.26552	4.29299	-1.96697	1.51151	-0.287536	-1.31174	1.42769	1.81272	-0.0125893	3.27088	3.38363	2.53723	-1.22177	1.85992	1.00773	1.17065	2.21073	3.17061	-0.402292	2.05182	-0.729083	1.60749	0.204353	-0.223806	1.88676	0.486596	0.204501	2.56971	2.22708	-1.69286	0.478556	0.0586652	2.38141	2.11534	2.43663	0.484924	3.49348
b3234	-0.0469146	0.676038	2.60998	-0.814494	0.214785	-0.562949	0.285452	0.246813	2.13036	-0.157987	0.261408	-0.0693167	0.371643	0.246828	0.064779	0.255312	0.838303	-0.529025	0.0760303	0.362833	-0.51352	-0.197697	-0.209511	0.719298	-0.213594	-0.0187247	-1.05757	0.220498	-0.0666123	0.820896	-0.719434	0.337723	1.16643	0.185554	-0.293107	-0.406944	2.17955	2.74023	-0.266692	0.485021	-0.0521054	-0.270956	-0.728781	-0.149565	0.445661	0.591946	0.541438	1.03384	0.767249
b3956	-2.34396	-0.593485	-3.00508	-0.800837	-0.792732	-2.00037	-0.55901	-2.25758	-1.1854	-0.889019	-0.766357	-0.338802	-0.0405204	-0.80266	-1.89446	-0.330701	-2.14175	-0.30797	-0.396513	-1.00218	-1.3014	-1.51185	-1.79019	-0.308881	-0.71863	-2.3117	-1.25332	-0.277766	-0.955637	-0.337907	-3.1185	-2.25982	-2.89555	-0.522011	-1.16985	-0.802021	-1.13437	-2.39634	-0.690302	0.00341147	-0.863195	-0.469791	-0.52051	-0.952841	-0.312909	-1.07438	-0.179853	-1.57575	-0.740339
b3005	0.155185	0.748641	-1.63723	0.0624197	-1.29919	-1.40139	-0.176283	-0.0277512	-0.730019	-1.54625	-1.27476	-0.105661	0.320555	-1.17356	-4.43322	-1.07974	-3.99481	-0.273911	-0.369227	-0.875055	0.172743	1.14786	-0.191004	0.831236	-1.40075	0.179421	0.139052	-0.798759	-0.275699	-1.15383	-0.668947	0.143396	-4.2448	-0.451465	-0.206852	-0.135151	-0.889278	-2.65376	-0.592908	-0.779957	-0.310157	-0.370218	0.228997	0.0719182	1.27523	0.969037	-0.00355556	-0.216324	1.36079
b1380	-0.271746	0.562613	2.78783	-0.880785	0.484673	3.14981	0.693776	3.26648	2.50428	-0.648319	0.581972	-0.658325	-0.330451	0.4122	4.07858	0.49174	4.69797	-0.506187	1.37309	0.727089	2.97711	-0.121303	-0.680026	0.901217	1.56613	-0.0839006	0.885179	0.331027	0.547208	0.929615	-0.877207	3.21456	3.62396	1.36858	-0.257588	0.554174	2.67025	2.86469	-0.0986336	-0.23058	0.517868	1.30998	-1.19414	3.22845	0.964715	0.983775	0.209078	3.02637	1.44114
b3306	-1.68891	-0.585113	-0.156563	-0.361885	-0.705474	-0.879893	-1.43774	-2.01685	-1.15094	-0.756763	-0.684821	-0.77303	-0.428779	-0.730303	-4.2199	-0.466385	-2.62706	-0.731955	-0.460718	-1.0671	-0.773861	-1.09487	-1.32919	-0.843123	-1.14935	-1.72313	-0.691516	-0.528236	-0.99701	-1.70662	0.23511	-2.12651	-2.55945	-0.487067	-0.280234	-1.09086	-1.2876	-0.227383	-0.219191	-0.673411	-0.944261	-0.972284	0.0913359	-0.895117	-0.598995	-0.693823	-0.835106	-1.03536	-1.16075
b3340	-1.69643	-0.619738	-0.167237	-0.234263	-0.6924	-1.70147	-0.883935	-1.98804	-0.943617	-0.786529	-0.611143	-0.476469	-0.321556	-0.654513	-3.18634	-0.61795	-2.59905	-0.231211	-0.605039	-1.16991	-1.103	-0.91826	-1.25649	-0.662904	-0.638138	-1.69488	-0.185374	-0.635507	-0.654459	-1.16665	0.145041	-2.0448	-2.35728	-0.618566	-0.344828	-1.23957	-1.03519	-0.237022	-0.404379	-0.326897	-0.590484	-0.416983	-0.117581	-1.06568	-0.527648	-0.854835	-0.659561	-0.545382	-0.747197
b2421	-0.335653	-0.874236	0.0540851	-1.05024	-0.145893	-2.72842	-1.31625	-0.379046	-0.119127	-0.74923	-0.664392	-0.952737	-0.257462	-0.115719	-3.70709	-0.162175	-4.9915	-0.256297	-0.506086	0.174765	-0.0703489	-1.54449	-1.63361	-0.796866	-0.933138	-0.33005	-1.68002	0.444432	-1.35197	-1.40285	-1.61605	-0.484	-4.33388	-0.4559	-0.54809	-0.728393	-0.143314	-0.0287088	0.241798	-0.658769	-1.29049	-1.23019	0.0858382	0.186283	-0.475457	-0.885632	-0.684202	-4.28971	-0.248442
b0571	2.65531	1.962	0.299881	0.792373	0.273984	1.28415	0.288963	3.24793	0.700215	1.04311	0.126484	1.98028	1.88826	1.02845	-1.26499	-0.106335	-0.641153	2.48258	-0.0149551	0.589314	1.87481	1.97825	2.29125	0.68553	3.3602	2.53347	2.12797	-0.047184	2.58373	0.680762	-0.131022	3.41527	0.708695	-0.0794122	-0.0279524	2.96272	0.575747	0.456414	-0.310144	2.3585	2.45703	3.10547	-0.164467	2.03719	0.903723	0.152289	2.88411	2.99394	0.358436
b3247	0.425579	-0.902035	-1.26295	-0.223407	0.0111688	-2.89816	0.293581	0.268262	-0.343948	0.222241	-0.229021	0.237687	0.327943	0.0706287	-1.84473	0.163237	-0.612033	0.25897	-0.251077	0.0377099	-0.0646399	0.161314	-0.319865	0.379005	0.199071	0.437844	-0.427254	0.141955	-0.186313	0.446844	-0.249058	0.431754	-0.57013	-0.207026	-0.244298	-0.158493	-0.206249	-1.03265	-0.363167	0.34096	-0.124529	0.453225	-0.0844373	0.0574519	0.422531	0.170038	0.581778	0.245621	0.266475
b2155	-1.25632	-3.1828	-5.50783	-1.84803	-3.51912	-2.41115	-0.0800067	-0.843611	-4.28537	-4.06163	-3.56824	-0.540276	0.701783	-3.65428	-5.97267	-3.03326	-5.29117	-1.41233	-3.43134	-3.76745	-0.179444	3.63444	0.505792	2.28282	-4.62786	-1.08029	-1.82511	-2.45287	-2.21817	-3.76245	-2.18335	-1.00494	-5.32937	-2.90412	0.0618647	-3.28652	-4.40621	-5.5637	-2.2746	-2.46963	-2.08444	-2.90401	-1.50205	-0.325782	3.783	3.04398	-2.82823	-0.875733	0.532091
b3403	2.5016	1.26133	0.371803	0.287771	0.224983	-0.1113	-1.04842	2.71555	-0.494768	0.727974	1.42808	-0.154134	-0.792753	0.234017	4.58813	1.3502	3.87956	0.633595	-1.05684	-0.406527	-1.45132	3.21159	3.69673	-1.5921	-0.490183	2.52411	2.2923	0.0965343	2.67194	-0.906599	3.39596	2.68148	2.58286	-1.20192	-0.184251	0.763879	-0.440969	0.411394	-1.02048	1.35394	2.69715	-0.591079	-0.328751	-1.414	-0.947414	1.31992	-1.62384	3.68253	-1.65063
b0376	1.40496	0.104873	0.059426	0.566652	0.705081	0.0123288	1.81066	1.43378	0.909354	0.0768217	0.633602	0.955908	1.02024	0.738979	-0.874162	1.51938	0.12801	0.508229	0.809955	0.699917	-0.334675	1.35436	1.80204	1.20886	1.24831	1.41177	0.352871	1.17188	1.01972	1.82594	0.873886	1.57904	-0.252291	0.716543	0.247556	0.891323	0.683484	0.0421807	0.44784	1.59095	1.09972	0.685436	0.479294	-0.130353	1.24116	0.691471	1.53595	0.446061	1.61877
b1002	3.08402	1.02288	-2.13524	1.06202	0.299649	-0.116616	2.14275	2.986	-0.0430021	0.34782	1.81975	1.82396	2.02826	0.330261	6.4545	1.5382	5.93462	0.532987	0.0390676	0.680981	-0.395845	4.59022	4.30935	2.3837	-0.249611	3.11949	1.79964	1.02912	3.44965	2.95286	2.55224	3.04451	4.23008	0.312144	0.203028	1.22674	0.197322	-1.63567	-0.311862	1.44771	3.44628	0.179929	0.530447	0.26072	2.42173	1.91868	2.22367	4.16053	3.152
b2502	0.130368	-1.78876	-0.860294	0.30614	0.536289	-2.32813	0.680438	0.378765	-0.0268101	0.123013	0.0694063	0.511665	0.621103	0.425704	-0.176709	0.691789	0.397275	0.0711773	0.236689	0.229182	-0.461256	0.550045	0.366198	0.889249	0.516026	0.154839	0.381819	0.398153	0.241345	0.788894	-0.167995	0.371518	-0.0256893	0.152303	-0.216633	-0.408993	0.0311864	-0.456991	-0.113079	0.765276	0.23032	0.266706	0.160618	-0.273116	0.730757	0.304691	0.836951	-0.0123477	0.919995
b0149	0.333977	0.226497	2.5771	-0.340355	0.710735	-0.0641922	-0.253761	0.0399997	3.17612	-0.718827	0.221253	-0.302764	-0.0947192	0.801862	-1.4408	0.292304	-0.463678	-0.657095	0.681231	0.757648	-0.511775	-0.0774357	-0.0567177	0.226147	-0.0150422	0.242994	-0.415644	0.152114	-0.245576	-0.208312	-0.197162	0.155268	-0.94354	0.611682	0.129427	0.491881	3.05936	2.59326	-0.301615	0.234235	-0.204124	-0.144841	0.0765857	-0.356407	0.19274	0.189136	0.476683	-0.800264	0.543807
b0150	-0.745161	0.329996	-3.77613	-0.609759	-2.11742	-2.56185	0.087447	-0.644076	-1.93142	-3.40388	-1.79093	-0.478887	-0.00929079	-2.20652	-4.94865	-1.78864	-4.08471	-1.1254	-0.991851	-1.90208	-1.68766	-0.138873	-0.404909	-0.00809479	-3.59024	-0.740803	-0.520335	-1.21957	-0.816253	-1.39422	-1.94612	-0.775435	-4.69906	-1.05476	-0.547374	-0.998228	-1.91141	-5.00287	-1.02279	-1.02083	-0.732934	-1.43513	-0.589516	-1.40952	-0.181377	0.224828	-0.582286	0.817827	0.153969
b1922	-0.729837	0.695997	-7.66229	0.708223	-1.95723	-8.07468	-8.12572	-3.49737	-7.70596	0.972048	-1.53682	-5.98928	-5.42402	-2.23287	-6.16978	-3.5814	-4.8995	0.914609	-6.19238	-1.84106	-4.21583	-5.67987	-4.27646	-7.41976	-0.219949	-0.599284	1.23657	-1.9862	1.31689	-7.07566	-7.75028	-4.74712	-0.426295	-5.33874	-5.03295	0.445133	-7.22132	-8.00791	-2.38539	-7.08701	1.33873	-1.58263	-7.17871	-4.25271	-6.44662	-6.04766	-7.65889	-0.68583	-6.38875
b2687	-0.639326	0.214283	-0.779067	-0.467713	0.363572	-0.725135	0.787222	-0.518531	0.257392	-0.779819	0.334317	0.347435	0.561567	0.31853	-1.39464	0.608521	-0.89273	-0.411021	0.56339	0.816359	-1.03407	-0.154171	-1.23383	1.41234	0.555405	-0.581308	-0.395803	0.35352	-0.25346	1.37176	-1.24793	-0.426283	0.377917	0.447276	0.365584	-0.73101	0.412045	-0.564847	-0.583642	0.932822	-0.273452	0.382946	-1.16534	-0.727623	1.02492	0.842194	1.63205	-0.146604	1.59383
b3744	-1.75564	0.0834871	-2.42001	-0.99605	-0.641735	0.448003	-2.98438	-0.513442	-1.08978	0.148819	-1.09711	-1.36302	-1.47028	-0.686081	-1.25402	-0.755462	-1.70503	0.433703	-0.079335	-0.867332	0.753473	-2.67707	-2.19006	-1.69422	1.29393	-2.04675	-3.3939	0.217133	-1.29765	-3.33329	-0.553416	-0.451215	-4.21677	-0.320338	-0.740339	-0.294465	-0.98654	-2.14233	0.0225296	-0.964455	-0.999054	1.03472	0.343433	0.56757	-1.8194	-1.35479	-1.35766	-2.28687	-2.18699
b1189	1.14826	0.890145	0.89174	0.0122256	0.562373	-0.398892	-0.870417	1.99164	1.19526	0.52933	0.144839	-1.12713	-0.473942	0.546821	-2.14937	-0.859751	1.64917	0.0117884	0.530612	0.616538	0.0583255	1.26337	1.01322	-1.17361	-0.0565921	1.07171	2.93651	-0.76575	0.119276	-0.805046	3.18996	2.09552	-0.696503	0.357283	-1.58301	-0.104466	1.45752	1.40019	-1.3895	-1.15288	0.252134	0.000370755	-0.667479	0.531399	0.122585	-1.26946	-1.28679	2.77721	2.43713
b3318	-1.97573	-0.89261	0.181992	-0.323347	-1.13939	-1.78423	-1.4982	-2.70068	-1.18638	-0.695755	-1.135	-0.945006	-0.666741	-1.13398	-5.91436	-0.41597	-4.37991	-0.745308	-0.772186	-1.57192	-0.747934	-1.65652	-1.57361	-1.01375	-1.46818	-1.9862	-0.61651	-0.448569	-1.01178	-1.91753	0.464715	-2.82	-3.22422	-0.776272	-0.464153	-1.1782	-1.4216	-0.110825	-0.204898	-0.562503	-0.939752	-1.36759	0.092811	-1.04867	-0.936295	-0.975641	-1.35018	-0.936903	-1.16395
b4359	0.944759	-0.734389	0.708156	-0.362262	-0.109143	-2.38508	1.41454	0.792633	1.9382	-0.253861	-0.183539	-0.178451	-0.474121	-0.0954241	-2.25804	0.113743	-1.45849	-0.480073	-0.308858	-0.146533	-2.69773	-0.055085	0.537728	-0.691013	0.109088	0.959061	-0.401968	0.0747511	-0.182261	1.33282	0.444202	0.962845	-1.25833	-0.111408	0.279375	0.466316	1.93632	0.703379	-0.561905	-0.355728	-0.070537	-0.326055	-0.457984	-2.68842	-0.759174	0.098771	-0.397056	-0.119687	-1.18564
b0882	0.593631	1.99837	0.604635	0.0514708	1.29887	0.801952	1.61258	1.07089	1.34379	0.554414	1.02118	1.00902	1.29279	1.24156	2.62002	0.578693	2.68202	0.0545053	1.12987	1.42769	0.960741	1.28037	0.686688	1.69682	0.210289	0.625017	0.735926	0.348035	0.888027	1.78922	-0.606706	1.19992	1.28645	1.21549	0.398086	0.199436	1.38999	0.864318	-0.173142	1.28827	0.941646	0.223735	-0.014979	1.43156	1.38113	1.36783	1.63363	1.58417	2.19048
b3253	0.802642	2.63097	1.61334	0.311874	1.34051	0.967846	1.54645	1.09685	1.50729	0.776216	1.56699	0.981485	1.64722	1.37495	1.93899	1.48992	2.61011	0.858291	1.52637	1.41621	1.64102	1.93433	2.08617	2.17024	1.44683	0.778564	-0.0926575	1.4706	1.78409	2.10111	0.870599	1.19996	3.19599	1.41062	0.757157	2.1018	1.72549	1.86003	0.753089	1.87528	1.82851	1.4301	0.811782	2.06019	1.92053	1.66031	2.23817	2.69112	2.65778
b1583	1.00343	1.14311	0.912483	0.377356	0.172794	2.29914	2.43194	1.57532	0.688587	0.72246	0.108232	1.09763	1.04467	0.268901	1.0294	0.752683	1.40263	0.591948	-0.116847	0.0360371	-0.301597	1.39707	1.37835	0.675356	1.33084	0.972634	0.787116	0.808767	0.605352	2.30465	0.526749	1.51707	0.346051	-0.18766	-0.282255	0.725728	0.661849	1.13825	0.0619121	1.04587	0.487286	1.04015	0.332767	-0.310626	1.32384	0.358316	0.383629	0.0971329	0.772225
b0004	-1.12487	-0.627675	-2.52575	-0.626421	-0.39248	-1.4273	-1.05207	-0.444076	-0.322523	-1.38512	0.2327	-0.111418	-0.0491732	-0.33473	-3.01762	-1.27052	-2.80557	-0.608133	-0.156552	-0.694807	-1.55059	-2.67738	-1.93241	-0.240686	-1.92313	-1.09856	0.986647	-0.469818	-0.231167	-0.989624	-2.97709	-0.311635	-4.39475	-0.174985	-0.47383	-1.29523	-0.260109	-1.4919	-0.0399995	-0.629823	-0.12894	-1.67016	0.128515	-1.75323	0.17362	-1.32196	-0.324238	-2.6476	0.282256
b3430	0.340177	0.59428	-1.75274	0.380666	0.166085	-1.19644	1.3949	0.807754	-0.0729469	0.474148	0.254035	0.834605	1.18544	0.142689	1.20351	0.569317	1.35006	0.732783	0.189972	-0.0803325	-0.878822	1.02687	1.13579	1.31399	1.41342	0.411527	-0.102856	0.856516	0.822026	2.01045	-1.09481	0.719539	1.15413	0.0975846	-0.584719	-0.184929	0.0433408	-1.26783	-0.172421	1.18685	0.853652	1.51117	0.253459	-0.55455	1.26627	0.69387	1.1558	0.675897	0.993885
b3314	-1.59246	-0.238969	0.635049	-0.199034	-0.685473	-0.996963	-1.16362	-1.8921	-0.941525	-0.72467	-0.723625	-0.65691	-0.368876	-0.675726	-5.10754	-0.393323	-3.58381	-0.568587	-0.423946	-1.06063	-0.633729	-1.62509	-1.44894	-0.714317	-1.34485	-1.57063	-0.772009	-0.6494	-0.87755	-1.52985	0.540953	-1.95711	-2.60748	-0.431707	-0.195924	-0.798414	-1.13445	0.388912	-0.253275	-0.358447	-0.79482	-1.1348	0.144369	-0.856654	-0.662123	-0.772935	-0.80651	0.045084	-1.13307
b2569	-0.507078	-0.77963	-0.753661	-0.434252	-0.38369	-2.51244	-0.53196	-0.526185	-0.787331	-0.767828	-0.54564	-0.546631	-0.388903	-0.362645	-3.06191	-0.0010418	-2.00848	-0.749202	-0.468306	-0.642328	-1.26759	-0.622409	-0.867598	-0.342225	-0.602274	-0.466886	-0.508193	-0.180141	-0.652805	-0.647297	0.120142	-0.585911	-2.07428	-0.50809	-0.568236	-0.759138	-0.864501	-0.815709	-0.621702	-0.132868	-0.590285	-1.06602	0.247416	-1.09816	-0.449531	-0.214645	-0.260584	-1.49656	-0.582703
b2080	2.94575	0.734101	0.423832	2.18662	2.13739	2.71641	4.19795	2.89026	3.74918	-0.133561	2.83177	3.62842	3.61026	2.15532	0.942209	1.86902	1.41296	-0.269251	2.53335	3.45477	0.548752	4.22171	4.86583	4.96505	1.01421	3.10907	2.00658	2.27012	4.25392	5.04384	-1.62266	2.85738	4.00345	2.55473	0.585233	0.0718722	3.94061	1.37942	0.890695	3.96822	4.17288	1.46144	-0.229123	1.30115	4.43519	3.0382	5.21603	0.106986	6.132
b2114	-0.864714	-0.797919	-1.23829	-0.202051	-0.302494	-2.12698	-0.299495	-0.913806	-0.886248	-0.451628	-0.431593	-0.165098	-0.19046	-0.247399	-3.66916	0.297527	-1.75859	-0.364966	-0.372706	-0.432704	-1.81821	-0.410696	-0.103605	0.216979	-0.308469	-0.92454	-0.269402	-0.044932	-0.540512	-0.313491	-0.226258	-0.939179	-2.3434	-0.326197	-0.976093	-0.971082	-0.939147	-1.14044	-0.480393	0.0909613	-0.519397	-0.488566	-0.0183195	-1.7769	-0.0613841	-0.378518	0.0556555	-0.803355	-0.125881
b0954	1.21298	-1.46136	-0.942535	-0.211877	0.101164	-0.976164	-1.49855	0.291494	-1.19249	-0.110351	-0.0502323	-0.761396	-0.943026	0.0696697	-3.43289	0.273489	-2.7848	-0.222604	-0.505	-0.1971	-1.77461	0.449712	-1.53982	-1.27844	-0.320906	1.15646	-0.49813	-0.219356	-0.270435	-1.86202	0.357353	0.355847	-1.01534	-0.583259	0.701464	-0.456143	-1.30707	-0.939804	-0.569053	-0.437173	-0.229679	-0.615248	-0.386884	-1.67624	-1.44616	0.647834	-1.20566	-0.525061	-1.35068
b3309	-0.773277	-0.516425	0.25636	0.678631	0.066087	0.983261	-0.892474	-1.10509	-0.584199	0.462171	0.149849	-0.324765	-0.15088	0.0430853	-3.17368	-0.206378	-1.7476	0.427305	0.189187	0.0165198	0.26644	-0.556861	-1.38628	-0.483218	0.0800254	-0.833592	0.644606	-0.310227	0.191727	-1.2307	0.480399	-0.951355	-1.36754	0.262229	0.308289	-0.633089	-0.596821	0.115792	0.195355	-0.302359	0.10304	0.186499	0.466558	0.161824	-0.398877	0.0260514	-0.482912	-0.341784	-1.15496
b4043	0.155809	0.847612	1.02693	-0.930652	0.172286	0.338399	-0.54102	0.162077	0.0676653	-0.261811	0.180731	-0.51074	-0.174768	0.106615	-0.138292	-0.263455	-0.71103	-0.473083	-0.0697601	0.588709	1.37522	-0.259478	-0.922537	-0.513741	-0.155664	-0.0229639	-0.503599	-0.098271	-0.706544	-0.437554	-0.268304	0.277419	-0.372935	-0.235441	-0.288676	0.111791	-0.026211	0.970984	-0.329385	-0.285638	-0.725388	-0.21026	-0.257865	1.45069	-0.123833	-0.252722	-0.373242	0.360748	-0.784229
b0929	0.129845	-0.83404	-2.91728	-0.138411	-0.526749	-2.04848	-1.05029	0.122571	-1.2285	0.581807	0.128662	-0.550553	-0.708728	-0.595431	-5.50647	0.0760546	-6.29461	0.395254	-0.464734	-0.368044	-1.23589	-0.437547	-0.341194	-2.59512	-1.67934	0.123656	0.761525	0.198303	0.20548	-0.993366	-2.60155	0.226912	-4.19015	-0.456316	-1.66028	-0.887484	-1.35749	-2.69182	0.511603	0.805935	0.114732	-1.08537	-0.896063	-1.48918	-1.40657	-1.21373	-3.6648	-5.83684	-6.78878
b0006	-0.447834	0.252112	-1.25634	0.034376	-0.00791492	-1.79505	-0.0410289	-0.112694	-0.242859	-0.120898	0.0458929	0.182016	0.153148	0.0390235	-1.24774	0.399246	-0.460527	0.241011	0.115332	-0.0100133	-1.62402	-0.0214781	-0.542042	0.394868	0.327033	-0.363888	-0.11378	0.196179	-0.0756895	0.0912166	-0.152153	-0.259193	-0.0617851	0.135544	-0.940406	0.164833	-0.107675	-1.13903	0.124477	0.397466	-0.157202	0.120984	0.0591009	-1.36402	0.183661	0.246953	0.543192	0.105172	0.0319966
b3029	0.660364	1.24601	0.427173	-0.253077	0.633856	1.31996	0.356691	0.819771	0.704862	0.365469	0.77357	0.344317	0.224848	0.724903	1.77361	-0.0502806	1.87177	0.315361	0.851194	1.12301	0.0557521	0.237978	-0.52454	0.499379	1.16129	0.742984	0.174619	-0.0235299	0.0471759	0.371093	-1.01379	0.792108	1.62617	0.725094	0.133818	0.921171	0.833754	0.680881	-0.0710206	0.247107	0.0237648	1.07284	-0.998565	0.246786	0.372986	0.414373	0.907472	0.940971	0.936935
b2557	-0.74563	-1.95565	-0.481633	-0.655717	-0.778747	-3.4574	-1.46124	-0.221329	-0.933362	-1.01622	-0.782659	-0.49175	-0.489673	-0.757129	-6.97815	-0.348688	-5.81644	-0.677152	-1.01059	-1.02729	-2.0009	-0.338622	-0.571102	-0.162587	-0.639721	-0.72616	-1.51629	-0.454767	-3.25035	-0.797579	-2.74084	-0.163822	-5.91221	-0.972774	-0.825724	-1.29852	-1.09305	-0.56328	-0.687141	-0.076502	-3.1026	-0.754305	0.000498842	-2.1513	-0.387495	-0.799385	-0.136175	-4.72438	-1.42764
b4397	1.4213	0.12663	-0.333113	1.13454	1.14249	0.956416	0.685	1.49233	-0.115741	1.54818	0.911563	0.872323	1.13319	0.938537	0.393036	1.17651	1.98887	1.93462	0.85746	0.9792	-0.255143	0.64333	-0.0195463	0.880874	2.60336	1.35469	1.1561	1.44655	1.46623	0.998815	0.259507	1.20209	1.23655	0.98992	1.35141	1.15052	0.135833	0.0559682	0.966752	0.904557	1.29945	2.65096	0.353508	-0.21816	0.922174	1.14451	0.981116	1.1729	0.410983
b0452	0.269726	1.28548	1.19404	-0.313346	0.719869	0.560658	0.257753	1.0685	1.67508	-0.641186	0.327069	0.28183	0.484873	0.555783	-0.626239	0.358708	0.178506	-0.363685	0.735894	0.579997	-0.888776	0.486812	0.876423	1.07255	0.474427	0.25249	-0.090474	0.322453	0.0519602	0.581886	-0.1955	1.00074	-0.204392	0.453094	0.240976	0.169454	1.55143	1.36317	-0.27669	1.22173	-0.176033	0.445345	-0.168298	-0.885066	0.625211	0.286646	1.24786	0.00462523	1.43044
b3210	0.0547518	0.242516	0.157492	-0.342318	0.124243	-1.2348	-0.00369014	0.50691	0.580175	0.231918	-0.0640867	-0.122965	0.113409	0.184781	1.56169	-0.0483013	1.56113	-0.138629	0.097157	0.364894	-0.583137	0.701394	0.34814	0.27729	0.504878	0.181173	0.341276	-0.0779677	-0.0389921	0.366432	0.0586814	0.662971	0.552781	-0.123237	0.163834	0.434541	0.648222	0.404328	-0.470501	0.263528	-0.0105971	0.311736	-0.53352	-0.321193	0.607495	-0.0752529	0.477101	0.941293	0.537176
b2942	-0.944194	-2.80716	-0.665644	-0.207701	-0.121872	-6.08224	-1.15361	-0.635994	-0.421141	-0.205571	-0.770866	-0.566484	-0.398443	-0.0684952	-7.18398	-0.527069	-5.6155	0.17273	-0.384182	-0.174573	-4.11418	-1.51975	-0.961309	-0.146609	0.131461	-0.961969	-1.73299	-0.302802	-1.29978	-0.778101	-1.15665	-0.566514	-4.31186	-0.429482	-0.670088	-0.820365	-0.393229	-0.411099	-0.334099	-0.976854	-1.26635	-0.0358939	-1.0279	-4.67358	-0.0506205	-1.72651	-0.0279005	-4.2629	1.28917
b2743	0.604818	0.316064	-0.259591	-0.14444	0.718918	-1.39377	0.397966	0.593282	0.678227	-0.2986	0.385794	0.154132	0.602238	0.65715	-0.161746	0.343791	0.815459	0.158704	0.50623	0.592804	-0.290739	0.950785	0.049499	1.05524	1.08432	0.606381	-0.00590174	0.379367	0.323364	0.620983	-0.115875	0.81884	0.442433	0.483949	-0.238024	-0.0141015	0.814338	0.197787	-0.0140625	0.615868	0.421926	0.879522	0.128861	-0.122856	0.839823	0.677198	0.913665	0.432723	1.01174
b1095	-0.752943	-0.224819	0.446826	-1.00662	0.0763197	-1.07158	-1.07434	-1.24779	-0.217148	-0.517166	-0.595461	-0.766397	-0.502082	0.0762986	-3.27776	-0.685743	-2.3783	-0.692599	-0.199948	-0.56165	-0.577028	-1.17215	-1.23577	-0.798608	-1.00158	-0.780877	-1.5391	-0.608462	-1.11186	-1.23014	0.299694	-1.19943	-1.08942	-0.187296	-0.759941	-0.707351	-0.25176	0.26477	-0.74912	-0.828214	-1.01541	-0.813904	0.244877	-0.472871	-0.562119	-0.581328	-0.855686	-0.457823	-1.4896
b0811	0.495187	0.127402	-2.88201	-0.587917	-0.21253	-0.0978462	1.66336	0.625761	-1.01954	-0.366315	0.476544	0.0185376	0.452589	-0.138858	-3.52049	0.66809	-2.13466	-0.784396	-0.607638	-0.355518	-1.49963	0.875824	1.22517	-0.196959	-1.23031	0.479517	-0.0198405	0.752037	0.625155	2.26149	-0.706639	0.713496	-2.7659	-0.862344	-0.421627	-0.744074	-0.990539	-2.3454	0.15222	0.287015	0.529484	-1.23584	0.209146	-1.38926	0.346848	-0.0413734	-0.367151	-0.824039	-0.777799
b1982	-0.102632	0.292402	-1.09358	0.0768894	0.469275	-0.294231	1.59813	0.442351	0.346926	0.123723	0.279096	1.31752	0.86024	0.451041	0.801614	0.472696	2.22583	0.0391269	0.375191	0.0560053	-0.75842	0.778013	1.57726	1.46803	0.344507	-0.142083	0.888043	0.417271	0.497749	1.89919	-1.18003	0.510565	0.107543	0.187365	-0.0455122	-0.791279	0.425426	-0.581237	-0.0168814	1.38231	0.432767	0.295152	-0.473625	-0.333639	1.06489	0.587895	1.42058	0.458321	1.285
b2573	0.516772	0.816606	-1.07755	0.462815	0.0415942	2.73278	1.61063	1.29695	0.324748	0.795593	0.394767	0.408862	0.94002	-0.0739935	1.50805	0.413727	2.07272	0.354924	0.636313	0.940127	1.15838	2.00773	1.09951	2.2773	2.0794	0.553689	0.584265	1.08413	1.13543	1.77528	0.0625527	1.18466	2.51372	0.718051	0.538214	0.166349	0.397674	-0.884655	-0.0575351	2.05351	1.12079	1.64335	0.541789	1.28013	1.45879	1.02825	2.75933	0.441358	2.29915
b3930	-0.305573	-0.35402	0.206399	0.102996	0.543715	-1.00292	-0.258202	0.119525	0.264717	-0.246428	0.382418	-0.202637	-0.199558	0.653538	-2.65888	0.522982	-2.74505	-0.192644	0.703768	0.325123	0.457382	-0.972885	-0.418019	0.035553	-0.0428267	-0.361383	-0.634972	0.555471	0.204256	-0.209244	0.807943	-0.0553865	-1.45116	0.62973	0.466937	0.772746	0.187666	0.436631	0.553063	-0.141445	0.296009	-0.32026	0.842519	0.847701	-0.260804	0.635587	-0.0366025	-1.38044	-0.28405
b1204	0.124686	-1.46125	-0.489512	0.784293	-0.268541	-0.292802	-0.0865537	0.559612	-0.256965	0.351138	-0.568799	0.43153	0.431047	-0.211947	-2.12161	0.275953	-1.35496	0.380583	-0.175589	-0.589453	-0.820254	0.0248755	-0.453767	0.0232138	0.838911	0.0218039	0.403774	0.0386434	0.0351069	-0.0994772	0.436203	0.195219	-0.579649	-0.144581	-0.259006	-0.829583	-0.273796	-0.353176	-0.0701328	0.369083	0.0522206	0.583953	0.410886	-0.741416	0.402775	-0.244441	0.347556	-1.38646	-0.280286
b0166	-1.29178	0.212558	-1.80533	-0.494884	-0.86813	-2.32395	-0.342751	-0.906183	-1.14591	-0.519463	-0.587689	-0.543606	-0.54795	-0.930754	-0.691909	0.23356	-0.220685	0.162876	0.0983024	-0.561988	-1.86373	-1.76287	-2.09298	-0.781983	-0.147348	-1.31428	-0.99336	0.396253	-1.15915	-0.363074	-2.04715	-0.847528	-1.81708	0.0740578	0.12348	-0.751325	-1.10142	-1.62684	0.13704	-0.405554	-1.17478	-0.095746	-0.273667	-1.62262	-0.69509	-0.349144	-0.819119	-1.01087	-1.42037
b3065	1.59849	-2.10904	-0.64938	1.21639	-0.450508	1.10123	0.785281	1.79256	-0.565431	1.23462	-0.598175	1.49953	0.508104	-0.39538	-3.62696	0.598035	-2.68512	1.6443	-0.110971	-0.376683	-0.235359	-0.173588	2.51182	0.607714	1.27368	1.73903	0.528177	0.783814	0.25186	0.404344	0.926862	1.78465	-1.16404	0.0499123	0.27819	-0.314598	-0.792195	-0.782904	0.284388	1.14605	0.345913	1.39765	1.06631	-0.664992	0.440063	-0.498679	0.749586	-2.13766	-1.10317
b2414	-0.26769	-0.0672486	-0.222924	-0.837439	-0.519814	-1.83154	-0.550184	-0.41866	0.00555713	0.428906	-0.774442	-0.568184	-0.290835	-0.456094	-1.08542	-0.827867	-2.00912	0.290276	-0.7929	-0.42136	-1.69673	-0.0422631	-0.0887345	-0.249317	-0.313172	-0.207187	-0.603355	-0.288372	-1.02266	-0.18174	-1.0552	-0.403083	-3.33925	-0.705925	-0.998097	-1.42396	0.137992	-0.0790722	-0.357212	-0.197741	-0.987529	-0.163057	-1.15671	-1.5721	-0.0784258	-1.05788	-0.475074	-2.44243	0.895002
b3802	0.429081	0.083096	-0.970648	-0.388154	-0.0518227	-1.99683	0.0782583	0.336038	-0.300382	-0.576094	-0.229651	-0.126661	0.160828	-0.106764	-0.109075	0.255923	0.112197	-0.655424	-0.408411	-0.190991	0.112604	-0.230734	-0.383726	0.258176	-0.977985	0.429502	-0.671913	0.0275913	-0.137391	0.179687	-0.0784324	0.377491	0.360376	-0.39155	-0.85343	0.0897881	-0.394693	-0.789578	0.708963	0.316416	-0.119717	-1.06753	-0.0410919	0.32499	0.136325	0.248429	0.18061	0.180536	-0.0150891
b0961	-0.25618	-1.12849	-0.885792	0.369292	-0.694046	-0.98964	-0.0904612	-1.20664	-0.8972	0.701392	-0.96789	0.437097	0.142915	-0.562438	-3.39604	-0.110921	-2.50196	0.229289	-0.246716	-0.958298	-1.54665	-0.0504249	-1.09319	-0.59844	0.671098	-0.321209	0.429695	-0.256448	-0.221061	-0.178101	-0.627727	-0.569186	-1.57189	-0.287666	-0.426686	-0.288971	-1.09072	-1.1459	-0.321473	-0.250865	-0.236051	0.34692	0.274171	-1.38355	-0.0443602	-0.40632	0.162836	-1.04304	-0.644384
b3724	-0.0607651	0.520564	0.489222	-0.178685	4.49651	-2.79695	-0.170125	-0.306383	0.597304	-0.114362	-0.0376418	-0.144759	0.379945	4.54114	1.15948	0.179557	1.15944	-0.0193405	0.127604	3.49317	-0.472444	-0.717059	-0.628362	-0.0322108	0.134006	-0.099567	-0.0539396	0.29687	0.188117	0.0217318	-0.028595	-0.107794	-1.34489	0.218062	-0.0813387	-0.492082	0.493406	0.338716	0.617673	-0.0790248	0.31086	0.0191587	-0.0869553	-0.535216	0.170549	0.663173	-0.222847	0.231654	-0.118039
b3990	-6.74917	-1.02483	-1.65949	0.612282	0.260078	-3.18283	-0.374118	-6.14748	-0.332799	-1.1589	-0.253597	-0.319671	-0.0631623	0.32855	-7.82449	-0.11484	-6.67885	-1.13612	-0.48511	-0.00531501	-1.45612	-0.172593	-0.300505	1.27609	-0.831706	-6.35529	-0.286328	-0.294798	-6.08173	0.0714124	-2.66671	-5.87543	-6.26992	-0.480317	-0.799465	-1.25029	-0.270768	-1.14919	-0.67703	-0.230621	-5.97018	-1.00945	-0.109351	-1.0366	0.543857	-0.310549	-0.330126	-6.38628	1.38206
b1000	0.431133	1.53908	-0.119616	-0.0193209	0.243269	-0.0623514	1.49205	0.504175	1.35678	-0.951331	0.254619	1.34436	2.03422	0.253644	2.95734	0.409631	2.86921	-0.016313	0.906823	0.380379	-1.91402	1.96309	2.03602	1.86436	1.33959	0.425838	0.113898	0.372104	1.65098	2.83254	-0.257322	0.420748	2.9484	0.719143	-0.571242	0.15497	1.53894	0.306585	-0.0361934	1.33319	1.63256	1.10496	-1.04781	-1.61298	2.56792	0.453605	3.14462	1.32966	2.14813
b0405	-0.469963	-2.31938	-0.575566	-0.359016	-0.736966	-2.24406	-0.482281	-0.871343	-1.15282	-0.166775	-1.20786	-0.132403	-0.259603	-0.801161	-4.07154	-0.15527	-3.61146	-0.189766	-0.907667	-1.22149	-0.567795	-0.0835531	-0.49345	-0.336027	-0.706058	-0.430088	-0.525949	-0.57119	-0.84975	-1.12553	0.35751	-0.549356	-2.92683	-0.792505	-0.0792959	-1.18053	-1.37197	-0.8296	-0.657776	-0.145172	-0.780797	-0.889827	0.932461	-0.601868	-0.358686	-0.740485	-0.435782	-2.56098	-0.715253
b0809	0.0480904	-1.54318	-2.32843	-1.07753	-0.388614	-2.29745	1.50379	0.200649	-0.916416	-1.29814	-0.124256	-0.0984414	-0.262881	-0.411169	-6.1926	-0.00372977	-4.01127	-0.989567	-0.591765	-0.463486	-1.88478	0.0561149	0.455515	-0.30193	-1.55798	0.157306	-0.428168	-0.0357267	-0.253691	1.85356	-0.510329	0.401763	-5.03131	-0.829921	-0.56251	-1.10073	-0.918133	-2.07115	-0.118077	-0.0620774	-0.0934185	-1.5422	-0.0426349	-1.68321	-0.270687	-0.509724	-0.398833	-2.06617	-1.16239
b2095	1.30024	0.597326	-5.70579	1.07694	0.83604	0.270391	-0.791282	1.36507	-3.82223	0.619234	1.6463	0.591941	0.194755	0.848471	3.31151	1.42424	2.84492	0.47792	-0.894307	0.354817	-2.18016	3.05803	3.37524	-3.53772	-0.554184	1.31593	2.11166	0.876611	2.88943	-1.47762	1.41858	1.29776	2.51624	-0.825699	0.146679	0.0908953	-3.65999	-5.20068	-0.434133	-5.61348	2.8712	-0.579836	0.352118	-1.88928	-0.644932	1.07651	-3.71326	2.77946	-2.1177
b3986	-0.490367	-0.602129	0.265537	0.0112506	-0.194143	-0.312437	-0.786418	-0.547226	-0.70792	-0.50447	-0.143245	-0.0861638	-0.384575	-0.166106	-3.6145	-0.435093	-2.56467	-0.193089	0.311282	-0.268583	-0.874221	-1.62685	-2.10779	-0.867261	-0.35461	-0.511574	-0.376456	-0.561603	-0.693983	-1.09992	0.254895	-0.381394	-2.03253	0.323778	0.36046	-0.69751	-0.737631	0.122339	0.270511	-0.727429	-0.732474	-0.159128	0.00198947	-1.01489	-0.67166	-0.181275	-0.857217	-0.559855	-1.4082
b3315	-1.90211	-0.476425	0.109444	-0.487277	-0.936897	-1.44127	-1.17978	-2.35224	-1.29338	-0.722585	-0.95203	-0.641146	-0.589161	-0.925369	-5.53276	-0.556945	-3.92096	-0.685055	-0.644049	-1.45294	-0.7194	-2.01034	-1.81923	-0.914005	-1.4566	-1.9604	-0.767992	-0.653737	-1.23215	-1.6458	0.322234	-2.45918	-3.06765	-0.61695	-0.365273	-1.28898	-1.41762	-0.0730816	-0.3942	-0.670105	-1.17496	-1.22119	-0.223629	-1.01706	-0.906335	-0.914458	-1.02356	-0.437174	-1.36029
b2388	-0.152933	1.90792	3.63576	-0.252919	1.34913	1.52904	0.238041	0.415585	3.13865	-0.506709	1.71568	-0.676564	-0.202335	1.2815	2.96086	0.0137631	2.06676	-0.387814	0.31011	1.73493	0.282307	1.3972	0.0510783	-0.321765	0.193909	-0.148872	-0.858944	0.186705	0.746707	0.257566	-0.0253078	0.283362	1.08493	0.508259	0.0863256	1.35363	3.09432	3.72745	1.97462	-0.247754	0.829186	0.0104542	-0.205038	0.655062	-0.315515	0.235734	-0.401918	2.94388	-1.28299
b2026	-1.4899	-1.1258	-2.03751	-0.799578	-0.757348	-0.877415	-0.645912	-1.75131	-0.827487	-1.10414	-0.792895	-0.63962	-0.231945	-0.898197	-2.65527	-0.416682	-2.06938	-0.90574	-0.338318	-1.04845	-1.54414	-1.47784	-1.34865	-0.225264	-0.759909	-1.38859	-2.0466	0.232931	-1.13742	-0.555781	-2.70044	-1.49201	-3.16228	-0.257299	-0.17924	-0.726159	-0.897836	-1.98604	-0.000376252	-0.0521958	-1.05942	-0.785669	-0.205666	-1.94482	-0.428325	-0.732705	-0.665031	-2.22105	-0.971541
b3064	0.312019	-0.51019	0.317695	0.307962	0.140631	0.930435	-0.0486371	0.565728	0.453958	-0.145697	-0.207498	0.199132	0.461659	0.241711	-1.66351	0.239912	-0.197761	-0.0153704	0.380033	0.447025	-1.25879	0.259471	0.0613799	0.673442	0.908941	0.35095	-0.305266	0.0645571	-0.0917218	0.0255323	0.372487	0.314924	-1.20084	0.425793	0.544026	0.174886	0.352873	0.38118	0.1481	0.674262	0.0728433	0.514961	0.444009	-1.04573	0.515608	0.206863	0.663056	-0.818484	0.844538
b0085	0.525728	-0.919023	-0.643405	-0.276076	0.220704	-2.53999	0.343434	0.778085	0.408376	-0.383037	-0.181006	0.00692833	0.491305	0.166452	0.622823	0.310467	1.11403	-0.0667795	0.21865	0.232742	-0.432337	-0.0936639	-0.260945	0.946242	0.707513	0.515322	-0.729807	0.273183	-0.254023	0.658806	0.197467	0.739706	-0.259635	0.145937	0.17246	0.344831	0.556466	-0.475057	-0.273598	0.733811	-0.0521877	0.629668	0.546733	-0.265189	0.641451	0.229255	1.08896	0.104614	0.827801
b2038	0.124033	-0.879959	0.0822562	1.47407	0.853297	1.59276	0.510168	0.715102	-0.147104	1.02088	0.935075	0.910745	0.947645	0.880064	-2.77865	0.401889	-2.99021	0.546181	0.820311	0.479649	1.43508	0.745349	0.202664	0.233211	0.874704	0.129995	1.71484	0.471395	1.11288	0.170281	-0.0567475	0.397084	1.09416	0.716474	0.36649	0.0116433	0.159117	0.17607	-0.487614	0.584714	0.854094	0.694472	0.665533	1.35019	1.07718	0.839436	0.180148	0.529987	-0.432149
b0494	-0.163511	1.09657	-1.21422	-0.372543	0.390818	-1.32916	0.354024	0.159082	-0.192824	0.401462	0.198072	0.0745286	-0.0570091	0.388747	-1.64669	0.41617	-1.19702	-0.357679	-0.0169999	0.0905233	-0.91579	-0.124653	-0.209742	0.0522144	-0.232489	-0.0876206	-0.37633	0.198943	-0.228326	0.408692	-0.970802	0.359724	-0.714679	0.0514961	0.208581	1.2818	-0.0938589	-0.868952	-0.105096	0.287072	-0.298376	-0.46476	-0.736636	-0.347929	0.11922	0.511204	-0.00844792	-0.363078	0.0757384
b0104	-0.3912	-1.05585	-0.499894	-0.252082	-0.296541	-1.64207	-0.295158	-0.147525	0.179001	-0.140562	-0.287104	0.184071	0.199323	-0.328555	-3.13668	0.0108422	-1.48675	0.116782	-0.141609	-0.262771	-2.97639	-0.627424	-0.247754	0.158561	0.48443	-0.392612	-0.868534	0.207912	0.577518	0.297003	-0.101959	-0.0867065	-1.25601	-0.313541	-0.727331	-0.922261	0.172219	-0.290197	-0.21718	0.344771	0.542022	0.269658	-0.225106	-3.17346	0.295547	-0.305222	0.328379	-0.566734	-0.590041
b2614	0.211791	-0.177899	-0.160379	-0.792687	-0.344212	1.5355	-0.649167	0.133619	0.101617	-1.15012	-0.389568	-0.576924	0.0398829	-0.309618	2.93707	0.387414	3.2281	-0.199119	-0.242372	-0.450584	-1.42372	-0.51369	-1.1343	-0.218984	1.12822	0.200961	-1.18931	-0.000395243	-0.709812	-0.445279	-0.759089	0.23531	0.276306	-0.303272	0.394011	-1.00419	0.120877	0.00121087	-0.424644	-0.434904	-0.771774	1.1477	-0.793417	-1.42068	0.0195105	-0.0710637	-0.274647	1.11868	-0.404772
b3175	2.32797	-0.387101	1.11853	2.05361	1.20713	2.39595	1.25056	2.29208	1.11924	2.14496	1.36354	2.01891	1.63962	1.19275	-0.832341	1.48068	-0.468615	2.34566	2.06806	1.60356	-0.139896	0.654079	0.811785	1.1665	2.23449	2.2887	1.80987	1.47973	1.31722	0.944491	1.29824	2.33092	0.334162	2.25426	1.90855	1.14582	0.971442	0.888253	2.20696	1.19611	1.30523	2.24343	1.40965	-0.187716	1.38004	1.31488	1.45331	-0.538886	-0.496777
b2081	-0.896587	-2.43809	0.639189	-0.492955	-0.261042	-0.24461	-0.412114	-0.90325	0.1757	-0.525306	-0.814639	0.0421138	0.0448596	-0.247927	-4.25093	-0.0988118	-3.6718	-0.556913	-0.47494	-0.512077	-2.20312	0.160564	0.13162	-0.112942	-0.157219	-0.902899	-0.828754	-0.227538	-0.668266	-0.594679	0.778766	-0.925931	-3.55317	-0.41422	-0.465171	-1.60706	0.0543005	0.543194	-0.145846	0.0081905	-0.593206	-1.09434	0.196521	-1.83805	-0.0949969	-0.937547	-0.0383762	-1.89389	0.102069
b0123	-2.38143	1.1008	-0.425962	-2.76164	-0.565327	0.501679	-0.303519	-2.33825	-1.1802	-3.12657	-0.695788	-1.39594	-1.13969	-0.335984	-5.28401	-0.215932	-4.16254	-1.39116	-0.817823	-0.735064	-1.94506	-3.07562	-2.68398	-3.23811	-2.48883	-2.29422	-3.36301	0.0887133	-1.80964	-2.17416	-3.85521	-2.46693	-3.68876	-0.978025	-0.649065	-1.4952	-0.855153	-0.411637	-0.82016	-1.21254	-1.76349	-1.78113	-0.697745	-1.25991	-2.39803	-0.506267	-1.49727	-0.061783	-2.10178
b1087	0.504688	0.876444	-0.34878	0.229147	0.53503	-0.758352	1.2237	1.12653	0.434519	0.44983	0.351075	0.786485	0.990047	0.487589	0.689231	0.762392	0.714412	0.0843502	0.532358	0.460777	-0.381533	1.53959	1.04708	1.38562	0.931073	0.647433	0.742791	0.686467	0.816349	1.68527	-0.227922	1.15508	1.02309	0.17358	-0.0385484	0.335077	0.487669	-0.180757	0.233037	1.10947	0.720395	0.668687	-0.186381	-0.127915	1.27251	0.747258	1.67787	-0.321816	1.75
b0462	-0.286292	-0.255303	0.0491327	-0.0525137	0.0892968	-1.64663	0.571804	-0.0742302	0.042819	0.0567814	-0.262421	-0.158487	0.159245	0.0983811	-0.725804	0.273822	0.201458	-0.383118	-0.0854964	-0.224912	1.72908	-0.882934	-0.677577	0.276909	0.0265316	-0.265431	-0.405152	-0.270105	-0.117267	0.328185	-0.0143319	-0.138002	-0.331673	-0.187397	0.290118	0.287038	-0.0307199	0.133733	-0.26419	0.202654	0.00630655	-0.0731736	0.127132	1.75268	0.297599	0.447233	0.0618054	0.787023	0.12114
b1263	-1.55144	-1.85647	-2.68061	0.58095	-0.387957	-2.90704	-0.946923	-1.22401	0.161523	-1.64935	-0.230245	-0.357332	0.0669808	-0.3534	-6.84202	0.569363	-6.40284	-0.978268	-0.676569	-0.706299	-1.76669	1.22831	-0.58947	-0.515247	-0.455535	-1.55246	-3.27391	0.147336	-0.213954	-1.05197	1.83422	-1.21465	-7.16317	-0.830058	-0.630236	-1.77963	0.292116	-1.74417	-0.745547	-0.499613	-0.0872466	-0.626354	-0.445842	-1.53148	-0.399588	0.0808959	-0.682563	-6.59995	-1.06901
b3150	0.524186	0.120478	1.75484	-0.334895	0.249203	-0.378186	0.188339	0.310942	1.51885	-0.422747	0.192534	-0.125939	0.0923323	0.352986	-0.024486	0.240914	0.357491	-0.210003	0.242965	0.251537	-1.23627	0.0849725	0.515795	0.408227	-0.0524495	0.504758	-0.70041	0.217063	-0.123794	0.298391	0.0555821	0.44769	-0.0422786	0.14303	0.185654	0.152637	1.47369	1.76319	-0.0920117	0.781783	-0.0863889	-0.302236	-0.180286	-1.21802	0.149658	0.379989	0.176139	0.532549	0.0534144
b1829	0.897081	0.381446	-0.432725	-0.283872	-0.459262	3.07304	-0.0975875	0.566689	0.184749	-0.488766	0.310276	-0.258456	-0.0661135	-0.383553	-1.32438	0.152207	0.426189	-0.0531579	-0.570247	-0.428365	0.532023	-0.0923108	-0.235541	-0.541147	0.767531	0.976772	-0.0421286	0.0404196	-0.391516	0.104813	-0.298082	0.485873	-1.3448	-0.569362	0.0921015	0.393489	0.298546	-0.543021	-0.731097	0.0425561	-0.345316	0.751035	-0.0179464	0.829277	-0.197126	0.0689161	-0.236238	-1.01998	-1.12308
b2023	-1.68133	-0.534977	-2.29262	-0.380347	-0.224844	-0.77274	-0.661827	-1.98414	-0.418652	-0.931166	-0.272617	-0.724641	0.22718	-0.288532	-2.62171	0.171587	-1.36415	-0.569756	0.135773	-0.638068	-1.11792	-0.936143	-1.37101	0.648157	-0.495694	-1.58231	-1.90539	0.383841	-0.279976	-0.620189	-1.77554	-2.12963	-2.83389	0.098929	0.178599	-0.795185	-0.230056	-1.95335	0.21149	0.909635	-0.236179	-0.641129	0.378396	-1.64484	-0.00467085	-0.229701	0.152759	-1.81412	-0.22886
b4207	-0.561753	-0.607367	-1.1693	-0.590709	-0.391724	-1.91521	0.25582	-0.536949	-0.795516	-0.217828	-0.556081	-0.163344	-0.327499	-0.464779	-2.36003	0.0833198	-2.40276	-0.389806	-0.274844	-0.751637	-0.278425	-1.18562	-0.132319	-0.204673	-1.17322	-0.538295	-1.06395	-0.0224447	-0.789036	0.48726	0.301007	-0.509025	-0.760826	-0.524692	-0.626649	-0.535952	-0.766826	-1.10662	-0.208192	0.321864	-0.761215	-0.982317	0.216565	-0.071016	-0.346627	-0.167536	-0.0986967	0.317597	-1.25673
b0965	0.76437	-0.499952	0.355213	-0.0956163	0.583803	0.404977	1.72545	0.947957	0.800466	-0.0012133	0.585936	1.22222	0.98768	0.519815	1.37463	0.45984	1.02414	-0.0741153	0.675763	0.906363	-0.0270914	1.2902	0.309796	1.89073	0.575188	0.672885	-0.295077	0.972449	0.635966	2.05929	-0.332652	0.781595	1.40863	0.473346	0.0455944	-0.00738085	0.810099	0.570741	0.285071	1.31491	0.645062	0.542117	0.242239	0.590371	1.45874	0.930779	1.66619	0.145788	1.86963
b4175	0.0227853	-0.54503	-0.610108	-0.185613	0.0185724	-1.89418	-0.00427715	-0.178845	-0.0306717	-0.493264	0.0140273	-0.164413	0.0651581	0.0161064	-2.20446	-0.136716	-1.45604	-0.314634	-0.143828	-0.260354	0.531965	-0.719129	-0.665108	0.0578798	-0.341949	-0.0173096	-0.30294	-0.448438	-0.336965	0.227907	-0.465368	-0.073498	-0.827288	-0.177593	-0.155319	0.0744291	-0.0549328	-0.648786	-0.444418	0.0323831	-0.196021	-0.281309	-0.136226	0.809831	0.0290725	0.227826	0.0270531	0.136827	0.161804
b2501	0.215357	-0.0566928	-0.642152	0.62491	0.460357	-1.35273	0.970956	0.655966	0.0806884	0.48048	0.0882857	0.737542	0.56649	0.418854	1.35872	0.694285	1.30229	0.145029	0.263569	0.177055	0.144889	0.705397	0.965858	0.958498	0.897314	0.23502	0.772347	0.512715	0.342043	1.08721	-0.216894	0.57522	0.602595	0.158782	-0.236101	0.0116836	0.164478	-0.344689	-0.124471	0.911366	0.354546	0.712667	-0.00806341	0.225042	0.825026	0.328644	0.961588	0.696718	1.03587
b3702	0.492294	0.260906	-0.359936	-0.0995897	0.128999	-1.84153	0.557546	0.580764	-0.155345	-0.191525	-0.156082	0.371215	0.0708844	0.127169	-2.24955	0.152871	-0.772399	-0.129192	0.0223334	0.00229913	0.816366	0.00143987	-0.0271429	0.410431	0.0415076	0.525879	-0.329128	-0.0802975	0.152169	0.926289	0.71047	0.608752	-0.951694	-0.0483359	-0.385166	0.0240777	-0.326162	-0.305676	0.198489	0.340554	0.223753	-0.204554	0.735304	1.15252	0.273381	0.191251	0.539625	-1.20789	0.762285
b2837	0.261074	1.28079	-0.180449	-0.0548762	0.187331	-0.557517	0.318834	0.799661	0.373251	0.28089	0.34196	0.237764	0.392107	0.383471	1.89623	0.363285	1.68994	-0.36011	0.517423	0.877701	-0.0527964	0.19516	0.251985	0.533326	-0.168301	0.214012	-0.0980292	0.576803	0.799218	0.458617	-0.721252	0.487575	0.672181	0.421977	0.213266	0.768673	0.503573	-0.226725	0.73159	0.291929	0.811283	-0.580594	-0.249962	0.248725	0.555884	0.305513	0.562716	1.8375	0.511244
b0003	-1.17201	-0.704012	-3.11116	-0.722515	-0.552498	-1.67589	-1.0331	-0.373706	-0.38475	-1.4885	0.00780115	-0.16525	0.587549	-0.559522	-2.50317	-1.00115	-2.35382	-0.778209	-0.419677	-1.01224	-1.52883	-1.84542	-1.62965	-0.0438241	-1.78612	-1.04581	0.807	-0.143625	-0.165661	-0.791137	-2.76933	-0.336901	-4.53317	-0.361996	-0.804848	-0.982266	-0.358597	-1.89493	-0.317055	-0.443696	-0.121047	-1.54543	0.17566	-1.82207	0.910649	-1.61758	-0.172136	-2.61882	1.37461
b0174	1.05003	-1.08638	1.10269	0.695487	0.881961	-1.19364	-0.2279	0.783351	1.10654	1.2181	0.796681	0.163448	0.443113	0.759235	-1.5595	1.0296	-1.07217	0.458087	0.793538	0.724972	1.09289	0.251564	0.0454604	0.334763	0.536298	1.05517	0.569971	1.0648	0.776077	-0.228879	0.541369	1.10502	-0.000767031	0.877297	0.479055	0.560139	1.16711	1.27796	0.616315	0.458628	0.764492	0.121377	1.22883	1.04306	0.481457	0.700634	0.410247	-0.399209	-0.313462
b2296	-1.25038	1.52795	0.129094	-0.654363	-1.22732	-1.89968	-0.81682	0.803653	-0.433307	-0.639503	-1.18689	-0.914845	-0.627536	-1.14902	-1.42247	-0.936399	-1.34509	-0.534583	-0.479044	-0.840216	0.422287	-0.764555	-0.949302	-0.44984	0.383953	-1.17461	1.1841	-1.11161	-0.763391	-0.663733	-0.673001	0.753908	-0.266564	-0.424074	-1.03928	0.509579	-0.469355	0.119536	-0.699699	-0.509774	-0.726142	0.0680674	-0.746721	0.424288	0.475591	-0.915428	-0.528792	0.372065	-0.0285848
b0679	0.691409	0.416256	-2.0027	3.72634	4.77284	-0.784934	1.03927	0.48089	-1.51986	-1.37806	5.86679	-0.523232	-0.47255	4.74271	3.64632	0.377696	3.50733	-0.77594	-0.255833	3.05649	-1.38946	-0.221274	0.349996	-1.03463	-0.942436	0.726887	-0.735335	0.60918	0.429848	1.39147	0.833072	0.546298	1.51058	-0.186155	1.70796	-0.392226	-1.48573	-1.72604	4.00113	-0.945716	0.597116	-0.95778	-0.0154755	-1.03903	-0.608669	0.809588	-1.38585	1.84497	-1.00097
b2685	-0.997124	-2.11259	-1.41704	-0.770944	-0.279013	-3.51143	-1.06701	-0.91938	-1.24838	-1.06865	-1.07464	-0.425516	-0.265995	-0.243436	-4.08948	-0.514456	-2.92315	-1.90566	-0.645527	-0.849986	-1.79927	-2.40666	-1.64704	-0.878869	-1.8184	-1.05983	-0.789321	-0.409785	-1.57868	-1.27843	-0.629813	-0.878586	-1.7084	-0.566506	-1.21019	-0.785916	-1.36892	-1.35831	-0.213309	-0.627884	-1.46755	-2.10125	-0.00449081	-1.87251	-0.588168	-0.824038	-1.21028	-3.01195	-1.93363
b0439	-0.292708	0.258351	-0.404466	-0.6917	-0.251589	0.433477	-0.639247	-0.411785	-0.307627	-0.976394	-0.404678	-0.892305	-0.243675	-0.245156	-0.907853	-4.70596	0.657017	-0.307882	-0.03762	-0.297689	-0.82391	-1.46274	-1.90159	-0.225642	0.49817	-0.274748	-1.20598	-0.260711	-0.753108	-0.577076	-0.588389	-0.376315	-0.622722	-0.103152	-4.57911	-0.600153	-0.312244	-0.340602	-0.452434	-0.536976	-0.655837	0.664346	-0.024633	-0.468331	-0.257319	-4.571	-0.345625	0.835349	-0.287342
b1602	-0.926948	-0.377603	-2.63085	0.00389592	-0.651613	-1.85546	-1.03045	-0.998156	-1.97741	-0.380572	-0.247588	-0.0674247	0.381815	-0.716201	-3.4132	-0.248246	-2.75674	0.0401179	-0.0445575	-0.910833	-1.94766	-0.716187	-1.83993	-0.512403	0.0587561	-0.94574	-2.14754	0.232063	-0.555224	-1.53072	-2.71507	-1.12743	-2.26356	-0.000944028	-0.56953	-0.658741	-1.93147	-2.31598	0.176911	-0.616164	-0.524361	0.0859869	-0.17786	-1.59263	0.105631	0.128055	-0.990549	-1.60012	-2.60556
b0223	-0.0476536	1.28763	-0.430645	-0.284779	0.216089	-1.91063	0.211805	0.287037	0.519033	-0.139013	0.0579649	0.110335	0.116146	0.223841	-0.972292	0.460374	0.295669	-0.112837	-0.0375697	0.171004	-1.13396	0.44947	1.21787	0.150888	-0.333773	0.0149772	-0.180848	0.243194	-0.0665468	0.218348	-0.492049	0.360377	-0.628665	-0.0800856	-0.439626	-0.0415646	0.521601	-0.143329	-0.00450343	0.438708	-0.0599345	-0.298959	-0.382594	-0.753643	0.194313	-0.00665781	-0.108067	-0.31329	0.191283
b0727	-0.420661	-0.592022	-0.986683	-0.15786	0.476353	-0.375101	-0.482362	-0.0978481	-0.873709	-1.20287	0.64037	0.110381	-0.159547	0.522922	-2.36271	0.222534	-0.685313	-0.830306	0.683429	-0.101221	-2.22739	1.27204	1.12254	-1.564	-2.66243	-0.366615	0.530261	0.0489195	0.232356	-0.974831	0.68314	-0.0982618	-2.3347	0.397568	-0.257347	-2.60445	-0.927468	-0.774143	-0.141101	-0.891124	0.356207	-1.5576	0.175107	-2.26428	-1.02022	-0.26838	-1.24174	0.707588	-1.74082
b2533	0.728539	-2.20215	-0.347804	0.608524	-0.269909	-2.32359	-0.315265	0.394453	-0.361288	0.183606	-0.581087	0.807747	0.123289	-0.292453	-4.25612	0.52332	-3.58658	0.164977	-0.240687	-0.280357	-0.390243	-0.763732	0.118875	-0.409546	-0.0560322	0.817124	-0.28577	0.654744	-0.189895	-1.04398	1.4206	0.317357	-2.45602	-0.0598275	0.612985	-1.74131	-0.609005	-0.465725	0.916371	0.407532	-0.112375	-0.35558	1.2625	-0.808123	-0.0303921	-0.472972	-0.356665	-3.71944	-1.66139
b2925	-1.57281	0.235615	-0.605711	-1.01452	0.477642	-1.01234	-0.481109	-1.27083	0.0537087	-1.41782	0.359694	-0.391984	0.764357	0.404017	-0.152453	-0.201121	-0.119444	-1.17408	-0.147477	0.0608031	-2.02921	1.73949	-0.893537	0.22051	-1.3247	-1.55152	-1.24848	-0.397872	-0.700746	-0.348015	-0.852185	-1.25407	0.386336	-0.230506	-0.393296	-0.260087	0.093534	-0.357091	-0.459418	-0.292175	-0.633357	-1.49745	-0.287412	-1.96689	0.70187	-0.211909	0.208459	0.00433383	-0.233231
b2520	1.20166	1.42022	1.65952	-0.112225	0.785095	-0.526221	1.14856	1.3994	1.49682	0.0343718	0.801149	0.990506	1.02927	0.859278	1.40533	0.826205	1.17378	-0.234412	0.913101	0.875429	0.360818	1.35797	1.52315	1.23917	0.550321	1.17733	0.0411109	0.546972	0.223102	1.53968	-0.0414586	1.63121	0.997116	0.839637	0.671595	0.780842	1.54347	1.82666	0.246627	1.21628	0.274392	0.548406	0.377339	0.588794	1.29954	0.946029	1.19277	0.872395	1.14087
b3487	0.542102	0.709709	-1.48857	-0.270493	0.0268249	-1.29286	-0.381775	0.653709	-1.00308	-0.714114	-0.194629	-0.20795	0.568201	0.0318223	-0.335797	-0.588838	1.23135	-0.0367459	-0.31389	-0.348801	-6.34752	0.689776	-0.0278615	-0.54303	-0.0301502	0.445741	-1.33723	-0.21358	0.525206	0.204092	-0.587664	0.632424	1.02245	-0.348889	-1.22757	0.201177	-0.838224	-1.16017	-0.179743	0.174616	0.568693	0.261479	-1.29698	-6.34752	0.383293	-0.00170213	-0.171035	0.931811	-1.48732
b3812	-0.122078	-1.54919	-0.735731	-0.948065	-0.229683	-3.09604	-0.542572	0.326194	0.137909	-0.717547	-0.717781	-0.207399	-0.0955558	-0.386152	-0.895132	-0.0879552	-0.760735	-0.514474	-0.544529	-0.605361	-0.465324	-0.26959	-0.287299	-0.0549986	-0.765569	0.00468981	-0.752276	-0.180313	-0.860237	-0.420809	-0.727142	-0.00440732	-1.86058	-0.63761	-0.677355	-1.06406	0.216415	-0.426774	-0.658727	0.0534728	-0.754183	-0.710417	-0.218039	-0.238437	-0.0150704	-0.524733	-0.133601	-1.61565	-0.406133
b4179	-0.290695	1.50279	-0.554793	-0.679378	0.0760026	0.0292454	0.0860793	-0.125707	-0.0822807	-0.701453	0.0783676	-0.0788455	0.396233	0.0216479	1.13645	0.267752	1.02163	-0.466872	0.109713	0.196283	2.32539	0.497405	-0.235502	0.617363	0.195889	-0.207427	-0.61603	0.0501616	-0.127762	0.474097	-0.337775	-0.121817	0.299229	0.153533	-0.0929956	0.322962	0.0389941	-0.374129	-0.492851	0.531639	0.0214066	0.132807	0.178573	2.55977	0.516716	0.593439	0.446114	0.478746	1.0247
b0170	-1.16103	-0.252564	0.295189	-0.861283	-0.721094	-0.557432	-0.935643	-1.26987	-0.814365	-0.965934	-0.777851	-0.580373	-0.316737	-0.67214	-4.25524	-0.449704	-3.07852	-0.681263	-0.532758	-0.858923	-0.976675	-1.71074	-1.884	-0.638878	-1.21115	-1.08701	-1.08585	-0.690692	-1.28476	-1.25231	0.317836	-1.30363	-1.95688	-0.532905	-0.339462	-1.2351	-0.972524	0.102575	-0.285944	-0.653693	-1.203	-1.17189	-0.0407831	-1.16268	-0.59602	-0.692368	-0.680939	-0.342776	-1.00742
b0918	-0.0408807	0.606529	0.323824	-0.0651188	0.419118	-0.225376	-0.443065	0.409085	0.420367	-0.113386	0.462787	0.046528	-0.197655	0.268809	1.1311	0.302495	0.961362	0.147031	0.45499	0.445978	0.0662972	-0.376078	-0.62854	0.697453	0.173969	-0.0690683	-0.18487	0.226583	-0.108024	-0.592486	0.154863	0.185065	-0.0615715	0.463532	0.0376119	-0.0575836	0.45427	0.411329	0.0789827	0.413771	0.0479647	0.00959009	0.629039	0.15306	0.0361234	0.583131	0.57177	0.181757	-0.108401
b0724	1.02914	-0.474228	-1.71901	0.195348	0.731856	-1.73122	-0.486179	1.12123	-1.53959	-0.600942	1.19657	0.337856	-0.227017	0.687167	-4.55313	0.909055	-1.30141	-0.596732	-6.98877	0.354766	-2.77736	0.579446	1.83214	-3.7281	-2.569	1.08451	1.48955	0.806616	0.621406	-1.04961	1.24787	0.966618	-2.87596	-6.39679	0.109906	-2.32338	-1.58522	-1.62007	0.29317	-1.3894	0.632034	-1.7047	0.170722	-2.97567	-2.45046	-0.675055	-2.48394	0.708592	-3.14281
b2210	-1.00229	-3.64679	0.766859	-0.298279	-0.0427485	-2.38528	-1.54915	1.59203	0.709728	-1.08727	-0.647129	-0.609068	0.313894	0.308783	-5.41935	-1.85029	-4.96695	-1.23616	1.72373	0.116623	0.567606	-0.0252331	-0.435927	-0.942576	-4.12769	-0.942111	0.741015	-2.00914	-3.78823	-1.19685	0.38242	1.80146	-5.04714	1.66704	-0.812471	-2.51223	0.818006	0.949406	0.404359	-2.40522	-3.49338	-2.99731	0.690892	0.710232	1.67646	-2.32826	-2.92419	-0.952136	0.0308198
b3462	0.571807	0.426409	1.55882	-0.0193531	0.957152	-1.02432	0.318167	1.02827	1.72116	0.236112	0.716379	0.17337	0.170602	0.918996	-0.462868	0.431889	0.432262	0.305036	1.02324	1.0499	0.379621	0.499834	0.236131	0.782973	0.839138	0.450499	-0.0657729	0.481739	0.267049	0.385058	0.464625	0.704394	0.405794	1.02443	0.694062	0.965144	1.74695	1.435	0.488071	0.535698	0.35129	0.648924	0.481025	0.738589	0.453021	1.12287	0.797565	0.871957	0.153017
b3713	0.444366	0.821503	0.250589	0.0399426	0.762538	0.7684	2.54905	0.633154	1.29104	0.208045	0.728742	0.647583	1.28424	0.80589	1.54875	0.0774076	2.16588	-0.338119	1.10949	1.11736	0.796445	0.763387	0.295643	1.95672	0.439313	0.137838	0.286432	0.173129	0.659969	3.28713	-0.139199	0.558188	1.59262	1.05874	0.297729	0.529424	1.38387	0.508844	1.16611	1.47989	0.820249	0.396726	-0.287349	1.39916	1.51183	1.14191	1.97123	2.33416	2.30719
b1118	0.348545	-0.538123	0.151852	0.386847	0.670087	-1.94322	0.103429	0.537354	0.596822	0.356939	0.393071	-0.0666838	0.1586	0.69732	-1.76414	0.652885	-0.842817	0.204607	0.527677	0.624243	0.478832	0.711008	-0.0756523	0.309854	0.36749	0.181549	0.490074	0.778452	0.435094	-0.0681546	-0.251256	0.305792	-0.714116	0.363216	0.328734	0.420632	0.629079	0.228713	-0.101373	0.371322	0.599353	-0.137814	0.112224	0.495787	0.416787	0.439081	0.541851	-0.296262	0.596241
b3359	-0.399149	-2.94043	-2.42084	-0.658074	-0.506325	-1.59085	-1.11157	-0.0309644	-0.202618	-0.518686	-0.844438	-0.226316	-0.00187951	-0.514275	-6.39848	0.723689	-5.57501	0.416167	0.169045	-0.729329	-3.10763	-1.16484	-0.392429	-0.545571	0.487968	-0.420268	-4.24485	1.33585	-0.414899	-2.28633	-3.46579	0.0459689	-4.73032	0.328375	0.366834	-0.870279	-0.238472	-2.25937	0.676483	0.401537	-0.300712	1.00537	-0.576632	-3.14932	-0.369827	-0.645317	-0.0519358	-4.056	-2.35615
b2977	1.19249	0.0538684	-0.937598	-0.31717	0.257313	-0.575833	0.222812	-0.470371	0.550873	-1.016	2.56085	0.234223	0.971608	0.150859	0.284987	4.29128	0.62128	-0.706374	0.197275	0.635185	-1.24002	3.67048	4.04497	1.12239	-0.740644	1.04956	-0.241424	1.74161	1.99719	0.644639	3.92486	-0.502241	0.845494	-0.0620176	2.55287	0.0825836	0.591687	-0.701644	0.0176076	2.19358	2.01101	-0.925772	-0.143048	-0.802262	1.46691	2.7955	1.26585	-0.100312	1.57018
b3212	-1.63363	-0.667485	-3.57919	-0.429623	-0.375183	-1.87629	-0.971287	-1.54135	-1.07279	-0.917963	-0.921522	0.61813	0.799628	-0.353512	-6.63223	0.094899	-4.92872	-0.520595	-0.320139	-0.996093	-1.80752	-2.36594	-0.710639	0.592128	-0.973467	-1.62096	-1.60624	0.122564	-0.0799812	-2.10109	-3.92643	-1.61866	-4.78729	-0.276718	-1.00973	-1.27793	-1.07391	-3.06819	-0.571227	1.1362	0.0206	-0.756046	-0.337964	-1.49349	0.133532	-0.963282	1.09054	-2.95942	-1.48801
b1415	3.49779	-1.16038	-1.26149	1.83922	2.11452	-0.193495	0.876477	3.92376	-0.221672	1.33329	3.33244	1.72343	0.748684	2.06285	0.0636286	3.14352	3.17753	0.978751	0.000439679	1.63391	-0.964365	4.97452	4.68176	-2.93642	-1.74467	3.51368	2.98711	3.07113	4.64266	-0.0282193	3.09055	3.91803	-0.183854	0.165841	1.11145	-0.471234	-0.163171	-0.910021	0.911778	-1.1128	4.67016	-1.43577	1.26909	-0.796249	-0.0462779	2.94524	-2.7908	4.12596	-1.11242
b3772	-1.1912	-0.204125	-2.08708	-1.50115	0.595041	-1.34826	-1.53925	-0.173541	-0.0408549	-0.784713	-0.0939529	-0.904638	-0.723043	0.667502	-2.59328	-0.755534	-1.92289	0.0683238	0.150162	-0.410188	-0.807141	-2.4576	-1.86671	-0.181123	0.345187	-1.1549	-0.127092	-0.975668	-1.03314	-1.67049	-2.74911	-0.0932061	-3.82723	0.00640743	-1.08438	-0.333002	-0.00724385	-1.18804	-0.474492	-0.480656	-0.688119	0.205605	-0.341349	-0.382466	-0.700132	-1.1728	-0.692776	-2.63073	0.481381
b2530	-0.217389	-0.924788	0.756129	-0.0281769	0.827076	-0.647542	0.697527	0.0769935	0.313006	-0.0904489	0.579022	0.10947	0.540019	0.830365	-2.52726	0.431762	-0.227856	-0.796265	-0.221143	0.679721	0.752419	-0.0778723	0.0907406	1.48443	-1.33585	-0.252168	-0.173748	0.259797	-0.12628	0.16142	-0.260743	0.0474417	-2.70915	-0.204435	-0.298077	-1.52128	0.445362	0.855784	-0.256842	0.792456	-0.181482	-1.50986	0.228442	0.873334	0.399501	-0.0391107	0.562239	0.182333	0.962829
b3839	0.501952	-0.396541	0.0465426	0.551861	0.445947	-1.25094	0.846759	0.859647	0.374355	0.558186	0.265396	0.641684	0.10634	0.477969	-1.23403	0.239267	-0.450358	0.486844	0.285029	0.0920018	0.753451	-0.460121	-0.0161081	0.27574	0.459275	0.496037	0.250407	-0.270723	0.113987	0.784776	0.710668	0.694709	-0.680832	0.341269	0.548702	0.0552591	0.271141	0.107953	0.290342	0.538639	0.176522	0.25752	0.746454	0.863151	0.124623	0.589639	0.413837	-0.996569	-0.583236
b0094	0.924851	0.992211	0.545675	0.120712	0.790302	0.268146	0.788635	1.0505	1.66971	0.354113	0.449983	0.210893	0.657729	0.79421	1.1457	0.978033	1.57291	0.435533	0.661117	1.08175	0.915435	0.469503	0.191555	1.06784	1.11208	0.935545	-0.0786387	1.17954	0.70464	0.949777	0.199214	1.10176	1.27611	0.701093	0.543574	0.789118	1.76713	0.618267	-0.0245252	1.07775	0.757812	1.06151	0.0178356	1.00699	0.965838	0.982937	1.19728	0.962358	0.786609
b0436	-0.479457	-1.01116	-0.695339	-0.318992	-0.922337	-1.64406	-0.93057	-0.906451	-1.35945	-0.367234	-0.918533	-0.567866	-0.482311	-0.925653	-4.28532	-0.200556	-3.39926	-0.579103	-0.649146	-1.10258	-1.52041	-1.48881	-1.56091	-0.750885	-1.23789	-0.456312	-0.602102	-0.451755	-0.919193	-1.22685	-0.0475581	-0.77845	-2.57222	-0.666228	-0.36919	-0.953489	-1.46805	-0.798413	-0.536935	-0.36416	-0.878754	-1.49598	-0.012482	-1.60768	-0.639931	-0.576676	-1.0008	-0.377432	-1.90945
b0903	-0.985908	1.41258	-1.59146	-0.467615	-0.462963	0.321204	0.836486	-0.682548	-0.454035	-0.8	-0.185485	0.0634589	0.16269	-0.492277	2.30189	0.0132868	2.31147	-0.738165	-0.0843636	-0.587334	0.180477	0.772904	0.395962	1.07786	1.86719	-0.975712	-0.373458	-0.212431	0.173194	0.966073	-0.195859	-0.668826	3.09582	-0.275874	-0.788697	1.68138	-0.352753	-1.30986	-0.475533	0.386084	0.242749	1.16435	-0.063658	0.280223	0.339273	0.0895611	0.941724	1.91121	1.56784
b2515	0.00421342	0.0829152	0.733374	-0.138993	0.116422	-1.03027	-0.235341	-0.257817	0.585936	-0.101235	-0.0194021	-0.218588	-0.0270589	0.128604	0.0591066	-0.146658	-0.0637549	-0.0934589	0.0882257	0.000592873	-0.146967	0.0851382	-0.418468	0.375455	0.042044	-0.070719	0.0349628	-0.417588	-0.220191	-0.190497	-0.272205	-0.154873	-0.468037	0.0339359	-0.0798852	-0.382073	0.551846	0.861155	-0.45399	0.0696756	-0.074416	-0.106622	0.0134813	-0.0287992	0.20421	0.124216	0.347101	-0.269831	0.725205
b3288	-0.236199	0.663046	0.173086	-0.293069	0.085341	0.167558	0.172828	-0.170909	0.246739	-0.475402	0.00865231	0.143835	0.0159436	0.0773527	-0.0616582	0.0196806	-0.0936281	-0.358247	0.158237	0.0972866	-0.169801	0.15744	0.0368302	0.246437	-0.514351	-0.291816	-0.241847	-0.226147	-0.287658	0.152947	0.446269	-0.156618	-0.111958	0.0573778	-0.36273	-0.0115316	0.164708	0.140342	-0.066738	0.258849	-0.230467	-0.769361	0.631286	0.112962	0.0199465	0.141978	0.0939706	-0.35193	0.792784
b3887	0.467682	0.410241	-0.469399	-0.812097	0.655671	0.400596	0.50038	0.337599	0.495067	-0.580436	0.156327	0.17802	0.219439	0.392329	0.0578631	0.444618	0.603629	-0.475753	0.706845	0.776734	0.777774	0.738582	0.0244111	1.02414	0.0217838	0.624333	-0.948895	0.975923	0.0555914	0.622103	-1.1509	0.455486	0.32328	0.417091	-0.145545	-0.0580404	0.591929	-0.398586	0.0690972	0.521432	0.252798	0.105459	-0.581789	1.16245	0.60811	0.795802	0.944589	0.55575	0.0832038
b0623	2.46588	0.535237	0.200204	1.78984	1.86958	1.92488	-0.706868	2.277	1.91686	1.69612	2.3475	0.501649	-0.239079	1.80852	1.31243	0.885423	1.00321	1.55872	2.00564	2.28592	2.7504	0.886787	1.61682	-1.75598	0.620233	2.42744	2.61727	1.71934	2.02216	-0.878304	-0.948283	2.28555	0.277649	2.1542	1.92384	1.97355	1.90358	0.553641	2.13089	-0.344971	1.51599	0.981764	-0.513573	2.69874	-0.431047	1.59527	-0.905453	1.06825	-1.14351
b0611	-0.41362	0.590845	-0.755849	-0.727646	-0.658166	-1.14361	-0.307482	-0.31787	-0.228031	-0.752242	-0.673705	-0.13924	-0.0649306	-0.54244	0.571847	0.0358842	0.481303	-0.721384	-0.414663	-0.662042	-0.212285	-0.549574	-0.460104	0.272071	-0.564153	-0.447772	-0.655823	-0.228097	-0.7295	-0.0609362	-0.699726	-0.240389	-0.197978	-0.618178	-1.05226	-0.0525524	-0.170784	-0.645423	-0.519348	0.0903324	-0.670908	-0.410679	0.0655399	-0.00549046	0.0863706	-0.210268	0.160072	-0.389497	0.568931
b2959	0.588123	0.189835	0.15816	-0.278507	0.304943	0.313041	0.401785	0.690997	0.58676	-0.210519	0.3765	0.231656	0.368036	0.136146	-0.979477	0.571877	-0.424332	0.101178	0.427172	0.520086	-0.650878	0.486328	-0.837878	0.55819	1.27304	0.758481	-0.270569	1.10016	0.133423	0.93637	0.21482	0.714659	0.594541	0.355569	-0.104358	0.234319	0.427218	0.167989	0.0998087	0.401868	0.127044	1.20562	-0.682556	-0.610769	0.393999	0.304483	0.42099	-0.0101062	0.457747
b3957	-0.952335	-0.911961	-3.41378	-0.793987	-0.876753	-1.71013	-0.554439	-0.542094	-1.1998	-1.0915	-1.32203	-0.134043	-0.291184	-0.891575	-2.84306	0.064486	-1.89967	-0.216568	-1.09387	-1.29052	-1.07663	-1.76901	-0.896308	-0.534039	-0.962116	-0.975268	-2.12133	-0.134233	-1.21518	-1.10839	-2.89328	-0.490207	-2.14538	-1.01049	-0.558527	-1.38086	-1.19211	-3.15427	-0.492151	-0.229364	-1.22089	-0.117067	-0.657495	-0.729437	-0.556687	-1.18276	-0.577489	-1.59226	-0.774976
b4172	0.52138	0.884594	-0.424012	0.00433567	0.0690343	-0.0312474	0.423792	0.618704	0.029377	0.499144	0.224086	0.306535	0.0909706	0.0820847	-0.147345	0.0734932	0.392728	0.347875	0.382387	0.268448	0.961416	-0.0023077	-0.548404	0.243786	0.404473	0.425932	-0.104737	0.341268	0.159212	0.632747	-0.340094	0.710907	0.781419	0.42466	0.214447	0.660337	0.14788	-0.229684	0.113949	0.197748	0.0370228	0.630792	-0.441958	1.22112	0.153701	0.65076	0.292941	0.340708	-0.282255
b3256	-0.515105	-3.21343	-0.212371	-0.170257	-0.316177	-2.59813	-0.725567	-0.786389	-0.0143088	-0.51939	-0.547008	-0.368189	-0.250351	-0.293845	-2.53856	-0.286803	-0.740251	-0.0758242	-0.028524	-0.462993	-1.28771	-1.02125	-0.548862	-0.201771	-0.284652	-0.555433	-0.505056	-0.510044	-0.60476	-0.946017	0.639879	-0.729759	-1.88178	-0.0323127	-0.0626252	-0.761273	-0.120994	-0.249566	0.0417524	-0.0254907	-0.460887	-0.306509	0.17223	-1.36967	-0.31253	-0.249542	-0.255487	-0.405685	-1.10889
b1661	0.0773414	1.51576	0.514794	0.748472	2.20767	-0.761756	2.39931	1.43821	1.7642	0.73699	1.60654	1.81342	2.23853	2.20237	-0.168679	0.249327	0.115671	0.214763	1.96182	1.91332	-0.144733	2.04415	1.90594	3.12707	1.88301	0.230337	1.26272	0.581453	2.02072	3.09896	0.197721	1.46977	1.68766	1.84039	0.0742849	0.509188	1.95118	0.898139	-0.16213	1.94617	1.95161	1.42247	-0.366172	0.204711	3.10321	0.769995	3.37	-0.137971	4.02048
b1066	0.396577	1.26543	-0.727604	0.476965	0.335768	0.131083	0.987035	0.725925	0.528459	0.781691	-0.0589939	0.390114	0.915302	0.474137	2.58963	1.06763	2.48824	0.411995	0.605173	0.379451	-0.457383	0.798093	-0.0922321	1.01351	1.03105	0.433019	0.664684	0.932966	0.434595	1.21681	-0.423894	0.787682	0.595842	0.505854	0.117578	0.81731	0.508618	-0.291617	-0.121349	0.833053	0.34353	0.996599	0.105221	-0.245415	1.18137	0.610011	0.885358	1.41346	1.21554
b3098	0.611408	0.56436	0.979493	0.402312	0.954758	0.677605	2.08381	0.816868	2.80803	-1.16892	0.960071	1.54276	1.94776	1.01897	0.459248	0.370315	1.08842	-1.02832	1.18746	1.2285	-0.551323	1.45831	1.03951	2.90274	0.0187778	0.589089	0.118119	0.50036	1.44103	2.66355	0.161403	0.634871	2.59017	1.17462	0.306922	-0.373357	2.93588	1.48275	-0.0696408	2.0277	1.55627	-0.174494	-0.0455187	0.179936	2.09717	1.79697	2.68033	0.947591	3.58749
b0525	0.340592	0.273761	0.23047	0.0979172	0.243615	-1.35895	0.107647	0.554962	0.762993	-0.114015	0.541113	0.312344	0.333636	0.286653	-0.407503	0.431198	0.159873	0.196075	0.521188	0.509112	-1.16556	0.179863	0.120697	-0.00823238	0.697721	0.374003	0.33843	0.705815	0.214035	-0.132949	-0.563846	0.373715	0.676976	0.407528	0.148081	-0.215835	0.774624	0.448734	0.700162	0.305063	0.118512	0.622338	-0.206787	-1.3946	0.419456	0.474417	0.257636	0.244199	-0.230623
b4219	-0.692778	0.959138	-1.33012	-0.537659	-0.0739462	-1.78159	0.522995	-0.495395	0.0413449	-0.441438	-0.239869	0.0543406	0.599653	-0.00273505	0.473988	0.479835	1.18581	-0.664683	-0.0827803	0.0306619	-0.584397	0.473728	-0.0235581	0.897668	-0.146436	-0.623085	-0.593071	0.144881	-0.259745	0.953756	-0.953565	-0.110606	0.232802	-0.168541	-0.525393	-0.461359	0.168196	-1.06392	-0.99017	0.580395	-0.232069	-0.358471	-1.12883	-0.138016	0.774763	0.464137	0.694179	0.474826	1.62551
b2379	0.322961	1.25046	-0.318763	-0.172347	0.906064	-0.924067	0.631644	0.78675	0.798968	0.140655	0.698601	0.262822	0.549619	0.775303	0.15648	0.940935	0.944105	0.00281546	0.716374	1.18556	0.428549	0.47319	0.139256	1.31802	0.160182	0.320743	-0.130169	1.08602	0.558841	0.796431	-0.426252	0.824946	0.178957	0.858372	0.379177	0.60825	0.701519	0.0675719	0.0959958	1.07394	0.746934	0.171139	0.076482	1.03581	0.630106	1.17799	1.55464	0.995001	1.02659
b1109	-0.65447	0.597796	0.107264	-0.984621	-0.149691	-1.61618	-0.511819	0.0472418	1.28888	-1.74732	-0.672285	-1.06209	0.184586	-0.157342	0.934517	-0.285361	1.91347	-1.60519	0.515107	-0.136728	0.318883	-0.998422	-1.68448	0.410972	-0.598555	-0.69409	-1.49921	-0.199236	-1.55811	0.0354898	-0.794	0.0870167	0.647992	0.435669	0.0230427	0.690123	1.23676	0.259202	-0.124919	-0.566148	-1.45097	-1.08374	-0.219698	0.405761	0.893872	-0.920825	-0.678768	-0.344112	1.63188
b2661	1.04245	-0.29311	-0.358662	0.577383	1.20307	-0.0516428	5.49907	1.82962	1.54403	-1.47546	1.82149	1.80262	2.41792	1.19023	-1.02973	1.88257	-0.266441	-0.940792	0.914918	1.18435	0.710753	3.88889	3.31151	2.71123	-1.30332	1.17257	0.985948	1.20111	2.11633	5.22268	0.820215	1.6003	1.3264	1.37946	0.430458	-0.395267	1.68663	-0.0213815	-0.660371	2.75417	2.349	-1.50032	0.806189	1.33584	2.91473	2.87949	2.67193	-0.361678	4.20574
b0173	-0.158165	-0.091126	1.86961	-0.594663	0.684213	-0.631896	-0.0494399	-0.198669	1.96425	-0.574706	0.101069	-0.332458	-0.39833	0.716106	-0.166596	0.0859815	0.601411	-0.553707	0.96798	0.683154	0.769524	0.187613	-0.354469	0.502405	-0.0548389	-0.136601	-0.755786	0.299085	-0.135105	-0.118731	0.614722	-0.151707	0.516094	0.940866	0.423716	0.598433	1.97654	2.16299	0.0355547	0.20645	0.224212	-0.19095	0.918811	1.04869	-0.0939304	0.37152	0.532978	-0.215699	1.0674
b3544	0.0713337	-0.143925	-2.1858	0.704925	-0.327814	-1.75646	1.23377	0.382775	-0.775342	-0.287185	-0.296782	-0.491565	0.0174302	-0.334747	-1.66319	-0.670229	-0.534102	-0.512765	-0.660142	-0.727594	0.0323312	0.621326	0.83343	-0.374574	-0.586727	0.123261	0.748691	-0.864388	0.882005	1.51912	-2.32365	0.41855	-2.69469	-0.955858	-1.09159	-0.13317	-0.854473	-1.69374	-0.614316	-0.541317	0.94462	-0.578139	-0.757001	0.364262	0.593275	-0.788117	-0.860653	-1.59221	-0.703269
b1108	-0.21012	1.90089	-0.0498581	-0.532397	0.229281	0.370418	0.474037	0.149462	0.894634	-0.537826	0.186285	0.143706	0.28246	0.162878	1.34514	0.0532183	1.34773	-0.615036	0.185149	-0.0235981	0.701607	-0.269428	1.20561	0.626166	0.772399	-0.179968	0.101096	0.04505	0.00777678	0.788068	-1.08985	0.173106	1.35943	0.268434	-0.376806	0.381266	1.07837	0.265859	-0.269524	0.160717	0.0319667	0.805693	-0.675977	1.01916	0.0826097	0.0712891	0.79169	0.664969	0.867674
b1193	0.731458	-0.63255	-0.229913	0.142761	0.33607	-1.16076	0.0144145	0.929362	0.00909603	0.164548	0.184283	0.202968	0.42362	0.2791	-2.69136	0.645431	-1.55845	0.451261	0.437809	0.262187	-1.59964	0.311005	-0.0124906	0.536382	1.11519	0.708395	-0.16359	0.762905	-0.147673	-0.00524478	-0.23262	0.781599	-1.341	0.33539	0.348816	0.101692	0.126036	-0.25413	0.212111	0.572472	-0.0148327	0.826512	-0.0363107	-1.55248	0.697112	0.269581	0.433328	-2.10417	-0.175215
b2924	0.0337903	0.876273	0.408981	0.39963	0.870267	-0.525496	1.97573	0.634194	1.77221	0.202988	0.424021	1.52116	2.03453	0.841147	-2.95948	0.465904	-1.97147	-0.419	1.7576	1.2382	-0.547262	0.056532	1.47187	2.69007	1.90139	-0.0796266	1.94177	0.404973	-0.0998189	2.5451	-1.43659	0.738495	0.975099	1.62055	0.309386	0.0923907	1.86772	0.809459	0.639746	-1.1851	-0.162273	1.79755	0.227897	-0.0896367	2.53606	1.19922	2.74119	-1.06679	3.25568
b3177	-0.265535	0.316008	-0.364966	-0.478014	-0.399214	-2.12563	-0.791793	0.0567924	-0.407779	-0.560753	-0.881191	-0.000968969	0.452884	-0.521969	-0.854599	0.211602	0.185508	-0.609737	-0.608986	-0.827799	-0.406502	0.0196724	0.0257434	0.0615945	-0.537262	-0.25568	-0.424616	0.127444	-0.484843	-0.925	0.688864	0.0710198	-1.16252	-0.430667	-0.634483	-0.0848847	-0.379008	-0.2664	-0.602643	0.2406	-0.47772	-0.55385	0.956378	-0.281287	0.473002	-0.844413	0.143493	-0.0819739	-0.353835
b3500	-0.502164	0.4178	-0.104675	0.0391142	0.0976613	-0.846447	-0.357614	-0.200375	0.275841	-0.990939	-0.0188533	-0.162656	0.110656	0.0992279	-0.455519	0.301387	0.067949	-0.690933	0.182565	0.0271673	-7.44984	-0.226793	-1.10637	0.362856	-0.311719	-0.527661	-0.271119	-0.0183302	0.264055	-0.141013	-0.0624016	-0.138695	-0.665455	0.149888	-0.414517	-0.437519	0.359461	-0.0313819	-0.351982	0.354321	0.366214	-0.361942	0.0387784	-7.44984	0.139304	0.0985157	0.344311	-0.0266646	0.561019
b1861	0.371416	0.462436	0.990324	-0.020425	0.330181	0.617803	0.184687	0.00851889	0.895793	-0.0404287	0.191522	0.210095	0.445458	0.279426	0.0215299	0.255467	0.0375303	-0.284982	-0.0742113	0.232915	-0.315154	0.834076	0.636524	0.397624	0.552927	0.135274	-0.0250425	1.50098	0.084157	0.384828	-0.0384478	0.570484	-0.291409	-0.219979	-0.429178	0.532524	0.588049	1.02562	-0.399802	0.139641	0.115371	0.234107	0.29729	-0.267206	0.551573	0.181432	0.44213	-0.152552	0.538696
b4384	-0.309344	-0.275455	-0.834936	-0.60528	-0.548858	-2.37772	0.0308886	-0.697106	-0.670092	-1.86808	-0.389914	-0.252916	-0.00285514	-0.611267	1.94386	0.345752	2.33858	-1.3441	-0.446336	-0.587446	-1.8612	-0.543816	0.220318	0.0871609	-0.911997	-0.271464	-0.734993	0.110689	-0.607471	-0.0173799	0.617012	-0.505202	0.794064	-0.505703	-0.110759	-0.927967	-0.69235	-0.784471	-0.224089	0.0437281	-0.552297	-1.09522	-0.0167583	-1.71094	0.0719706	-0.0406462	0.233078	0.888754	1.12156
b0025	0.156404	0.651257	-1.35633	-0.247801	-0.578287	-1.63335	-0.0999051	0.140365	-0.985004	-0.170848	-0.607836	-0.0138927	0.389228	-0.570884	-2.32976	0.729076	-1.03921	-0.215948	-0.4512	-0.476324	-0.400781	0.333252	0.29314	0.390372	0.0817465	0.0483887	-0.232868	0.523693	-0.154818	0.0235938	0.202726	0.281679	-0.905694	-0.462806	-0.67211	-0.0127659	-1.02059	-1.27295	-0.843177	0.429679	-0.115451	0.075925	0.28039	-0.114993	0.605809	-0.242194	0.458894	-0.516409	0.531651
b3092	-0.0834501	1.70289	-2.10984	-0.680852	-0.484265	-0.723637	0.756365	-0.437603	-1.40834	-1.14115	-0.017501	0.201027	0.00524188	-0.454729	4.42582	0.493638	4.66849	-1.0376	-0.917035	-1.00091	-1.22903	1.39903	1.73659	-0.144967	-0.274259	-0.0201635	-1.31807	0.454769	0.998198	-0.0425436	0.856036	-0.216851	1.77313	-0.964966	-0.827868	-0.403082	-1.43978	-1.68441	-0.479174	-1.12072	0.988714	-0.335204	-0.544756	-1.02125	-0.204219	0.556788	-0.282921	1.89989	-0.202418
b2750	-1.11417	-0.0548315	-0.724882	-1.34926	0.248687	-2.45121	-1.76154	-0.66558	-0.401615	0.0813242	-0.559718	-1.83502	-0.629093	0.332089	-2.63373	-1.09251	-4.01328	-0.0899662	-0.640747	0.570043	1.01181	-1.34763	-1.673	-0.810779	-1.01061	-0.939471	-2.47817	-0.640526	-1.65604	-1.70727	-2.06521	-0.828036	-4.38556	0.382294	-0.942452	-0.466932	-0.221785	-0.570904	-0.139617	-0.984927	-1.38907	-0.977901	-0.460685	1.03601	-0.698183	-1.14808	-0.912639	-3.61303	0.736657
b0807	0.0351191	-0.139061	-0.642872	-0.305441	-0.608683	-2.05696	-0.648042	-0.136288	-0.71348	-0.588722	-1.40546	0.200167	0.322436	-0.486923	-0.776007	0.0382701	-0.449813	-0.463569	-0.46771	-0.923545	-1.90205	-0.272249	0.618002	-0.479461	0.334825	0.203314	-0.851048	0.0137744	-0.425428	-0.686354	0.032939	0.052116	-1.58207	-0.308832	-0.200571	-0.804697	-0.918636	-0.730244	0.0134774	0.205913	-0.345694	-0.461282	0.38938	-1.76925	0.0695922	-0.666873	-0.0733649	-1.43954	-1.37778
b3641	-0.0223786	0.0231129	0.010417	-0.484863	0.236174	-3.45969	-0.300433	0.0252329	-0.316086	-0.535263	-0.0472446	0.048794	-0.144447	0.222142	-4.04358	0.193207	-2.99076	-0.215492	-0.250653	-0.121074	-0.188619	-0.715468	-0.539242	-0.231273	0.211147	-0.0389228	-0.910499	0.0156174	-0.555014	-0.453229	0.338279	-0.0312584	-1.63504	-0.11511	-0.373542	-0.0821435	-0.180767	-0.0596151	0.0396786	0.296495	-0.480656	0.285259	0.0930442	-0.156579	-0.517455	0.118273	-0.171421	-1.81164	-0.960356
b1492	2.66891	1.07247	0.51031	4.22209	2.36373	1.28515	4.58597	1.92624	2.91292	3.86339	2.1987	6.27285	6.72831	2.18495	5.24119	0.970322	3.4873	0.925846	2.1827	2.29491	2.03765	6.08832	8.36947	8.5004	1.77469	2.75163	2.90052	1.21915	8.12681	8.48241	0.879531	2.16189	7.66678	2.50549	1.18965	2.47129	3.42843	0.872588	1.09743	5.13185	8.03335	2.05713	0.908711	2.57532	8.50448	3.26466	9.9284	2.45774	8.54878
b2751	-1.28105	0.219072	-0.853516	-0.726825	0.390533	-1.3361	-1.27828	-1.07834	-0.598291	0.488762	-0.552549	-1.19726	-0.57016	0.41839	-2.91103	-0.74646	-4.5998	0.334368	-0.756044	0.345483	-0.358852	-1.15791	-1.43516	-0.189614	-0.698479	-1.14845	-1.70468	-0.535964	-1.32404	-1.11324	-1.87863	-1.22947	-5.15237	0.191538	-0.96598	-0.971369	-0.36614	-0.584704	-0.408255	-0.758531	-1.21305	-0.825747	-0.336936	-0.295962	-0.594582	-1.10583	-0.439015	-4.06927	1.06175
b1116	-0.0666166	-0.260086	-0.12752	-3.7688e-05	0.406064	-1.48921	0.0944577	0.0560887	0.659879	-0.289702	-0.0759877	0.0479727	-0.179183	0.335559	-2.64022	0.231366	-2.13738	-0.451077	0.248845	0.29788	0.178304	0.345997	-0.0901162	0.132967	-0.591223	-0.195873	-0.0132922	0.242957	-0.304108	-0.312503	-0.454798	0.33588	-1.00068	-0.0383972	0.083244	0.620196	0.59441	0.00369761	0.0477462	0.206682	-0.307902	-0.879986	0.0392423	0.241709	0.174328	0.180125	0.155591	-1.18685	0.205783
b2425	-0.872249	-1.63414	-1.01557	-1.30558	-0.986058	-2.47736	-1.68535	-0.89651	-0.821554	-0.779683	-1.12036	-1.31222	-1.12021	-0.938191	-5.43154	-1.17871	-5.69405	-0.590316	-1.79985	-0.670758	-3.28006	-1.19581	-0.929631	-1.31113	-0.706811	-0.881168	-1.83761	-0.770007	-1.52146	-1.45784	-2.49005	-0.839116	-6.50062	-1.78722	-0.848193	-0.718909	-0.637954	-0.960438	-0.717106	-0.870306	-1.48122	-0.903225	-2.02192	-3.201	-1.4051	-1.33562	-0.942921	-7.03819	-0.360163
b1662	0.704537	0.992338	-0.53601	0.592625	0.659051	0.677151	0.639626	0.561932	0.182039	1.13721	0.298826	0.69858	0.969279	0.622796	0.725679	0.106467	0.965349	0.971497	0.593272	0.744891	0.0155559	0.864768	0.022024	0.607152	1.66246	0.630779	1.38308	-0.0735854	0.503733	0.729064	0.0416122	0.732162	2.15013	0.373559	0.165474	0.474206	0.337954	-0.224806	0.292932	0.655077	0.390703	1.44845	0.124562	0.345823	1.10524	0.544829	0.492381	1.3307	0.802882
b0426	0.59803	0.641112	0.240881	-0.0774975	0.31004	-0.872567	-0.329051	0.196287	0.459587	-0.0850256	0.316817	-0.08173	-0.0869414	0.292475	-0.892289	0.0157332	-0.639785	0.35297	0.151801	0.610338	-1.2644	0.13746	-1.03115	0.106445	1.10746	0.56793	-0.189691	-0.0730073	-0.246778	-0.190221	-0.522914	0.105425	0.590328	0.254559	0.326503	0.353134	0.388211	0.233679	0.448541	0.0111909	-0.258378	1.00388	-0.494543	-1.38294	-0.189582	0.160708	0.0434081	0.0840376	0.0887789
b1928	0.100372	0.343686	-0.230234	-0.482039	-0.166731	-0.630986	0.133616	-0.052698	-0.146869	-0.397976	-0.0701447	-0.0358758	-0.131591	-0.0132662	-2.46708	0.180486	-1.9054	-0.318845	-0.0898663	0.0750292	-1.30813	-0.320058	-0.369247	-0.105785	-0.159211	0.0787077	-1.0158	0.259536	-0.84338	0.279099	-0.489789	0.120015	-1.2951	-0.197759	-0.789845	-0.471167	-0.345873	-0.151056	-0.345011	0.22397	-0.756846	-0.503737	-1.01839	-1.18446	-0.0705471	-0.169857	-0.0847469	-0.627762	-0.906447
b2571	0.421304	0.379042	-0.369724	0.712115	0.582088	0.70201	1.31418	0.86741	0.804207	0.638616	0.706924	0.828984	0.876165	0.611763	0.0706538	0.491018	0.694616	0.346696	1.01287	0.811868	0.599045	1.2566	1.45906	1.63756	1.30048	0.328415	0.775933	0.844154	0.916525	1.47064	-0.0230735	0.727293	1.32133	0.94176	0.787239	0.260791	0.882343	-0.125871	0.569508	1.68741	0.862866	0.859183	0.443326	0.799718	1.37156	1.04647	1.98003	-0.246175	1.45515
b1424	0.480739	-0.0848628	-0.331988	0.647575	0.30835	-0.640408	0.388189	0.776728	1.08595	0.834802	0.42682	0.220886	0.391483	0.414646	-1.3206	0.513969	-0.843578	0.429942	0.234062	0.310324	-0.457081	0.554992	1.26817	0.594424	0.458677	0.548853	0.7459	0.658496	0.636922	0.635192	0.3416	0.516352	-0.689767	0.105118	0.112416	0.23798	1.11993	-0.0650798	0.246257	0.994434	0.724328	-0.0502571	0.114251	-0.178641	0.412861	0.460468	0.582133	-0.0267194	-0.161639
b3089	0.229754	1.02656	0.415933	-0.764854	-0.676033	-0.473609	-1.49559	0.800586	0.244935	-0.287653	-0.630973	-0.907368	-0.592795	-0.619571	-4.58313	-1.5785	-3.37391	0.0989607	-0.617522	-0.877605	-0.723761	0.670197	1.43378	-0.603439	0.61059	0.263786	1.11346	-1.65549	-0.612908	-1.43488	-1.40898	0.874557	-4.50833	-0.88003	-0.15673	0.435887	0.20438	0.717049	-0.787671	-1.3775	-0.462994	0.864584	-1.09375	-0.437458	-0.117031	-1.00988	-1.26943	-4.05906	-0.183591
b0839	1.20994	1.86383	-0.0453334	0.804593	0.731468	0.518731	2.65274	1.1932	1.20066	-0.0843482	1.25768	1.20053	1.99199	0.572938	0.587055	0.49661	1.712	0.207905	1.05328	0.881333	-0.116717	1.4979	1.53435	1.73596	0.850865	1.22226	1.22409	0.306313	1.55774	3.08323	0.760592	1.05454	2.1501	0.898907	0.306043	0.798676	1.38202	0.129511	-0.150631	1.60303	1.48715	0.573375	0.113858	0.769058	1.83601	1.58922	1.75172	1.6976	2.2932
b1704	-0.560196	-1.65301	-0.925331	0.856978	-0.0333903	-2.3696	-0.323457	-0.0887343	0.0927308	-0.302877	-0.553961	0.554005	0.217607	0.182052	-4.12142	0.604635	-2.42706	-0.0849618	-0.277173	-0.409445	-1.10409	0.6648	-0.506471	-0.0468271	0.371729	-0.422379	-0.659209	0.16947	-0.332791	-0.223505	1.62703	-0.221973	-2.83113	-0.255828	-0.4111	-1.51004	0.0984008	-0.669235	-0.0519305	-1.78058	-0.27835	-0.0259794	0.123708	-1.05885	0.20203	0.0862355	0.107989	-3.57267	-0.729912
b1034	-0.300978	0.274951	-0.731243	-0.00787043	0.0676392	-1.2623	0.448059	-0.00734688	-0.190919	-0.145384	0.00203797	0.263032	0.607172	0.0630851	-0.837657	0.536313	0.325053	-0.216667	-0.0692481	-0.199639	-0.23928	0.448602	-0.106296	0.162889	0.0890917	-0.415787	0.400798	0.461928	0.0584753	0.522697	-0.0840516	-0.0193339	-0.267171	-0.121946	-0.853873	-0.614549	-0.0680667	-0.501339	-0.245538	0.258618	0.0285195	-0.0731806	0.428605	-0.0134376	0.653582	0.188507	0.0666134	-0.512794	0.408623
b0181	-0.143515	0.123148	-0.155882	-0.289156	0.263094	-1.44638	-0.929234	-0.432373	-0.232098	-0.406668	0.00658699	-0.487017	-0.559428	0.243913	-2.35238	-0.0871649	-1.96331	-0.148029	0.0608481	0.142945	-0.859419	-0.726729	-0.68828	-0.370376	-0.230494	-0.100152	-0.39945	-0.353825	-0.642437	-1.20086	0.525844	-0.35164	-1.64516	0.0416711	-0.274095	-0.252681	-0.235246	-0.346866	-0.323142	-0.132385	-0.460043	-0.0987637	0.490616	-0.741903	-0.805719	0.185029	-0.267968	-1.39906	-0.365003
b0860	-0.662268	-0.93728	-5.02454	-0.579333	-1.22548	-2.10847	-0.944409	-0.449147	-1.6213	-0.728032	-1.43927	-0.0549135	-0.263437	-1.27637	-6.27465	0.544765	-5.41759	0.219845	-1.03736	-1.44091	-3.77988	-1.80565	-0.553818	-1.90316	0.211419	-0.682647	-3.83304	0.327095	-1.1867	-3.36028	-5.52162	-0.540999	-4.58777	-0.953507	-0.427373	-1.94077	-1.52272	-4.61741	0.339848	-0.325529	-1.32141	0.725252	-1.15846	-4.18879	-1.02698	-1.48228	-1.39687	-4.67532	-3.23831
b3019	-0.392367	-0.573571	-1.03685	-0.716743	-0.634991	-1.79569	-0.851261	-0.724617	-0.741283	-0.988115	-0.838589	-0.701421	-0.272189	-0.621224	-3.28	0.239198	-2.12216	-0.850308	-0.565689	-0.667316	-1.38881	-0.467513	-0.859496	-0.309149	-0.475752	-0.358991	-1.23158	0.0290873	-0.849643	-0.721745	-0.117525	-0.53727	-1.686	-0.598273	-0.830665	-0.63125	-0.885042	-1.04508	-0.695236	-0.00215181	-0.835841	-0.732532	0.0508943	-1.5086	-0.387199	-0.597947	-0.035264	-0.794585	-0.580425
b2234	-1.27047	-1.00637	-1.61392	-0.869307	-0.830096	-3.91588	0.168954	-0.644666	-0.829828	-0.440355	-0.797816	-0.260028	-0.324191	-0.867458	-3.81072	-0.295837	-2.11021	-0.156609	-0.943071	-1.33375	-3.28316	-0.951734	-0.761816	0.230418	-0.779882	-1.17152	-0.972513	-0.433388	-0.954577	0.156564	0.0839131	-0.680783	-1.76053	-0.935134	-0.78947	-1.13921	-0.916019	-1.3739	-0.722108	-0.309306	-0.885759	0.382183	-0.0420947	-2.84503	-0.255036	-0.764567	-0.859598	-1.07327	-0.340158
b2988	-1.00385	0.629557	0.197237	-0.267854	0.142611	0.315723	0.501618	-0.456203	1.05545	-0.768149	-0.498717	0.281318	0.705039	0.235719	-0.0663149	-0.529436	1.191	-0.660376	0.796712	0.0155649	-0.855962	-0.82298	-1.03781	1.07133	0.347886	-0.952322	-0.554431	0.0413365	-0.908597	0.950757	-1.30584	-0.46494	-0.723842	0.593003	-1.44182	0.0666062	1.1459	0.472829	-0.168092	0.0193275	-0.896096	0.324653	-0.216499	-0.547008	1.13198	-0.826455	0.903237	-0.685802	1.27701
b1658	0.0924512	-1.49975	0.247555	-0.0630142	-0.147319	-2.68485	-0.284779	0.0589051	-0.478254	-0.409119	-0.262451	0.0640836	-0.319441	-0.142862	-6.05398	-0.00608209	-6.01726	-0.350163	-0.279071	-0.212704	-1.79464	-0.198081	-0.367742	-0.495607	-0.505036	0.152053	-0.36366	-0.0520293	-1.59057	-0.444018	-1.1204	0.176654	-3.92648	-0.309654	-0.0171539	-0.591365	-0.532857	0.192643	-0.392816	-0.225072	-1.43664	-0.871035	-0.266453	-1.90617	-0.354801	-0.0812921	-0.366461	-3.79638	-0.753922
b4150	-0.516197	-0.0810891	-0.488906	-0.629837	-0.108516	-2.84451	-0.491671	-0.908442	-0.291553	-1.0905	-0.0852257	0.0412242	-0.270607	0.185146	-1.94699	0.620607	-2.07742	-0.567505	-0.156217	-0.0949032	-0.6504	-0.7399	-0.116132	-0.466041	-0.350458	-0.39065	-0.443467	0.606783	-0.835032	-0.463074	-0.137831	0.334062	-1.23819	-0.0788311	-0.0214427	-0.257107	-0.0553882	-0.59893	0.246531	-0.123452	-0.864231	-0.471238	-0.270777	-0.38876	-0.295899	-0.128417	-0.560637	-1.40738	-0.505031
b0163	0.879859	1.68371	0.0725683	0.510028	0.530865	1.26316	1.07574	0.904686	1.0046	1.16464	0.849112	0.613265	0.817347	0.552374	3.86542	0.363317	3.26152	0.409025	0.844276	0.931453	-0.0334707	0.862143	0.717398	1.02881	0.805617	0.845993	0.800134	0.695168	1.1106	1.72025	-0.832148	1.31587	2.87724	0.575205	-0.107333	1.05166	1.12763	0.345494	0.0440763	0.626894	0.898199	0.990415	-0.997766	0.0272406	0.817209	0.795557	0.825865	2.05954	1.04965
b2509	-0.97979	-0.626567	-1.01034	-0.474574	0.212696	-2.52685	-0.259585	-1.25761	0.101404	-0.15697	-0.564862	0.0540103	0.0770262	0.319807	-3.98303	0.588111	-4.51676	-0.816667	0.303261	-0.180136	-1.07895	-1.14861	-0.177782	0.271554	-1.51179	-0.823417	-0.67379	0.721059	-1.61217	-0.176661	-0.84814	-1.17505	-2.59436	0.266726	0.178652	-1.28457	0.0193806	-0.684892	0.137222	-1.2551	-1.74538	-1.73753	-0.318909	-1.09484	0.419395	-0.0287695	0.355784	-3.95545	0.0370346
b0854	0.300915	-2.32292	-1.05132	0.500753	0.316371	-0.951895	2.07435	0.68664	0.80206	0.867669	0.524816	0.39299	0.757574	0.387025	-6.30441	0.776682	-5.13207	0.00963258	0.519548	0.496396	-1.31631	0.601085	0.546746	1.48004	-0.272838	0.336678	-1.03871	0.920777	0.65334	2.98685	-3.19653	0.59281	-4.14507	0.663252	0.0268125	-1.17938	0.904982	-0.725695	0.55815	1.46136	0.757362	-0.714447	-0.541102	-0.944566	1.17655	0.263985	1.22487	-4.03005	1.40058
b0008	-0.0498134	0.824807	0.64581	0.0173859	0.265733	-0.937986	-0.643792	0.111485	0.521531	-0.447949	0.422664	-0.133563	-0.167875	0.279023	1.48621	0.512301	1.6722	-0.0215635	0.0599411	0.170148	-1.73209	-0.299842	-0.874839	0.0212968	0.454493	-0.048087	0.135556	0.511737	-0.124934	-0.601036	0.0923457	0.0455349	0.460525	-0.0282167	0.536786	-0.560171	0.487693	0.831811	-0.00299888	0.304077	-0.137324	0.696988	-0.471333	-1.7227	-0.161907	0.32113	0.13881	0.611547	-0.409711
b0481	-0.480957	-0.368314	0.900744	-0.70137	0.420553	-0.930454	0.311121	-0.356671	-0.193778	-0.614176	-0.431605	0.174655	-0.00858547	0.473579	-2.8953	0.292588	-2.47267	-0.092784	0.668181	0.327717	-1.46832	-0.663812	-0.982686	0.354249	0.604872	-0.366229	-0.951053	0.0939838	-0.86983	0.101357	-0.979077	-0.265308	-1.21159	0.404811	-0.240601	-0.00383794	-0.10836	0.996126	0.356567	0.132147	-0.94681	0.349968	-0.861543	-1.16639	0.278033	-0.171385	0.289872	-2.84329	-0.326121
b1324	0.30265	0.093867	-0.34349	-0.457678	-0.137853	-0.891572	0.389959	0.486582	0.344712	-0.0367504	-0.165885	0.37077	-0.221471	-0.185492	-1.9019	-0.542769	-0.271304	-0.323346	-0.329844	-0.238577	-1.43273	0.584239	0.320309	0.526463	0.101749	0.242665	0.313205	-0.368844	-0.444109	0.277829	-0.346512	0.560782	-0.795182	-0.413111	0.0055465	-1.08484	0.303372	-0.0421412	0.158396	0.546585	-0.455194	0.172409	-0.316903	-1.52333	0.384776	-0.20772	0.344063	-0.262418	-0.296427
b3991	-6.83699	-1.02516	-1.67607	0.48454	0.282454	-2.72919	-0.295901	-5.56674	-0.325593	-1.45387	-0.274069	-0.334525	-0.261917	0.372021	-7.23494	-0.279947	-6.42094	-1.10119	-0.431948	-0.00643359	-1.61792	-0.0413731	-0.635101	1.18466	-0.794955	-6.06427	-0.765642	-0.414813	-6.14435	0.17252	-2.74438	-6.21892	-6.67218	-0.434438	-0.822269	-1.34267	-0.252543	-1.10718	-0.720895	-0.135772	-5.92431	-0.995705	-0.424638	-1.17931	0.434315	-0.229151	-0.47083	-6.14068	1.52554
b3729	-0.426568	-0.376557	-0.124664	-2.74393	-1.89766	-1.65971	0.0735482	-0.301446	-0.0891308	-1.20346	-2.16889	0.0560378	0.156973	-1.94775	-3.1543	-0.67897	-2.63867	-0.113696	-0.417957	-1.59083	-2.61844	-0.214192	-0.951281	0.278515	0.125179	-0.436383	-0.710649	-0.683149	-0.579746	0.0745227	-0.124441	-0.375132	-1.01156	-0.542061	-0.565287	-0.803204	-0.214728	-0.0817221	-1.36424	0.154915	-0.50063	0.287891	-0.576968	-2.45682	-0.0575268	-0.767044	0.142523	-0.470884	-0.277522
b3281	-0.438273	-0.743411	0.241976	-0.0101023	0.798635	0.639441	0.0775791	0.434814	0.700229	-0.461523	0.364147	-0.0836257	-0.0429105	0.780547	-0.730163	0.146074	0.0616656	-0.10532	0.93849	0.698598	1.39931	-0.131068	0.00158539	0.226031	0.490953	-0.140541	-0.246989	0.729295	0.409107	-0.354363	-0.154031	0.231368	0.2433	0.922064	0.0824666	0.184637	0.824139	0.343903	0.390607	-0.16627	0.472157	0.310037	0.422317	1.65311	0.218247	0.583507	0.335798	0.314823	0.728225
b4014	1.25765	-0.136715	-2.24196	0.769472	0.674959	-1.43105	2.33154	0.785457	-1.0258	-0.389822	1.40651	1.84647	1.1794	0.757738	-4.695	2.56999	-2.35701	0.0492585	-0.0703022	0.732245	-0.825167	4.01875	4.17319	2.22884	1.16482	1.28064	1.13784	2.09864	3.27652	2.4456	0.158386	0.774794	-2.69914	-0.174544	2.03977	-0.92473	-0.895899	-1.62354	0.139456	3.40837	3.25977	1.60724	0.356544	-0.526512	1.22917	2.74297	3.08609	-0.952394	2.81388
b1180	0.405364	1.29709	-0.921985	0.393196	0.00602059	-0.94613	0.956165	0.581239	-0.547475	0.324045	-0.0699144	0.397821	0.844846	-0.0206194	-0.956457	0.362814	-0.126833	0.294085	0.278143	0.286081	-0.648074	0.995833	0.0673651	1.25058	1.01206	0.354822	0.519923	0.193023	0.391514	1.23953	-0.254282	0.627089	0.206425	0.307008	-0.621142	0.189355	-0.570004	-0.819869	-0.169259	1.00853	0.523492	0.742155	0.237308	-0.337738	0.983234	0.734043	1.18778	0.32044	1.13025
b0990	1.31036	0.622826	0.0980486	1.66132	0.218355	6.17552	1.10168	1.71784	-1.19998	1.16151	-1.00981	2.3977	0.813955	0.799274	1.52202	-1.32868	0.922964	-0.135863	-0.0163982	-0.862009	9.80838	0.661776	2.03915	0.339248	0.965855	1.2112	2.06833	-0.234182	1.06778	0.581158	2.8553	1.19252	2.15075	-0.176853	0.557743	3.95488	-1.61833	-1.39709	-1.29694	0.254491	0.752025	-1.43007	3.26374	9.48097	0.38674	0.969093	-0.230969	1.96004	0.02254
b1729	-1.30562	-1.65383	-0.540009	-0.72152	-1.01422	-3.60614	-1.69717	-1.28681	-0.926497	-1.06771	-1.51423	-0.880277	-0.743205	-0.945396	-5.84999	-0.581911	-5.33205	-1.23115	-1.02216	-1.00037	-2.07623	-1.34112	-1.89161	-1.02322	-0.668478	-1.21421	-1.2697	-0.535606	-1.95296	-1.77003	-1.46673	-1.22285	-4.72011	-1.09081	-1.04293	-1.33132	-0.958405	-0.673381	-0.356527	-1.84838	-1.85278	-0.91481	-0.124531	-2.6754	-0.944939	-0.923887	-0.724486	-5.79685	-0.235149
b1376	3.50597	3.06264	-2.47275	0.775748	-0.455026	1.75009	1.06047	3.25079	-1.5029	1.03193	0.928873	1.29253	0.886702	-0.41257	2.16495	1.26874	2.0412	0.630885	-1.19746	-0.471644	1.0631	3.73892	4.73978	0.250771	1.76818	3.52402	0.595454	0.830277	2.77372	1.88593	0.232746	3.3971	4.37593	-1.20687	-0.288587	2.24553	-1.51693	-2.24331	-1.14175	0.480797	2.61869	1.98156	-0.855269	1.40385	0.657617	1.17052	0.420518	2.33457	1.24403
b1905	1.36456	0.634115	0.39135	1.95776	1.67916	2.89893	1.18262	1.29305	0.575879	3.00551	1.32715	1.81349	1.16432	1.25858	3.86879	2.12249	3.74582	1.8409	0.0717225	0.939381	-1.36373	0.762296	1.64393	-0.0085567	3.72937	1.37071	1.36716	1.61578	1.60567	2.44622	1.22884	1.7511	5.25003	-0.0529207	0.576768	1.43621	0.539032	1.79033	0.922038	1.70654	1.4677	2.27721	1.30014	-1.2315	0.362322	-0.146445	0.243084	2.25029	-0.0263659
b3928	0.693516	1.20225	2.3758	0.0939719	0.830839	1.57018	0.0612202	1.13407	2.29876	0.552042	0.73617	0.425604	-0.157564	0.83478	1.9239	-0.271851	1.75932	0.52178	0.730869	0.972229	2.42061	-0.698524	-0.966648	-0.0797005	1.69077	0.667441	0.293531	0.34926	-0.032904	0.093735	-1.09625	0.910034	1.48154	0.698007	1.37195	1.80566	2.25085	2.49992	0.46785	-0.0658372	-0.0326249	1.65548	-1.15288	2.30528	-0.401255	0.323151	-0.0590799	1.71035	-1.20912
b1269	-0.103012	-1.02176	0.424597	0.0430854	-0.930389	-0.0373586	-0.724275	-0.949131	-1.48933	0.599725	-1.28705	-0.0373226	-0.151453	-0.902844	-3.91106	-0.354238	-3.49036	-0.20869	-0.882916	-1.10827	-0.0292047	-0.763863	-0.349113	-1.27005	-0.431599	-0.106749	0.164449	-0.592702	-0.485743	-1.30699	0.0667297	-0.770983	-2.49607	-0.998461	-0.278123	-0.961926	-2.04614	0.0542959	-0.572617	-0.299992	-0.338128	-0.76918	0.463676	-0.148343	-0.696066	-1.1211	-0.785182	-1.65465	-1.79035
b3788	-0.409119	-2.84561	0.738788	-0.229114	-0.0106428	-2.62418	-0.555056	-0.352326	0.559851	-0.502284	-1.12331	-0.573135	-0.215319	-0.187328	-2.9755	-0.213343	-2.44471	-0.537678	-0.0337245	-0.493131	0.121545	-1.40677	-0.96484	-0.318582	-0.784448	-0.459235	-0.79327	-0.317551	-1.04184	-0.63875	0.262826	-0.764004	-1.17363	-0.212925	-0.244541	-0.524244	0.455311	0.844495	0.727313	-0.496185	-0.99441	-0.714482	0.29762	0.0792598	-0.401864	-0.40861	-0.407119	-0.359626	-0.499081
b0851	0.500736	0.0205547	-0.353266	0.513838	0.102076	-0.760196	1.52436	0.785087	-0.23711	0.301789	-0.214174	0.867828	1.22883	-0.144923	1.57308	2.10125	1.93048	0.807236	0.202777	0.144288	2.32653	1.01069	0.62675	1.39983	0.655858	0.611401	0.570115	0.79912	0.932583	0.969754	1.31587	0.616385	0.959107	0.110166	2.19049	-0.0299277	-0.146134	-0.0587289	0.429047	1.33506	0.745567	0.778871	0.745424	2.54525	1.29708	1.71883	1.38353	2.27277	1.61813
b1430	0.553603	0.0130434	-0.462407	1.40329	0.929359	0.329726	1.35108	0.274953	0.0561936	1.55555	0.587871	1.11027	1.40858	0.879143	1.34736	0.439993	1.53942	1.01677	0.962576	0.428389	0.498267	1.29522	1.05259	1.72625	1.46761	0.686929	1.85471	0.787749	1.3156	1.41063	0.404882	0.997826	1.72755	0.831092	0.790311	0.639541	0.430414	-0.0552459	0.403436	1.53618	1.15061	1.15204	0.466573	0.739424	1.68879	0.923668	1.11475	1.68262	3.17601
b4375	-0.979005	-1.80856	0.340362	-0.684259	-0.553027	-3.19593	-1.24015	-1.04094	-0.52715	-1.14336	-0.965894	-0.512091	-0.678687	-0.532914	-6.04346	-0.0211436	-5.82595	-0.780031	-0.658545	-1.10301	-1.55064	-2.1871	-1.15759	-0.951342	-1.14497	-0.821641	-1.31794	-0.180414	-1.46113	-1.46776	0.149098	-1.07385	-3.88576	-0.625462	-0.143879	-1.38482	-0.692892	0.205318	-0.294655	-0.522777	-1.37858	-1.15408	0.176863	-1.54852	-1.21821	-0.876248	-0.854305	-2.44201	-1.96206
b2679	1.39639	-0.701137	-2.38078	1.44746	-0.225371	0.85442	1.34884	1.30805	-1.75667	2.68944	-0.717711	1.91178	1.68914	-0.479559	2.19914	-0.0616758	2.11295	0.7576	-1.42835	-0.848829	1.85265	2.16183	1.97938	2.10845	-0.813711	1.26382	1.82241	-0.599508	1.09497	0.506348	4.58972	1.07584	3.37644	-1.59765	0.0416305	0.0477124	-1.61718	-2.28135	-1.42492	0.996441	1.26327	-0.494261	2.15032	2.18232	1.51802	2.29726	0.393159	4.95908	2.04912
b3008	-0.655993	-0.857393	-2.88616	-0.547615	0.314626	-3.31967	-0.740094	-0.626148	-0.860829	1.12963	-0.12306	-0.610209	-0.226833	0.272732	-4.55629	0.208882	-4.05522	0.496492	-0.299568	0.764862	-2.19688	-0.94966	-0.585697	-0.094343	-1.00111	-0.749089	-1.0829	-0.0978251	-0.497595	-0.758661	-3.09608	-0.788139	-3.67292	-0.472023	-0.582609	-0.860029	-0.618697	-2.08167	-0.533441	0.0893319	-0.50789	-0.858305	-0.542989	-1.83438	0.00301559	-0.833753	-0.249956	-2.64094	0.883396
b0633	0.000953135	-0.0936787	-0.720246	-0.456128	-0.239809	-2.81684	0.249651	0.087695	0.0728688	-0.344804	-0.499111	0.293727	0.277969	-0.188356	-3.11699	0.324362	-2.45311	-0.618199	-0.307925	-0.490481	-1.01834	-0.240332	0.134883	0.494723	-0.359374	-0.00175567	-0.628025	0.235077	-0.574437	0.389283	-0.382057	0.187464	-1.74878	-0.294714	-0.337831	-0.712995	0.149131	-0.435576	-0.233098	0.576799	-0.494555	-0.764556	-0.357302	-1.01809	0.420437	-0.162372	0.38473	-0.93034	0.423159
b1739	2.06201	0.618829	0.607631	0.328675	0.327006	-0.253682	3.39821	1.89553	2.61558	0.0133127	0.522961	2.9061	2.77335	0.215245	2.07085	0.650944	1.66235	-0.0501809	1.243	1.50613	1.04804	2.31096	1.93919	3.38463	0.500075	1.93007	0.497236	0.889443	1.61961	3.5977	-0.530059	2.05317	4.76463	1.02086	1.34086	-0.389642	2.82193	1.1335	-0.229806	2.72426	1.65243	0.434388	-0.557503	1.80158	2.74997	2.39951	3.50164	1.84553	3.15777
b3933	0.383571	0.0675684	1.55588	-0.797567	0.12047	-2.12785	-0.253099	0.24715	1.21216	-1.49509	-0.14264	-0.119457	-0.153422	0.1495	-2.21097	0.627796	-1.23909	-0.956548	0.0379182	-0.00748697	-0.430918	-0.109921	0.376594	-0.0681521	0.0653956	0.43177	-1.26689	0.683578	-0.591598	-0.277161	0.0305805	0.200824	-1.21999	0.0240205	0.236998	0.567177	1.10479	1.62212	-0.156421	-0.00926275	-0.576621	-0.398667	0.0214309	-0.31266	-0.212595	0.284414	0.142623	-1.25563	0.0188635
b0877	-0.406657	1.44346	-0.613104	-0.991265	-1.45512	-2.7538	2.0372	-0.995655	0.340674	-0.621168	-1.30758	-0.722604	-0.326152	-1.36608	-3.50201	-0.806967	-3.42185	-0.383639	-0.756351	-1.44163	-2.25609	-1.32375	-0.764875	-1.59199	0.272607	-0.404542	-0.314041	-1.35571	-0.367365	2.03085	0.699361	-0.964995	-0.211448	-0.870369	-0.713804	-0.446212	0.323096	-0.595676	-1.70051	-0.329645	-0.393555	-0.151025	-0.492842	-1.86727	-0.759618	-0.0575132	-0.699732	-0.399335	-1.65949
b3639	-0.194544	0.780132	-0.400013	-0.605108	-0.3346	-0.974873	-0.438223	-0.0366212	-0.321912	-0.64795	-0.580963	-0.365128	-0.342771	-0.346805	-2.7888	0.723701	-1.91149	-0.409361	-0.528405	-0.565833	-0.859474	0.0264301	0.462596	-0.396483	-0.156793	-0.0351242	-0.700976	0.585624	-0.374762	-0.587028	0.487406	-0.0510809	-1.46634	-0.627151	-0.787769	-0.342962	-0.480425	-0.403889	-0.486243	0.240705	-0.3288	-0.129873	-0.0045224	-0.721296	-0.458111	-0.253421	-0.350462	-1.06439	-0.21587
b3053	0.245123	0.180598	-0.921288	-0.568412	0.272517	-2.33238	0.475182	0.785971	0.147452	-0.639879	0.0258441	-0.0105688	0.263485	0.22539	0.163258	0.445046	0.567847	-0.476232	0.0352576	0.21741	-0.798618	0.512309	-0.198327	0.864086	-0.106217	0.150198	-0.753537	0.475947	-0.059067	0.673811	-0.845129	0.691615	-0.186249	-0.0955893	-0.418507	0.136133	0.184185	-0.579481	-0.531595	0.543576	0.0905481	-0.133938	-0.202375	-0.517479	0.616224	0.174993	0.74085	0.564372	0.873954
b2291	-0.521068	0.773706	2.94337	-0.558971	0.285659	-0.829642	-0.151224	-0.355314	2.11913	-0.215442	0.132061	-0.0843566	-0.406488	0.238999	1.04255	0.403815	0.881404	-0.34319	0.555527	0.99646	-0.440967	-0.577603	-0.279611	0.803612	-0.249142	-0.645579	-0.229878	0.141699	-0.556142	-0.26706	-1.24388	-0.327797	-0.118616	0.358678	2.55896	-0.263333	2.04921	3.29602	-0.600547	0.0806554	-0.380861	-0.671854	-0.250691	-0.334255	0.122643	0.931832	0.738292	-0.246093	0.45746
b3320	-1.92148	-1.23653	-0.075271	-0.0724049	-0.758241	-1.73506	-1.17397	-2.18845	-1.22437	-0.378272	-0.793675	-0.67268	-0.43659	-0.742897	-5.40449	-0.43797	-4.20867	-0.389127	-0.514572	-1.22866	-0.319293	-1.58184	-1.48943	-0.791619	-1.16962	-2.02247	-0.516696	-0.611712	-0.800481	-1.5384	0.555667	-2.29888	-2.68093	-0.489292	-0.179453	-1.23149	-1.38208	-0.287457	-0.231602	-0.640373	-0.69925	-1.19807	0.279903	-0.570039	-0.675525	-0.736246	-0.914585	-0.856059	-1.38548
b4354	-1.92441	-1.5364	-2.00113	-2.08176	-1.00821	-3.14097	-2.6593	6.97316	-1.52948	-2.2981	-0.957872	-2.26653	-1.48204	-0.993949	5.14654	-1.97079	4.01908	-2.40107	5.36313	-1.68219	-2.63447	-1.87363	-1.75723	-2.46566	-0.942071	-1.99704	-1.41719	-2.43887	-1.22824	-2.13907	-1.83106	6.98168	0.847889	5.35186	-2.39117	-1.00134	-1.24692	-1.85118	-0.406275	-1.15905	-1.06795	-1.24156	-2.92938	-2.13723	3.32122	-1.69305	-2.2687	6.80585	-1.23618
b1101	-2.78395	0.394471	-5.29831	0.152202	-5.4312	-1.13751	-0.964403	-2.45427	-3.51643	-0.653791	-5.74422	-0.132719	-0.730256	-5.38236	-5.17955	-0.0182473	-4.26012	-0.15266	-0.988224	-2.82434	-1.13996	-3.57312	-2.56868	-3.45382	-0.33882	-2.81761	-2.61023	0.191178	-2.49321	-2.00791	-2.32068	-2.38348	-2.86457	-0.87302	-0.727277	-2.94331	-3.47886	-5.24729	-0.196287	-4.18513	-2.36259	-0.571544	-0.0310132	-1.03601	-2.53349	-1.07614	-3.27591	-2.63138	-2.04429
b2745	0.342911	-0.331759	-0.110237	-0.507294	0.225723	-1.99875	-0.0587158	0.127108	0.160576	-0.809421	-0.159517	0.0230105	0.57292	0.265785	-0.767808	0.394264	-0.208409	-0.22174	0.201596	0.296677	-0.633941	0.424612	-0.470106	0.841892	0.50334	0.290487	-0.722528	0.276066	-0.23158	0.127613	0.048324	0.437547	-0.286215	0.112921	-0.470323	0.12348	0.224923	-0.0165524	-0.298355	0.416606	-0.175247	0.30609	0.152672	-0.626616	0.559624	0.166581	0.639848	0.161393	0.354779
b0088	0.773033	-0.372738	-0.391376	-0.0577255	0.411614	-1.66493	0.454766	0.704298	0.55794	-0.196348	0.00426842	0.238946	0.606523	0.407665	0.864718	0.283812	0.823541	0.12597	0.511054	0.553287	-0.0937678	0.0167783	-0.0190188	1.05358	0.959092	0.649067	-0.556345	0.302297	0.0275028	0.708276	0.00340255	0.544511	0.000535648	0.491328	0.263789	-0.0173118	0.615217	-0.14167	-0.104425	0.957759	0.0960095	0.775199	0.216743	-0.00828891	0.597221	0.504356	1.18827	0.0911631	0.783393
b4269	0.84233	0.0997763	1.12609	0.874234	1.28866	1.33716	3.08128	1.73827	2.96574	-1.08167	1.58331	2.28716	2.97236	1.4484	0.180253	0.851779	1.46855	-1.65375	1.77438	2.27264	2.25657	2.57075	1.74474	4.1984	-0.346815	1.09184	1.13496	1.00279	2.27461	3.84085	0.476516	1.55618	2.96183	1.46169	0.734893	-0.151696	3.10882	1.66974	0.498675	3.08289	2.54224	-0.435632	0.681614	3.15947	3.60232	2.05585	4.61433	1.09124	4.89416
b3012	-0.404676	0.655252	3.89278	-0.574007	2.97078	-1.60798	1.82303	-0.28339	2.90315	-1.90435	2.859	1.48566	1.499	3.01343	3.51521	0.669984	3.57633	-1.82687	0.67906	2.79924	-0.0202914	1.55549	1.65709	3.20664	-0.688963	-0.34605	-0.988783	0.929603	0.780382	2.47336	-1.33692	0.275361	2.26694	0.676288	0.669474	0.119893	2.7896	4.05625	-0.258965	1.68349	0.807586	-0.363264	-0.0563686	0.526409	1.88007	1.42479	2.5168	1.05288	3.55007
b0641	0.0520698	0.0576657	0.293807	-0.0504857	0.129212	-1.72476	-0.261131	-0.261207	0.286817	-0.799875	0.0567353	-0.265862	-0.20948	0.22391	-2.72824	0.234819	-1.75229	-0.687221	0.125198	0.109216	-1.03197	-0.509307	-0.140791	0.1072	-0.259524	-0.0157451	-0.379677	0.242414	-0.545676	-0.231156	-0.275679	-0.202068	-1.57793	0.148535	-0.0832693	-0.197996	0.25301	0.310226	0.039282	0.0991688	-0.465806	-0.445528	-0.181537	-0.966342	-0.214237	-0.0164478	0.1279	-0.546585	0.255849
b0632	-0.226612	-0.64106	-0.714429	0.265593	0.192618	-0.510289	-0.197765	-0.307071	0.0520536	-0.0278149	0.109522	0.181641	0.257357	0.215776	-2.7625	0.485251	-2.55388	-0.309897	0.153829	-0.345397	-1.0317	-0.921223	-0.0918935	0.151643	-0.0437161	-0.30166	0.447115	0.277616	-0.296512	-0.340711	0.0715375	-0.272819	-1.00207	0.116154	-0.183738	-0.202539	-0.000703362	-0.484237	-0.0349736	0.315536	-0.240642	-0.439795	0.223229	-0.982521	0.190263	-0.0730818	-0.0621176	-0.377457	-0.591133
b2901	-0.533085	0.370539	-0.1787	-0.296001	0.103037	-1.38321	1.08385	-0.127454	0.227501	-0.388283	0.262874	0.0199779	0.179518	0.133962	0.957622	0.384436	0.873738	0.0327117	0.267081	0.0642796	-1.30194	-0.0213693	-0.336394	0.424462	-0.235067	-0.491905	-0.526842	0.256169	0.0129771	1.14405	-0.113869	-0.0887344	-0.20932	0.184505	-0.307346	-0.0964358	0.296709	0.0453417	0.25959	0.136721	0.0769528	0.0879972	-0.184514	-0.966816	0.301914	0.364515	0.328528	0.628526	0.145777
b0096	0.671108	1.14802	1.22637	0.277438	0.631977	2.11756	0.155936	0.503901	1.58063	0.559944	0.504639	-0.127874	-0.14497	0.586233	0.291014	0.233657	0.611135	0.372305	0.46191	0.909115	1.18688	0.324897	-0.0427551	0.493871	0.93891	0.665923	0.413075	-0.270867	0.443483	0.0348941	-0.310196	0.525484	-0.0556688	0.476683	0.689343	0.730388	1.55875	1.17818	-0.221456	0.321465	0.458416	0.907589	-0.126933	1.23818	0.0310515	0.882182	0.707173	0.737728	0.486481
b3731	0.871191	0.103646	0.11524	-0.0896642	0.231647	-0.780664	-0.272614	0.358693	-0.526615	-0.0164216	0.205705	0.134146	-0.0102609	0.23191	-2.49251	0.00516806	-1.94974	-0.0184645	-0.479499	0.0171388	-0.348279	-0.0488004	-0.485195	-0.548413	-0.224932	0.870566	-0.172616	-0.337847	-0.0209361	-0.419822	0.9178	0.414007	-1.28498	-0.563287	0.152584	-0.0235572	-0.581318	0.0410022	0.388892	0.793083	0.0950959	-0.34527	0.306685	-0.446354	-0.354099	0.117768	-0.932831	0.0149787	-1.03758
b2962	0.396791	0.0563246	0.479283	0.126429	0.67296	-1.25178	1.49936	0.692164	1.41789	-0.269694	0.952509	0.344281	-0.0318996	0.72257	-1.76284	1.35453	-0.737977	0.312522	0.772238	0.983018	2.07704	0.223376	0.0769907	0.682118	0.242006	0.284946	0.0682435	0.764607	0.0822554	0.271259	-0.595002	0.625488	-0.276418	0.823184	0.849285	-0.385591	1.47756	0.5688	0.858872	0.696784	0.181649	0.636835	-0.403133	2.25761	0.144752	1.50932	0.562267	0.475277	0.432478
b3167	-0.716615	0.284732	0.23267	-0.339389	-0.0136309	0.0867862	-0.557579	-0.546897	-0.415977	-0.522022	-0.183236	-0.408398	-0.128032	-0.113369	-2.25729	-0.0156001	-1.75658	-0.334216	-0.18099	-0.369416	0.029791	-0.548161	-0.594258	-0.707243	-0.3486	-0.502831	-0.271963	0.0256921	-0.512691	-0.984062	0.45817	-0.758108	-1.20143	0.00768424	-0.257147	-0.112237	-0.592045	-0.0687821	-0.283398	-0.332234	-0.413977	-0.59947	-0.157411	0.321998	-0.215564	-0.196809	-0.486382	-0.520055	-0.116868
b3553	-0.813526	-0.315025	-1.44435	-0.108464	-0.359102	-2.49296	0.389667	-0.624198	-0.548134	-0.128005	-0.438664	0.146626	-0.00444732	-0.355714	-1.66459	0.406725	-0.11603	-0.319787	-0.500854	-0.61563	-1.54257	-0.130911	-0.62874	0.971457	-0.734998	-0.847593	-0.122015	0.25143	0.0759441	0.473313	-1.10576	-0.789967	-1.17298	-0.610783	-0.197284	-1.07532	-0.622684	-1.06574	-0.493515	0.637001	0.142384	-0.382615	-0.728492	-1.19182	0.26694	0.110402	0.4822	-0.182267	0.409627
b0737	0.879695	-0.727971	1.23982	0.753288	0.757125	1.61022	0.291756	1.07766	1.50985	0.229226	0.418867	0.588526	0.654292	0.818505	-3.25199	0.622796	-1.80772	0.195062	0.887733	0.493775	0.13166	0.452766	0.0301404	0.588439	1.15603	0.932836	0.849078	0.974615	0.19849	0.42177	-0.0416131	1.22809	-1.15327	0.870866	0.077787	0.379625	1.51519	1.28926	0.906719	0.710479	0.250612	0.795611	0.879909	0.272399	0.816762	0.0493644	0.77468	-2.23452	0.197685
b3803	0.36159	0.511468	-1.01919	-0.252269	0.11919	-1.43858	0.0689412	0.404453	-0.236252	-0.354214	0.0452531	-0.067711	0.139137	0.105907	0.670811	0.301278	0.912931	-0.487437	-0.0457258	0.14986	0.259305	0.0605219	0.153065	0.489253	-0.633421	0.36424	-0.476815	0.229607	0.148829	0.235559	-0.0460264	0.363088	0.450123	-0.124345	-0.637252	-0.2239	-0.271247	-0.882876	0.957081	0.560476	0.192664	-0.76154	-0.204032	0.515728	0.222785	0.54614	0.26949	0.314144	0.0565783
b0572	2.62636	5.01489	-0.937523	-0.388966	-1.53904	0.58624	-3.71776	3.32407	1.13695	-0.782322	-1.41362	2.34256	2.63012	0.572495	-2.47414	-3.43139	-4.54745	2.90357	-2.4557	-0.900619	1.25426	1.68379	2.58146	-4.43126	4.15223	2.61372	2.36497	-3.53216	3.0109	-3.5833	-5.44017	3.29848	1.51403	-2.73459	-1.47388	4.93196	0.717833	-1.45423	-3.061	2.44694	2.89642	3.62527	-2.71634	0.951112	-0.0991417	-3.43859	3.02815	5.19321	-5.1336
b1732	0.795316	-0.729244	2.02836	1.75627	2.00077	-0.528106	4.99453	1.03364	5.40597	-0.117369	2.12463	3.64748	4.01256	1.81934	-0.353257	2.58241	0.182203	-1.71789	2.81064	2.44711	2.33781	3.07864	4.55622	5.87581	-0.898639	0.626946	1.20952	2.76642	4.14967	5.73177	1.28449	1.02669	3.56551	2.71598	3.42777	-0.0262344	5.6942	2.77058	0.689682	4.70431	4.23239	-0.996061	1.55376	3.30782	4.27801	4.15463	6.31019	0.614524	6.00224
b2608	-0.0871391	-0.724719	0.234539	0.284436	-0.178514	-1.07756	-0.714679	-0.272781	-0.401457	0.425492	-0.140675	-0.194366	0.138433	-0.170598	-3.92956	-0.0704859	-3.2607	0.528419	0.165191	-0.157693	0.295791	-0.505911	-0.862449	-0.10229	0.424412	-0.115873	0.354345	0.0196329	-0.0550588	-1.13221	0.638593	-0.459739	-1.86735	0.112233	0.195042	-0.610208	-0.504015	0.089896	0.484594	-0.065185	-0.00468709	0.505968	0.453453	0.132068	-0.0590077	-0.234078	-0.036869	-0.890768	-0.514743
b3697	-1.03127	-0.0136363	-1.57372	-0.494598	-0.711524	-1.84569	-0.282148	-0.95481	-0.365306	-0.437048	-0.742415	-0.0784692	-0.10773	-0.675637	0.288726	0.0747354	-0.273169	-0.673656	-0.505604	-0.745467	-0.674003	-0.360089	-0.756279	-0.379535	-0.930166	-0.927751	-0.479197	0.0159035	-0.883321	-0.126642	-0.948134	-0.962424	-1.06373	-0.538333	-0.892433	-0.611555	-0.162885	-1.23509	0.723302	-0.473259	-0.960149	-1.26623	-0.0968944	-0.511496	0.0281796	-0.395887	-0.171222	-0.352644	-0.549692
b0453	1.20875	-0.205802	3.29337	1.61732	1.79649	-0.607845	3.15499	1.44199	5.64729	0.647512	1.73522	2.91309	2.90232	1.8143	-0.115871	0.854529	0.572549	-0.703081	2.41245	2.70735	1.18941	2.5389	2.59758	3.96325	-0.595041	1.10174	1.88317	0.757021	2.57133	3.66426	0.356658	1.70622	3.87715	2.35728	1.88515	0.132059	5.71633	3.68096	0.619647	1.14926	2.6299	-0.319794	0.124926	1.87834	3.06935	2.5081	4.33034	1.71445	5.27014
b0573	3.0448	5.55736	-0.176526	0.497784	-0.802195	3.0351	-3.31464	3.80154	2.05027	0.495645	-0.621593	3.01296	3.66975	1.53339	-3.57045	-3.35052	-5.14555	3.75899	-1.99237	-0.720995	2.61344	1.56615	2.82436	-4.09577	5.07615	3.06454	4.74824	-2.66084	4.3348	-2.80432	-4.53534	3.70738	2.38701	-2.25735	-2.4622	5.0193	1.58566	-0.599104	-1.94487	3.31017	4.07366	4.43157	-1.71915	2.37464	1.05712	-3.55559	3.16741	6.4223	-3.45193
b3870	-1.42758	-1.25625	-3.59779	-1.25092	-0.880189	-1.63704	2.8401	-1.40582	-1.05176	-0.435924	-0.899861	0.823471	0.161848	-0.872175	-1.06683	0.0888809	-0.239075	-0.683971	-0.400685	-1.42705	-1.0642	-1.47297	-0.437379	-1.21304	-1.45323	-1.39628	-1.31574	0.0199473	-1.3204	3.05826	-1.37213	-1.53932	-2.5228	0.618262	0.194531	-1.63301	-1.013	-3.31742	0.58198	-0.49191	-1.30493	-1.7389	1.03158	-1.26595	0.351944	-0.365985	-1.60919	-0.973823	-3.29184
b2133	-0.34925	0.626701	-0.778646	0.0899691	0.126317	-0.280791	0.822348	0.0447203	0.114579	0.341504	0.358758	0.349593	0.433499	0.0933821	0.346643	0.711572	0.65003	0.0715092	0.290482	0.169166	-0.304095	0.728866	0.486555	1.06368	-0.52633	-0.360157	0.487996	0.500547	0.471371	1.16538	-0.702424	0.101419	-0.410093	0.0983103	-0.0841006	-0.405747	0.172499	-0.398811	-0.165254	1.16341	0.49459	-0.674052	-0.190062	0.117057	0.996966	0.389389	0.7877	-0.174294	0.570336
b2512	-0.196892	-1.04287	0.0579968	-0.0563555	0.249133	-0.325271	0.0129175	-0.0270513	0.127737	-0.153203	0.228969	-0.0728271	-0.0640264	0.301874	-1.93361	-0.0246293	-1.14411	-0.305739	0.201121	0.299535	0.113678	-0.405042	-0.356187	0.332153	-0.12955	-0.178625	-0.475647	0.00724079	-0.228027	-0.0148476	0.111645	-0.0207935	-0.357	0.150668	-0.0421902	-0.264033	0.0913642	-0.0253953	-0.205189	0.206868	-0.160957	-0.24112	0.182932	0.296143	0.0742061	0.316713	0.347692	-0.328785	-0.136376
b0095	0.0410501	0.697752	0.419785	-0.252138	0.445179	-0.118676	0.704916	0.179332	1.24059	-0.339582	0.289334	0.191414	0.693028	0.389856	0.436458	0.535834	0.768526	0.00888294	0.246298	0.353264	-0.649877	0.83475	0.4999	1.30537	0.591596	0.059292	-0.418772	0.370027	0.300871	1.06174	-0.1163	0.155383	0.285921	0.197288	0.038248	-0.35945	1.26177	0.625992	-0.285486	1.07906	0.41013	0.448493	0.243629	-0.345388	1.01933	0.447723	1.32689	-0.0675424	1.1671
b2582	1.60224	-0.169247	2.35685	0.77618	1.40583	4.27554	0.627449	2.21109	1.88066	1.55183	1.63314	0.911347	1.0195	1.46002	0.300555	1.50209	1.65381	1.12084	1.4862	1.72571	1.35475	1.18343	0.828741	1.32905	0.465915	1.61657	1.29162	1.42478	1.0079	0.666388	0.0164509	1.61594	0.474932	1.5029	1.30112	0.35667	1.85266	2.41548	1.1301	1.40998	1.0417	0.855997	0.373634	1.28874	0.805244	1.70649	1.44192	-0.205805	1.03595
b0908	-2.00133	-1.51112	-2.1596	-0.732355	-0.125955	-3.21057	-0.22446	-1.54053	-0.591109	-0.606951	-0.241494	-0.692591	-0.255131	-0.188907	-5.79564	0.0184533	-4.99985	-0.510834	0.287323	-0.297714	-1.18105	-1.52402	-1.79978	0.000495184	-0.510539	-2.02338	-1.31677	0.341594	-1.09722	-0.242982	-2.70613	-1.69357	-3.94184	0.311215	-0.737572	-0.759806	-0.583982	-1.78957	0.270742	-1.29688	-1.07539	-0.646663	-0.244469	-1.04253	0.0425854	-0.0328438	-0.510898	-2.69035	-1.1172
b3939	0.0945549	-2.3047	-1.31162	-0.473076	2.72384	-3.7879	-0.901971	0.259458	1.00415	2.41703	2.04283	-0.103928	0.268565	2.78851	-4.59519	0.609216	-3.55041	1.78872	-0.042544	3.04143	-2.15056	-1.33953	-0.517753	-0.696105	0.199428	0.0896279	-1.84336	0.505871	-0.901063	-1.03045	-1.55368	0.518154	-3.32131	-0.0533131	0.188647	0.126806	1.174	-0.352423	-0.0439902	-0.107926	-0.840297	0.0929513	-1.14908	-1.83409	-0.499472	-1.2616	-0.496872	-3.07203	1.97375
b3860	0.653004	0.392197	2.01475	-0.116745	0.257672	-0.743708	0.329277	0.483339	1.9939	-0.692393	0.471456	0.278843	0.420411	0.210168	-1.82749	-0.0826948	-1.35009	0.0888143	0.249795	0.377922	0.151195	0.129597	-0.881251	-0.259084	0.669025	0.711703	-0.277456	-0.0479555	-0.194673	0.416019	0.146177	0.701282	0.187523	0.169458	0.204392	0.436142	1.88492	1.96658	0.0756514	0.279462	-0.150086	0.785919	0.0247006	0.130126	0.146288	0.227153	-0.284657	0.788377	-0.60167
b2412	0.707651	0.57227	-0.720726	-0.130793	-0.0165665	-1.16473	0.284365	0.191112	0.597736	-0.0600008	-0.138313	0.0611182	0.211453	0.0714083	-0.114184	0.420465	0.124068	-0.19072	0.345674	0.327243	-0.585453	-0.246897	0.0609023	0.433258	0.222108	0.662932	-0.162576	0.409882	-0.116138	0.498903	-0.375019	0.0761953	0.211081	0.31119	0.226438	0.660381	0.663101	-0.524065	-0.151849	0.307674	-0.148681	0.219967	-0.290847	-0.444492	0.27955	0.375743	0.551541	0.2531	0.741102
b2417	-0.58461	0.339447	-8.03799	-0.00867588	0.307365	-0.0805318	0.125533	-0.638132	-7.8827	-0.0221868	0.372533	0.0535853	0.073449	0.292568	-0.421196	-0.190693	-0.0990021	-0.131817	0.192057	0.326543	-0.784556	-0.202387	-0.97861	0.154656	0.561909	-0.536987	0.109591	-0.828922	-0.25747	0.132751	-1.02278	-0.438088	0.884309	0.148342	-0.168469	-0.503377	-8.11363	-8.44705	-8.52952	-0.28397	-0.276767	0.16953	-0.276246	-0.622482	-0.223414	0.476213	0.0816107	-0.189919	0.162348
b1642	0.87691	1.10866	2.67648	0.340546	0.744046	0.923493	-0.353366	0.90524	2.21274	1.04953	0.724627	0.593019	0.664368	0.823509	0.376574	0.368308	0.295859	0.44805	0.810775	0.735741	1.18285	0.984067	0.300672	0.785913	1.51451	0.744039	1.11791	0.719046	0.593415	0.071892	-0.867158	1.21401	1.96485	0.755833	1.4822	0.785249	2.30904	2.76513	0.257385	0.747762	0.4293	1.09516	-0.641075	1.14634	0.995525	0.723381	0.706055	-0.234802	0.485122
b3959	-1.01686	-1.5827	-4.52958	-0.946043	-1.03766	-1.56183	-0.920362	-0.586141	-1.17436	-1.38347	-1.18737	-0.456778	-0.0418217	-0.852763	-5.67388	0.153908	-4.57538	0.0707892	-0.630815	-1.10168	-1.65463	-2.07509	-1.31095	-0.927486	0.182296	-0.975126	-4.17569	0.164468	-1.05509	-3.06086	-4.53535	-0.554729	-3.82104	-0.435297	-0.540112	-1.18038	-0.997446	-4.12137	0.156181	-0.107447	-1.00346	0.348498	-0.693343	-2.14485	-0.587363	-1.61137	-0.453019	-3.2399	-2.07127
b1867	-0.160735	0.514028	-0.694338	-0.218342	-0.143671	0.295211	0.914084	0.281086	0.107083	-0.243451	0.1445	0.21237	0.170847	0.0598283	-0.204471	0.421013	0.441509	-0.541198	0.039538	0.168027	-1.11982	0.0400363	-0.155986	0.80849	0.30213	-0.179311	-0.114315	1.48487	0.0731891	1.05651	-0.00315591	0.478318	0.154559	-0.0459291	-0.0501801	-0.225604	0.160895	-0.377749	-0.481169	0.522094	-0.0470091	-0.520679	-0.0205453	-0.832649	0.448915	0.355735	0.744175	1.90832	0.706675
b3850	0.188075	0.150377	-0.421234	-0.146857	0.351998	-1.6834	0.424626	0.0479444	0.198664	-0.338664	0.0289854	0.223338	0.345464	0.17839	-0.547317	0.391676	0.367995	-0.350112	0.36348	0.212264	0.797773	0.439995	-0.11745	0.356858	0.310825	0.327157	-0.130627	0.145969	0.00923054	0.481342	-0.454932	0.376766	0.131991	0.295173	0.0328606	0.188356	0.230025	-0.327544	0.0658312	0.441827	0.0932903	0.0743326	0.245239	0.914339	0.249158	0.447715	0.219611	-0.0197462	0.844793
b4122	0.972849	3.31718	-0.622492	-1.45085	-0.908564	0.262252	0.15757	-0.222002	-0.980306	-0.635223	-0.967955	-0.402021	-0.2058	-0.814385	5.41144	-0.688876	1.21894	-1.43368	-0.976337	-1.12973	0.45314	-1.72319	-0.850742	-0.225272	0.899291	1.14044	-1.18446	-0.785534	-1.17988	0.184178	0.690058	-1.12024	5.81828	-0.734307	-0.85308	1.13099	-1.03614	-0.619694	-1.10579	0.990374	-0.772929	0.638092	-0.899197	0.520201	-1.05157	-0.926457	-0.236306	1.41799	-1.20159
b3929	0.728812	2.19814	0.787458	0.0186467	1.07367	1.35565	0.137059	1.00527	1.20896	0.710891	1.10169	0.0699031	0.376799	0.988222	0.401293	0.398612	0.0549656	0.477997	0.892901	1.6698	1.45397	0.843358	0.932102	0.899337	1.37557	0.659454	-0.000543469	0.501129	0.459828	0.592435	-0.0699072	0.974174	0.0203421	1.10042	0.330391	1.43491	1.17533	0.689677	0.447518	0.602767	0.393029	1.46965	-0.248328	1.54677	0.534624	1.08486	0.917787	0.205731	0.620168
b3232	-0.111067	-0.875369	-1.15216	-0.323163	0.166704	-2.33693	-0.059023	-0.0167108	-0.429051	-0.144724	0.053138	0.042927	-0.181507	0.129196	-1.84523	0.196901	-1.23674	-0.382356	-0.0823742	0.168738	-0.464113	-0.00607568	-0.686927	0.0129516	-0.421746	-0.16061	-0.0187319	0.306684	0.0519507	-0.205534	-0.833796	0.331062	-1.25458	-0.142666	-0.142369	0.111422	-0.631969	-0.914306	-0.206891	0.107519	0.0338008	-0.672349	0.080115	-0.0730387	0.000367007	0.285098	0.132217	-0.980731	-0.497379
b0356	-0.161921	0.606747	0.637631	-0.0911295	-0.0536802	-1.76086	0.422538	-0.174385	0.0614093	0.413671	-0.0537432	0.339937	0.539307	-0.206348	2.01091	0.244716	1.44827	0.312078	0.0196068	-0.530626	-1.09651	0.48142	0.44033	0.272448	0.304589	-0.0623074	-0.419793	-0.0215716	-0.156847	0.918281	0.11563	-0.154926	1.30555	-0.0270486	-0.345909	-1.47921	0.10895	0.64098	-0.00149821	0.219256	-0.100668	0.512227	-0.505179	-0.635044	-0.161857	0.243877	0.389163	1.3031	0.833671
b2662	0.796233	-0.752624	-1.29975	0.254634	1.09814	-0.612784	5.64492	1.81289	1.22872	-1.35192	1.69134	1.5862	2.33052	1.00576	-1.22975	1.6256	-0.479701	-1.54403	0.453333	0.860795	0.4784	3.70612	3.41073	2.42952	-1.65128	1.11119	0.638437	1.07501	1.67572	5.69019	0.485062	1.68051	0.860559	0.940838	0.0344679	-0.672836	1.25458	-0.491175	-0.452497	2.3563	2.04126	-1.77732	0.574264	1.37735	2.69744	2.5499	2.41494	-1.01353	4.10924
b0023	1.18289	-1.20464	-0.0936656	0.213522	0.363853	-0.681428	-0.336256	0.914307	-0.0236662	0.211695	0.263037	0.600065	-0.168389	0.404192	-4.46855	-0.271566	-4.06554	0.326194	0.690854	0.595919	1.19968	-1.2092	-1.11998	-0.663793	0.418226	1.07643	-0.0049507	0.111836	-0.650815	-0.876376	0.224532	0.881098	-1.14557	0.707774	1.05187	1.21315	-0.110438	-0.171024	0.819666	-0.166518	-0.546445	0.314318	0.105761	0.720293	-0.482967	0.265978	-0.324665	-1.77336	-1.59525
b3560	-1.34526	0.0522532	-0.91043	-0.0593807	-0.444446	-1.95727	-0.335119	-0.888642	-0.385728	-1.18863	-0.536714	-0.533845	-0.68309	-0.462435	-2.57272	-0.277999	-1.42716	-0.9454	-0.458142	-0.743175	-2.05927	-0.730682	-0.9165	-0.154015	-0.801254	-1.34768	-0.709998	-0.291164	-0.282273	-0.237717	0.221213	-0.840861	-2.00677	-0.528951	-0.291375	-0.639993	-0.380189	-0.705776	-0.373052	-0.397619	-0.211581	-0.881842	-0.343712	-1.78281	-0.53305	-0.43821	-0.498411	-0.801703	-0.601703
b2669	2.34049	-1.45796	-1.56969	2.59912	0.554929	-2.21844	2.4244	1.63484	-1.1685	-0.40275	0.319023	2.59886	2.8139	0.712639	-1.78027	0.459191	-0.111586	3.03286	0.885902	0.170493	-4.94866	2.16006	1.71535	2.08957	3.75586	2.28732	-0.634942	0.387873	2.42734	2.35219	0.692723	1.9942	-0.444575	0.598275	0.985315	2.20628	-1.45236	-1.42764	0.654841	2.16383	2.26254	2.97878	1.15661	-5.61788	2.62971	1.81922	2.14302	-3.01946	0.904682
b0750	-0.276821	0.998976	-2.07385	-0.195289	0.351806	-2.58791	0.096931	0.0938321	0.199177	-1.09432	0.0830775	0.634644	0.783157	0.378554	-3.09199	0.415472	-3.53587	-0.644494	0.627636	0.120501	-3.9084	-0.61412	-0.543083	0.573871	1.11629	-0.243135	-0.602528	0.758531	-0.549634	0.0289734	-4.18291	0.0680268	-3.589	0.514339	0.405148	-1.10335	0.363692	-1.32045	0.0281929	0.151445	-0.608379	0.708628	-0.38873	-3.20473	0.729478	-0.0407985	-0.0532832	-3.69688	1.38721
b0154	-0.808339	0.564286	-0.942718	-0.425647	-0.638462	-1.1453	0.836511	-0.71158	-0.561005	-0.707121	-0.866177	-0.498544	-0.303616	-0.552733	0.633005	-0.290438	1.34267	-0.29577	-0.724538	-0.741777	-2.09251	-0.649054	-1.06316	-0.128696	-0.452118	-0.82787	-0.905153	-0.798277	-0.570606	0.850365	0.0896573	-0.816485	-1.29064	-0.690769	-0.58058	-0.556029	-0.525225	-0.784015	-1.13024	-0.164399	-0.522827	-0.400908	-0.220215	-1.81834	-0.205547	-0.161802	-0.242875	-0.194721	-0.486921
b1676	-1.82292	-0.274453	0.481429	-0.253733	0.275732	-0.805892	0.420738	-2.55681	0.771654	-1.45481	-4.83029	0.333294	0.778487	0.245364	-1.55507	-1.34147	-2.1204	-1.8151	-0.0186844	-0.282631	-1.97655	0.661269	-0.589522	0.643661	-1.07571	-1.81481	-0.95038	-1.05095	-0.477695	0.588085	-0.976413	-2.06401	0.852921	-0.240073	-1.19166	-0.270612	0.767344	0.628909	-0.609053	0.460828	-0.429919	-1.7537	-0.00894699	-1.66646	0.853085	-1.49411	0.677926	-0.00553597	0.990519
b4245	2.07001	-0.335619	-1.25044	0.933189	-1.91007	-0.25735	-4.11418	2.00653	-1.37857	-0.732525	-2.10153	3.24958	3.32244	-1.89427	-4.02331	-0.630988	-3.59118	-0.458402	-1.1578	-2.42626	-1.43634	1.24726	2.50754	2.78527	-2.44597	2.14753	0.25422	-0.277619	0.0455223	-2.82345	-3.0046	1.88264	-4.24515	-1.02929	-0.875211	-2.52483	-1.31844	-1.14062	0.0937017	3.07198	-0.049085	-1.59617	2.2303	-1.9604	3.36186	-3.22395	3.00486	-4.24446	-2.92953
b1888	-3.29359	-1.54425	-6.53607	0.576605	-2.64483	-7.14034	-5.98182	-6.2366	-6.49705	-2.22261	-2.27141	-6.05471	-5.94501	-3.08627	-6.49365	-5.0936	-4.39108	-2.47911	-5.42222	-2.30377	-4.60419	-5.86294	-5.95581	-5.91752	-4.60402	-3.29217	1.50225	-2.53201	0.945258	-5.71799	-6.7682	-5.95005	-1.07699	-5.63939	-5.67587	-1.73243	-5.8335	-6.53794	-2.52281	-6.11752	1.04967	-5.35579	-6.14754	-4.71242	-5.85307	-6.21524	-5.8692	-1.16095	-5.83067
b3608	0.327257	-1.35461	-0.889241	-0.0468181	-0.176688	-2.00566	0.246457	0.338256	-0.151832	-0.434899	-0.19203	0.330055	0.515442	-0.198082	0.207972	-0.0829385	1.23304	-0.210352	-0.0817027	-0.380791	0.207618	0.96042	1.03294	0.908585	-0.197433	0.37564	-0.603597	-0.200177	0.226703	0.267077	0.19238	0.35574	0.247296	-0.244059	-0.285533	-0.901743	-0.0633058	-0.794612	-0.156615	0.694295	0.393338	-0.0434851	-0.143774	0.533592	0.721098	0.139004	0.996528	0.833861	1.01209
b0528	-0.526152	-0.310356	1.08332	-0.952456	1.20693	-1.7752	-1.31596	-0.673892	0.883164	-1.23793	1.03274	-0.866897	-0.61349	1.14869	-2.56127	-0.145329	-1.75648	-0.412973	1.17912	1.18974	-1.38731	-0.563929	0.527598	-1.17133	-1.19027	-0.189257	-1.58875	-0.413528	-1.85554	-1.7216	-1.4795	-0.409815	-2.19188	1.08642	0.289402	-0.167626	0.677446	0.95256	0.442826	-0.677986	-1.53828	-0.675721	-0.0575856	-1.47167	-1.01014	0.830296	-0.81773	-2.7693	-1.33372
b0814	-0.958732	0.762271	2.81929	1.38652	0.527847	0.88787	2.58485	-0.388857	2.56341	0.326743	-0.504577	0.70641	0.772453	0.610292	-0.367576	0.375134	-0.259861	-0.0712775	1.26212	0.735652	1.77642	-0.907674	-1.24058	1.15241	0.241984	-0.993193	0.286554	-0.202639	-1.25611	2.59972	0.262714	-0.453379	0.115222	1.12351	1.36112	0.415402	2.60658	2.98155	0.188005	0.41557	-1.28139	0.139172	0.159085	1.86686	1.10928	1.03238	0.998772	1.17023	1.47169
b4058	-0.708931	0.167176	0.947267	-0.478106	0.14338	0.382463	0.596532	-0.172632	0.554184	-1.22551	-0.0482063	0.150749	0.191642	0.0435913	-0.962236	0.236341	-0.379638	-1.24882	-0.0558391	0.0716479	1.1404	-0.264008	-0.137088	0.875619	-0.792423	-0.59667	-0.819799	-0.05384	-0.154171	0.865664	0.506181	-0.360002	-0.744772	-0.0972353	-0.768624	-0.538277	0.589664	0.842501	-0.58661	0.463717	-0.0263074	-1.11996	0.214552	1.34737	0.470451	0.265465	0.992381	-0.680946	2.02488
b2893	-0.31582	0.733474	-0.00409626	-0.0120388	0.421219	0.262352	0.208903	-0.01825	0.390014	-0.43284	0.212563	0.0395621	0.463374	0.375868	0.310402	0.501078	0.74183	-0.23996	0.217846	0.382758	-0.0302796	-0.0218487	-0.510423	0.2835	0.122768	-0.0914334	0.0750139	0.353274	0.220549	0.330463	0.20804	0.153769	-0.0543613	0.148548	-0.0121509	0.259276	0.2612	0.0210152	0.0574662	0.34956	0.0747812	0.539231	0.598874	0.275479	0.622086	0.33557	0.279256	-0.0332124	0.602648
b0720	1.38504	0.215962	-0.86636	0.676419	1.26977	-0.636242	1.6302	2.07794	-0.41591	-0.144566	2.14389	1.47792	0.649335	1.242	-0.363426	2.61299	0.915504	1.0493	1.19128	1.07095	-0.879864	3.30413	3.74208	-0.076127	0.779874	1.46111	1.70357	1.78202	1.81513	1.38669	1.47329	1.99607	-0.470888	0.921046	1.62912	-1.1856	-0.347409	-0.553516	0.749413	1.53711	1.81517	1.06083	0.904112	-0.675938	0.218277	2.22115	0.363226	1.17494	0.596194
b2574	-0.86106	0.879759	-2.71576	-0.359262	0.209552	-2.03891	-0.053998	-0.3708	-0.492538	-0.465355	-0.511019	0.338921	0.37355	0.209116	-3.12828	0.286396	-3.09565	-0.398736	0.826	-0.0151382	-2.04002	-1.80402	-0.809427	0.011109	1.07097	-0.914285	-1.06141	0.629335	-1.26873	-0.347485	-4.21145	-0.218119	-3.97782	0.712388	-0.44569	-1.24548	-0.239353	-2.14269	0.0761164	-0.0232346	-1.19538	0.410756	0.115919	-1.59742	0.154239	-0.273077	-0.921574	-3.60064	0.0424241
b4314	-2.82129	1.11201	-2.95033	-0.718312	-2.67628	0.659944	-1.62466	-1.48581	-3.73245	1.84796	-3.53993	-1.49692	0.0883307	-2.67807	-0.268322	-0.400343	-0.859186	2.0855	-1.34525	-2.56643	-5.77932	2.13252	-1.18401	-0.507358	2.05271	-3.06036	-0.247871	-1.52887	-0.568653	-1.65792	0.615742	-1.45871	0.9979	-1.54566	-1.27454	-1.3723	-3.68264	-3.04236	-4.31978	-0.808933	-0.717986	2.49551	-1.52468	-5.56345	0.598764	-0.491376	-1.80034	-0.725977	-1.3424
b3209	0.829465	0.579952	0.109594	-0.342401	0.498451	-2.04807	0.0368896	1.01856	0.386927	-0.517958	0.50639	-0.00565061	0.773442	0.494435	1.60117	0.233132	1.8753	0.552657	0.335814	0.548608	-1.85446	1.0151	0.523131	0.620946	1.02251	0.870252	-0.133138	0.069223	0.213592	0.373508	0.536526	0.939834	1.27185	0.181561	0.291776	-0.41783	0.388632	0.300018	-0.326088	0.590731	0.267893	0.868233	-1.11212	-1.73003	0.937179	0.530926	0.385644	0.777391	0.374759
b1199	-1.9372	1.59477	-1.23935	-0.0725752	0.919403	0.463444	-0.26917	-1.65853	-0.381585	-0.513898	1.30818	-0.126711	-0.0697491	0.995959	0.97191	0.658002	0.0601912	-0.725035	-0.6699	0.581279	0.112692	-1.18696	-1.34244	-0.905108	-0.181069	-1.93403	-1.4155	-0.707571	-0.966936	-0.54842	-2.817	-1.68084	-2.20098	-0.61902	0.28987	-0.379141	-0.302075	-0.857183	0.936804	1.10775	-0.924156	-0.893919	-0.15405	0.373633	-0.233789	0.0666279	-1.52061	0.919023	-0.599121
b1107	-0.208113	0.114607	-0.478434	-0.273527	0.0469626	-0.0969058	0.60974	0.23383	0.342691	-0.218643	-0.0556809	0.429804	0.618347	-0.0604259	0.0487933	0.0966896	0.524364	-0.428913	-0.00110694	0.0302436	-0.165575	0.149546	-0.279825	0.55082	0.185063	-0.304971	0.0168591	0.410423	0.045587	0.899352	-1.06373	0.110764	0.213387	-0.0496175	-0.348892	-0.0995273	0.385234	-0.331667	-0.291598	0.24263	0.0361698	-0.0395106	-0.377043	0.222218	0.349036	-0.0896321	0.788117	0.0520183	0.888888
b1919	-1.82936	-0.147704	-0.26432	-1.03162	0.259926	-1.70641	-0.850036	-1.22895	-0.478239	-0.280267	-0.421931	-0.935574	-0.448856	0.332612	-1.14767	-0.576312	-1.44201	-0.937176	-1.01257	0.15762	-0.725994	-0.742114	-1.29562	-0.550067	-1.83323	-1.72302	-1.23569	-0.642819	-0.979452	-0.744143	-1.78044	-1.33657	-2.72738	-1.06889	-1.07284	-1.11192	-0.281485	-0.209494	-0.454113	-0.769129	-0.924482	-1.91103	-0.218174	-0.706514	-0.578556	-1.1086	-0.659895	-2.93871	0.0755887
b2281	-0.399099	-0.287737	-0.447585	-0.604581	0.607966	-0.764575	-0.443141	0.0608465	-0.425312	-0.799954	0.466456	-0.815308	-0.669074	0.4873	-0.168439	-0.0595242	0.458552	-0.713684	0.236933	0.509058	-0.584205	-0.881959	0.0720913	-0.386466	-1.52217	-0.252654	-0.682047	0.452882	-0.115792	-0.567215	0.57003	0.0215762	-0.357948	0.355504	-0.415834	-0.519699	-0.524076	-0.377135	0.00812443	-0.38025	0.010841	-0.531668	-0.0970957	-0.534186	-1.62077	-0.576524	0.196227	1.28976	-1.86066
b2301	-0.177539	0.0213684	-0.871288	0.401442	0.811453	-0.545395	1.23427	-0.504313	0.88031	1.5795	0.617186	0.938825	0.957108	0.823577	-0.403087	1.20298	0.37028	0.544681	0.889622	1.42911	0.826068	0.53424	0.0644464	1.78885	-0.219467	-0.298474	0.587391	0.394994	0.839236	1.54313	-1.20616	-0.15425	0.627038	0.297219	0.79112	-0.0986741	0.79512	-0.440205	-0.357004	1.25088	1.00138	-0.177945	0.344453	1.37921	1.33779	1.5657	1.89048	-0.0514872	2.63673
b2369	1.43066	0.433137	-0.677372	1.38216	0.768746	0.858243	1.29109	2.18921	-0.0779845	-1.39958	0.766343	2.61424	2.29157	0.812289	1.14367	-1.72987	1.15082	-1.49214	1.57021	1.11006	-0.523973	2.10912	2.90303	0.928548	0.368978	1.48688	1.95301	-1.50722	-0.409747	1.64991	0.242672	2.47978	2.82403	1.246	0.125244	0.424604	0.285019	-0.344586	-0.136139	0.85428	-1.06062	0.124867	1.33278	-0.264675	2.26383	0.258674	0.344828	1.38347	0.265523
b2742	1.7235	1.68615	1.85495	-0.115177	1.7073	0.754935	1.47663	2.18164	2.10788	0.249802	1.75437	0.434005	0.802381	1.59707	1.20865	1.64142	3.03866	-0.0662144	1.57326	2.06931	2.72156	1.651	1.1298	2.27766	0.548349	1.73499	-0.136671	3.07148	1.28034	1.57331	0.157333	2.11567	2.50652	1.7263	1.24386	2.01293	2.07954	2.00215	1.08213	1.48182	1.51553	0.404601	-0.222374	3.00378	1.44923	2.1784	2.24746	2.79425	1.87624
b3417	-0.373687	1.26489	-2.41338	1.03008	-0.157581	1.21339	1.60783	-0.495896	-0.70999	-0.146846	0.301345	1.63601	1.41381	-0.260623	3.40356	0.789932	2.46783	0.108772	-0.0576435	-0.5802	-1.11456	0.605577	0.814734	1.29171	-1.39662	-0.409962	-1.04906	0.917984	0.607472	1.7121	1.04662	-0.534305	2.0015	-0.307317	-0.517476	-0.337287	-0.524459	-2.00866	-1.05877	-0.433015	0.76844	-1.54241	1.63701	-0.671947	1.17537	1.35562	1.21426	2.43214	1.42867
b0114	-1.64631	-0.611667	0.0360896	-0.568861	-0.984581	-1.25578	-0.850648	-0.331611	-0.00230467	-1.45318	-1.21586	-0.784855	0.00044352	-0.93706	-0.244491	-0.825014	1.1587	-1.3981	0.130485	-1.3031	-0.416655	-1.42337	-1.36113	-0.24918	-1.34603	-1.58012	0.840222	-1.09755	-1.29145	-0.400009	-0.196994	-0.378628	0.617582	0.0572609	-1.08695	-0.538552	-0.0187158	0.111625	-0.732043	-0.79368	-1.22048	-0.956863	-0.257539	-0.533868	0.400985	-1.30332	-0.749954	-0.253071	0.759624
b4160	0.0930059	0.52968	-0.791021	-0.0961291	0.299948	-0.284892	0.367993	0.342363	0.344684	-0.173741	-0.0061108	0.0122786	0.138078	0.169744	-2.06257	0.361652	-1.00005	-0.339782	0.256602	-0.0017426	0.888463	-0.1686	0.5125	0.302033	-0.240605	0.127803	-0.122366	0.327113	-0.0248092	0.318141	0.147213	0.382314	-0.604401	-0.0165778	-0.270638	0.527539	0.309214	-0.557324	-0.0672901	0.67128	0.11451	-0.296382	0.251343	1.16247	0.189281	0.199211	0.507829	-0.250425	0.177768
b2113	-0.134072	1.33348	0.431445	-0.763065	0.115877	0.683159	-0.687367	0.0274297	0.381686	-0.630778	-0.0816049	-0.538582	-0.0316833	0.0671744	2.55202	0.347713	2.6732	-0.356774	0.175908	0.023639	0.721915	-1.0754	-0.956364	0.107406	0.165006	-0.189464	-0.888385	0.523784	-0.0567012	-0.504494	-0.193125	0.0202644	0.593228	0.257372	-0.12282	-0.0406418	0.422802	0.557532	0.0942213	0.439109	0.124874	0.1874	-0.184243	0.903281	-0.806161	-0.1588	0.480559	0.889971	-0.920792
b2022	-1.74016	-0.164345	-2.65527	-0.5053	-0.631588	-0.817825	-0.654782	-2.04	-0.675932	-1.11111	-0.586725	-0.576181	0.0339503	-0.649741	-2.52993	0.188581	-1.40782	-0.643921	-0.24308	-1.01237	-0.895995	-0.97237	-1.10322	0.477584	-0.641789	-1.71916	-1.47051	0.466864	-0.550638	-0.351418	-2.34918	-1.67509	-2.91641	-0.272141	-0.169315	-0.816687	-0.681124	-2.15145	-0.200218	0.618862	-0.47837	-0.687121	0.168815	-1.59784	-0.0543382	-0.570523	0.156991	-1.83776	-0.176612
b0192	-0.185706	0.743702	-0.0598025	-0.449711	0.210965	-0.562442	0.666734	-0.250642	0.430563	-0.321832	-0.124494	0.08337	0.385298	0.254611	0.571895	0.144825	0.504119	-0.618311	0.257011	0.535272	-0.269298	0.321402	0.374574	0.5651	-0.219118	-0.159194	-0.395414	0.114961	0.0663597	0.552348	-0.00972375	0.101226	0.108254	0.138901	0.0437971	0.532573	0.430838	-0.0429602	-0.562855	0.61208	-0.0777204	-0.376641	0.223652	-0.0315907	0.411077	0.759948	0.927844	-0.0985191	1.3779
b2834	-0.315152	1.08789	-0.818659	-0.66511	0.0571779	-0.418941	0.379667	-0.181529	0.050524	-0.272716	-0.232644	0.388197	0.323497	0.0299112	-0.35743	0.68216	0.650059	-0.560723	0.087609	-0.0556192	-1.21108	-0.0905962	-0.0612471	0.713607	-0.971289	-0.274333	-0.905675	0.249627	-0.370333	0.691132	-0.798288	-0.0178468	-0.536949	0.0474196	-0.476281	-0.196196	0.144013	-0.544383	-0.622639	0.637683	-0.238157	-0.89892	0.2959	-0.661737	0.411967	0.564553	0.56422	0.430685	0.871469
b1584	1.31009	1.00392	1.09322	1.08411	0.698942	1.49281	2.0567	1.07078	0.830607	0.950845	0.819512	1.06312	1.06811	0.865251	1.07775	0.631623	1.82478	1.19894	0.477597	0.412193	-0.18281	1.19867	1.44097	0.578035	2.04077	1.26152	1.26186	0.773926	0.663177	1.88307	0.830003	1.16362	0.653314	0.474976	0.321547	0.832539	0.80887	1.4543	0.425195	0.878677	0.638022	1.88571	0.279407	-0.0505912	1.09813	1.04091	-0.0384989	0.625253	-0.142036
b0595	-1.30707	-1.78663	-4.12347	-1.11273	-2.96519	0.423736	0.7868	-0.810858	-2.98137	-3.62446	-3.07031	-0.470347	1.23208	-2.86678	-4.81936	-2.42507	-3.56685	-1.89532	-2.54029	-3.17666	1.32414	3.93203	1.14921	3.24593	-3.83751	-1.52782	-1.25097	-1.87332	-1.52658	-2.62507	-2.13178	-1.23803	-4.85616	-1.96589	0.441133	-2.71216	-2.67199	-4.73259	-1.77936	-1.81086	-1.29746	-2.49163	-1.7964	0.961929	3.62523	3.07949	-0.298593	1.98157	2.98231
b3982	-0.202417	-0.774288	0.58964	-0.0631567	0.124534	-1.79673	-0.738985	-0.353901	0.0818645	-0.0051595	0.0391035	-0.19579	-0.306533	0.17751	-2.61341	-0.374191	-2.01756	-0.105229	0.340078	0.109858	-1.02528	-1.08828	-0.729428	-0.65707	-0.127948	-0.1811	-0.318456	-0.412786	-0.485254	-0.56653	0.929539	-0.360842	-1.86682	0.330662	0.0865782	-0.0333041	-0.066888	0.449294	0.306115	-0.320217	-0.417287	-0.284528	0.709211	-0.933953	-0.440333	0.0565074	-0.413307	-1.55389	-0.496442
b2951	-0.121898	-0.456634	-0.235714	-0.316694	-0.0663596	-0.357629	-0.206488	0.132265	-0.0280908	-0.20536	-0.125812	0.0376195	0.164586	-0.19527	-1.50788	0.454425	-0.29149	-0.228538	-0.236035	-0.322841	-0.828362	-0.10531	-0.0750898	-0.0119515	-0.13163	-0.22518	-0.22182	0.14214	-0.43762	-0.299524	0.16	0.487233	-0.971058	-0.131563	-0.0831813	-0.456055	0.0390211	-0.101392	-0.108759	0.213271	-0.34988	-0.309127	-0.188579	-0.542866	0.262835	-0.0623219	-0.108774	-1.09214	-0.44144
b2607	-0.053667	-0.668684	-0.219587	-0.105154	-0.600511	-1.23611	-0.857224	-0.322576	-0.885291	-0.119795	-0.61476	-0.411641	0.24493	-0.585714	-4.1155	0.348881	-3.4323	0.0392474	-0.284168	-0.557179	-0.262532	-0.481114	-0.728401	-0.193074	-0.0641007	-0.0637845	-0.243427	0.348555	-0.496371	-1.20626	0.651706	-0.289333	-1.9314	-0.24351	-0.149607	-0.751289	-0.992135	-0.384165	0.0171169	0.0308946	-0.454976	0.0552961	0.534493	-0.361503	0.0696957	-0.550736	-0.127046	-1.21184	-0.202018
b4144	0.866004	0.835725	-1.06173	-0.167408	0.333982	-0.772401	0.281697	1.06414	-0.374407	0.410857	0.145199	0.256117	0.645153	0.123377	-0.60294	0.146164	-0.14625	0.131699	-0.107739	0.488874	-0.12023	0.833037	0.057812	0.739611	0.440017	0.854614	-0.169538	0.505179	0.49224	0.377095	-0.586996	1.14317	0.754678	0.0438217	-0.948759	0.55469	-0.358135	-0.853795	-0.234248	0.804027	0.538998	0.312555	-0.457403	0.268011	0.828361	0.235984	0.746049	0.472953	0.267266
b2284	-0.567396	-0.600682	-0.944639	-1.02592	0.167999	-2.11538	-0.779231	-0.559423	-0.984577	-1.20268	0.0551474	-0.756346	-0.426445	0.211714	-0.700617	-0.340246	0.0317467	-0.943648	-0.14126	0.137297	-1.62707	-1.01844	-0.0920857	-0.66807	-1.12729	-0.504599	-1.36038	-0.25008	-0.530161	-0.842009	0.759065	-0.423114	-0.914481	-0.0878036	-0.629168	-1.28006	-0.976879	-0.803321	-0.491644	-0.272931	-0.364487	-0.81702	-0.230648	-1.30018	-1.39297	-0.90922	-0.164416	0.966256	-1.6448
b4177	-1.04116	0.0558545	-0.732558	-0.873873	-0.267568	-1.54871	-0.416681	-0.717209	-0.187617	-1.3941	-0.312636	-0.823927	-0.880723	-0.222513	-0.785403	-0.808809	-0.47031	-1.26852	-0.348264	-0.419927	-1.23213	0.530717	-0.673511	-0.613558	-0.717272	-1.085	-1.26033	-0.957326	-0.929338	-0.791575	-0.484032	-0.574313	-2.68758	-0.465065	-0.492887	-0.44683	-0.190712	-0.555438	-0.974917	-1.12357	-0.826797	-1.0616	-0.690633	-1.1157	-0.929526	-0.581653	-0.864533	-1.18122	-0.639553
b1100	-0.627928	-1.62695	-0.0156276	0.118941	0.280459	-1.26646	0.447663	-0.457826	0.88246	0.409053	-0.540775	0.293942	0.0122394	0.327172	-2.15226	0.0583797	-1.43081	-0.321857	0.26706	-0.0569839	0.626795	-0.317098	0.397053	0.433088	0.145813	-0.694715	0.185992	0.119761	0.0582445	0.601588	0.0974702	-0.447347	0.0836127	0.119851	-0.240914	-0.375791	0.909332	0.155751	-0.208651	0.163173	0.0231973	-0.207292	0.423277	0.98418	0.142575	-0.163147	0.641296	-0.846861	0.723856
b0033	-0.491165	-1.04652	-2.25999	-0.899683	-2.31863	-1.76195	-2.89293	-0.710458	-1.82588	-1.69571	-2.4098	0.265574	0.455645	-2.23716	-6.27582	-0.889908	-4.99337	-0.931622	-1.61077	-2.76208	-1.65516	-1.96077	-0.497385	-0.201323	-1.91143	-0.441616	-2.99072	-1.02976	-1.78203	-3.20825	-3.50628	-0.745168	-6.22813	-1.43282	-1.30195	-3.24281	-1.80392	-2.31594	-0.656626	0.432981	-1.73653	-1.32857	0.566131	-2.90686	-0.102022	-2.49792	0.0455983	-4.30666	-3.74689
b0761	-0.167659	0.852787	-0.456266	-0.153752	0.177092	-0.635178	0.529789	-0.237411	-0.242429	0.388568	-0.0638988	0.28344	0.0728986	0.121848	0.180853	0.0554923	0.327345	-0.0162182	0.0944548	0.00792734	0.00877186	0.593754	-0.163977	0.22155	-0.2631	-0.0823824	0.379026	-0.0887404	0.0749502	0.423871	-0.0161904	0.0544274	-0.233353	-0.254565	-0.950948	0.323942	-0.207829	-0.332332	-0.488308	0.477356	0.116498	-0.384208	-0.0795582	0.291821	0.273594	0.0623508	0.243583	0.16693	0.746278
b1809	1.04518	-0.564289	-0.278914	-0.119448	-0.205584	-0.25391	0.345177	1.37489	-0.0850228	0.49884	0.0459978	0.78955	0.361891	-0.251051	-1.06885	0.150678	-0.675975	0.387982	-0.274078	-0.223048	-0.798652	0.402952	-0.640375	0.164174	1.50212	0.962252	0.186979	0.60035	0.0089119	0.357828	-0.496934	1.34942	0.94194	-0.405501	-0.525537	-0.158238	-0.0837	-0.136412	0.13457	0.250775	-0.0281551	1.20471	-0.603069	-0.988319	0.206177	-0.102343	0.400858	0.64985	-0.396383
b2958	0.414569	0.400042	0.306288	-1.0603	0.35692	3.41354	0.724201	0.836148	0.421858	-0.952758	0.209651	-0.131062	0.00920072	0.342759	-0.257983	0.654583	0.383664	-0.996306	0.673198	0.769065	1.54668	0.392914	-0.0898728	1.01468	-0.212771	0.463714	-1.9105	1.34423	-0.435777	0.776669	0.672098	0.935472	0.68719	0.991994	0.0240859	0.978846	0.569568	0.254062	0.494149	0.847109	-0.201736	-0.412829	0.122793	1.61714	0.630446	0.899016	1.01183	0.569692	0.919364
b0930	-0.752201	-1.05623	-0.371806	0.106559	-0.263076	-1.82579	-0.347611	-0.7041	-0.52595	-0.0845359	-0.312594	-0.133918	-0.351786	-0.200111	-2.87692	-0.0895799	-0.679373	0.173988	-0.258159	-0.44084	-1.25592	-0.572615	-0.657606	-0.23114	0.259551	-0.725637	0.0174729	-0.125606	-0.484517	-0.443131	-0.395904	-0.67853	-2.16005	-0.306176	0.0788611	-0.840487	-0.619428	-0.210641	-0.247222	-0.482568	-0.438931	0.191638	-0.136748	-0.987414	-0.236441	-0.24489	-0.354505	-1.29825	-1.01917
b2025	-1.41171	-1.11855	-3.53015	-0.463773	-0.987395	-1.15547	-0.461181	-1.34142	-1.52095	-0.835974	-1.10415	-0.400532	0.165005	-0.987503	-2.859	0.137886	-1.69139	-0.540858	-0.55697	-1.26212	-1.03864	-1.14978	-0.797935	0.186647	-0.645681	-1.49109	-1.67219	0.46225	-0.590418	-0.27561	-2.08684	-1.78552	-2.79191	-0.458902	-0.494164	-1.23627	-1.47568	-3.17667	-0.715258	0.518078	-0.615519	-0.746413	0.345577	-1.60516	0.0119234	-0.852728	-0.212522	-2.06298	-0.509486
b1221	-0.665988	0.518399	-0.677841	-0.688887	0.702365	-2.1924	0.361745	-0.958782	-0.0504894	-0.499507	0.148388	0.250731	0.515951	0.773804	-1.20759	0.342668	-0.390087	-0.486612	0.306677	0.22298	-2.16506	0.194659	0.349212	0.696131	-0.433815	-0.592011	-0.332986	0.363126	0.236004	0.695679	0.372115	-0.318782	-0.217587	0.127355	-0.177212	-0.435696	0.0301133	-0.391986	-0.440438	0.655012	0.296329	-0.597202	-0.612098	-2.02383	0.684279	0.593842	0.651972	-0.781616	1.02704
b3287	0.17071	0.66175	-0.102346	0.230481	-0.0602158	1.22855	0.327194	0.510404	0.155699	0.277351	0.115246	0.522776	0.248357	-0.0764157	0.936676	0.170985	0.769714	0.290819	0.0447435	0.360341	0.622099	0.310465	-0.30615	0.516663	0.442336	0.146873	0.578296	0.0271664	0.291976	0.541453	0.194403	0.508685	0.874452	0.00461978	-0.166726	0.761921	0.160014	-0.0560348	-0.139721	0.339202	0.268205	0.362948	0.356507	0.782619	0.378586	0.289632	0.521975	0.459281	0.945915
b3836	0.221491	0.974145	0.445405	0.302589	0.36969	0.951748	-0.363589	0.486443	0.692827	1.2113	0.53347	-0.0476431	-0.0434752	0.304598	-0.459689	0.515056	0.237756	0.786732	0.0356373	0.536689	1.79692	0.266676	-0.00514959	-0.256038	1.13124	0.236783	0.726699	0.593322	0.370107	-0.463604	-0.308246	0.185525	0.282458	0.0896993	0.393824	1.25903	0.538445	0.436497	0.362958	0.0137167	0.291647	1.2387	-0.372354	1.66421	0.0149173	0.54025	0.0965915	0.497013	0.125541
b0477	-0.501699	-1.00576	-0.684106	-0.316558	-0.340983	-2.05748	-0.717749	-0.453656	-0.659503	-0.752671	-0.552271	-0.0988446	-0.434728	-0.334942	-3.76345	0.0559887	-3.58041	-0.618705	-0.295674	-0.509573	-1.79099	-0.596182	-1.06553	-0.643954	-0.631299	-0.428619	-0.517726	-0.127548	-1.08835	-1.10018	0.787324	-0.338496	-2.55436	-0.310537	-1.13872	-0.751617	-0.835439	-0.773789	-0.232846	-0.169501	-1.09462	-1.4051	0.593804	-1.51138	-0.618227	-0.571853	-0.608227	-2.74887	-0.933274
b3230	-0.260793	-0.410061	0.0682652	0.113805	-0.394998	-0.586648	-0.468505	-0.434313	-0.801731	-0.255149	-0.470346	0.0833757	-0.673492	-0.367653	-4.39255	-0.795481	-3.62517	-0.0819861	0.0307541	-0.589535	-0.724095	-1.78487	-0.0444415	-0.528414	-0.525291	-0.271798	-0.852106	-0.804589	-0.86377	-1.02069	0.301189	-0.332839	-2.76222	0.021205	0.333164	-0.886036	-1.00137	-0.159474	0.0805732	-0.676836	-0.740506	-0.46301	0.111949	-0.976362	-0.925825	-0.351039	-0.383569	-0.921976	-1.94581
b1270	-0.150451	0.881228	2.38487	-0.225989	0.238994	-1.24798	-0.017711	0.24725	1.90846	0.217385	0.224905	-0.0111589	0.150166	0.464306	-0.203722	0.570265	0.310345	-0.0482347	0.481745	0.320452	-0.827494	0.379001	-0.30421	0.374165	0.413503	0.170859	0.553222	0.558567	0.148448	0.208815	-0.18097	0.431565	-0.70771	0.32356	0.0334604	0.427342	1.77451	2.55033	-0.149749	0.454912	0.192607	0.170473	0.0048007	-0.545928	0.120195	0.414644	0.258221	0.21293	0.163774
b0932	0.437358	0.745626	0.0788396	-0.14961	0.69413	-0.256316	0.931824	0.860725	1.08413	-0.185677	0.723238	0.0623514	0.307521	0.68065	2.98311	1.00411	3.14103	-0.623331	1.0173	0.688466	1.66945	0.890337	1.43833	1.27079	-0.333138	0.358372	0.361317	0.751497	0.757188	0.850944	0.15452	0.706108	1.83273	0.907956	0.644266	0.379842	1.18181	0.479495	0.289676	0.772316	0.900501	-0.45055	0.0394518	1.86439	0.819699	1.11763	0.999509	2.65601	1.8192
b0866	-0.0311809	1.01983	0.697573	0.161663	0.734622	0.461956	0.321754	0.24869	0.677142	0.661269	0.956608	0.359066	0.559966	0.693107	2.02975	-0.271557	1.90554	-0.132924	0.832416	1.13315	-0.420471	1.23426	-0.00330055	1.00511	0.527112	-0.0547309	0.285138	-0.568293	0.809123	0.33431	-0.320477	-0.0712446	1.4898	0.679982	0.40207	0.420994	0.794959	0.763114	0.0566884	0.580753	0.575169	0.854447	-1.08633	0.173099	0.677541	1.14323	0.923148	1.07261	1.66754
b2522	-0.489852	-0.691783	1.04629	-0.389701	0.946158	-2.95038	0.32722	-0.152906	0.293552	-0.480647	0.327518	0.273506	0.106022	0.866662	-0.246886	0.0262527	0.162107	-0.461318	-0.0172053	0.454008	1.23118	-2.16462	-0.407435	0.4086	-0.485892	-0.56185	0.174593	-0.036353	-0.514685	-0.238141	0.268839	-0.285428	-0.723803	-0.0957767	-0.0132028	-0.378643	0.291111	0.989285	-0.25215	-0.149823	-0.586057	-0.54044	0.336698	1.35903	-0.250063	0.152192	-0.215944	0.181116	-0.622507
b3182	0.0478932	-0.629111	-0.503871	-0.167687	0.0308561	-2.72051	0.00654933	0.176134	0.178865	-0.54168	-0.204201	0.0983704	-0.121545	-0.0348111	-2.8269	0.2823	-2.11377	-0.425272	0.060724	-0.203428	-1.77078	-0.00551743	0.295222	0.14053	-0.0159807	-0.035034	-0.195312	0.411296	-0.385625	-0.0692178	-0.518509	0.32052	-1.49982	-0.105495	0.174239	0.345999	0.153584	-0.491894	0.113676	0.25076	-0.314186	-0.338363	-0.0245402	-1.49165	0.100021	-0.040393	0.208336	-1.11264	0.1971
b2287	-0.0717695	0.274849	-0.40069	0.00309848	0.440943	-1.82814	-0.332793	-0.251232	-0.574934	-0.261348	0.494962	-0.0429379	-0.104051	0.503183	0.0651077	-0.201597	-0.00368218	-0.216086	0.365945	0.639761	-1.29225	-0.297003	0.367838	-0.867699	-0.74479	-0.0810364	0.201715	-0.326951	0.108352	-0.429403	0.884801	-0.251498	-0.968125	0.294109	-0.151088	-0.630641	-0.580525	-0.293809	-0.122966	-0.493447	0.209053	-0.384382	0.244138	-1.15553	-1.05312	-0.474931	-0.219585	0.680605	-1.29241
b3963	0.903711	0.733132	-0.997904	-0.687817	-0.608618	-0.552531	0.938979	0.709011	-0.429507	-0.823856	-0.480149	-0.545468	-0.293875	-0.529493	-0.406509	0.367241	0.351322	-0.788871	-0.639299	-0.42092	0.689787	0.673042	0.605805	-0.277395	-0.142491	0.980567	-0.602653	0.143119	-0.264773	0.770226	0.138755	0.729178	0.0428801	-0.64921	-0.524137	0.586996	-0.478261	-0.85793	-0.778341	0.210848	-0.284655	-0.224334	-0.28085	0.77681	-0.179102	-0.298305	-0.320738	0.253809	-0.281694
b1334	0.0908252	-1.04532	-0.787699	-0.225239	-0.533894	-1.8212	0.184314	0.420339	-0.600356	-0.286078	-0.35813	0.280464	-0.239691	-0.537018	-0.461677	0.104232	-0.177894	-0.352619	-0.546296	-0.541984	0.509916	0.0353981	0.896125	0.156878	-0.868289	0.144615	-0.205062	-0.0223727	-0.287554	0.260572	0.0158496	0.35522	-1.04816	-0.558187	-0.726204	-0.621397	-0.664524	-0.80078	-0.376646	0.218162	-0.271655	-1.26411	0.118609	0.319044	-0.153192	-0.373838	0.0872029	-0.581772	0.125833
b1764	-0.0193403	0.902316	1.89543	-0.232295	-0.0419391	-0.615551	-0.146004	0.0514215	1.49017	-0.28724	-0.00363684	0.0140269	0.419885	-0.0213394	0.195963	0.065309	0.68358	-0.358052	0.165728	-0.146067	-0.707049	1.00151	0.676292	0.409698	-0.0478336	-0.0122517	-0.248475	-0.0789915	-0.0428605	-0.0735975	0.198464	-0.090528	0.339814	0.0414891	0.0146333	-0.380437	1.45693	2.04781	-0.333681	0.300215	0.0402852	-0.14787	0.0229378	-0.388391	0.407031	-0.014173	0.143648	0.746712	-0.0135155
b2282	-0.510118	-0.468311	-0.608274	-0.738605	0.614414	-1.99998	-0.67627	-0.501559	-0.608136	-0.866306	0.432541	-0.857382	-0.581525	0.616336	-0.653298	-0.5337	0.0477239	-0.895601	0.233308	0.629764	-1.39287	-1.32039	-0.193671	-0.853653	-1.58041	-0.469774	-0.522255	-0.506793	-0.425613	-0.803818	0.451116	-0.226718	-0.962839	0.26835	-0.335209	-1.23057	-0.584567	-0.412076	-0.173984	-0.375639	-0.265358	-0.749967	-0.16851	-1.12796	-1.66815	-0.793577	-0.130382	1.07322	-1.91
b2183	-0.516498	0.287138	-1.42122	-0.658047	0.298998	-2.08179	-0.349191	-0.471222	0.0755994	-0.753947	-0.326617	-0.243922	-0.15128	0.270427	-2.16053	0.187456	-1.73783	-0.698267	-0.0567496	-0.343404	-0.171458	-0.696423	-0.652274	-0.0386901	-0.392673	-0.419494	-0.54331	-0.130863	-0.764652	-0.383098	-0.281683	-0.471938	-1.71224	-0.212522	-0.439295	-0.134376	0.00251921	-1.44869	-0.698133	-0.168782	-0.671625	-0.531618	0.308579	0.143634	0.100412	-0.309397	-0.0213864	-2.94591	0.423662
b0893	-0.816311	1.17271	-1.34288	-0.813635	-0.72671	-1.47636	-0.614734	-0.776382	-0.213508	-0.588695	-0.825397	-0.540618	-0.494855	-0.7129	-0.390929	-0.5949	-0.239352	-0.787189	-0.396775	-0.81421	-1.05709	-0.797299	-0.676333	-0.423692	-0.800187	-0.775237	-0.141775	-0.571541	-1.07854	-0.493223	-0.411737	-0.692052	-0.695593	-0.559814	-1.35795	-0.502855	-0.227366	-0.975306	-0.980568	-0.511652	-0.966332	-1.01338	-0.468521	-0.656768	-0.294463	-0.839323	-0.488	0.0394452	-0.408766
b4108	-0.488879	-0.281069	-1.24421	-1.46663	-1.9026	-1.36362	-0.0646244	-0.736459	-1.78172	-0.517055	-1.56143	-0.0198535	-0.516084	-1.80573	-1.49541	-0.549892	-1.08134	-0.179224	-1.39903	-1.57047	-2.15149	-0.167395	-0.253371	-1.66468	0.305538	-0.515168	-1.18189	-0.762932	-0.502444	0.348786	0.16773	-0.00520551	0.625001	-1.39751	-0.979093	-0.140252	-1.90271	-1.50747	-1.18878	-0.261661	-0.717948	0.00666796	-0.764115	-2.20622	-1.02262	-0.846569	-0.470826	0.566847	-0.925626
b3556	-0.527043	0.181828	1.72632	0.971961	0.176569	4.0514	-0.999807	-0.0721975	-0.258556	-0.430921	0.193931	1.81547	-2.30209	0.153966	-0.265352	-2.08976	-1.80881	-1.14296	0.263254	0.366515	7.27127	-2.88305	-0.788122	-2.83971	-0.943387	-0.631204	2.71158	-1.80826	-0.31024	-2.10034	-1.51758	-0.818415	-0.813115	0.444739	1.02867	1.35112	-0.102194	1.21548	-0.595758	-2.74781	-0.38448	-1.58203	1.1953	7.23536	-2.27267	0.429223	-2.74165	-0.728717	-2.85679
b3810	0.0296986	-0.424186	-0.55595	-0.924015	0.18169	-1.64966	-0.206889	0.0928788	0.365503	-0.840413	-0.374743	-0.646029	-0.301252	-0.00525824	0.576312	0.0937768	0.485688	-0.874441	-0.0228393	0.113063	0.0841109	-0.117398	-0.405155	0.329347	-0.648495	0.0467901	-1.30829	0.202948	-0.383218	-0.133269	-0.639778	-0.10122	-0.771662	0.0119491	-0.359644	-0.539584	0.374851	-0.248836	-0.57294	0.429105	-0.25402	-0.684434	-0.435723	0.480586	0.0508121	0.0917556	0.252703	-0.264017	0.0855176
b3304	-1.57889	-0.24152	0.390148	-0.204532	-0.494353	-0.853124	-1.17694	-1.79119	-0.769888	-0.666298	-0.471923	-0.62822	-0.269942	-0.436325	-3.86158	-0.450123	-2.542	-0.437811	-0.161684	-0.813802	-0.617632	-1.08972	-1.76696	-0.544044	-0.936168	-1.56214	-0.884759	-0.460283	-0.804116	-1.6088	0.402476	-1.86474	-2.49215	-0.125055	-0.034384	-1.04057	-0.903411	0.218346	0.141189	-0.376528	-0.715131	-0.75481	0.0658413	-0.709631	-0.54908	-0.469456	-0.503819	-0.70588	-0.863534
b3070	-0.330196	-0.592801	-3.52673	-1.07519	-1.87184	-3.09448	-0.496135	-0.530469	-2.29636	-2.12879	-1.36455	-0.49715	0.148892	-1.69615	-5.35928	-0.720401	-3.75907	-0.541031	-1.45525	-2.10401	-1.3624	1.07412	0.00746642	0.572624	-1.4139	-0.34813	-1.32645	-1.11129	-0.827376	-1.39366	-0.522515	-0.999177	-4.95955	-1.6942	-0.434557	-1.67844	-2.34549	-4.02704	-1.22672	-0.465859	-0.651904	-0.496265	-0.795898	-1.17241	0.602725	1.04913	-0.496839	0.778835	0.450193
b4154	1.06247	4.28947	-3.08791	-1.84925	-1.34851	1.12697	-0.483755	-0.450543	-1.89606	-1.88644	-1.37653	-0.99432	-0.610098	-1.43696	3.83886	-1.28744	3.09549	-2.07629	-1.23343	-1.52487	1.9039	-0.932122	0.371483	-0.688255	0.389738	1.05526	-1.26303	-1.72433	-0.474123	-0.050211	1.03877	-0.0233854	3.36387	-1.59181	-2.30116	0.31353	-2.03099	-2.65815	-2.21933	-0.793329	-0.354773	0.425579	-1.66566	2.23263	-1.25362	-1.67011	-0.0295275	2.65962	-0.0818219
b1779	-1.54791	-0.187407	-1.09552	-0.704008	-0.204843	-1.10784	-0.786046	-1.49375	-0.106776	-1.0289	-0.218786	-0.690327	-0.0626003	-0.24889	-0.507804	-0.864128	-0.0641658	-0.655334	-0.473408	-0.507507	-1.58724	-0.112371	-1.61155	-0.728747	0.625311	-1.45932	-1.21659	-1.23497	-1.33708	-0.700948	-1.93261	-1.44595	-0.248095	-0.5966	-1.35806	-0.602617	-0.0681196	-0.791578	-0.655089	-1.02855	-1.33933	0.107042	-0.808336	-1.58375	0.135573	-1.52319	-0.926928	0.0974503	-1.1473
b3625	0.403481	0.460488	-1.18426	1.47663	0.283631	1.82114	0.669957	0.517009	-1.0731	1.57433	0.410857	0.668426	0.625078	0.513324	-1.21517	1.05145	-1.20689	1.30512	0.238803	0.352582	3.3892	-0.126759	0.879489	0.127692	1.0542	0.14952	1.66134	0.949799	1.27369	0.240281	0.577399	0.409286	1.36382	0.27193	0.0920235	0.972948	-0.755429	-0.738261	-1.01366	0.541968	0.756795	1.18968	-0.0466533	3.14245	0.208532	0.819732	0.0882487	0.968292	-0.0970034
b4111	-0.916376	-0.156166	0.97882	1.06114	0.33407	-0.161915	3.07339	-0.607099	1.96963	0.942303	-0.528773	1.42893	1.33239	0.276116	-1.81931	-0.807074	-1.17847	-0.377203	1.29157	0.644613	3.81223	-0.488262	-0.285484	2.29972	0.0387702	-0.742011	0.749692	-0.968209	0.14542	2.81053	-0.584604	-0.352016	1.75202	1.13857	0.291675	0.115064	1.97804	1.11519	-0.216999	-1.98977	0.152487	-0.161129	0.259202	4.03372	1.81657	1.09982	2.47124	1.10761	2.13376
b1651	0.103098	0.530545	0.43896	-0.352443	3.20979	-1.71918	0.178835	0.00134195	0.779518	-0.0948696	3.14177	-0.0542334	-0.0601261	3.16204	-0.228836	0.291095	0.0143177	0.123657	0.333843	3.6232	-0.751305	-0.0580287	-0.181789	-0.277419	0.463891	0.0504469	-0.252542	0.375175	-0.159164	0.351461	-0.41437	0.013202	1.03178	0.325336	0.346827	0.389835	0.854585	0.62645	0.495253	-0.396042	-0.157622	0.371677	-0.559602	-0.398987	0.115018	0.578514	-0.574413	0.421239	-0.539259
b3017	-0.10381	-0.164464	-0.793712	-0.579521	0.198773	-2.79979	-0.434005	0.0151677	-0.688859	-0.514052	-0.161305	-0.310161	-0.326801	0.209922	-2.7196	0.119689	-1.88151	-0.387593	0.0550514	-0.104093	-0.940339	-0.669135	0.00205981	-0.250375	-0.10034	-0.1139	-0.842218	-0.12052	-0.412927	-0.300256	-0.0438005	-0.214422	-1.72489	-0.0779967	-0.48447	-0.185807	-0.722713	-0.763972	-0.724853	-0.0845143	-0.327292	-0.298333	0.206886	-0.673626	-0.486716	-0.183493	-0.0592707	-1.19994	-0.840644
b3962	1.51114	-1.13002	1.43335	0.0705843	0.558401	-1.4238	-0.0344617	1.75775	0.715553	0.15385	0.633919	0.879792	0.150918	0.571396	-1.11677	1.47523	0.501351	-0.17748	-0.352002	0.355713	1.71884	2.09984	2.81059	-0.143482	-1.83376	1.58739	1.39613	3.07594	1.15848	-0.0141915	2.0247	1.83479	-0.0596564	-0.522317	3.13758	-1.06585	0.682508	1.3965	-0.351133	0.829113	1.17178	-1.12554	0.699144	1.61458	0.179012	0.474145	0.426633	1.37444	1.05063
b0828	0.275725	-0.153941	-1.51423	-0.873893	-0.235233	-2.32883	0.145633	0.15924	-0.421288	-0.271216	-0.758273	-0.696949	0.0914793	-0.23968	-2.61617	-0.098811	-1.57788	0.262002	-0.45265	0.202803	-1.77513	0.29976	-0.477266	-0.339753	0.585135	0.352182	-1.08163	0.243391	-0.780286	0.656041	-1.17236	0.186218	-2.45808	-0.296431	-1.13905	-0.0122434	-0.208799	-1.21841	-0.327458	-0.147056	-0.683756	0.453758	-1.54097	-1.67893	0.238622	-0.421587	-0.423422	-2.34884	0.841566
b2529	-0.317928	-0.983203	1.3902	0.00387435	1.21904	-0.411652	0.573456	0.0317868	0.941345	0.0352126	0.951274	0.0851596	0.612469	1.14773	-1.92176	0.306961	-0.0922917	-0.658683	0.157244	1.02542	1.08052	0.483236	0.0275346	1.38649	-0.861668	-0.349054	-0.0571215	0.242113	0.0405171	-0.0476752	-0.209635	-0.0507073	-2.40387	0.194681	0.0379907	-1.18526	1.09183	1.45632	0.328879	0.652029	-0.0705084	-0.838887	0.239288	1.26063	0.604538	0.355345	0.398451	0.205316	1.24901
b0751	0.10685	1.12833	-0.989447	0.523354	1.21905	-0.869969	0.623565	0.574676	1.0394	-0.224251	1.15137	1.13204	1.23723	1.27034	-1.47384	0.0725223	-1.54201	0.321533	1.65188	1.16675	-0.72399	-0.0847537	-0.428959	1.10787	1.74951	0.0472455	0.527017	0.557292	0.431907	0.695166	-3.3107	0.54985	-0.367127	1.54561	1.21368	-0.336949	1.30484	-0.30032	0.662913	0.380544	0.425557	1.34967	0.0106631	-0.378449	1.21868	0.949506	0.598291	-1.20571	1.32545
b0955	-0.682514	-0.241793	-0.70066	-0.328927	-0.221354	-2.01591	-0.0602794	-0.338204	-0.219563	-0.683612	-0.419091	-0.0481817	-0.571089	-0.249893	-2.42744	0.0127674	-2.24788	-0.835833	-0.366739	-0.435204	-0.444028	-0.299623	-0.0943327	-0.139567	-1.08632	-0.625778	-0.239815	-0.258756	-0.467915	-0.397296	0.0844602	-0.340425	-1.10515	-0.363552	-0.456755	-0.317698	-0.369592	-0.611514	-0.63503	-0.246728	-0.388487	-1.32556	0.305268	-0.386581	-0.482724	-0.0848681	-0.123346	-0.76	0.273566
b1857	-4.40629	-3.97934	-1.96652	-4.80109	0.910603	-5.86936	1.16111	-4.32782	-1.75605	-5.02997	1.14986	-4.53663	-4.26918	0.867768	-5.78853	1.36685	-5.60677	-4.8846	1.32645	0.93498	-4.18452	-4.1668	-4.29859	-5.07948	-4.37268	-4.33625	-4.68554	2.64411	-4.74341	-4.37717	-4.40635	-4.19239	-5.35392	1.22018	1.0088	-4.78135	0.0073819	-0.729416	1.09631	-4.36549	-4.73353	-4.84521	0.610127	-4.47496	-4.52855	1.40443	-4.57008	-4.2657	-4.14888
b2528	-0.0911884	-0.994485	1.28146	-0.0168423	1.35836	-1.68516	0.512934	0.248953	0.807961	-0.0953118	1.15515	0.0836426	0.438522	1.2973	-2.41042	0.493383	-0.802533	-0.658516	0.477047	1.31955	0.125888	0.0899135	0.134485	1.25954	-0.782802	-0.0961622	-0.138944	0.405636	-0.0184943	-0.0728083	-0.225507	0.313047	-2.8178	0.398261	0.307699	-1.11795	0.931215	1.34779	0.153866	0.54439	-0.138516	-0.731489	0.394114	0.154731	0.344066	0.570065	0.365583	-0.583358	0.740425
b1120	0.0249994	0.191002	0.206275	-0.360884	0.909171	-1.79436	0.362026	0.435384	0.900859	-0.165384	0.498764	0.191143	0.504089	0.884487	-1.9714	0.492842	-0.946123	-0.335479	0.408818	0.434231	-1.07879	0.452901	0.0516089	0.485142	0.286452	0.0697805	-0.371531	0.791424	-0.0451661	0.523581	-0.245687	0.344111	-0.250389	0.362919	0.019341	-0.32915	0.871195	0.401961	-0.0288093	0.60027	0.0498154	-0.29169	-0.549122	-0.898182	0.373474	0.255015	0.556198	-0.0464926	-0.0683188
b0470	-0.414989	0.127997	-0.688478	-1.01578	-0.225793	-2.56215	-0.687817	-0.377832	-0.462658	-1.05473	-0.676837	-0.703811	-0.417736	-0.250865	-3.13891	0.210512	-3.19839	-1.13659	-0.482149	-0.413895	-0.76854	-0.219153	-0.485977	-0.1418	-1.25231	-0.364179	-1.25534	0.0695133	-0.977047	-0.758267	0.152156	-0.27897	-2.01827	-0.484067	-1.09426	-0.0488286	-0.495171	-0.66827	-0.975878	-0.0784882	-0.943636	-1.31971	0.178613	-0.871388	-0.260553	-0.41946	-0.264386	-1.44251	0.21488
b1200	-2.36231	1.67382	-1.9192	-0.427305	0.358814	-0.216513	-0.625431	-2.31664	-1.07666	-0.73403	0.786624	-0.267385	-0.630515	0.379807	0.816867	-0.0122691	-0.0104454	-0.991038	-1.43695	0.102454	0.944797	-1.3999	-1.4994	-1.63021	-0.501417	-2.16703	-1.90618	-1.42077	-1.16992	-0.938327	-2.76312	-2.30933	-2.26848	-1.24066	-0.200382	0.353541	-1.02341	-1.67781	0.4146	0.59025	-1.23097	-0.9572	-0.599308	1.18815	-0.782468	-0.416702	-2.68431	0.73841	-0.647426
b3429	0.118685	-0.0607569	-1.6158	0.498987	0.361486	-1.96475	1.3605	0.658769	-0.136055	0.555966	0.292484	0.65461	1.18084	0.303632	0.976526	0.428639	1.1986	0.825947	0.249718	0.0198764	-0.589553	1.11289	1.02246	1.38273	1.56146	0.135565	-0.175385	0.511373	0.943499	2.02773	-1.13353	0.5189	0.996833	0.20413	-0.499294	-0.307094	0.0515658	-1.22391	-0.374277	1.18345	1.0151	1.63777	0.145425	-0.0457467	1.27647	0.716048	1.30937	0.380329	1.27013
b1525	0.674475	0.722235	-0.0147268	-0.159404	1.12634	0.546816	0.758134	0.52538	0.597805	0.208853	0.889579	0.439746	0.89856	1.1844	2.32308	0.622947	2.98866	0.739716	0.926846	1.2846	0.290262	1.24152	0.0883479	0.98243	1.20103	0.524308	0.218601	0.727591	0.39063	0.702432	-0.373721	0.53516	0.761313	0.548392	0.232794	0.536293	0.746268	0.325537	0.338935	0.852913	0.499154	0.771674	0.275196	0.658452	1.09553	0.524287	1.04959	0.848086	0.757579
b0835	-0.313022	-2.48341	-0.459008	0.362666	-0.24183	-1.48668	-0.286347	0.0146273	-0.772701	-0.0515002	-0.455855	0.520477	0.148645	-0.295909	-5.11452	0.43747	-4.32035	0.114883	-0.255549	-0.538689	-1.22214	-0.495691	-0.543116	-0.192768	0.171172	-0.344877	0.305721	0.1345	-0.275405	-0.666008	0.586776	-0.101143	-3.72433	-0.249848	-0.471853	-1.33436	-0.862224	-0.531805	0.170447	0.22594	-0.192621	-0.455078	0.938967	-0.948667	-0.0253425	-0.622258	0.0101185	-3.56141	-0.90422
b2232	-0.37775	-0.5107	-1.59381	-0.577072	-0.493382	-1.86782	0.0178285	-0.475158	-0.648744	-0.623625	-0.502032	-0.116258	-0.155157	-0.461521	-3.85011	0.381645	-3.03449	-0.411237	-0.494796	-0.504519	-1.43484	-0.219186	-0.407202	-0.19609	-0.515941	-0.363749	-0.529785	0.221952	-0.483723	-0.056745	-0.258152	-0.484944	-2.2832	-0.632584	-0.626444	-0.471107	-0.831295	-1.4833	-0.757323	0.163209	-0.478286	-0.691327	-0.303313	-1.20339	0.0697887	-0.197281	-0.369931	-1.61379	-0.0384198
b2413	0.508186	0.592133	3.47816	0.266459	0.733347	0.240456	0.735536	0.821932	2.31935	0.895409	0.476905	0.610959	0.474989	0.80214	-1.69537	0.749763	-1.11341	0.604489	1.01987	0.826178	1.23385	0.709411	1.89599	0.708796	1.28802	0.545198	0.989089	0.696162	0.425876	0.744025	0.331472	0.94357	-0.039537	0.80657	0.86727	0.699991	2.30129	3.50304	0.314332	0.788282	0.307526	1.39203	-0.0376372	1.36952	0.687404	0.42224	0.880127	-0.496154	0.803774
b3449	0.217572	0.501516	0.191123	-0.737708	1.32565	0.355895	0.459179	-0.0396852	0.879035	-1.8812	0.0428186	0.453142	0.918174	1.34295	-1.4598	-0.260252	-0.0416083	-0.796962	0.564349	0.32824	-1.39051	1.15241	1.20311	1.15677	-0.0402778	-0.0222933	-0.820219	-0.235861	0.0246952	0.550223	-0.0536922	0.301236	-1.63635	0.4929	-0.0756527	-0.186246	0.950182	0.409119	0.0270757	1.00678	0.161041	-0.0901117	-0.196598	-1.26175	1.1339	0.745334	0.968387	-0.777629	1.65069
b1262	-1.42021	-0.846802	-1.92307	0.809715	0.114507	-1.78321	-0.357105	-0.627264	0.507044	-1.04182	0.224086	-0.124798	0.334284	0.193114	-5.51233	0.883549	-4.03585	-0.630048	-0.0898373	-0.0968304	-0.428944	1.29772	-0.713856	-0.06097	-0.0430563	-1.41149	-2.15039	0.807152	0.355582	-0.53023	1.92578	-0.711663	-4.59466	-0.143292	-0.165787	-1.22175	0.59416	-1.24135	-0.282919	0.0375754	0.433466	-0.276244	0.313686	-0.314953	-0.00427813	0.714646	-0.223269	-2.98822	-0.777653
b3356	0.852119	0.74055	-1.02366	-0.21779	0.362091	-0.642373	0.831679	1.20154	0.352067	0.466774	0.552799	0.805275	0.508786	0.2669	1.02786	0.152901	1.29625	0.369925	0.242746	0.656853	-0.350198	0.936606	0.837041	0.605723	0.310286	0.691204	0.225731	0.226201	0.698149	0.74772	-1.02318	1.24796	1.25411	0.213141	-0.0611333	0.756877	0.237481	-0.520688	-0.0437808	0.64321	0.658885	0.506711	-0.134876	-0.0652585	0.551407	0.535461	0.717724	1.45999	0.180798
b3965	0.882423	-1.35854	-0.478768	0.40366	-0.247198	-1.26096	-0.209541	0.608705	-0.640852	0.45832	-0.507319	0.708776	0.643393	-0.442853	-2.19263	0.440467	-1.53304	0.597904	-0.273537	-0.203631	0.485316	0.401502	1.16078	0.309169	0.985487	0.856875	0.0267754	0.339136	0.0871717	-0.000559599	0.505746	0.96288	-0.570526	-0.174725	0.293783	-0.189634	-0.589412	-0.574297	-0.106601	0.602669	0.222967	0.395204	0.432639	0.680125	0.419301	-0.400838	0.731439	-1.33603	0.156701
b3551	-0.328393	0.265643	-1.52283	-0.117233	-0.0485047	-1.98928	-0.0118484	-0.176548	-0.959935	-0.295787	-0.313393	-0.172899	0.122229	-0.0721312	-1.9841	0.724145	-1.05265	-0.376263	0.0602316	0.0618096	-0.890552	-0.0910533	-0.763801	0.447126	-0.0998114	-0.327101	-0.170922	0.0235289	0.38914	0.241101	-0.726319	-0.131971	-1.4349	-0.123849	-0.00387049	-0.0535547	-0.908129	-1.4575	-0.466301	0.410603	0.442107	-0.265838	-0.144455	-0.381133	0.467617	0.536899	0.549219	-0.981806	1.10356
b1611	0.646826	-1.19176	0.39427	-0.17238	0.926516	0.399224	2.97362	0.900611	0.184316	1.05402	0.699268	0.603448	0.526601	0.883435	0.0756311	3.58298	1.98138	0.529463	1.07221	0.820529	5.46503	0.70277	1.38025	0.705886	-2.29609	0.652453	0.209733	1.51714	1.70088	0.517271	1.88632	0.962067	-0.642275	1.00198	1.21486	-0.879241	0.285	0.490136	0.966011	1.0792	1.87513	-1.49195	0.711973	5.65451	-0.09167	2.05533	0.551282	2.44159	1.65867
b0557	3.31377	0.140374	-3.05743	2.01899	-1.39566	-2.04051	0.946798	2.45833	-3.4962	0.978512	-1.85711	1.94613	1.13822	-1.6321	-3.12335	-0.315323	-2.79844	3.07683	-1.55049	-1.11261	-4.0715	-0.725377	0.229383	-1.27983	2.83494	3.23591	1.85057	-0.847232	0.332908	-0.00092407	2.06702	2.17208	-1.11685	-1.99078	1.429	2.28673	-3.47395	-3.40188	-0.563983	0.29294	0.151118	3.09632	0.852649	-4.35015	-0.271713	0.503786	-1.15608	0.837941	-4.78665
b3916	-1.49398	2.6044	0.115444	-0.656845	0.428527	-0.441776	-0.336512	-1.41966	0.636352	-0.516123	0.191969	-0.640969	0.451094	0.410692	-1.135	-0.777239	-1.36857	-0.672281	-0.269406	0.236534	1.16572	0.142997	-1.26063	0.0435516	0.237148	-1.52922	-0.768452	-1.08931	-0.640444	0.0486374	-0.913677	-1.61489	0.0806014	-0.301255	-1.21676	0.559664	0.740439	0.28979	-0.798049	-0.159274	-0.580064	-0.27597	-0.56757	1.36574	0.60963	-0.620692	-0.052821	-0.446925	0.36604
b2927	-1.36522	1.44626	-1.87966	-1.37195	-0.312063	-2.80727	-1.64611	-1.75962	-1.34054	-1.2956	-0.489776	-1.27347	0.379872	-0.453187	-1.86133	-1.20337	-1.66561	-1.31929	-1.58712	-0.459405	-0.468295	1.9172	-1.93374	-1.45613	-0.748396	-1.43499	-1.97203	-1.29053	-1.59361	-1.76906	-1.99119	-1.54516	-1.45542	-1.64543	-1.50188	0.516487	-1.42755	-1.69874	-1.88136	-1.78738	-1.56037	-0.876823	-1.59494	-0.486254	0.236432	-1.86922	-1.39744	-0.394644	-1.79343
b2262	-0.532806	-0.50082	-0.303204	-0.271862	-0.0447837	-1.04087	0.117254	-0.806221	0.297816	-0.573935	-0.504615	-0.303528	0.319969	0.063156	-0.873714	-0.0723601	-0.749057	-0.435435	0.170873	0.151345	-1.34225	-0.432736	-0.602521	0.910048	0.127943	-0.557012	-0.494714	-0.0493666	0.0723323	0.481893	0.509426	-0.908087	0.52693	0.0734881	-0.222913	-0.89389	0.365625	-0.159563	-0.303948	0.5377	0.159045	0.0735268	-0.124292	-1.32928	0.416469	0.196316	1.06813	0.23206	1.595
b2580	-0.361103	1.1389	-0.585235	-0.623364	-0.288643	-1.48775	-0.163244	-0.38909	-0.141257	-0.678529	-0.229774	-0.00657657	0.028502	-0.270497	0.0542176	0.151055	0.202797	-0.501176	-0.189102	-0.194451	-1.18108	-0.0887524	-0.11931	-0.173257	-0.122523	-0.265044	-0.692813	0.133487	-0.651775	-0.216284	-0.964586	-0.059116	-0.0998478	-0.199439	-0.526495	0.0342866	0.0472631	-0.484316	-0.0193329	-0.298006	-0.626035	-0.492111	-0.454314	-1.0061	0.112281	-0.33318	-0.220588	0.379143	-0.477146
b1247	-0.909218	-0.388997	0.671653	-0.437596	0.278095	-1.1151	0.36667	-0.328653	0.217343	-0.0371157	-2.7019	-0.393327	0.0147231	0.297745	0.597619	-0.683535	0.447702	-0.436072	-0.274471	-0.321669	0.0649613	-1.07031	-0.93818	-0.38819	0.894023	-0.882623	2.80411	-0.188908	-0.551842	0.680188	1.50249	-0.519188	0.472482	-1.98407	-0.959675	0.286994	0.233424	0.803884	-0.282304	-0.192132	-0.537653	0.00378987	-0.28296	-0.0484922	-0.727543	-1.14696	-0.393096	0.349068	-0.580423
b3637	0.3634	-1.0995	-0.308885	-0.057752	-0.722046	-0.571377	-0.577113	0.469351	-0.81396	-0.0865806	-0.834465	-0.0153694	-0.284176	-0.658964	-3.33023	-0.964967	-2.8697	0.0894603	-0.549952	-0.928586	0.0811839	-1.13206	-0.693072	-0.834335	-0.0529124	0.396183	-0.551538	-0.817956	-0.810085	-1.32209	0.101526	0.481086	-2.17906	-0.489065	0.0203736	-0.648713	-0.949282	-0.401494	0.0857191	-0.327863	-0.685028	0.0671769	-0.0163952	-0.203419	-0.462346	-0.699064	-0.964053	-1.28626	-1.5127
b2587	-0.172165	-2.04337	-0.0854742	0.620058	1.15134	-1.67705	0.917998	0.360649	0.167162	0.34553	0.857807	0.66344	0.0854236	1.11127	-3.9061	0.949101	-3.39716	-0.372741	1.05112	1.06886	-0.10744	1.35657	0.946044	0.745672	-1.77971	-0.145763	1.19011	0.730969	0.714979	0.540666	-0.240287	0.354293	-2.67695	0.919835	0.643198	-1.09807	0.0801976	0.00449708	0.471178	0.766813	0.724449	-1.3994	0.12441	-0.0312989	0.460749	1.48602	0.534168	-1.37901	1.14658
b3869	-0.950388	-1.62743	-3.4335	-0.915537	-0.844854	-3.02338	2.67736	-1.06709	-0.892654	-0.555519	-1.08535	0.732712	0.395439	-0.713101	-1.15527	0.294769	-0.683135	-0.60293	-0.374752	-0.996605	-0.549054	-1.02238	-0.40654	-0.619307	-1.31304	-1.13593	-1.54012	0.120609	-0.825907	2.71768	-0.821745	-1.18359	-1.16141	0.576888	0.0948541	-0.480807	-0.958872	-3.06239	0.161068	-0.344413	-0.801645	-1.6128	1.13749	-0.620554	0.570096	-0.157653	-0.68443	-0.670592	-0.428397
b4244	2.28655	-0.0214739	-1.07322	1.27792	-1.40875	0.141647	-3.85946	1.89243	-1.48988	-0.590702	-1.36108	3.27857	3.09986	-1.40047	-3.61291	-1.20827	-2.91303	-0.176276	-1.0314	-2.0001	-0.959487	1.02233	2.63636	2.84506	-2.3491	2.23263	0.75806	-0.884375	0.451381	-2.58954	-2.95779	1.84797	-3.54282	-0.747273	-0.522673	-2.38149	-1.23083	-1.02432	0.00734181	3.25433	0.333473	-1.13175	2.15398	-1.56732	3.15543	-2.69288	3.04852	-3.53048	-3.18443
b0407	0.708042	0.0258414	-1.07149	0.848338	-0.0667933	-0.903503	-0.359257	0.630142	-0.227903	0.642305	0.293655	-0.136007	-0.0590187	-0.173819	-1.16999	-0.134327	0.21763	0.664496	-0.0135111	0.363689	-0.265295	-0.709706	-0.577758	-0.373346	0.038649	0.798697	1.26471	-0.14184	0.636312	-0.602388	-0.254125	0.621559	0.324929	0.0493709	0.0619094	0.647532	-0.188103	-1.04464	0.308048	-0.0787983	0.492397	0.240538	-0.0539432	-0.473247	-0.187037	-0.0632896	-0.462223	0.56369	-0.817419
b2576	0.219087	-0.115815	-0.784316	-0.375991	-0.704248	-1.08992	-0.00371157	-0.160901	-0.646774	-0.631006	-0.812256	0.285211	0.397116	-0.651645	-1.14553	0.328711	0.0311448	-0.356581	-0.58968	-0.844093	-2.15233	0.593149	0.662841	-0.0763856	0.218917	0.226613	-0.617526	0.152626	-0.291989	-0.143254	0.433081	-0.0629409	-1.43847	-0.707988	-0.257624	-0.615776	-0.734741	-0.861726	-0.337644	0.662783	-0.217745	-0.129559	0.556945	-1.99716	0.17153	-0.518783	0.0719323	-1.27509	0.0362023
b3706	-0.290089	0.398823	0.344508	-0.588266	0.100646	-1.30588	-0.157298	-0.123189	0.359427	-0.940953	-0.313699	-0.205659	0.264716	-0.0490622	-1.49552	0.397351	0.192487	-0.766216	0.0641724	-0.154723	0.0150067	0.0673473	0.5783	0.685156	-0.130857	-0.23208	-1.05547	0.166787	-0.0745195	0.204725	0.9892	0.0289706	-0.905584	-0.00146757	-0.550753	0.251293	0.372096	0.321428	0.635887	0.500313	-0.0478182	0.00173298	0.838514	0.130229	0.514263	0.0405761	0.953586	-1.15791	1.46982
b1493	3.20867	0.323004	-0.159072	4.46361	0.872735	2.3789	4.93642	1.94647	2.44014	3.5111	1.09698	6.81647	7.36116	1.2539	5.8737	1.36065	4.48651	0.858969	1.64846	0.881495	1.33223	6.63507	8.36045	9.27242	1.68748	3.03112	2.67645	0.970655	8.53862	9.11751	0.594352	1.81265	8.09692	1.43636	0.952627	2.173	2.93676	0.47063	0.132977	5.89975	8.57934	2.63682	1.67283	1.72977	9.11761	3.2322	10.845	3.02504	9.56261
b0484	-1.3052	1.31777	-0.0364484	-2.99913	-0.0197585	1.62247	-0.958737	-1.6644	-0.556551	-2.09216	0.0805251	-1.9636	-1.43886	0.280112	-1.09196	-0.420441	-2.20946	-1.28558	-0.487807	0.079352	-1.70188	-2.07719	-2.44223	-3.55024	-1.15861	-1.28094	-2.6392	0.0271008	-1.48366	-2.94954	-4.64507	-1.72865	-1.75696	-0.553527	-0.177196	-0.450923	-0.110643	-0.0357839	-0.538363	-1.65575	-1.49972	-1.03766	-0.660649	-1.53845	-1.69419	-0.208474	-1.15477	1.65655	-0.899265
b0759	-0.458685	0.0454595	1.48766	-0.395392	-0.68264	-1.60282	0.0382016	-0.39003	1.77531	-0.794026	-0.453439	-0.0731517	-0.0275815	-0.705068	0.888495	0.360194	0.633756	-0.22078	-0.269286	3.41477	-1.22494	-0.280777	0.696164	0.44266	-0.436326	-0.410269	-0.869873	3.20737	3.53669	0.0769521	0.11407	-0.736834	-0.334862	-0.348761	-0.313341	-0.464407	1.81246	1.73595	3.56951	-0.183195	3.6176	0.10758	0.146157	-1.0936	-0.0382596	0.0320849	0.258095	1.58592	0.482719
b3732	0.110032	-0.120391	-0.611446	0.445977	-0.22302	-0.784201	-0.0444937	0.0616963	-1.19871	0.320302	-0.168313	0.208052	0.302758	-0.227935	-2.02001	0.190217	-1.30732	0.106184	-0.671226	-0.796434	-0.340543	0.190013	0.0385707	-0.393139	-0.288495	0.100319	0.533512	-0.387349	0.604639	-0.315662	1.07069	0.148688	-0.813058	-0.812953	-0.109044	-0.333394	-1.27458	-0.600514	0.151786	0.913297	0.674071	-0.532237	0.557269	-0.348266	0.0433357	-0.0431567	-0.731493	0.508065	-1.15761
b3820	2.47454	-1.71933	1.85493	1.79956	1.96785	4.11352	2.36973	2.69608	1.77968	0.627342	1.75953	2.45254	2.20076	2.26361	-3.12205	2.50747	-1.91239	1.11718	2.18479	2.0782	0.919222	2.96601	1.9701	2.36725	-0.113009	2.43014	1.89311	2.21206	2.24437	2.43117	2.23961	2.84129	-1.83542	2.22423	1.76498	-0.00681377	1.68555	1.84602	1.70979	2.88425	2.26698	0.295797	2.29427	1.07678	2.49286	2.14726	2.65411	-0.525261	2.65306
b0820	-0.514641	-0.647779	-1.07046	-0.432701	-0.512803	-1.6783	-0.440215	-0.927803	-1.17999	-1.18732	-0.620781	-0.415658	-0.368125	-0.517732	-3.67794	0.0934372	-3.69948	-1.06886	-0.363452	-0.648031	-0.941779	-0.787062	-0.265667	-0.540332	-1.13692	-0.475027	-0.624826	0.0146134	-0.618622	-0.675562	0.266621	-0.643593	-2.51518	-0.467783	-0.603759	-0.774108	-1.13513	-1.03855	-0.527318	-0.71374	-0.527191	-1.66181	0.414773	-0.722922	-0.42744	-0.376987	-0.667192	-1.77111	-0.354085
b1208	0.670977	-0.561216	-0.279206	0.275761	-0.873806	-1.93889	0.0311498	0.83647	0.125229	0.239578	-0.806608	0.683566	0.421182	-0.840025	-2.09193	0.479718	-1.15142	0.350424	-0.898757	-0.962252	-0.713426	0.38314	0.761441	0.335271	1.20744	0.714992	0.318913	0.661161	0.28707	0.177615	0.256052	0.88711	-1.10883	-0.95029	-1.06698	0.0162759	0.0525044	-0.177515	-1.62865	0.70611	0.335473	0.797259	0.255201	-0.804914	0.469079	-0.799605	0.54356	-1.08045	0.100398
b0661	-0.46509	-1.27766	0.308934	-0.401846	-0.426974	-1.0088	-0.385056	-0.42268	-0.532998	-0.690687	-0.899606	-0.0577932	-0.110682	-0.318665	-3.58048	-0.0228387	-2.35888	-0.420632	-0.523044	-0.767792	-1.59619	-0.678571	-0.434325	-0.17037	-0.345378	-0.443159	-0.69129	-0.49059	-0.694057	-0.30374	0.257288	-0.480395	-2.67748	-0.493797	-0.126574	-1.11105	-0.701615	0.135569	-0.769202	-0.0133388	-0.603804	-0.649667	0.0943584	-1.56044	-0.544685	-0.791191	0.059212	-1.71845	-0.575725
b0411	-0.793668	-0.302194	-0.209047	0.375166	-1.30796	-1.922	-1.23921	-0.468149	-0.256277	-0.344233	-1.25943	0.223566	0.173806	-1.42388	-0.176225	-0.562833	1.01137	-0.333982	-0.972578	-1.61323	-2.02749	-1.30176	-0.63708	-1.5042	-0.407236	-0.791626	-0.409598	-0.678709	-0.639361	-1.70651	-0.711551	-0.442667	-0.512208	-0.936303	-0.46473	-1.03391	-0.312394	-0.0994481	-0.0388186	-3.86245	-0.659305	-0.407503	0.275276	-2.14434	-1.00342	-1.42128	-1.19761	0.859735	-3.34126
b0910	1.00129	-1.19374	0.144194	0.544697	-0.718406	0.158731	0.190615	0.396975	0.160333	0.421074	-0.718606	0.267732	0.907608	-0.519796	-3.02639	1.11397	-1.80896	0.104559	-0.42529	-0.660514	0.579005	0.527684	0.901985	0.884804	-0.04227	1.03391	0.36111	1.38939	0.320593	0.147737	0.600984	0.243588	-1.41027	-0.398064	-0.0828799	-0.503911	-0.0698374	0.0110055	-0.0252106	1.14013	0.348909	-0.396893	0.849552	0.40963	0.938433	-0.241682	1.15552	-0.292707	0.580818
b1693	-0.355408	0.482115	-0.969293	-0.0195257	0.508508	-1.63154	0.498849	0.152087	0.576599	0.00318337	0.553936	0.111215	0.355901	0.447742	-0.499779	0.494946	0.132145	0.0305383	0.771582	0.546025	-1.55803	-0.147765	-0.507551	0.602637	0.263687	-0.19407	0.567086	0.728392	0.0394948	0.54459	-1.15997	0.54116	-1.11244	0.686226	-0.114664	0.0342451	0.78612	-0.536275	0.14109	0.542842	-0.0629215	0.0789618	-0.186262	-1.1121	0.549298	0.415522	0.401593	-0.939948	0.597133
b3552	-0.687778	-0.686402	4.53241	0.0516118	0.280246	4.6157	-0.687589	-0.728639	2.92204	-1.05794	-0.455883	-0.408763	-0.190141	0.396703	-1.71249	0.213948	-0.735304	-0.694997	1.53831	0.295455	-2.69356	-1.37853	-0.318944	0.352266	0.841415	-1.01419	-0.887741	1.05167	-0.653011	-0.583873	1.33791	0.0256671	-1.51283	1.44253	1.78741	-0.619457	2.79235	4.33536	0.3109	0.112103	-0.521512	0.773856	0.123167	-2.01976	0.216086	-0.3235	0.515396	1.99619	-0.796261
b4388	-0.602554	-0.863837	-1.82379	-0.242065	-0.525996	-2.95452	-0.680307	-1.0806	-1.52331	-0.304584	-0.793763	-0.617902	-0.319868	-0.432816	-4.13676	0.20639	-3.20239	-0.212877	-0.62588	-0.532918	-1.1876	-1.13027	-1.41018	-0.11622	-0.564151	-0.679378	-1.21499	-0.100241	-0.698279	-1.01425	-0.146842	-0.742592	-2.61309	-0.401571	-0.460812	-0.628914	-1.5956	-1.9116	-0.650601	0.332485	-0.654873	-0.850092	0.342517	-0.835394	-0.423717	-0.0566855	0.0134824	-1.54471	-0.882855
b3687	0.148056	-1.36525	-1.30159	-1.47169	-0.887832	4.59681	-1.62188	-0.0569029	-0.680604	-1.54065	-1.16951	-1.84724	-1.26407	-1.01561	-0.480227	0.39781	0.870654	-0.2543	-0.789481	-1.26804	-0.779177	-2.2014	-1.77838	-1.31941	1.38195	0.165913	-2.62086	-0.167866	-1.14929	-1.13759	-1.97958	-0.0525292	-1.56685	-0.699511	-0.31565	-1.58264	-0.648059	-0.872985	0.283464	-1.44271	-1.38704	1.8192	-3.597	-0.608685	-1.38131	-0.661876	-1.37727	-0.185872	-1.63999
b0159	-0.532947	0.287333	0.545392	-0.0955157	-0.0468925	0.824568	0.0747004	0.0226171	0.525128	-0.238993	-0.175971	0.191518	-0.346554	-0.0456535	0.162043	0.125902	0.567561	-0.074305	0.025139	-0.154857	-0.762755	-0.543822	-0.09328	0.0500324	-0.107208	-0.469451	-0.273166	-0.282564	-0.235964	0.0907224	-0.333086	0.116947	-0.01896	-0.0961482	-0.434209	-0.136334	0.460193	0.545733	-0.0717331	-0.209795	-0.139746	0.0299596	-0.235585	-0.594924	-0.138825	0.00858837	0.247369	0.137404	-0.167539
b4136	-0.173438	0.161258	-1.24929	-0.366386	-0.0773803	-2.21476	0.114766	-0.0720851	-0.346453	-0.872688	-0.210899	-0.0490235	-0.0470498	-0.107906	-2.86298	0.0941204	-1.73311	-0.896422	-0.133424	-0.280959	-0.162043	0.197502	-0.0597641	0.544125	-0.318601	-0.24753	-0.610824	0.143818	-0.00806541	0.441883	-0.598645	-0.0062366	-1.01143	-0.226341	-0.484468	-0.495558	-0.160881	-1.05806	-0.538966	0.5351	0.0902813	-0.411477	-0.378378	0.0419082	0.254865	-0.0261921	0.648464	-0.402065	0.429759
b3438	0.221027	0.678421	-0.625823	-0.517467	-0.060279	-1.34206	0.349886	0.409137	-0.114304	-0.205271	-0.244198	0.462126	-0.226674	-0.0417622	-0.460288	0.0285944	-0.28779	-0.0878343	-0.285459	-0.105438	-0.647826	0.324007	1.10617	-0.16145	-0.295359	0.235333	-0.511979	-0.140191	-0.356892	0.608821	-0.156323	0.556059	-0.18529	-0.427766	-0.725095	0.0397081	-0.145241	-0.342967	-0.435303	0.0842273	-0.167366	-0.311096	-0.471615	-0.647371	-0.0662977	-0.0503142	0.0272217	-0.199886	0.145384
b1680	0.161913	-0.738361	-2.23111	0.0262796	-0.434331	-1.70772	1.45797	0.509266	-0.385893	-1.47502	-0.328149	0.649364	1.27	-0.0636697	-2.73204	-0.0723878	-2.1085	-1.11981	-0.560216	-0.380216	1.92104	3.31801	1.52396	3.40069	-1.94596	0.171872	0.693883	-0.151101	0.448003	0.904035	-0.721249	0.480818	-0.551212	-0.595616	1.06265	-1.22342	-0.113909	-2.01681	-0.985315	0.731078	0.487851	-1.48673	-0.403041	2.04502	3.08874	2.43404	1.64334	-0.380846	4.53423
b0773	0.874003	-0.169192	0.10904	-0.110671	0.735325	0.90736	1.79643	1.26938	1.38316	-1.23964	0.659094	1.03879	0.816848	0.676796	0.755562	0.458684	1.83652	-0.795142	0.562901	1.02217	0.199806	1.80191	0.815874	2.36737	0.363051	0.867405	-0.70886	0.508793	0.752276	2.10885	-0.919259	1.24294	2.19526	0.824911	0.0566472	-0.00364317	1.46253	0.302004	0.00099373	1.3633	0.850245	0.126568	0.206586	0.588967	1.76602	0.924931	2.31405	1.10903	2.60333
b2159	-0.811888	0.310278	-0.808955	-0.909785	-0.418114	-1.53498	1.47054	-0.233908	0.018635	-0.97794	-0.472577	-0.15956	-0.342389	-0.685876	-2.19647	0.858019	-0.867569	-0.77908	-0.323804	-0.363643	2.63118	0.170985	0.366423	0.47206	-0.312028	-0.69986	-0.683454	0.153177	-0.558384	0.943627	-0.62396	-0.209635	-1.04381	-0.439354	-0.230918	-0.844908	-0.00856203	-0.469144	-0.607959	0.317171	-0.534903	-0.336715	-0.637592	3.03143	-0.206664	0.480779	0.453019	0.776609	1.39038
b3298	-0.643835	-0.916142	-0.0840053	0.0536892	-0.524633	-1.13817	-1.02038	-1.10365	-0.983135	-0.218383	-0.578446	-0.599663	-0.394876	-0.568262	-3.97995	-0.193646	-2.85796	-0.137279	-0.393331	-0.747692	-0.653488	-1.06447	-0.543475	-0.732566	-0.572295	-0.688772	-0.397065	-0.271401	-0.5318	-1.37287	0.0490494	-1.10281	-1.87225	-0.320349	-0.267315	-0.7142	-1.02977	-0.273461	-0.215067	-0.530594	-0.544899	-0.463943	-0.0503313	-0.684423	-0.608571	-0.487725	-0.749332	-0.864684	-1.01591
b3316	-1.96817	-0.487271	0.193133	-0.218847	-0.937111	-1.79695	-1.20508	-2.32312	-1.10272	-0.778534	-0.98098	-0.625353	-0.396809	-0.950824	-5.39692	-0.244198	-3.76907	-0.831865	-0.612073	-1.44034	-0.708197	-1.49312	-1.63294	-0.973079	-1.58809	-1.86303	-0.62515	-0.240075	-0.969198	-1.59633	0.495335	-2.44645	-2.85457	-0.600451	-0.310543	-0.852958	-1.31111	0.0479033	-0.187815	-0.511484	-0.982547	-1.37959	0.191153	-0.940602	-0.722595	-0.890157	-1.12377	-0.199533	-1.21229
b2593	-0.55034	-0.165677	0.402462	-0.0616404	-0.175802	-1.69918	0.0162863	0.118313	-0.0268448	-0.531766	-0.438613	0.237727	0.377552	-0.0731584	-0.64547	0.308287	-0.161971	-0.596688	-0.0875414	-0.427033	-0.596625	0.319511	0.168247	0.628277	-0.531815	-0.26218	-0.38919	0.147653	-0.273358	0.0804279	0.285826	0.11119	-0.492102	-0.119602	-0.209589	-0.670866	0.074778	0.445285	-0.454089	0.369167	-0.152078	-0.655551	0.952543	-0.335194	0.507983	0.0560198	0.633594	-1.05	0.827205
b0176	0.820097	0.00899465	0.128645	0.580182	0.462988	-0.52435	0.491948	1.03195	0.537657	0.763988	0.43784	0.268696	0.577638	0.436852	-1.29877	0.687124	-0.602574	0.401828	0.376571	0.640508	0.859401	0.434701	0.128159	0.440516	0.54103	0.76021	0.640462	0.916085	0.574997	0.564214	0.427094	1.11289	0.667222	0.43132	0.247411	0.571878	0.54476	0.193639	0.348364	0.638261	0.627622	0.289178	0.590318	0.876766	0.676167	0.5253	0.733413	0.291087	0.135635
b3156	0.345828	3.26921	0.302796	-0.333768	0.529627	1.9598	0.6849	0.917918	0.310225	0.115527	0.395798	0.324388	0.0184281	0.567761	2.60002	0.00618534	2.25726	0.116228	0.40373	0.613233	0.570746	0.336594	0.851619	0.115213	0.817838	0.320857	-0.784812	-0.322139	0.0400604	0.937161	-0.0840523	0.865912	1.16013	0.447715	0.00906328	0.752744	0.30555	0.351093	-0.0189779	0.0298375	0.206024	1.00242	-0.123628	0.912841	0.000435808	0.799147	0.250582	1.31519	0.219494
b2976	1.2553	0.15705	-0.736948	-0.123979	0.701402	-1.05772	1.03542	0.382558	0.601517	-0.930164	2.79768	0.678707	0.968363	0.791073	0.281617	4.0564	0.839915	-0.58871	0.543147	0.87894	-1.02524	3.53816	3.8163	1.70144	-0.320296	1.32899	0.182037	1.38202	2.14623	1.58197	3.86959	0.548717	0.907971	0.510568	2.8697	-0.00923856	0.793838	-0.529884	0.14453	2.29097	2.21748	-0.505411	0.133725	-0.480201	1.28107	3.12761	2.10948	-0.0726629	1.70326
b2794	-0.226019	0.142595	-0.400504	-0.171452	-0.0389793	-0.582673	-0.207824	-0.3398	-0.0119725	-0.139193	-0.0750972	-0.146798	-0.119037	0.00307345	-0.912343	0.582337	-0.766751	0.225161	0.0800883	-0.258919	-0.0384353	-0.0407957	-0.711384	0.0850989	0.391712	-0.201165	-0.132244	0.454228	-0.26121	-0.392199	-0.313261	-0.291095	-0.0352224	-0.134047	-0.357581	-0.00992828	0.089003	-0.234528	-0.045008	0.158824	-0.32945	0.34361	-0.232381	-0.0430166	-0.0908738	-0.228815	0.0221032	-0.603697	-0.105569
b2034	0.0445035	0.243158	0.552427	1.53489	0.813671	1.31892	0.467402	0.276444	0.411281	0.729643	0.943208	0.749032	0.839427	0.73595	-2.69919	0.451241	-2.79284	0.550365	0.852512	0.577361	1.42261	0.417192	0.644402	0.156856	0.864274	-0.0452898	1.79874	0.509231	1.14854	0.0347685	-0.111733	0.362205	1.08501	0.84525	0.521835	-0.109969	0.568924	0.830008	-0.0969601	0.572129	0.721953	0.640222	0.138679	1.2744	0.710039	0.672932	-0.0410988	0.283133	-0.304946
b0091	0.190795	0.197249	-0.915596	-0.217715	0.000621537	-1.76931	-0.141764	0.0406603	-0.00918315	-0.261205	-0.429388	-0.303775	0.19712	-0.020388	0.19842	0.133912	0.185112	-0.141089	-0.187019	0.046704	-0.454654	-0.250108	-0.377398	0.504889	0.363258	0.271949	-0.332094	-0.0434143	-0.364459	0.0113184	-0.184528	0.139687	-0.373155	-0.25028	-0.0818635	-0.490594	0.0277278	-0.756458	-0.629098	0.421237	-0.263894	0.25806	0.415135	-0.391129	0.260179	-0.0888412	0.657659	-0.645533	0.30893
b1211	-0.848582	0.656246	-1.36234	-0.926143	-0.396463	-1.4736	-0.939231	-1.0719	-0.272492	-1.01639	-0.851123	-0.548231	-0.409514	-0.506296	-3.51814	-0.0912443	-2.36306	-0.740591	-0.347876	-0.801445	-1.15321	-1.40006	-0.945911	-1.10032	-0.252082	-0.853821	-0.948179	0.117424	-0.819243	-0.610707	0.269834	-0.721305	-1.42227	-0.420152	-1.04107	0.260262	-0.413338	-1.18964	-0.669342	-0.438582	-0.88984	-0.735149	0.339145	-0.823025	-0.693018	-0.578295	-0.476126	-1.71781	-0.666099
b4411	3.16031	0.0303643	2.63766	0.6754	3.10693	1.63541	3.50069	3.34822	4.85039	-0.222793	3.78433	3.628	1.57435	3.09571	-0.618053	1.21956	1.91946	-1.5037	3.88944	4.82324	3.06022	1.47692	3.20876	2.16664	-2.39343	3.08316	1.67538	1.63137	1.7874	3.87165	-1.07403	2.80595	2.26225	3.8756	2.5839	1.7851	4.86856	3.0525	0.947046	1.25378	1.75918	-1.52429	-1.13962	3.22081	1.80981	4.85479	2.29487	1.53861	3.4143
b0133	-0.620944	0.622989	0.117629	-0.17326	0.219387	-0.946751	-0.683591	-0.494062	0.459428	-0.126111	0.225425	-0.575568	-0.0518263	0.24803	0.299224	-0.0583136	0.572062	0.119981	0.058128	-0.0106394	-2.08521	0.108976	-0.779399	0.253772	0.380409	-0.687886	0.023466	-0.256571	-0.0421948	-0.379187	-0.554047	-0.693588	-0.989936	0.0372558	-0.199552	-0.0746002	0.51501	0.324582	-0.0279363	0.134355	-0.0718267	0.461673	-0.208118	-1.9046	6.2722e-05	-0.0720824	0.154347	-0.539435	-0.108391
b3054	0.207171	0.577156	-0.414662	-0.495784	0.362021	-0.462131	0.44799	0.712596	0.307235	-0.434949	0.235694	-0.0858156	-0.350078	0.394536	0.782741	0.515708	1.54143	-0.34325	0.262528	0.521751	0.228568	0.0274375	-0.186013	0.614246	0.262936	0.180016	-0.913595	0.528774	-0.26561	0.520697	-0.731404	0.857209	0.599759	0.133861	0.0625057	0.550456	0.19988	-0.182648	-0.227253	0.322067	-0.23899	0.160706	-0.734359	0.501638	0.21408	0.331504	0.481671	1.0654	0.621621
b0889	-0.373627	-0.278451	-2.14871	0.0870712	-0.412108	-2.26988	0.177168	-0.221556	-0.916909	0.510142	-0.338694	0.0166445	-0.0501092	-0.482908	-1.63695	0.183532	-0.843782	0.344912	-0.01824	-0.514381	-0.77976	-0.900559	-0.765467	-0.21614	0.342934	-0.463977	0.519096	0.089008	-0.0082852	0.0623242	-2.22176	-0.157778	-1.24461	-0.106731	-0.587519	-0.760283	-0.898573	-1.80414	-0.276331	-0.0642153	-0.0586483	0.222252	-0.210604	-0.483932	-0.117912	0.107807	-0.288686	-0.881779	-1.04436
b1713	-0.518222	-0.100292	-0.828633	0.357044	-0.551583	-1.01108	-0.608892	-0.698804	-0.494636	-0.883055	-0.550605	-0.564779	-0.100937	-0.507429	-2.08097	-0.060125	-1.65662	-0.850888	-0.300431	-0.811768	-0.642605	0.93594	-1.14871	-0.127006	-1.08719	-0.448862	-0.426267	-0.0221161	-0.634716	-0.641534	0.365777	-0.702249	-0.868756	-0.278457	-0.0533149	-0.712518	-0.489673	-0.713638	-0.287738	-0.306001	-0.541143	-1.20949	0.323704	-0.575352	-0.132862	-0.232794	-0.37618	-0.481033	-0.433009
b0434	0.516331	0.101389	0.0741831	-0.313622	-0.114304	-2.00187	-0.773155	0.0452018	0.355857	-0.181531	0.142206	-0.222968	-0.32633	-0.16147	-2.31956	0.986639	-2.69883	-0.298195	-0.412646	-0.254815	-2.24669	-0.674728	0.0319526	-0.756812	-0.905236	0.49795	-0.11772	0.745672	-0.401229	-0.964217	-0.45058	0.193999	-1.30958	-0.439293	-0.297743	-0.389959	0.244928	0.202325	0.208166	0.366813	-0.368994	-0.856214	0.000323313	-2.20329	-0.544036	-0.136735	-0.844687	-1.83589	-1.11711
b3960	-0.934148	-1.1647	-3.42145	-1.21385	-1.05131	-2.009	-1.18424	-1.20103	-1.28832	-1.58121	-1.32794	-0.645459	-0.567433	-0.903982	-5.55284	-0.407214	-4.70891	-0.159359	-0.748748	-1.1845	-1.46971	-2.76897	-1.58599	-1.21371	-0.0961314	-1.00145	-4.12439	-0.450358	-1.57933	-2.89847	-4.49622	-1.02464	-3.69424	-0.622217	-0.674369	-1.43829	-1.2553	-3.17459	-0.142545	-0.530223	-1.50209	-0.0482985	-0.240362	-1.99273	-1.15286	-1.62303	-0.872383	-3.5803	-2.56217
b0810	0.362425	-1.54755	-2.58143	-0.472446	-0.019163	-1.95121	1.61283	0.576968	-0.569663	-0.776692	0.171312	-0.0723675	0.322158	-0.132363	-4.86501	0.282451	-3.39061	-0.619256	-0.130921	-0.322864	-1.28339	0.77858	1.00346	-0.16155	-1.36471	0.290606	0.206725	0.265444	0.566317	2.02301	-0.0402439	0.760797	-3.7793	-0.46915	-0.276939	-0.952925	-0.638993	-2.18656	0.311849	0.51343	0.55856	-1.26372	0.400456	-1.28855	0.335045	-0.161024	-0.17076	-1.82188	-0.699636
b4180	-0.506539	0.224181	-0.416444	-0.735307	0.0665749	-0.963048	-0.192655	-0.117178	-0.226435	-0.853402	0.0442609	-0.043103	-0.138237	0.113293	-1.76854	-0.374372	-1.12776	-0.573843	-0.00835019	0.214576	0.968287	-0.701645	-0.760377	0.101473	-0.334893	-0.419738	-0.559071	-0.621479	-0.608642	0.0203776	-0.241217	-0.247122	-0.813306	0.0727491	-0.0864745	-0.145339	-0.117411	-0.333299	-0.461794	0.33331	-0.527384	-0.493425	0.340513	1.37703	-0.0804253	0.488833	-0.00110332	-1.09784	0.00835146
b0148	0.342753	0.464383	-0.424556	-0.4948	0.201349	-0.352749	-0.194584	0.562009	-0.167521	-0.428928	-0.138646	-0.122552	0.232966	0.128354	0.10335	0.494211	1.07895	-0.159492	-0.0845477	0.220592	-0.227776	0.530243	0.0131531	0.243972	0.111617	0.415206	-0.818913	0.251454	-0.234455	-0.0812528	0.19828	0.428	-0.0975331	-0.339539	-0.293513	0.569682	-0.131003	-0.459827	-0.558049	0.476092	-0.0148011	0.172775	0.161875	-0.120753	0.27604	0.0212564	0.57217	-0.446712	0.514079
b2818	-0.378234	-2.56162	-4.83877	-1.03623	-1.20635	-1.89915	-0.514232	0.15588	-1.77692	-1.31913	-1.58744	0.121792	-0.20067	-1.21724	-6.05352	0.309196	-5.48331	0.0447338	-1.03047	-1.18287	-4.5213	-2.15919	-0.694145	-1.1052	0.0881053	-0.355691	-4.1659	0.160012	-1.37214	-2.5173	-5.44417	0.156931	-5.21035	-0.782449	-0.212082	-1.4631	-1.65391	-4.53262	-0.277113	-0.1755	-1.33698	0.852032	-1.97108	-4.82076	-0.816317	-1.73306	-0.399716	-5.35458	-2.56521
b3200	-0.219462	0.408185	0.30371	0.0237012	0.365947	0.424264	0.156403	-0.107638	0.883529	-0.0982642	0.159322	0.0180713	-0.0194243	0.346312	-1.19346	0.37776	-0.462807	-0.307391	0.127196	0.121124	0.973702	-0.244225	-0.727998	0.370775	0.173778	-0.185798	0.47689	0.409295	0.0931906	0.206674	-0.049798	-0.12442	-0.296196	0.109489	-0.112978	0.276545	0.860824	0.465269	-0.0330836	0.538272	0.238932	-0.0576237	0.000747675	1.18678	0.0763005	0.208213	0.34938	-0.0749942	0.695964
b0169	-0.546505	-0.209145	0.235804	-0.35454	-1.10556	0.139445	-0.384028	-0.46149	-1.20259	-0.233652	-1.14735	0.0483884	-0.214549	-1.09379	-4.06488	-0.442259	-2.81591	-0.268663	-0.797229	-1.22142	-1.03233	-1.1737	-0.35165	-0.345545	-0.832617	-0.594756	-0.617573	-0.658252	-0.923875	-0.717096	0.263182	-0.329657	-2.07107	-0.833445	-0.568812	-1.06481	-1.31993	0.071794	-0.505755	-0.420729	-0.882998	-0.7905	0.171221	-1.19023	-0.39148	-0.921043	-0.251321	-0.328594	-1.01673
b0473	-0.80842	-0.185478	-1.06684	-1.04551	-1.13059	0.0354919	-1.59295	-0.919686	-0.560453	-1.78852	-1.03035	-1.41433	-0.516843	-1.07284	2.37796	0.261173	3.18589	-0.231578	-0.808388	-1.65689	-1.99434	-1.78719	-1.86064	-0.632523	1.5874	-0.771803	-2.27388	-0.797131	-0.940854	-1.19998	-1.43468	-1.05931	-0.0508656	-0.835132	-0.251682	-2.12545	-0.575583	-0.836618	-0.513542	-1.09597	-0.97313	1.85912	-1.11876	-1.78825	-0.682408	-0.421412	-0.710146	1.54011	-0.847589
b0052	0.110224	-0.777777	-0.0431462	-0.125143	0.0889465	-2.14818	0.707879	0.664096	0.365636	-0.246764	-0.0673164	0.651541	0.254228	0.0745487	-1.72461	0.0162855	-0.713283	-0.411646	0.0316977	-0.0124109	-0.26381	0.304476	1.06486	0.607656	-0.158684	0.173558	-0.413282	0.127225	-0.166574	0.781466	-0.378508	0.808444	-0.845096	-0.0999942	-0.0721186	-0.07806	0.305021	-0.00764534	-0.00738813	0.678868	-0.0372537	-0.362707	0.283506	-0.292232	0.422498	0.182498	0.846373	-0.580101	0.35545
b0797	-2.28161	-1.63388	0.0927953	-0.294549	-0.877069	-0.712789	-0.651586	-2.70921	-0.785239	-0.09384	-1.76591	-0.449258	-0.283177	-0.844017	-4.27079	-0.508401	-4.30757	-0.820161	-0.474897	-1.38016	0.372255	-1.71716	-2.03207	-0.985947	-1.47714	-2.16028	-0.600477	-0.87262	-1.7459	-1.10762	-0.528273	-2.11144	-3.15256	-0.586547	-0.731421	-0.918907	-0.95748	-0.138185	-0.33771	-3.21836	-1.69983	-2.24475	1.32086	0.497127	-0.647392	-1.33482	-0.409061	-3.18014	-0.492295
b2024	-1.86714	-1.20069	-2.7453	-0.558121	-0.572422	-1.38999	-0.77821	-1.71137	-0.808179	-0.898742	-0.776818	-0.626205	0.321539	-0.596776	-2.91293	0.0667395	-1.82152	-0.729789	-0.248416	-0.923218	-1.25727	-1.1986	-1.74197	0.405824	-0.78448	-1.7753	-2.00898	0.440734	-0.576839	-0.514811	-2.28687	-1.61623	-2.88374	-0.115067	-0.223889	-0.749878	-0.691503	-2.33109	-0.00933236	0.455882	-0.44107	-0.666424	0.0503806	-1.91148	-0.0368861	-0.591385	0.0276924	-1.98733	-0.571445
b0722	0.994836	-2.20293	-1.55955	1.24666	1.50591	-2.18713	0.359364	1.56968	-1.17446	0.158078	2.08997	1.28803	0.0313727	1.5186	-4.05643	1.42016	-0.120679	-0.207255	-7.48735	1.00582	-1.50222	1.16025	2.4031	-2.63246	-3.02389	1.07909	2.4387	1.26377	1.69833	-0.483464	2.1743	1.44322	-2.03764	-8.40253	0.849039	-1.89134	-1.14897	-1.18949	0.784556	-0.68822	1.6869	-2.07423	1.22576	-1.89663	-2.115	0.0981615	-1.3496	0.955847	-2.90253
b2812	-0.0111972	0.145006	0.055966	-0.305251	0.376663	-0.31349	-0.0545827	-0.200728	-0.268089	-0.452917	-0.0135154	-0.271315	0.0133865	0.202724	-2.91923	0.403592	-2.18275	-0.154805	0.191731	0.42976	-0.386369	-0.180983	-0.767781	-0.313201	0.378954	-0.211634	-0.943913	-0.145269	-0.546779	-0.331304	0.553692	0.0973186	-2.06173	0.328372	-0.436692	0.42295	-0.326858	0.0480904	-0.0765216	-0.180765	-0.281494	0.0545326	0.984145	-0.0012893	0.099233	0.322849	-0.398207	-1.48868	-0.0805833
b0838	0.952605	0.252564	-0.0479429	0.533204	1.02781	0.813123	2.16542	1.90462	0.299185	1.35138	0.839605	1.61028	1.58089	0.953828	-0.00549187	0.761148	0.770931	0.97771	0.790758	0.9206	0.214671	1.62965	1.04225	2.29772	0.781584	0.79512	0.717023	1.11117	1.49727	2.78845	-0.767177	2.00217	1.20938	0.679005	0.126535	0.265266	0.533912	0.199078	0.484075	1.86667	1.53012	0.652037	-0.445492	0.79567	1.83909	0.94997	2.1344	1.22509	1.81971
b0575	2.12043	2.27785	-1.50036	-0.1746	-0.376123	0.259288	-1.93366	2.7589	1.0381	0.0392348	-0.644988	2.09746	2.64735	1.22633	-3.36066	-1.72237	-2.68279	2.89029	-1.3193	-0.46725	2.49194	0.923598	1.92472	-1.66991	4.36582	2.18365	2.7713	-1.85344	3.2156	-1.55955	-2.06711	2.67851	0.962914	-1.48787	-1.85899	3.9471	0.463922	-1.32732	-2.01192	2.45259	3.22579	3.47354	-1.34808	2.37738	0.292159	-1.37645	2.81967	5.22329	-1.56984
b4200	-0.722969	-0.525745	-0.52882	-0.166143	-1.17992	-2.01218	-0.83058	-0.924613	-1.55578	-0.760576	-1.24252	-0.136478	-0.705072	-1.14055	-5.55462	-0.74262	-4.77995	-0.596624	-1.0398	-1.57531	-1.76139	-1.98118	-0.750421	-0.797482	-1.26653	-0.633326	-1.26785	-0.848614	-1.17735	-1.25015	0.025525	-0.913284	-3.61274	-0.976053	-0.378507	-1.66175	-1.80732	-0.688506	-0.358057	-0.567279	-1.09304	-1.2642	-0.217348	-2.03562	-1.07514	-1.14209	-0.665799	-1.84952	-1.67197
b3945	-0.173264	4.32965	-1.47693	-1.40149	-0.426207	1.42171	-0.297721	-0.148124	-0.6434	-1.52774	-0.38942	-0.616169	-0.220297	-0.542792	4.05503	-0.741848	2.75628	-1.43172	-0.551766	-0.660124	2.52301	0.277629	-0.0318647	0.29767	1.69657	-0.0501347	-1.19427	-0.948211	-0.259946	0.430802	-0.648212	0.0288088	3.08944	-0.710781	-1.21859	1.5345	-0.722611	-1.14506	-1.33152	0.22892	0.0398807	1.35271	-0.900725	2.60732	-0.22814	-0.0506043	0.483374	1.64036	1.26675
b1344	-0.0406135	-0.701468	-0.34897	0.462911	-0.415533	-0.739842	-0.386541	0.0954641	-0.893384	0.208867	-0.665799	0.496388	0.226802	-0.486439	-1.56648	-0.0571724	-1.62722	0.218416	-0.480718	-0.496993	1.30136	-0.1839	-0.310492	-0.0152264	0.142419	0.0273609	0.653259	-0.286124	-0.143927	-0.448182	0.0997983	0.191473	-1.07557	-0.460387	0.460061	-0.53887	-0.908691	-0.3726	-0.0493737	0.322626	-0.111874	-0.21931	0.169404	1.12839	0.0285187	-0.283112	0.0907916	-1.58052	-0.243531
b4173	0.274091	0.59763	-1.08674	-0.346919	0.0307089	-1.47288	0.223873	0.234917	0.0744065	-0.367906	-0.0717563	0.0326026	0.475376	0.0296458	-1.52393	0.359488	-0.673744	-0.262267	0.0867234	0.0895666	1.0993	0.265895	0.095232	0.570968	-0.240571	0.273544	-0.549917	0.178914	-0.0722305	0.588302	-0.0788063	0.317268	-0.26604	0.00627796	-0.0661951	0.263466	0.063835	-0.858615	-0.47353	0.452842	-0.0239151	-0.337866	0.217657	1.45534	0.647996	0.489072	0.54205	-0.154763	0.846676
b0570	2.26907	1.18117	0.282923	0.572145	0.262006	-1.43606	0.0485619	2.63805	0.452338	0.629541	-0.518363	1.70689	1.57584	0.765607	-2.17345	0.0726218	-1.05616	1.49856	-0.559279	-0.236425	1.41857	1.20593	2.31898	-0.325099	2.2852	2.4298	2.03431	0.270245	1.84836	0.185971	-1.17717	2.57518	-0.235409	-0.441922	-0.408264	2.16045	0.467804	0.232406	-0.449214	1.70819	1.8267	1.7255	-0.124983	1.558	0.346009	-0.133753	2.08301	2.25722	-0.122594
b0419	0.730326	0.641934	0.00487502	-0.28305	0.43244	0.109493	1.57788	0.880854	1.37122	-0.264046	0.747712	0.943758	1.51488	0.46338	1.47804	0.732108	1.10266	-0.790962	0.59903	0.915758	-0.0345585	1.71904	1.35066	2.20551	-0.742904	0.611431	-0.229716	0.533392	0.926386	2.08683	-0.190923	0.446211	1.20775	0.688408	-0.337619	0.318541	1.45824	0.146837	-0.235235	1.65052	1.0838	-0.898899	0.0172481	0.575959	1.78042	1.27076	2.37497	0.476172	3.39852
b0763	-0.136143	0.899848	-2.60597	0.550492	-0.788955	-1.84634	-0.96814	-0.185968	-2.27236	-1.03461	-0.663963	-0.802096	-0.661279	-1.0597	-2.16133	-0.729206	-1.85747	-1.58594	1.75349	-0.801387	-0.0663347	-0.968487	-0.135175	-1.12906	-1.29347	-0.0293874	1.28642	2.08241	0.898895	-0.668511	-0.458486	-0.157151	-0.0323016	0.627554	-1.47797	-0.116666	-2.35766	-2.46154	-0.181615	-1.33219	0.94411	-1.53794	-0.0151102	-0.050296	-0.77254	-1.03223	-1.33291	0.0750164	-1.94885
b3235	0.514355	0.275758	1.48577	0.110462	0.6744	-1.93693	0.142255	0.59906	1.40278	0.389444	0.357929	0.46907	0.0706004	0.794067	-1.50866	0.683803	0.171833	0.0654661	0.449398	0.621732	-0.846481	0.326563	0.352083	0.283312	0.292833	0.417795	0.116833	0.586534	0.0874269	0.242676	-0.54754	0.657235	-0.160876	0.446272	-0.298328	0.493116	1.38682	1.59178	0.284633	0.359861	0.152789	0.125246	0.171463	-0.876757	0.260972	0.110731	0.46528	-1.02666	0.102008
b3067	-1.04414	-0.217815	0.0355343	-1.15038	-0.101218	0.123232	-0.730414	-0.97552	-0.184066	-1.44089	-0.666132	-0.723364	-0.645183	-0.0392625	-2.22369	-0.289535	-0.492936	-1.07808	-0.327421	-0.571391	-0.884324	-0.925388	-0.998072	-0.134375	-0.650631	-1.01637	-1.44335	-0.176866	-1.07849	-0.61847	0.48767	-1.02293	-2.20858	-0.344837	-0.645833	-0.433025	-0.183817	0.166837	-0.63469	-0.242105	-1.00936	-0.503573	0.353391	-0.720067	-0.622489	-0.617008	-0.381663	-1.75414	0.191478
b3129	1.29097	1.148	0.707501	0.0586819	0.665382	3.74293	0.39035	1.08927	0.988664	1.01336	0.865521	0.412726	0.429095	0.721639	1.785	0.897075	2.12084	0.901036	0.620524	1.18437	0.503792	1.52333	0.524471	0.140938	2.21036	1.12902	1.66359	1.11888	0.775596	0.744771	-0.599679	1.48044	1.50962	0.480997	0.686502	1.09634	0.996911	0.843696	0.486628	0.623631	0.780759	2.09896	-1.6489	0.514416	0.693297	1.21567	0.532597	0.841886	1.83337
b3751	3.28354	0.778157	-2.91994	0.501622	-0.345681	-0.580431	-0.49904	2.78187	-1.85343	0.913748	1.45126	0.410294	-0.00478996	-0.372629	2.71895	1.39151	2.43163	0.868496	-0.774181	-0.325844	1.16593	3.1273	3.60604	-1.10657	1.60962	3.27721	0.696311	1.75461	2.19064	-0.338542	2.38874	2.80074	2.19193	-0.686907	0.345282	2.65957	-1.9599	-2.56364	0.893982	0.55678	2.18885	1.85551	0.457369	0.890136	-0.341432	0.433737	-0.639065	2.6428	-0.330852
b3296	-0.848992	-0.726746	0.0726976	-0.0474783	-0.68468	-1.3892	-0.795949	-1.24544	-1.00059	-0.447746	-0.676158	-0.365177	-0.0748776	-0.66945	-4.30309	-0.0139152	-3.09371	-0.290256	-0.527682	-1.0911	-0.671304	-0.97716	-1.22411	-0.435344	-0.697114	-0.893651	-0.585991	-0.186312	-0.699127	-1.1412	0.618105	-1.16676	-2.04418	-0.513916	-0.255531	-0.894121	-1.11083	-0.0745132	-0.247538	-0.147255	-0.642757	-0.489997	0.40479	-0.674773	-0.308492	-0.493572	-0.38353	-1.00247	-0.638432
b2019	-2.43486	1.34575	-3.13787	-1.36226	-1.82727	0.797678	-1.36863	-2.36428	-1.28804	-1.97301	-1.89988	-1.23232	-0.657044	-1.85909	-4.18955	-0.481693	-4.10356	-1.59637	-1.32258	-2.02218	1.06753	-2.07234	-1.66149	-0.508572	-1.32508	-2.34896	-2.40423	-0.0976556	-1.42249	-1.19103	-3.54341	-1.98239	-4.60409	-1.23364	-0.993588	-0.276178	-1.23219	-2.68499	-0.879406	-0.221207	-1.38742	-0.547846	0.446419	1.23989	-0.928917	-1.88571	-0.926489	-3.10843	-1.09931
b3740	0.189582	-0.193721	0.568468	0.155386	0.877536	-0.626466	-0.310412	0.107847	0.272745	0.619295	0.0359341	0.404783	0.165253	0.699693	-2.07865	0.773744	-1.20926	0.205676	0.363531	0.286541	2.59434	-0.518494	-0.201174	-0.348825	0.577081	0.229583	0.487892	0.347741	-0.140869	-0.678089	1.23245	0.192067	-0.752948	0.259927	0.36406	1.14085	0.0724213	0.372893	1.13859	0.0344753	-0.180672	0.609177	1.15091	2.32458	0.150016	-0.408954	-0.0752492	-1.65166	-0.481871
b1637	-0.768083	0.550733	0.0744526	0.141308	0.181642	-0.823896	-0.100866	-0.306389	0.101803	-0.261867	0.167102	-0.395824	-0.138755	0.196074	-1.99381	0.0948197	-1.26445	-0.182075	0.30567	0.0969047	-0.33998	-0.138203	-0.844001	0.282449	0.54197	-0.731754	-0.487273	0.206627	-0.159254	-0.176434	-0.136615	-0.429467	-0.397594	0.27328	0.133649	0.00569795	0.0988086	0.171897	-0.000155378	0.267371	-0.0723261	0.191775	-0.174388	0.0132085	0.0994816	0.440087	0.134729	-0.12609	-0.439966
b0911	-0.879954	-2.2478	-0.224638	-0.0167813	-0.418942	-0.551498	-0.762275	-1.07532	-0.752595	-0.174003	-0.396653	-0.443097	-0.283625	-0.42522	-2.56435	-0.312655	-1.50252	0.0604533	-0.248754	-0.839916	-0.299494	-1.44553	-0.929161	-0.303276	-0.395584	-0.840592	-0.666761	-0.299189	-0.373392	-1.00874	0.374134	-1.09669	-1.52407	-0.213702	-0.0126397	-0.949467	-0.878862	-0.416578	-0.0219986	-0.215609	-0.237937	-0.419779	0.148152	-0.663593	-0.437538	-0.468339	-0.347637	0.120396	-1.05583
b3341	-1.72092	-1.06745	-0.534336	-0.0845163	-0.719754	-0.885763	-1.07879	-1.89765	-1.0822	-0.743162	-0.646687	-0.577723	-0.0748104	-0.685282	-4.31791	-0.276839	-3.37356	-0.252833	-0.554684	-1.09433	-1.18226	-0.533108	-0.81825	-0.46802	-0.480646	-1.72235	-0.113144	-0.26365	-0.474325	-1.28802	0.278059	-2.00521	-2.47348	-0.605109	-0.50489	-1.32231	-1.13287	-0.625207	-0.489798	-0.108758	-0.51541	-0.407739	0.28268	-1.15001	-0.292101	-0.987649	-0.585123	-1.0654	-0.707189
b4381	-1.0612	1.08727	-0.664563	-0.983069	-0.539164	-0.579542	1.57652	-0.382433	0.361547	-1.63343	-0.818157	0.497523	0.715183	-0.441302	3.67327	-0.172726	3.51962	-1.24064	0.20584	-0.6361	-0.952588	-0.345558	0.959622	0.840392	0.0903252	-0.929922	-1.06879	-0.21775	-0.34218	1.5031	-0.306307	-0.280067	1.2066	0.140258	-0.339622	0.140124	0.525689	-0.487719	-0.774929	-0.464976	-0.392873	0.385674	-0.844361	-0.473973	0.666523	0.0388795	1.06115	1.9897	2.14961
b3308	-1.20659	-0.658802	-0.247543	-0.278273	-0.663592	-0.33597	-1.2082	-1.57767	-1.20094	-0.653041	-0.596001	-0.532787	-0.623842	-0.674807	-3.95263	-0.782563	-2.57949	-0.394763	-0.49953	-0.951277	-0.638028	-1.05325	-0.429697	-0.58118	-0.97086	-1.10151	-0.582304	-0.909296	-0.84843	-1.51647	0.15141	-1.69267	-2.38953	-0.501516	-0.344083	-1.24882	-1.29181	-0.395166	-0.389837	-0.4391	-0.787593	-0.868976	0.200203	-0.760599	-0.767953	-0.702844	-0.709249	-1.25675	-1.31055
b0593	-1.98726	-3.47729	-5.70362	-1.47829	-4.01813	-3.22536	0.440204	-1.534	-4.48068	-5.0901	-4.20786	-0.522441	0.672457	-4.23758	-6.66002	-3.09178	-6.44642	-2.32161	-3.39165	-4.38748	-0.58	3.74236	1.49185	2.81547	-5.40289	-1.88348	-2.27526	-2.77056	-2.15236	-3.07662	-2.35749	-1.37245	-5.98433	-2.96867	-0.556522	-4.03273	-4.50853	-6.64815	-2.65692	-2.05374	-1.96155	-3.63436	-0.899754	-0.991318	3.22469	2.31429	-0.8139	0.784197	2.26227
b0688	-0.00638365	0.369848	0.845387	-0.236229	-0.0824693	-1.16353	0.574484	0.0994867	0.277839	-0.36568	-0.137818	0.201948	0.201365	-0.101164	-1.58743	0.0310266	-0.543773	-0.297411	0.148753	-0.21758	-1.33961	0.0757487	0.165216	0.597214	0.0827242	-0.0126904	-0.277754	-0.0912831	-0.0258043	0.771196	-0.220133	0.0135653	-0.529967	-0.00480684	0.138145	-0.460606	0.180607	0.887186	-0.387105	0.521831	0.0533286	-0.159184	-0.0725091	-0.981	0.371608	0.204342	0.509865	0.270244	0.437028
b2910	0.917526	1.36556	-0.482736	-0.418081	-0.0484494	-0.586885	0.394821	1.0159	0.421909	0.105646	-0.13286	0.30489	-0.253478	-0.187717	1.5815	0.153089	1.81827	-0.213231	0.127669	0.600887	1.4046	0.768429	-0.127181	0.376881	0.822032	0.905783	0.235935	0.138526	0.0579915	0.359163	-0.432848	1.10825	1.47811	-0.0746165	-0.0985248	1.95473	0.28905	-0.417034	-0.337595	0.564379	0.131828	0.651614	-0.265072	1.40687	-0.107898	0.109057	0.804703	0.561808	0.308903
b0949	0.00848903	-1.19756	-0.268049	-0.191642	-0.154357	-1.70502	-0.335769	-0.138733	-0.833814	-0.413837	-0.647923	-0.127056	0.0188795	-0.130134	-3.44276	0.306196	-2.9933	-0.488617	-0.462062	-0.482041	0.179005	-0.606822	-0.217392	-0.0267121	-0.205511	0.00837466	-0.529054	0.00241347	-0.612684	-0.679625	0.580382	-0.150964	-1.42328	-0.453847	-0.590645	-0.750391	-0.955066	-0.338111	-0.506072	0.219485	-0.4828	-0.58882	0.433655	-0.0156367	-0.0614855	-0.332937	0.207623	-0.899024	-0.160384
b3162	-1.76529	0.411881	1.16077	-0.786341	-0.0226126	-0.0156304	-1.27498	-1.74901	0.259013	-0.559019	-1.24149	-0.757105	-0.893361	0.0459408	-5.00699	-1.05357	-4.73404	-1.5341	-0.840989	-0.597322	1.77119	-1.84633	-1.79586	-0.791717	-1.91122	-1.64539	-0.941072	-1.05878	-1.93913	-2.02147	0.898221	-1.93024	-4.21619	-0.809312	-1.07702	-0.153579	0.0513336	0.77247	-1.26236	-1.75074	-1.71776	-2.10162	1.64409	1.95885	-1.02801	-1.17806	-0.87985	-3.72576	-0.0236048
b3891	0.122691	0.619027	-0.688723	-0.540554	-0.341991	-1.54598	-0.163938	0.320484	-0.468126	-0.871553	-0.333763	-0.171959	-0.277984	-0.247304	0.357813	0.193296	0.734797	-0.557905	-0.236176	-0.236664	-0.485667	0.390382	0.615057	-0.182638	-0.125144	0.109257	-0.547479	0.0956242	-0.245836	-0.186617	1.60182	0.442136	-0.864143	-0.202019	-0.551504	0.14199	-0.652255	-0.679635	-0.420202	0.0449179	-0.0802515	-0.277424	-0.100614	-0.443363	-0.333266	-0.100556	-0.0739255	-0.178072	0.0122648
b0354	0.992667	1.05718	0.5831	-0.223682	0.483183	-0.104396	0.599663	1.6469	0.564273	0.153216	0.462776	1.05746	0.68375	0.375367	0.0956009	0.688114	0.671916	0.659047	0.469897	0.631273	-0.483818	0.801218	-0.523839	0.139683	1.44186	0.957933	0.281274	0.948881	0.695147	0.671403	-0.284225	1.41681	1.02795	0.372382	0.247014	0.45867	0.615496	0.823849	0.441682	0.333057	0.635541	1.43833	0.0310242	-0.493804	0.672264	0.485307	0.834775	1.07057	-0.264283
b3752	1.47685	0.285473	-1.15335	-0.0708123	0.204591	-1.63648	-0.659772	1.55642	-0.526718	-0.495936	0.840264	0.187078	0.0772942	0.102224	0.444449	0.245843	0.706135	0.279222	-0.101127	0.055348	-0.0334187	1.42708	1.72956	-0.731469	1.42583	1.45135	0.0335305	0.782707	0.796018	-0.680281	1.73121	1.72415	0.303433	0.0220447	-0.338594	0.354706	-0.314234	-1.13464	1.41763	-0.0115116	0.765704	1.55459	0.362376	-0.0674161	-0.15197	-0.0641284	-0.412277	1.04713	-0.947886
b1864	-0.275306	-0.14851	-0.0280708	-0.47937	-0.0626484	-1.26382	-0.00956085	-0.616558	-0.287495	-0.705068	-0.157519	-0.406316	-0.126816	-0.0298904	-3.04206	0.155766	-2.04588	-0.463461	-0.0092516	-0.305122	-1.05306	-0.0976078	-1.05268	-0.238747	-0.437656	-0.265992	-0.721415	1.05267	-0.462048	-0.321882	0.310357	-0.582082	-1.23354	-0.0597082	-0.14054	-0.535914	-0.358774	-0.0154605	-0.187274	-0.135263	-0.356322	-0.446962	-0.263058	-1.07459	-0.132054	-0.0692964	-0.364578	-0.665815	0.0250603
b0032	-0.0844582	-4.93177	-1.76264	-0.0229956	-1.7239	-3.45837	-2.59739	-0.142193	-1.15668	-0.850815	-1.82685	0.928045	0.899761	-1.79298	-6.16712	-0.30421	-4.68676	-0.20914	-1.02181	-2.0869	-2.1581	-1.55576	0.385559	0.11808	-1.01059	-0.0503761	-1.88231	-0.150474	-0.834109	-2.83473	-3.00034	-0.120648	-5.82567	-0.846536	-0.769929	-2.67392	-1.00092	-1.75434	0.222622	0.753749	-0.865818	-0.500071	0.785634	-3.16393	0.422041	-1.97855	0.350744	-4.63122	-3.65988
b3499	-0.666085	0.265675	-0.718006	0.225822	-0.479635	-0.774773	-0.9162	-0.975892	-0.422702	-0.985002	-0.69381	-0.462715	-0.548515	-0.31256	-0.724419	0.310143	-0.610916	-0.787813	-0.346921	-0.597748	-6.75808	-0.894904	-1.09812	-0.0753861	-1.2972	-0.761308	-0.218187	-0.112164	-0.095259	-0.933907	0.0297678	-0.799945	-1.64495	-0.575763	-0.46953	-0.510274	-0.444958	-0.62734	-0.530964	-0.162402	0.021338	-1.28482	0.607806	-6.75808	-0.518466	-0.326895	-0.0372728	-1.34817	-0.0428717
b1244	-1.23413	-1.25037	0.676012	0.107732	0.523169	-1.31623	0.355333	-0.330586	0.567436	0.467445	-3.74152	-0.24554	0.380489	0.588697	0.861785	-0.39546	0.820235	-0.209436	0.225689	-0.0353042	0.681236	-0.826249	-0.621064	-0.468343	0.819863	-1.41001	3.77033	0.27167	0.105707	0.62415	1.56061	-0.792375	0.298469	-1.78563	-0.769338	0.567224	0.568631	1.01615	0.365829	0.0680427	0.0783916	0.340089	0.133964	0.775845	-0.253986	-0.931939	-0.615815	-0.0989888	-0.752754
b3042	0.716223	1.10594	0.990698	-0.626627	0.0506287	0.968115	0.53767	1.30045	1.78858	-0.042514	0.160892	0.801564	-0.137942	0.147984	0.286174	0.249899	0.42989	-0.0654882	-0.0145989	0.261467	-0.114234	0.0298904	1.55809	-0.10896	0.387588	0.534204	0.00330831	0.692782	-0.154442	0.756785	-0.776558	1.35045	0.266541	-0.0894949	0.645348	0.0429474	1.67162	1.21426	0.259309	0.418718	-0.0886872	0.336626	-1.03035	-0.0833986	0.048565	0.25401	-0.00057192	0.316149	-0.0711176
b1252	0.513385	0.221407	-1.20565	-0.00554737	-0.696977	-2.06191	0.554594	0.667806	-0.368307	-1.90036	-0.809943	0.0112039	0.736769	-0.492009	-4.20683	-0.229231	-3.00278	-0.352446	0.0635939	-0.487635	-0.956895	2.28507	1.40907	1.3991	-0.382511	0.550056	-0.290994	0.170547	0.0843927	-0.195034	-0.737953	0.656785	-3.82393	0.0265401	0.308023	0.0396225	-0.303737	-2.07323	-0.121597	0.38497	0.0685034	-0.238926	0.0350622	-0.789839	1.61689	1.37512	0.814549	0.218044	1.76521
b3572	-0.296772	-1.46456	-1.26169	0.107839	0.00730155	-2.25032	-0.203316	-0.139449	0.332235	-0.847085	-0.382165	0.205236	-0.0505446	0.0201272	-3.85533	-0.00545144	-1.8404	-0.505094	-0.0278532	-0.292249	-1.81941	0.30418	0.285723	0.31034	-0.548431	-0.253785	-0.829511	-0.0681783	0.379711	-0.128799	-1.44325	0.0177156	-2.65281	-0.0503241	-0.26961	-0.777649	0.314193	-0.833902	-0.482576	0.1157	0.412434	-0.619366	0.266421	-1.54289	0.15403	-0.134782	0.571099	-2.38064	0.233695
b3791	-0.406829	-0.745351	0.885512	-0.577069	0.299568	-1.32228	-0.0752912	-0.347547	0.759545	-0.66011	-0.639515	-0.0957568	0.0500104	0.429856	-1.75611	-0.162944	-1.05503	-0.581148	0.153748	-0.245746	-0.161185	-0.890343	-0.868002	0.3003	-0.45232	-0.461086	-0.968484	-0.346752	-0.856168	0.00393386	0.111769	-0.532264	-0.854492	0.033425	-0.246277	-0.573664	0.808972	0.980409	0.713994	0.085695	-0.79096	-0.733629	-0.0453922	-0.0168178	-0.0621317	-0.2279	0.362053	-0.377671	0.446829
b1818	-1.20021	0.984731	-3.8452	0.735009	0.283482	-0.147923	-0.717328	-1.235	-2.39832	-0.0342071	1.06633	0.263388	-0.156589	0.26679	1.42775	1.01172	1.17229	-0.4184	-0.211212	-0.298622	-2.06402	-0.0262792	-0.419948	-2.10266	-0.518371	-1.09935	-1.56672	0.408607	-0.646103	-0.798003	-1.01502	-1.31821	0.696925	-0.269685	-0.392649	-1.16238	-2.23101	-3.40888	-0.0529809	-2.94171	-0.635826	-0.854714	0.337843	-1.94869	-1.35644	0.696875	-2.07599	0.653938	-1.30907
b4350	-0.185561	-0.0229719	-2.19761	-0.788529	-0.24495	-2.32298	-0.196411	-0.424478	-1.30014	-1.08889	-0.318194	0.116865	-0.0186439	-0.272186	1.05316	0.315517	1.37686	-0.306726	-0.614327	-0.669655	-2.36082	0.0539129	1.13809	-0.189823	-0.115623	-0.0951118	-0.963932	0.147337	-0.110897	-0.221696	-0.0394979	-0.386524	0.603909	-0.759112	-0.671906	-0.747448	-1.1735	-1.87664	-0.513676	0.253506	-0.08188	-0.355685	-0.551892	-2.18052	-0.135037	-0.27379	-0.360324	0.790372	-0.846847
b2900	0.790141	1.43657	0.0955525	-0.148614	0.491813	-0.242248	0.130334	0.504934	0.70533	-0.0633075	0.542644	0.111187	0.181581	0.647635	1.31827	0.0306578	1.35851	0.297788	0.493882	0.775589	-0.527613	0.628956	-0.190046	0.100304	1.50417	0.663046	0.178829	0.311112	0.0240657	0.172154	-1.11712	0.586137	0.921423	0.185864	0.468437	0.478313	0.58276	0.325805	0.0407813	0.0430925	-0.155895	1.23775	-0.363703	-0.45862	0.337912	0.354624	0.0650956	0.111872	-0.294419
b0134	-0.934816	0.398111	-0.659208	-0.590072	-0.339956	-1.19489	-0.744668	-0.831378	-0.376408	-0.893269	-0.472938	-0.718727	-0.442657	-0.381542	0.318515	-0.163179	0.0118497	-0.509453	-0.725069	-0.760663	-2.41855	0.0902623	-0.96196	-0.687646	-0.152947	-0.992811	-1.08199	-0.390609	-0.563916	-0.614363	-0.886115	-0.997887	-1.63423	-0.777613	-0.701171	-0.339756	-0.3789	-0.420324	-0.683633	-0.426987	-0.488147	-0.142058	-0.830458	-2.33193	-0.499005	-0.60339	-0.675344	-0.88623	-0.679445
b0055	0.629602	0.311017	-0.250946	-0.270068	-0.0383626	-0.754558	0.0350391	0.882921	-0.190019	-0.441738	-0.106496	0.263423	0.378927	0.0965352	-1.1866	0.195951	-0.297169	-0.104506	-0.118552	0.344258	0.402667	0.572724	-0.129932	0.241846	0.217978	0.712542	-0.512271	0.194502	-0.229723	-0.0120384	-0.203411	0.840465	-0.695262	-0.058054	-0.297438	0.364973	-0.166851	-0.536561	-0.568576	0.476115	-0.0814254	0.451997	0.0515664	0.437219	0.691998	-0.00561907	0.530087	-1.02264	0.381479
b0783	0.151271	0.841023	0.56633	-0.330233	1.3572	-1.72023	0.404875	0.14326	1.16952	0.0971149	0.991998	0.12082	1.0092	1.44906	-1.89221	0.683502	-0.863077	0.123231	0.913972	1.46954	-1.82375	1.67077	-0.101526	2.05551	0.565478	0.135272	-0.362018	0.441849	0.0680871	0.744292	-0.374561	0.114472	-0.335635	0.968303	0.103121	0.325407	1.30664	0.770112	0.603628	0.761952	0.176644	0.671913	-0.355978	-1.60347	1.18173	0.78424	0.949183	-0.829777	2.90443
b1276	0.372283	-0.193885	-0.607144	0.31923	0.738389	-0.273017	2.43455	0.412416	0.993681	-0.113934	1.11246	1.60625	1.73743	0.674197	0.498001	1.97055	1.49677	-0.329984	1.06587	0.76578	2.86098	0.982213	2.41864	1.55278	-1.04278	0.426441	0.650245	0.864954	2.40381	2.28027	0.82756	0.69501	1.24677	1.08412	1.01765	-0.727365	1.14411	-0.0524557	0.201833	2.22282	2.45962	-0.573894	0.675897	3.53871	0.985001	1.97067	2.38098	1.75196	1.96113
b2463	0.911901	-0.118992	-1.26932	-0.0521808	0.435352	-0.111081	0.353738	1.12092	-0.999088	0.0674665	1.04315	-0.0243768	-0.029045	0.386123	0.593844	0.896406	2.04369	-0.149511	-0.169027	0.375736	-0.0741163	2.03137	1.74408	0.461721	-1.15092	0.947774	0.585038	0.494212	1.26033	0.266184	0.314357	1.06051	0.948865	-0.153902	0.0493987	-0.555114	-0.848825	-0.852027	-0.0783839	0.531642	1.38974	-0.772488	-0.123577	0.346298	0.117597	1.12151	0.00204419	2.72787	0.315073
b0126	0.325888	-1.25375	-0.282348	0.276886	0.438358	-1.31	0.756632	0.743832	0.355718	0.00944604	0.0870387	0.963734	0.467183	0.504606	-4.43093	0.531342	-1.64085	0.0547003	0.665	0.389158	0.0176287	0.107762	-0.139792	1.76194	-0.446191	0.381326	0.700391	0.366662	0.134781	0.529345	-0.410485	0.769277	-1.65042	0.551124	0.515271	-0.675626	0.478068	0.0143821	0.0989896	0.857035	0.15573	-0.0555303	0.211944	0.470919	1.13172	0.611208	1.43811	-0.762893	1.66373
b1681	0.132339	-1.03091	-2.27422	0.167038	-0.126888	-0.995808	1.83096	0.585847	-0.141199	-1.88934	-0.1357	1.06259	1.19607	-0.160706	-2.32778	-0.0910648	-1.58418	-0.86627	-0.439652	-0.0984835	1.95699	2.85587	0.713844	3.63394	-2.13548	0.176896	0.723878	-0.213335	0.598396	1.22971	-1.00005	0.493201	-0.166835	-0.40953	1.19355	-1.76874	0.0968013	-1.94216	-0.9485	0.705198	0.673978	-1.14053	-0.104532	2.20872	2.89724	2.49889	1.8125	-0.150016	4.33316
b0760	0.137657	-0.906027	-2.64478	0.225386	0.133933	-3.45178	0.922967	-0.477534	-0.756314	-0.336695	0.0326419	0.534925	0.482954	0.0893702	-2.04509	0.892385	-0.649741	-0.259303	0.505218	-0.160996	-1.73629	-0.284399	0.94392	1.41953	-0.0654198	0.173802	-0.588578	0.831058	0.202748	0.534484	-2.32911	-0.29311	-2.22351	0.482674	0.0984295	-0.569979	-0.72722	-2.32317	-0.194431	0.806306	0.227199	-0.402956	-0.386569	-1.49586	0.797873	0.391573	0.700734	-1.04646	1.67823
b2752	-1.23836	-0.799632	-1.19339	-0.758153	-0.0375157	-2.08387	-1.08925	-0.917991	-0.814564	0.459587	-0.978952	-0.736701	-0.383516	0.00278674	-4.17342	-0.488899	-5.50362	0.241261	-0.928203	-0.0310089	-1.30769	-1.02239	-1.05822	-0.244943	-0.692787	-1.13072	-1.63814	-0.486343	-1.44602	-0.932785	-1.90063	-0.876936	-5.99958	-0.139035	-1.16248	-1.07388	-0.53151	-0.985049	-0.541421	-0.423877	-1.35451	-0.916555	-0.374484	-1.39593	-0.425007	-1.49716	-0.378824	-5.57825	1.12703
b2790	0.844059	0.905222	-0.427682	0.211646	0.52734	-0.662379	0.523377	0.905772	0.0933641	0.633894	0.553401	0.311735	0.305741	0.541232	2.28339	0.0515993	1.87225	0.672946	0.391157	0.838805	-0.329668	0.598197	0.174805	0.358477	0.954269	0.980228	0.404335	0.162252	0.376899	0.647069	-0.174276	1.0946	0.647424	0.472452	-0.0373587	0.80149	0.158924	-0.453611	0.253752	0.222376	0.269471	0.992188	-0.0862009	0.015212	0.321164	0.667072	0.387405	1.46677	-0.436308
b1683	0.220963	-0.847404	-1.92923	0.273201	-0.146367	-0.916914	1.49175	0.285964	0.058547	-2.07788	0.0572021	0.720918	1.14221	0.0844921	-1.75978	-0.190689	-1.05603	-0.4098	-0.171532	0.0666175	1.94326	3.05121	0.826	3.67164	-2.14823	0.0774229	0.650105	-0.208592	0.720292	0.81186	-1.06873	0.638284	0.603851	-0.203085	1.53439	-1.88383	0.246033	-1.70365	-0.834674	0.822915	0.889298	-0.903337	-0.664636	2.19061	2.85522	2.90463	1.70607	0.581174	4.14769
b3454	-0.267092	-1.33739	-2.09926	-2.28669	-0.323982	-2.71913	-0.75941	-0.455564	-0.973026	-2.9091	-0.179679	-0.545513	-0.0555956	-0.422649	-7.38004	-0.229317	-6.08069	-2.11107	-0.467787	-0.690944	-1.29355	-0.284147	-1.33343	-0.219222	-2.05593	-0.242373	-6.82941	-0.217245	-0.877436	-0.598624	-4.93686	-0.211379	-6.88492	-0.352755	-0.153296	-1.17408	-1.10217	-1.74722	0.15585	-0.483585	-0.768965	-1.91559	-0.475597	-1.02388	-0.00335679	-0.156887	-0.618836	-5.60228	-1.28791
b1174	1.24946	0.867687	1.58416	1.19852	1.65295	-0.31463	0.888679	1.11177	1.77181	1.24469	1.57978	0.83634	1.19659	1.52011	0.942244	0.229725	1.38251	1.09237	1.69536	1.39017	-0.584407	1.51009	1.19067	1.14769	1.79512	1.27462	1.83687	0.375257	1.22378	0.89547	0.397818	1.3297	1.3988	1.6059	1.93823	1.2698	1.95533	1.85581	1.60721	0.970981	1.26219	1.87396	0.366728	-0.254697	1.30385	1.84214	0.880331	1.60892	1.08963
b0914	-0.337765	-0.463617	-0.423044	0.0809667	0.129546	-2.19998	-0.395226	-0.675685	-0.204626	-0.12738	0.0671303	-0.383721	-0.404904	0.192168	-3.06435	0.30631	-3.32833	-0.487254	0.0500753	0.0457321	-0.195275	-0.527301	-0.0866436	-0.401278	-0.658973	-0.321437	0.397344	-0.0371165	-0.395759	-0.86342	0.266279	-0.429613	-1.63781	-0.0597391	0.0687953	-0.449769	-0.319011	-0.310799	-0.0106401	-0.133632	-0.26315	-1.2761	0.360246	0.0120302	-0.478379	0.196242	-0.229877	-1.26297	-0.432721
b2171	0.127047	-0.638293	0.370656	0.0660394	-0.0813564	-2.59319	-0.661369	-0.159276	-0.0790975	-0.115296	-0.0832422	-0.126206	0.191536	-0.063811	-4.43646	0.782107	-3.76208	0.141932	0.0146254	-0.075508	-1.18086	-0.451267	-0.842377	-0.596275	-0.141342	0.0607886	-0.648211	0.601002	-0.514094	-0.907827	0.0614486	0.00955369	-2.26053	0.0462379	0.188343	-0.65196	-0.106203	0.292297	0.35832	0.375583	-0.681766	-0.27838	-0.0637314	-1.15086	0.0368184	-0.58896	-0.499137	-1.05166	-1.54313
b3458	-0.924966	-0.727775	-2.89305	-2.37497	-1.11264	-1.71532	-1.02307	-0.714335	-2.23364	-3.07531	-0.750488	-0.740221	-0.513351	-1.16726	-7.6264	-0.96626	-6.63896	-2.1619	-1.1616	-1.49535	-1.39385	-0.795017	-1.18173	-0.947429	-2.37631	-0.946384	-7.93216	-0.981656	-1.00184	-1.11524	-5.63086	-0.588941	-8.86949	-1.14994	-0.763982	-1.49258	-2.33281	-2.68261	-0.166583	-0.736882	-0.967623	-2.24585	-1.00855	-0.9832	-0.555774	-0.77998	-1.74544	-7.03018	-2.44406
b1539	0.00282119	0.634445	-1.02777	0.0118319	0.311866	-0.335783	0.959387	-0.129605	-0.00977276	0.564617	0.417223	0.313334	0.240275	0.325153	0.507804	0.536665	0.187563	0.143375	0.349227	0.388269	-0.59183	-0.318606	-0.363623	0.228144	0.125838	0.0317139	0.0302022	0.322676	0.117373	1.65224	-0.442429	0.0100018	0.507493	0.227584	-0.460568	0.026238	0.0930794	-0.667648	-0.164985	0.233082	0.110993	-0.171028	-0.228144	-0.373478	0.0607085	0.254671	0.413711	0.293547	-0.397685
b3541	-0.533576	-1.09108	-2.31107	-0.225174	-0.10041	-2.81931	0.00352031	-0.415994	-0.451664	-1.25214	-0.81238	-1.54249	-0.841396	-0.126019	-5.57574	-1.01476	-2.55825	-1.04187	-0.546414	-0.727076	-0.306153	-2.78585	-0.497192	-1.78355	-0.493843	-0.509763	-0.115405	-1.0068	-0.0895317	0.316221	-1.6058	-0.54369	-5.03065	-0.889636	-1.48387	-0.517939	-0.542954	-1.87586	-1.09455	-1.30792	0.0734072	-0.673737	-0.888217	-0.289199	-1.93831	-2.10023	-1.3103	-3.84552	-2.67061
b2185	0.509814	-0.208826	0.585085	-0.187565	-0.314567	-0.604794	-0.105579	0.776645	-0.419216	-0.665306	-0.234881	0.478917	0.0806271	-0.170618	-4.54794	-0.33803	-4.4083	-0.372934	-0.0982621	-0.400722	-2.28775	-1.10261	-0.447029	-0.455167	-0.657894	0.596965	-1.48181	-0.154648	-0.693251	-0.53537	0.433147	0.734712	-2.96765	-0.0466215	0.471338	-0.342224	-0.589686	0.406944	0.563857	0.216765	-0.728516	-0.6247	0.12009	-2.6658	-0.126675	-0.240346	-0.126719	-1.58182	-0.538659
b3186	0.165726	-1.07902	-0.538759	0.694538	-0.530437	0.834207	-0.78192	-0.356658	-1.26603	0.60444	-0.526361	-0.276251	-0.105954	-0.510133	-3.88348	0.0263016	-3.34539	0.720156	-0.161797	-0.537551	-0.0585388	-0.798038	-1.41832	-0.53036	0.663502	0.204668	0.177188	0.245182	0.121223	-1.21061	0.619292	-0.293675	-1.70182	-0.155003	0.283578	-0.0712673	-1.42501	-0.714098	-0.188531	-0.0104463	0.0860907	0.48032	0.40773	-0.259149	-0.417942	-0.441743	-0.47681	-0.780438	-1.25709
b0072	-1.17221	-0.170143	-4.30807	-0.573332	-0.0681172	-1.44461	0.490308	-1.29118	-0.754557	-0.977177	0.233729	0.133079	0.596817	-0.0413369	-5.69947	0.0164911	-5.20331	-0.668564	-0.212166	-0.34208	-2.28108	-0.642389	0.370845	0.129632	-1.24302	-1.08769	-2.05762	0.917878	0.0761368	0.38814	-4.2699	-1.36938	-7.08567	-0.254792	-0.925785	0.13058	-0.74201	-3.41388	0.331263	0.55383	0.203246	-0.557496	-0.0785148	-1.63048	0.535758	-0.393406	0.610508	-6.56174	2.65903
b1267	0.0860886	0.838929	-0.134375	-0.156972	-0.0730764	-0.0911439	0.616872	-0.0608795	0.0473257	-0.173345	-0.228305	0.471824	0.421508	-0.212536	-0.0438763	0.351624	0.413397	-0.396014	-0.228022	-0.016838	-0.116793	0.744556	0.108915	0.937844	-0.1337	-0.0168296	0.222551	0.17074	0.0868606	0.819857	-0.36205	0.208505	0.76231	-0.0143792	-0.525784	-0.0820194	-0.0361564	-0.256496	-0.350848	0.640296	0.132816	-0.118223	-0.182823	0.17261	0.507657	0.633761	0.794562	-0.0208854	1.60664
b0565	1.78191	-0.0476599	0.150023	1.37596	0.497931	0.171245	2.03775	1.77684	0.576819	0.346478	0.127218	1.88568	2.33279	0.46122	-2.50563	0.714332	-1.37116	1.96452	0.521763	0.0840151	-0.129172	2.57193	1.56182	1.03949	3.62507	1.66441	0.0612405	0.623255	1.7867	1.87681	-0.310571	1.77592	-1.10919	0.243691	1.61809	0.447543	0.773158	0.374609	0.635097	1.77486	1.58707	3.00019	0.5154	-0.350444	2.40069	1.12808	0.655646	0.268539	0.479702
b2779	-1.97103	0.295705	-0.170722	-1.00287	0.543245	-1.50017	-0.753432	-2.01633	0.651903	-1.0012	0.165857	-0.888585	-0.424311	0.518457	-1.7159	-1.31197	-1.99348	-0.71872	0.109302	0.189517	-1.24513	-0.247609	-1.85809	-0.474143	0.376092	-1.97196	-1.58215	-1.28601	-1.11914	-0.618863	-0.643535	-2.05249	0.515885	-0.104847	-0.964358	0.118683	0.725486	-0.00405406	-0.396139	-0.793945	-1.04816	-0.335702	-0.296471	-1.34339	-0.186948	-1.0905	-0.639673	-0.445116	-0.683734
b0028	-0.403898	0.0168777	1.34282	-0.45376	0.497425	-1.79881	-0.463364	-0.447799	2.36002	-0.606113	0.0786263	-0.271585	-0.422999	0.415931	-3.31478	0.335484	-1.57836	-0.601954	0.157435	0.303817	-0.618753	-0.73004	1.38779	-0.0898096	-0.728728	-0.348686	-0.0420077	0.184907	-0.371181	-0.370845	0.305728	-0.761401	-1.81427	0.229357	-0.0227072	-0.0721351	2.3163	1.4835	-0.174195	0.0812082	-0.16246	-0.949385	0.275741	-0.192979	-0.221484	0.148574	-0.010195	-0.973695	-0.00650452
b2965	-0.914011	-0.80725	-0.696524	-0.680807	0.361069	-2.43672	-1.20489	-0.299727	-0.385648	-0.947527	-0.169214	-0.643471	-0.260624	0.34143	-5.33343	0.489601	-3.86137	-0.652932	0.0404504	-0.00124478	-2.45953	-1.53689	-1.2136	0.202547	-0.532572	-0.78923	-0.719496	0.948927	-0.75139	0.1573	-0.601918	-0.410008	-3.70744	0.145907	-0.834364	-0.563505	-0.573229	-0.591417	-0.120234	0.374977	-0.731861	-0.713689	-0.182419	-2.54733	-0.0563319	-0.249712	-0.0556155	-2.1899	-1.26088
b1049	0.148021	-1.45904	0.145646	0.335012	-0.125978	-2.48249	0.319417	0.244351	0.598773	-0.524712	-0.449853	0.3919	0.503036	-0.0777662	-0.81809	0.251282	-0.327521	-0.329025	0.11035	-0.530134	-1.0304	-0.241559	0.522883	0.623779	-0.036664	0.142313	-0.0462268	-0.663494	0.0476906	0.28681	0.278881	0.284174	-0.685117	0.0193838	0.196234	-0.450966	0.56036	0.163674	0.114183	0.603344	0.101628	-0.441696	0.540673	-0.792883	0.48821	0.115868	0.728759	-0.352151	0.0640946
b3312	-1.02318	0.0822704	1.21079	-0.852237	-0.854113	-1.41322	-1.48182	-1.56674	-0.430445	-1.55602	-0.955829	-1.07762	-0.37662	-0.810529	-5.53824	-0.0710059	-4.34892	-1.22295	-0.667093	-0.972097	-1.4875	-1.79597	-1.46655	-1.22823	-2.0242	-0.945514	-1.65977	0.0981943	-1.4834	-1.89927	-0.00559554	-1.49473	-3.52459	-0.617051	-0.367349	-0.91596	-0.645182	0.985901	-0.0765292	-0.868708	-1.48011	-1.55799	-0.207797	-1.70317	-0.824936	-0.960217	-1.43562	-0.733783	-1.1473
b3771	-1.41044	0.640408	-1.56643	-1.00253	0.807571	-0.541571	-1.40158	-0.591393	0.293059	-0.549234	0.0858539	-0.776267	-0.242906	0.876016	-1.92744	-0.586731	-1.50282	0.211765	0.454207	-0.449495	-0.28594	-2.19797	-1.75444	0.0229111	0.528088	-1.51972	0.198511	-0.520476	-0.467644	-1.54939	-2.54324	-0.557641	-3.4204	0.25117	-0.810032	-0.164512	0.371084	-0.521875	-0.0861679	-0.253356	-0.347486	0.271019	0.0654653	0.23638	-0.253199	-0.91576	-0.531538	-2.35146	0.889787
b2249	-0.707992	0.562244	-1.01971	-0.385589	-0.244205	-0.598195	0.175118	-0.365751	-0.296321	-0.143694	-0.314529	-0.197793	-0.240341	-0.148566	-0.159166	-0.306139	-0.296575	-0.627389	-0.210714	-0.0946608	-0.00759294	-0.495609	-0.412763	0.62825	-0.189571	-0.754769	0.0462621	-0.402796	-0.304022	0.312064	-0.904352	-0.487611	-0.543882	-0.508195	-0.326151	-0.554213	-0.167545	-0.813533	-0.513224	0.282464	-0.13033	-0.494311	-0.0152629	0.515657	0.25333	-0.291588	0.672157	-0.241244	0.48503
b2594	-0.475788	0.0838903	0.168133	-0.184328	-0.539737	-0.00457339	0.136415	-0.246288	-0.0142489	-0.521386	-0.517898	0.15854	0.378741	-0.354505	-0.382534	0.178189	-0.133943	-0.530496	-0.131184	-0.509575	-0.228463	0.064739	0.114463	0.598919	-0.635542	-0.397762	-0.107936	-0.0339187	-0.167483	0.256156	0.0705992	-0.32649	-0.366077	-0.295356	-0.378733	-0.684421	-0.0095049	0.321468	-0.320749	0.459846	-0.187634	-0.516979	0.656443	-0.0585504	0.356577	-0.0606407	0.761422	-1.32871	1.05614
b0886	0.0923515	-0.0282529	-1.1206	-0.163205	-0.11655	-2.56608	-0.076906	0.322162	-0.199034	-0.259846	-0.164164	0.0254507	-0.0850632	-0.0586495	-1.20254	0.0928667	0.225364	-0.0238254	-0.385502	-0.242133	-0.957843	-0.100236	0.0726001	0.322598	0.35411	0.0956465	-0.293862	0.039832	-0.329561	0.0622632	-0.39996	0.488349	-1.11116	-0.382055	-0.430819	0.192224	-0.331406	-1.03532	-0.36505	0.14334	-0.27953	-0.00480946	-0.286909	-0.964426	0.146906	-0.094617	0.221641	-0.599749	-0.112309
b2000	-4.95902	-0.924472	-3.8986	-3.64541	-1.91727	1.55671	-2.24842	-4.8991	-4.252	-1.73224	-2.75815	-2.47656	3.1094	-1.86225	-1.10335	-1.43935	-0.478374	-0.666124	-3.6988	-2.60035	-2.86521	3.63431	-1.71804	-0.0728319	-0.734902	-4.512	-2.91789	0.638324	-2.79593	-2.38897	-3.67361	-5.18002	-2.32122	-3.7382	-1.16658	-2.68453	-4.39972	-3.84697	-3.36193	-1.66526	-2.65778	-0.201145	-2.95302	-3.19298	3.23581	-2.28268	-0.0457137	-2.48848	0.895272
b0029	-0.55228	-0.365131	1.34693	-0.337182	0.329572	-1.59963	-0.76407	-0.594253	2.0476	-0.15036	0.153421	-0.544258	-0.323095	0.388752	-3.22394	0.099422	-1.37665	-0.199741	0.185494	0.260454	-0.667688	-1.28682	-0.244639	-0.150164	-0.524	-0.53062	-0.0222183	-0.222442	-0.368955	-0.880105	0.23218	-0.788338	-1.78157	0.153681	0.0106898	-0.260988	2.00682	1.30637	-0.586645	-0.147672	-0.252557	-0.692438	0.475519	-0.283153	-0.407928	0.130035	-0.230639	-0.658583	0.121337
b3942	-0.191389	1.27504	-1.09066	-0.407226	0.382684	-1.1677	1.31649	0.187981	-0.777584	-0.365174	0.325726	0.336834	0.688902	0.362777	1.05107	0.755784	1.66491	0.0229009	0.140669	0.332317	0.260535	-0.392497	0.0563301	0.792628	1.19858	-0.166814	-0.879403	0.622098	0.958723	2.00648	-0.664275	0.0688553	2.63885	0.0484482	-0.123528	1.05081	-0.65883	-0.820239	-0.19475	1.3903	1.07026	1.10055	-0.262894	0.621966	-0.227581	0.265089	1.32499	1.73666	-0.573091
b2066	1.04507	-0.746435	0.274159	0.812984	0.263247	-0.327108	0.458511	0.937472	0.0571947	0.478566	0.0356167	1.05031	0.989824	0.320575	-2.19162	0.506297	-1.25536	0.702434	0.322867	0.0158745	-1.08688	0.7606	1.82984	0.86192	1.19411	0.88631	1.23765	0.422333	0.616674	0.412065	1.16689	1.14367	-0.188408	0.184354	0.000150373	-0.0637402	0.066655	0.181621	-0.0190948	1.16321	0.580662	0.652989	1.30207	-0.807127	0.897004	-0.15001	0.920636	-0.91527	0.57781
b1849	-0.489883	-0.264621	-0.05532	-0.339128	-0.300124	-2.11361	-1.47331	0.519295	-0.430998	-0.712814	-0.395707	0.103875	0.115689	-0.247995	-6.68276	0.15142	-5.56674	-0.499231	-0.712224	-0.900075	-2.10206	0.137633	-0.29841	0.516611	0.154426	-0.408115	-1.3406	0.33026	-3.66501	-0.441803	-3.03884	0.603927	-5.44312	-0.582626	-0.403207	-1.18909	-0.629644	-0.21833	-0.0750845	0.335949	-3.52313	0.0227853	0.428485	-2.28914	0.188405	-0.416301	0.468285	-4.79385	-1.06225
b3655	0.129577	1.78443	-0.967674	-0.558568	0.0973225	-1.68538	0.219264	0.244007	-0.0323622	-0.33338	0.0517551	-0.161387	0.190573	0.0564523	0.00307163	0.175746	0.637628	-0.518119	0.150555	0.0972308	-0.250281	-0.0541909	-0.175515	0.263843	0.245411	0.133908	-0.319666	0.114896	-0.152899	0.684938	-0.673283	0.408501	-0.401054	0.117566	-0.386026	0.522703	0.134194	-0.707537	-0.295651	0.291559	-0.140525	0.233108	-0.916301	0.0101753	0.333876	0.306076	0.377185	0.447848	0.50871
b1088	0.588278	-0.38248	-0.912072	0.583238	-0.803258	-0.426259	-0.149662	-0.0240464	-1.67974	0.929566	-0.902661	0.157282	0.190173	-0.798288	-3.62801	0.308803	-2.88064	0.427496	-0.600636	-0.870935	0.62277	-0.285111	0.065957	-0.127808	0.0416321	0.446908	0.404435	0.0279762	-0.0398276	-0.468938	0.482278	0.0822723	-1.06415	-0.573854	-0.155083	-0.101066	-1.8552	-1.14619	-0.483496	0.486164	-0.0153864	-0.148672	0.463295	0.380463	0.027011	-0.342703	-0.113786	-0.321373	-0.593839
b0884	2.03184	-0.721611	0.558966	1.5193	0.650341	1.37891	0.279986	1.40877	0.53015	1.44323	0.423125	1.27897	0.0723834	0.758251	-1.07976	1.18486	-1.28974	1.50591	0.682002	0.606145	1.69543	-0.917138	0.199984	-0.511471	1.74958	1.84993	1.44188	1.70971	0.605587	-0.0333471	0.203423	1.45194	-0.954168	0.78094	0.951789	1.60379	0.357681	0.524403	1.42787	0.152637	0.596434	1.32131	-0.0411648	1.39573	-0.108577	0.275404	-0.0883506	-1.66011	-1.68514
b2952	0.0583837	0.0556303	0.68621	0.483392	0.486191	-0.211395	-0.273673	0.278413	0.809181	-0.10956	0.481769	-0.101584	0.446389	0.485096	-1.98905	0.382927	-0.650054	0.203473	0.475208	0.329314	-0.502908	-0.106578	-0.338115	-0.0418188	0.380743	0.237099	0.65153	0.265909	0.368336	-0.248001	0.128417	0.2604	-0.936006	0.479779	0.414241	0.185426	0.65968	0.735269	0.628486	0.362374	0.263863	0.384551	-0.265091	-0.400475	0.219678	0.487621	0.19979	-0.701331	0.00804972
b1064	0.631755	0.54319	-1.47852	-0.181337	0.035623	-0.789161	1.80558	0.812189	0.367564	0.495189	0.098788	1.45084	1.05574	-0.0200099	2.741	0.35478	2.44799	0.403886	0.201488	0.198871	-0.401456	1.5188	1.63911	1.86252	0.724482	0.510203	0.528105	0.628202	1.2296	2.23315	-0.809258	0.861912	1.74043	-0.0417991	-0.00110972	-0.0112424	0.442516	-1.28172	-0.153024	1.90251	1.21617	0.809287	-0.458506	-0.219435	1.55438	1.17403	1.91892	0.806755	2.86003
b4000	0.931958	0.605939	-0.327015	-0.400236	0.0877425	-0.81135	-0.241666	0.809036	0.700988	-0.301794	0.129457	-0.239149	-0.0200595	0.0358162	-0.22462	0.227973	0.280517	-0.713346	0.405473	0.294216	-1.89697	-0.641257	-1.06189	-0.0828379	-0.187868	0.969625	-0.454288	0.640136	-0.24262	-0.115349	-0.983922	0.873004	0.603808	0.443843	0.543378	0.258515	0.688948	-0.0576711	0.574389	-0.469786	-0.312879	-0.306699	-0.701085	-1.98077	0.0113762	0.337348	-0.103037	0.748695	-0.823383
b4139	2.42653	2.59467	-0.204525	-0.241547	-0.281548	1.11935	-1.06091	2.32313	-0.264049	0.0482664	0.089963	-0.475098	-1.40501	-0.29221	6.72197	-0.446503	6.0423	-0.418646	-0.765417	-0.0247919	3.75712	1.94925	2.40998	-1.15655	0.152734	2.46908	1.54718	-0.74969	1.12537	-1.20481	3.37621	2.36327	5.52808	-0.838384	-0.603259	1.88543	-0.214692	0.159003	-1.34779	-1.28948	1.16542	0.563522	-0.738838	3.93708	-1.34906	-0.0624795	-0.853709	5.42484	-1.12688
b1132	-0.230507	-1.4939	-0.361623	-0.261818	-0.498961	-3.35791	-0.165601	-0.0642149	-0.417355	-0.785816	-0.74363	0.044368	0.0807725	-0.483965	-4.15636	0.521528	-2.97512	-0.891694	-0.856764	-0.924008	-1.50733	0.0543978	0.542126	0.0866331	-1.00812	-0.119326	-1.08541	0.421891	-0.724447	-0.360269	-0.000188293	-0.0814505	-3.18577	-0.777397	-0.625772	-0.587164	-0.55053	-0.484034	-0.411854	0.385972	-0.697775	-1.29275	0.350683	-1.47557	0.0491663	-0.47572	0.10918	-2.61264	-0.250001
b0676	-0.00202337	0.415868	-1.14495	1.18659	2.11191	-2.48401	0.349591	0.297389	-0.0595905	-0.310716	1.6797	-0.0659009	0.234771	2.09943	0.97328	0.0760577	0.933405	-0.328657	-0.282309	0.987405	-1.09346	0.523512	0.449086	0.408949	-0.0136781	0.138534	0.0839714	-0.0886456	-0.0774928	0.280506	-0.400267	0.327697	-0.209999	-0.338757	0.394322	0.141309	-0.126299	-0.808433	1.40947	0.460382	-0.0640597	0.122716	-0.315764	-1.18222	0.359652	0.321891	0.422813	-0.0619028	0.75461
b2479	-0.0104279	1.1109	-1.82137	-0.0824499	-0.015021	-2.29947	1.24529	0.746252	-0.0304228	-0.165612	0.112449	0.926931	0.490613	-0.023931	-1.00218	0.57139	-0.297982	0.0305038	0.233716	-0.121382	-0.597743	0.214364	1.15583	0.779474	0.0108899	-0.0124074	0.343667	0.52423	-0.0087327	1.58319	-0.828858	0.572672	-0.422652	0.129125	-0.847851	-0.109722	0.12182	-1.26262	-0.142975	0.84245	-0.066047	0.0945394	-0.239683	-0.20444	0.780388	0.396009	0.706113	-0.129291	0.72646
b0928	-0.222031	0.531939	0.190846	-0.218852	0.988403	-0.779947	0.0220913	0.69182	0.648466	0.00322513	1.07083	0.204353	-0.00241601	0.938479	0.995792	1.33501	1.46956	0.316247	0.858296	0.875478	-0.66442	0.650449	0.12972	1.00084	-0.301022	-0.0966624	-1.44009	1.38019	0.499623	0.143085	-0.354357	0.683307	-0.513024	0.704114	0.926417	-0.0266518	0.604105	0.415482	0.418377	1.12115	0.648471	-0.248911	0.608638	-0.410814	0.417183	1.10534	0.971154	-0.261982	-0.515895
b3229	0.0962206	0.615049	0.755051	0.161236	0.0518608	0.840583	0.111111	0.352525	0.161106	-0.165881	0.0580738	0.245822	-0.0108568	-0.00732532	-0.634078	0.0804019	0.445088	-0.167927	0.100916	-0.0271859	-0.60105	0.073478	-0.0092518	0.429874	0.00359004	0.0865061	-0.0142434	-0.238231	-0.109411	-0.0386701	0.354089	0.463715	-0.0352444	0.137996	0.13739	-0.549696	0.24314	0.864459	-0.147818	0.130374	-0.0933577	-0.00167247	0.280405	-0.527056	-0.0415987	0.110875	0.423165	-0.0127593	-0.0247726
b2297	-1.48742	-0.166969	0.454252	-1.43065	-0.555211	-2.7324	-1.03945	0.160951	-0.104378	-1.75527	-0.85501	-0.990714	-0.740535	-0.543745	-1.73475	-0.676499	-1.39351	-1.28135	-0.0863842	-0.414968	-1.72686	-0.600333	-0.380776	-0.425959	-0.540112	-1.48966	-0.402255	-1.02726	-1.17299	-1.0195	-0.231283	0.174015	-0.842698	-0.203274	-0.901009	-0.149365	-0.192754	0.461646	-0.637792	-0.315247	-1.00456	-0.946855	-0.5332	-1.86062	-0.0140699	-0.923246	-0.338925	0.331969	-0.378861
b2435	0.677012	0.360094	0.494347	0.094363	0.24116	-0.293296	0.638247	0.56478	0.227231	-0.39447	0.301834	0.425267	0.216851	0.304415	-0.870692	0.638249	-0.211352	0.234927	0.349316	0.0952567	-0.713974	-0.0737556	-0.0645213	0.0859218	0.726694	0.568946	0.309123	0.354833	0.137266	0.316472	0.0993994	0.513183	-0.738664	0.101755	-0.0438463	-0.500017	0.262926	0.560792	-0.0414991	0.233745	-0.0204408	0.613171	0.191386	-0.612291	0.0962208	0.525387	0.0188007	-0.27028	-0.143235
b1654	0.700723	0.0984451	0.752156	0.104739	0.550377	1.49479	0.75079	0.683466	0.185251	0.508031	0.240053	0.8795	0.342966	0.578974	-0.57248	0.85458	0.428471	0.838445	0.475435	0.552617	0.2644	-1.38222	-0.0409428	0.452055	1.04694	0.658484	0.187319	0.380341	0.222846	1.19241	0.159395	0.726936	0.428635	0.368614	0.621318	0.37901	0.174431	0.776462	0.311284	1.02583	0.114443	1.0221	0.353627	0.0648604	-0.837217	0.0234056	1.12902	0.215831	-1.48411
b2949	-0.617918	0.156527	0.186518	0.212999	0.770997	-2.4168	0.222887	0.030884	0.798146	0.254414	0.488552	0.243853	0.226916	0.773818	-2.82239	0.237828	-1.63554	-0.129609	0.341584	0.470474	0.643264	0.303082	-0.0223632	0.405026	-0.405322	-0.484584	0.623199	0.00752904	-0.0147347	0.0923344	-0.0250852	-0.204558	-1.82117	0.264948	0.583424	-0.205423	0.705508	0.534597	0.212118	0.522598	0.121372	-0.768881	0.76441	0.709258	0.339197	0.487777	0.222048	-1.46292	0.229286
b0686	-0.0307124	0.831296	-1.23477	-0.571982	0.00208043	-1.08475	-0.0080229	0.162938	-1.02715	-0.192779	0.0429525	0.192921	0.218044	0.10192	0.340046	0.510189	0.660614	-0.00173049	-0.123064	-0.0202492	0.209474	0.212913	0.293002	0.358641	0.306015	-0.067572	0.0137691	0.251734	-0.101515	0.126945	-0.321146	-0.449455	-0.45602	-0.087723	-0.354635	-0.0345501	-0.910533	-1.0445	-0.353171	0.306981	-0.160138	0.127821	0.00715299	0.14382	0.168007	0.502858	0.366001	-0.205487	0.451449
b2013	-0.705531	-1.2044	1.51543	-0.555267	-0.284363	-2.90908	-2.14829	0.109708	0.725485	1.35674	-0.535113	-1.17553	-0.573244	-0.273889	-2.99112	-0.00526591	-3.11833	1.24563	0.0534098	0.36246	0.226858	-0.524461	-0.720663	-0.491447	0.896234	-0.839305	-0.180285	0.824166	-0.782557	-1.28419	0.548871	0.207216	-3.61009	-0.170448	0.378613	-0.178358	0.953403	1.4253	0.945547	-0.91231	-0.707963	0.765743	-0.0644538	0.45588	-0.202825	-1.12837	-0.173997	-4.82031	0.348009
b0098	-0.771552	-0.0301423	-0.437415	-0.744604	-0.637071	-1.24374	-0.414124	-0.885599	-0.385438	-0.868277	-0.872654	-0.620639	-0.547553	-0.654814	-0.874509	-0.334817	0.121627	-0.736738	-0.269648	-0.721593	0.113708	-0.906497	-1.00034	-0.78103	-0.682076	-0.790912	-0.706186	-0.479534	-0.708633	-0.680518	-0.451534	-0.890155	-0.284367	-0.358498	-0.663973	-0.344354	-0.451654	-0.437716	-0.569811	-0.561898	-0.621204	-0.784005	0.019328	0.0790495	-0.615411	-0.35805	-0.770411	-0.124215	-0.657545
b3018	-0.125582	0.101188	-0.863541	-0.338643	0.131682	-1.05955	-0.592048	-0.0821961	-0.44408	-0.0922032	-0.255648	-0.348159	-0.507214	0.0421813	-2.2843	0.147479	-1.57532	-0.396982	-0.0691015	-0.0501315	-0.399349	-0.741267	-0.476697	-0.549137	0.201107	-0.121213	-0.194977	0.0626978	-0.302133	-0.558939	-0.00216334	-0.153751	-0.840563	-0.152532	-0.111512	0.495561	-0.370323	-0.80186	-0.354101	0.036957	-0.348174	-0.0946348	-0.00505059	-0.402941	-0.497658	-0.252747	-0.245368	-0.867981	-1.08341
b3261	0.933538	-2.00003	0.91032	0.78435	0.530031	-1.09511	-0.432586	0.297015	0.358489	0.675062	0.230635	0.515841	0.576851	0.532329	-4.11602	0.494834	-3.37731	0.269812	1.03214	0.250485	0.181609	-1.033	-0.335462	-0.693	0.950265	0.89071	0.0548487	0.597169	-0.057834	-0.996721	0.85758	0.371689	-2.90247	1.07228	1.53148	0.407265	0.286563	0.796862	1.56815	-0.335384	-0.0294744	0.980094	0.714429	-0.131362	0.0926164	0.435359	-0.648112	-1.90611	-1.62203
b2304	0.290977	0.263608	-0.238563	0.245049	0.435725	-0.65818	0.768223	0.229873	0.319462	-0.0612582	0.378707	0.688256	0.805342	0.459256	1.64051	0.376297	0.869267	0.400837	0.514983	0.845042	-1.25059	0.920924	0.694779	1.01095	0.244023	0.307544	-0.0444396	0.212412	0.400694	0.907397	0.0177581	0.233287	-0.580885	0.407492	0.172407	-0.0969648	0.37268	-0.0722979	0.206537	1.03782	0.393678	0.40849	0.449988	-0.750737	0.735569	0.714169	0.994583	0.0211995	1.28208
b1855	0.226139	-0.103994	-0.336045	-0.349596	0.6135	-2.07968	0.553432	0.216977	0.135327	-0.906913	0.252379	0.22048	0.408119	0.486829	-0.450906	0.701966	-0.0353623	-0.854943	0.286377	0.312624	-0.467424	0.467754	-0.0715312	0.484623	0.055751	0.225483	-0.490593	1.59103	-0.297207	0.734239	0.601111	0.257712	-0.589133	0.259927	0.308333	-0.109019	0.215272	0.00665301	0.287221	0.612796	-0.200267	-0.135155	1.12228	-0.222727	0.662596	0.373984	0.705158	-0.533998	0.986567
b1246	-1.09743	-1.12296	-0.00131379	-0.639912	0.0223305	-1.76268	-0.154718	-1.11192	-0.27947	-0.515329	-3.34823	-0.780829	0.108943	0.0212837	0.452925	-0.439518	0.178735	-0.875653	-0.334882	-0.563275	-0.127497	-1.23826	-1.12025	-0.474204	0.258654	-1.09754	2.46968	-0.0891968	-0.748639	0.244991	1.72312	-0.767903	0.397707	-2.29129	-1.26575	0.139674	-0.269608	0.200275	-0.48017	0.0557107	-0.579768	-0.412617	-0.0269814	-0.149623	-0.491019	-1.31769	-0.568148	0.152726	-0.353431
b0578	-0.416127	-0.450126	-0.735681	-0.0305889	-0.25581	-1.92516	0.00270872	-0.611909	-0.456184	0.216881	-0.310749	-0.0269372	-0.175057	-0.24394	-0.889755	0.824341	-0.294463	0.0791862	-0.0174917	-0.299876	0.546904	-0.599136	-1.16418	-0.240005	0.130513	-0.33659	-0.534793	0.00040424	-0.496768	-0.318186	-0.388719	-0.668274	-0.243614	-0.0441998	0.948069	-0.513696	-0.4592	-0.68273	-0.0201306	0.279265	-0.524773	-0.0486098	-0.00659259	0.343347	-0.285835	0.0646327	0.00793521	0.378869	-0.88181
b3170	-0.455341	-0.552009	-0.59885	-0.0251514	-0.0329747	0.214582	-0.668927	-0.486494	-0.800489	0.0133147	-0.156598	-0.309714	-0.533774	-0.149743	-3.06438	0.324501	-2.81509	-0.143763	0.0530444	-0.391717	1.42493	-0.907776	0.69049	-0.791826	-0.265629	-0.321608	0.18574	0.462267	-0.317854	-1.06949	0.5455	-0.634518	-2.008	-0.0265975	-0.0618822	-0.492177	-0.777653	-0.706822	0.0137497	-0.0911112	-0.359302	-0.57938	0.838929	1.28725	-0.565542	-0.0175728	-0.764562	-1.42875	-1.16775
b2016	-0.137158	0.95472	-1.11958	-0.315391	-0.102164	0.701638	0.629474	0.157635	0.17504	0.168497	-0.15198	0.276543	0.485043	-0.129127	1.50524	0.00715566	1.14579	0.0314477	0.21093	-0.063497	-0.667842	0.501977	0.222046	0.421326	0.624226	-0.249983	0.0595701	0.296206	-0.141657	0.943958	-0.958023	0.153009	-0.285115	0.127374	-0.50096	0.200596	0.341215	-0.796847	-0.430984	0.368613	-0.109854	0.476273	-0.214884	-0.392773	0.706952	-0.0135102	0.437526	0.247956	0.832288
b2620	-0.393306	0.438407	-1.25591	-0.475151	-1.09292	0.264862	0.174577	-0.00906091	-0.616563	-0.290349	-0.658032	0.148243	-0.539038	-0.959329	0.541435	-0.0634956	0.229862	-0.273157	-0.977134	-0.921145	-0.912694	-0.901991	0.21133	-0.316319	-0.746272	-0.426431	-0.538328	-0.346558	-0.654613	0.140524	-0.834625	0.280299	-0.565823	-0.993499	-0.950349	-0.185035	-0.724461	-1.13027	-0.812422	-0.0157344	-0.702494	-0.463973	-0.314551	-0.803049	-0.389564	-0.402186	-0.391122	-0.247112	-0.329155
b1084	-0.301879	-1.16585	-0.974001	-0.67231	-0.766903	-2.68604	0.00141271	-0.579092	-0.894352	-1.08323	-0.923783	-0.138575	0.0274077	-0.746265	-2.46191	-0.0450293	-1.3108	-1.377	-0.696403	-1.10476	-1.41969	-0.36975	0.0349972	-0.0393978	-1.27992	-0.290041	-1.00653	-0.223548	-0.717484	-0.275439	-0.337031	-0.520535	-1.32468	-0.821692	-1.09234	-0.795676	-0.93993	-0.977596	-0.604904	0.147876	-0.599969	-1.57532	0.23	-1.39345	-0.071541	-0.433252	-0.100159	-1.19176	0.0164444
b1378	-1.70884	-0.386645	-1.0463	-0.948521	-1.20124	-1.11448	2.2499	-1.59778	0.196345	-0.276522	-0.922463	-0.22923	-0.0526922	-1.21591	-0.788499	2.03011	0.0229632	-0.151156	0.136312	-0.869139	4.41285	-1.58437	-0.320025	0.46626	-1.47489	-1.58983	-0.560269	-0.0525064	-0.554246	0.499195	0.207685	-1.53661	-0.35831	-0.00676473	0.539668	-1.18273	0.252276	-0.874353	-0.201437	0.0821424	-0.378103	-1.15336	-0.477186	4.63801	-0.749336	1.09795	0.650008	1.98918	1.07387
b1702	2.55601	-1.02564	-1.34105	1.68037	-0.823356	-0.831271	1.62827	3.06861	-0.493847	2.12307	-0.0392602	1.32111	-1.16275	-0.670329	1.37734	2.1122	2.72349	2.04549	0.437639	-0.662952	-0.926231	-0.97585	3.30734	2.3266	0.589603	2.57526	2.89071	1.58225	2.41486	1.94379	2.4265	3.08573	1.54107	0.255971	2.50699	-0.338778	-0.374843	-0.894655	0.369892	2.18256	2.44198	1.26233	1.47391	-0.588561	-0.586642	2.34372	2.24012	-0.0531366	2.54364
b0605	-0.183821	-0.405871	-0.492898	-0.465536	0.092204	-1.59494	0.457443	-0.315819	-0.0050316	0.168708	0.16418	-0.295961	-0.127469	0.120529	0.115084	-0.0928786	0.911113	0.16372	0.162569	-0.0398436	-0.20918	0.398451	0.11803	-0.275335	0.0827796	-0.131581	0.363211	0.0145928	-0.0870922	0.700042	-0.789569	-0.236081	-0.438979	-0.0826614	-0.615467	-0.828679	-0.0311049	-0.180526	-0.463945	-0.149459	-0.146156	0.317387	-0.658372	-0.0405675	-0.0155925	-0.322749	-0.356874	0.304346	-0.245187
b2096	1.40064	1.21769	-5.24554	0.257056	0.253863	-0.634839	-1.08683	1.42279	-3.91653	-0.0186339	1.01624	0.0885018	-0.391495	0.259845	3.03956	1.11296	2.60391	0.272722	-1.28488	0.0986267	-0.971249	2.57638	2.70426	-3.54891	-0.206033	1.37877	1.02582	0.575759	2.17008	-1.6623	0.689874	1.3921	1.61925	-1.2417	-0.24259	0.714485	-3.79556	-5.00333	-0.859811	-5.60635	2.23364	-0.105567	-0.130759	-0.667557	-0.970013	0.676707	-3.57973	2.12582	-2.01542
b0424	-0.881545	0.666392	-0.996008	-0.567125	-0.260574	-1.1806	0.00817308	-0.414966	-0.316372	-0.395988	-0.192991	-0.035731	0.275871	-0.133506	0.808553	-0.604268	0.629745	-0.166409	-0.203373	-0.0488194	-1.02589	0.152108	0.0639968	0.505624	-0.0104622	-0.759847	-0.477474	-0.846901	-0.757087	0.128827	-0.565738	-0.560987	-0.563069	-0.0757802	-0.434956	-0.598118	-0.350586	-0.749053	-0.603241	0.494018	-0.472568	0.0132313	-0.568053	-0.705392	0.213197	-0.127621	0.240398	0.269946	0.638332
b3363	0.6859	0.223251	-1.80616	0.372595	0.326928	-0.103068	0.49306	0.920232	-0.252175	-0.441028	0.715309	0.702473	0.0584505	0.400725	-1.16528	0.436929	0.0910168	0.397701	0.0498102	0.38188	-0.871941	0.663396	1.05386	-0.745929	0.912131	0.715623	0.210551	0.542627	0.367629	0.836664	0.548038	1.18981	-0.144976	0.0231841	0.390643	0.517499	-0.155693	-1.72791	0.30156	0.815331	0.395625	0.557096	0.732139	-0.884076	-0.2858	0.465543	-0.398228	-0.732368	-1.28856
b1186	-1.26373	-0.825403	-1.24164	-0.132318	-0.477275	-2.84615	-0.657118	-0.868125	-1.32484	-0.208518	-0.716287	-0.63862	-0.729125	-0.467342	-3.22809	-0.453737	-2.92215	-0.550909	-0.425333	-0.787103	-1.52318	-0.932598	-0.0361047	-0.955068	-0.504912	-1.16484	-0.0418694	-0.612601	-0.989932	-1.02684	-0.409948	-0.853728	-1.65015	-0.463458	-0.758195	-0.747136	-1.33599	-1.13348	-0.351698	-0.761273	-0.904676	-0.840541	-0.557761	-1.56572	-0.663534	-0.537625	-1.1117	-2.18054	-1.88436
b2954	-0.681478	-0.629192	-0.916477	-0.595175	-0.359001	-1.61533	-0.469794	-0.397317	-0.681272	-0.845515	-0.588843	-0.309826	-0.350512	-0.36833	-2.83018	-0.0540042	-1.3821	-0.963383	-0.745062	-0.782563	-1.12413	-0.875536	-0.493483	-0.133114	-0.961928	-0.690514	-0.71114	-0.489845	-0.567068	-0.653005	0.129346	-0.635675	-2.02024	-0.747583	-0.343697	-0.776656	-0.722832	-0.78665	-0.838796	0.0315139	-0.405616	-1.02001	0.127394	-1.14669	-0.53448	-0.373422	-0.199056	-1.61654	-0.552683
b2277	-0.58363	-0.658443	-0.999762	-0.575762	0.328146	-1.61533	-0.481043	-0.484237	-0.721758	-0.903147	0.0330099	-0.590177	-0.360789	0.324074	-1.24236	-0.487212	-0.856335	-1.04065	-0.0677991	0.131383	-1.58333	-1.23336	0.567151	-0.660137	-1.79916	-0.628204	-0.338993	-0.485467	-0.357274	-0.52062	0.524322	-0.478655	-0.951846	-0.0785939	-0.707363	-1.36299	-0.785733	-0.743892	-0.454179	-0.469472	-0.37352	-1.00325	-0.29824	-1.4135	-1.14937	-0.9835	-0.0789748	-0.0282722	-1.59393
b0492	-0.807568	-0.654046	-0.905528	-1.24359	-0.86461	-0.460383	-0.978899	-1.05004	-0.522829	-1.58768	-0.916094	-1.22267	-0.355673	-0.908138	-0.641318	0.0952365	0.647785	-0.914831	-0.771754	-1.02575	-2.5532	-1.19328	-1.61796	-0.379669	-0.362989	-0.757624	-1.79624	-0.408375	-1.25598	-0.746097	-1.29009	-1.30272	-1.59493	-0.910021	-0.473414	-1.49241	-0.481423	-0.750968	-0.658914	-0.354217	-1.12938	-0.0555212	-0.82967	-1.88516	-0.351463	-0.393483	-0.474093	-0.182605	-0.427415
b0394	1.0663	0.783732	-0.285274	-0.254592	0.597463	-0.113945	1.19261	0.870287	0.495947	-0.54192	0.861069	0.507755	1.32198	0.492866	2.07113	0.757726	2.01757	0.0339099	0.853309	0.869817	-0.573243	1.27491	0.483052	1.27666	0.535976	1.07458	-0.5577	1.10159	1.15292	1.67452	-0.0390108	0.690089	1.91199	0.724388	-0.0219099	0.58945	0.793332	0.0172241	0.42086	1.08445	1.24465	0.572862	0.113869	-0.0131898	1.66991	1.27776	1.23449	1.70456	1.40473
b3806	-0.35252	0.561703	-0.854833	0.176105	0.262032	-1.17275	0.269043	-0.053252	0.360474	-0.0957558	-0.189523	0.34804	0.178909	0.284077	-1.87536	0.0625033	-1.57498	-0.0663779	0.283701	0.291078	0.440293	0.114985	-0.223279	0.664785	0.298337	-0.360645	0.022336	0.138302	-0.351421	0.291862	-1.24605	-0.0327201	-0.649499	0.151471	-0.110686	-0.0616936	0.389195	-0.675633	0.835921	-0.888562	-0.32674	0.119744	-0.290779	0.505724	0.375334	0.102847	0.896022	-0.944339	1.28815
b1714	-0.743457	-0.775752	-1.25627	0.292242	-0.898723	-2.29511	-0.370409	-0.473657	-0.845854	-1.18932	-0.932325	-0.261922	-0.416567	-0.905475	-3.43949	-0.0833756	-2.4053	-1.12473	-0.487451	-1.18439	-1.31492	0.805559	-1.06526	-0.360256	-1.54685	-0.806293	-0.563612	-0.0908096	-0.914448	-0.514082	0.213874	-0.364075	-2.79356	-0.4744	-0.508408	-0.493778	-0.811522	-1.16313	-0.219348	-0.582521	-0.778502	-1.75853	0.377708	-1.42515	-0.515393	-0.624949	-0.894493	-1.35306	-1.30742
b2763	-2.05254	-0.174067	-0.716621	-1.52998	-0.682233	-2.91299	-2.385	-2.24487	-0.680342	-0.74111	-1.34143	-1.81979	-1.0205	-0.620424	-4.34041	-0.818887	-6.37009	-0.469759	-1.77723	-0.7329	-2.15848	-2.60463	-2.35905	-1.99199	-1.14031	-2.03112	-2.52185	-0.457304	-1.99064	-2.16484	-1.82733	-2.13838	-6.9359	-1.71913	-1.30468	-1.67455	-0.605523	-0.68813	-0.760561	-1.12037	-1.90607	-1.25993	-0.676565	-2.09604	-2.02417	-2.22929	-1.2947	-6.39441	-0.928701
b3804	0.193284	0.7532	-1.36056	-0.377963	-0.259878	-2.30747	-0.0906921	0.517536	-0.444894	-0.600318	-0.348389	-0.25914	-0.11626	-0.305104	0.950454	0.338039	1.04036	-0.529159	-0.468064	-0.431225	0.353432	0.481818	0.349638	0.325056	-0.504061	0.305924	-0.376407	0.480026	-0.0750841	-0.0802713	0.131625	0.345394	0.198256	-0.587931	-0.917214	0.0642759	-0.610294	-0.963727	0.446849	0.153403	0.0273551	-0.65253	0.205224	0.404385	0.162081	0.115768	0.400984	0.287183	0.708439
b2937	-1.39856	-0.0780934	-0.820446	-0.877596	-0.344878	-1.3027	-0.765944	-0.868285	-1.02753	-0.944471	-0.436119	-0.728484	-0.558204	-0.367707	-1.91229	0.269024	-2.53213	-0.977769	0.0780847	-0.336285	-1.14659	-1.53152	-1.3152	-0.0792215	-1.53218	-1.17376	-1.73266	0.165144	-0.827901	-0.351249	0.936623	-1.23983	-0.321243	0.13407	-0.142409	0.247361	-0.885311	-0.817339	-0.0757293	-0.0723661	-0.743504	-1.50299	0.568638	-1.03734	-0.596102	-0.074756	-0.133764	0.269701	-0.120361
b2168	-0.320937	5.60053	1.44719	-0.898121	1.53988	3.58822	0.778875	-0.211822	1.39049	-0.230483	1.24063	0.373189	6.72914	1.3292	-0.770942	0.770566	0.323327	-0.0418719	0.561726	1.23524	3.03506	7.08209	0.235467	1.02112	0.703693	0.0917191	-0.281038	1.31549	0.769033	1.03339	-0.836955	-0.257372	0.336133	0.718998	0.405	1.95324	1.43323	1.59625	0.161256	0.791735	1.05983	0.179946	0.354792	3.60494	6.76045	1.04151	0.960571	0.744547	1.31163
b3736	1.04033	-0.264287	-0.227209	0.67055	0.0590786	-0.902474	-0.237278	0.694645	-0.81885	0.413976	0.283208	0.321914	0.849488	0.0785449	-2.21452	0.885773	-1.06787	0.30815	-0.284226	-0.316318	-0.0794032	1.08379	0.101075	-0.191791	0.249643	1.05013	0.898954	0.339573	0.919121	-0.484693	1.42841	0.720626	-0.631884	-0.472749	0.321201	0.209143	-0.884781	-0.257513	0.63496	1.26775	0.973499	0.0723668	0.924738	-0.238161	0.501762	0.313327	-0.556983	0.105145	-0.561778
b1260	-1.60127	-0.0585248	-1.65696	0.607053	-0.18455	-1.28266	-0.162106	-1.13212	0.224698	-0.951743	0.0577902	-0.0102343	0.0587502	-0.144108	-5.20909	0.417131	-4.34626	-0.629256	-0.491829	-0.482633	-0.942112	1.12187	-0.500914	-0.409731	-0.631997	-1.48117	-1.83585	0.167532	0.0842271	-0.354574	1.75877	-0.771912	-4.73362	-0.580041	-0.419138	-1.8153	0.357669	-1.06735	-0.632449	-0.0805616	0.0970779	-0.557113	-0.16933	-1.04287	-0.358	0.321819	-0.624516	-2.80809	-1.08969
b0026	-0.907198	0.166564	-0.887199	-0.725898	-0.594612	-2.03549	-0.490713	-0.912365	-0.722243	-1.05493	-0.530248	-0.507548	-0.231642	-0.553072	-1.84324	-0.370609	-0.525837	-0.73997	-0.488545	-0.846815	-1.68349	-0.650087	-0.398113	-0.0319522	-0.449437	-0.931537	-0.0705411	-0.70527	-0.657614	-0.461302	-0.432441	-0.929358	-1.60363	-0.564412	-0.937313	-0.911725	-0.730151	-0.75738	-0.9893	-0.139488	-0.53252	-0.580093	-0.261874	-1.30131	0.0167953	-0.430249	-0.0702579	-0.352173	0.251638
b1896	0.798189	-0.221523	0.412488	1.34956	1.18423	0.0711313	4.11877	1.18921	2.53396	-0.439212	1.51054	3.09727	3.06412	1.25667	0.580909	1.13278	1.63622	-1.02831	1.6582	1.80144	1.606	2.94164	3.43305	4.59001	-0.0640589	0.746988	1.61656	1.29664	2.79177	4.63516	-0.219711	1.4553	3.53248	1.66413	1.8297	0.129311	2.73135	1.22295	0.00947655	2.06001	2.73827	-0.458543	0.312087	2.52869	3.41131	2.98859	4.98554	0.842355	5.61745
b1682	0.0234469	-0.459283	-2.11476	0.614742	0.00463661	-0.24978	1.93437	0.377714	-0.03127	-1.5287	0.278558	1.03501	1.17935	0.213572	-1.57132	-0.308734	-1.06854	-0.151281	0.0459367	-0.105254	2.5677	2.81022	1.02177	3.81292	-2.39122	-0.0374319	1.10518	-0.223129	0.953126	1.14167	-0.58454	0.524401	0.674175	0.0805474	1.63119	-1.12711	0.183723	-1.93008	-0.83049	0.765825	0.856773	-0.671015	-0.114483	2.88766	2.90838	2.82342	1.87767	0.641334	4.17573
b1281	0.350306	-2.34213	0.0627796	0.305429	-0.00816566	-2.51639	-0.881603	0.481743	-0.452871	0.579345	-0.194641	0.871073	0.762991	-0.154011	-4.34032	0.799307	-2.9609	0.628328	-0.0141455	0.000443554	-1.12088	-0.229929	0.455379	0.954152	-0.435926	0.375461	-0.152248	0.724217	-0.0315932	-0.788999	0.623886	0.366352	-2.61619	0.00532187	0.208518	-1.40259	-0.734281	-0.090395	0.533093	1.37456	0.085078	-0.500809	0.970811	-1.31679	0.681129	-0.389219	1.30627	-2.47351	-1.09685
b2906	-0.475902	-0.654796	-0.533195	-0.435609	-0.247757	-2.39174	-0.516556	-0.320246	-0.337048	-0.6917	-0.405977	-0.180859	-0.0942102	-0.30352	-0.549092	0.01009	-0.00673911	-0.743919	-0.397358	-0.480377	-1.09088	-0.134028	0.644697	0.224536	-0.599491	-0.596061	-0.827879	-0.125678	-0.275151	-0.341182	-0.179406	-0.368488	-0.208623	-0.436958	-0.778838	-0.76968	-0.195879	-0.409835	-0.618734	0.0611264	-0.146184	-0.844274	-0.278944	-0.828102	-0.0915539	-0.203181	0.223985	-0.226458	-0.285165
b2526	-0.353366	-0.620252	0.25833	-0.638448	0.370966	-2.92115	-0.0359033	-0.337565	-0.0233519	-0.962674	-0.432613	-0.641821	0.0755799	0.384663	-1.4099	-0.302644	-0.383241	-0.894929	-0.406134	0.133894	0.693828	-1.27294	-0.540367	0.760466	-0.708651	-0.352497	-1.50846	-0.46186	-0.788559	-0.44801	0.244887	-0.163567	-1.73382	-0.362296	-0.699618	-1.02397	-0.00509801	0.247135	-0.551862	0.0304101	-0.826955	-0.979266	0.446026	0.73683	-0.0630858	-0.467588	-0.0211449	-0.378908	0.0870308
b2153	-0.726048	-0.769953	-0.533914	-0.602182	0.900909	-2.13193	-0.60118	-0.622982	0.356666	0.647355	0.47749	-0.142234	-0.331206	0.951071	-4.99083	0.349941	-2.66861	0.64561	0.17463	0.967257	-1.07585	-1.26206	-0.927125	0.0738432	-1.55635	-0.737678	-0.607525	-0.0331786	-1.10511	-1.16252	-2.80411	-0.565509	-4.39915	0.111417	0.0673628	-1.24005	0.355912	-0.0780022	0.103331	0.127359	-1.10794	-1.37753	-0.00061926	-1.13214	0.105053	-0.216566	-0.0881045	-3.2205	-0.752862
b0830	0.227427	-0.0256367	-1.39863	-0.179128	0.243853	-2.17468	0.701161	0.322019	-0.12282	0.199046	-0.166375	-0.338369	0.0751899	0.151369	-0.431854	-0.161828	-0.767205	0.245959	-0.180636	0.177243	0.121111	0.138652	-0.0475272	0.364511	-2.69991	0.151015	-0.0931007	0.306156	-0.0497222	1.26158	-1.2588	0.389752	-1.08165	-0.0884365	-0.823995	-0.457931	-0.0032245	-1.21304	-0.189134	0.213125	-0.147289	-0.0947546	-0.103403	0.425627	0.351161	-0.0922793	0.267992	-1.1161	0.935151
b1635	0.803775	1.13301	0.167887	-0.402986	0.28346	0.424264	1.17371	0.843127	0.757572	-0.0376333	0.595598	0.844772	0.867111	0.219431	0.800783	0.58884	1.21121	-0.161391	0.347786	0.546589	-0.692838	1.85557	1.79534	1.22551	0.239351	0.880573	0.142284	0.76755	0.427541	1.72304	-0.744787	0.853023	0.571345	0.316812	0.108142	0.00952135	0.867369	0.252251	-0.119565	1.45859	0.426706	0.0500549	-1.1875	0.0281036	1.35264	0.772851	1.3296	-0.1286	1.80888
b3785	0.17144	-4.15318	0.196714	-0.0286563	0.21791	-2.22469	-0.134659	0.391122	0.193493	-0.0396439	-0.400182	-0.135923	-0.317148	0.166088	-2.06119	-0.159002	-1.01743	-0.310567	0.168555	-0.102585	0.420913	-0.96993	-0.473496	-0.149577	-0.277985	0.0297157	-0.176276	-0.159251	-0.521267	-0.046919	-0.0479305	0.321879	-0.831742	0.16097	0.0854124	0.120456	0.183777	0.300792	1.03712	-0.183921	-0.420813	-0.26946	0.162261	0.548575	-0.364812	0.0793007	-0.129147	-0.635614	-0.586926
b0734	0.143888	1.91581	-0.557473	0.226585	0.0952848	0.707666	0.231146	0.405015	-0.047312	0.46623	0.139679	0.249478	0.850981	0.0855517	2.53743	0.0353414	2.69049	0.439323	-0.108847	-0.168245	-0.919358	0.4952	0.813184	0.886486	2.93349	0.0672153	0.166732	-0.179788	0.479575	1.0618	0.716352	0.468793	3.86369	-0.219556	-0.610228	2.80646	-0.136717	-0.302312	-0.476223	0.619949	0.584996	1.51195	0.270581	-0.638647	0.589164	-0.0655601	0.634268	2.03305	0.623141
b3279	-0.277423	0.691138	-1.97992	0.0500229	-0.51077	-0.622519	0.213984	-0.26644	-0.74997	0.510985	-0.536037	0.0450711	0.362341	-0.606289	0.832254	0.298073	1.16832	0.244544	-0.578624	-0.584689	0.230805	-0.492459	-1.1349	-0.306916	0.357288	-0.276788	0.262588	0.287732	-0.258152	0.17691	-0.913174	-0.296964	0.220528	-0.474834	-0.269425	0.00569353	-0.789402	-1.63166	-0.647181	-0.188534	-0.339975	0.51725	-0.32043	0.462711	0.288102	-0.289512	-0.142559	0.689449	-0.456945
b0243	-0.262377	0.811602	-1.04108	-0.691469	0.0284	-1.55509	-0.0790325	-0.260212	-0.440204	-0.748679	-0.14702	-0.323399	-0.103671	0.0779976	-2.58321	0.0280402	-1.81943	-0.477448	0.090739	-0.228308	-1.78573	-0.663652	-1.11034	0.152146	-0.261957	-0.299879	-0.61464	-0.130123	-0.481061	0.306557	-0.683936	-0.0624377	-1.13754	0.00813243	-0.85466	-0.128904	-0.461771	-0.873528	-0.514999	0.0146598	-0.37315	-0.372229	-0.117684	-1.20398	0.142129	0.0589356	0.141624	-0.638306	0.541437
b3924	-0.0847899	0.560223	-1.63485	-0.743697	-0.552514	-1.0942	2.35471	0.0387005	-0.201521	-0.407787	-0.686946	0.113129	-0.099023	-0.713325	0.893165	1.39082	0.841675	-0.483104	-0.156729	-0.667319	4.69844	-0.0897082	-0.504115	0.389933	-0.40732	-0.139393	-0.510114	0.0596885	-0.439483	0.49324	-1.06212	0.121773	-0.360068	-0.26807	0.432573	-1.00537	-0.170264	-1.19335	-0.403831	0.118347	-0.357541	-0.549478	-0.935612	4.8606	0.106279	0.937623	0.250911	2.21795	0.578998
b2426	1.83183	1.05563	0.921215	-0.65826	-0.115209	-0.0446741	-1.35098	1.14363	0.666631	-0.140913	0.341843	-0.844193	-0.54165	-0.247049	4.59294	0.416772	3.67988	-0.18286	-0.587048	0.0512586	-0.83325	1.08944	1.50484	-1.1834	-0.300081	1.92348	0.0317597	0.197148	0.679321	-1.30077	1.2323	0.923751	2.01551	-0.505161	0.268651	0.731896	0.544003	1.04652	-0.843305	-0.824553	0.790405	-0.368586	-0.165803	-0.759183	-0.858998	0.154039	-1.28048	3.1374	-1.44904
b3863	-0.159178	0.403845	-0.941885	0.0179522	0.0260293	-1.40529	0.35331	0.232834	-0.233342	0.1084	-0.214334	0.280587	0.550516	0.00453989	2.21472	-0.0351009	1.50948	0.0415471	-0.0848643	-0.231712	0.192109	0.545485	-0.131166	0.794025	-0.292846	-0.15566	0.029459	0.056891	0.284396	0.545873	0.50016	0.203105	0.508193	-0.219489	-0.688872	0.0568183	-0.239236	-0.733312	-0.0551276	0.548428	0.376028	-0.272317	0.332199	0.396628	0.754887	0.100193	0.74978	1.26155	0.756374
b2795	0.0749747	-0.305552	-1.20497	-0.035105	-0.0744153	-0.254706	1.08246	0.314962	0.213097	-0.0181857	0.0705089	0.97804	0.812471	-0.0442055	3.66489	0.174239	2.85897	0.0761686	0.35903	-0.0671732	0.194036	0.99819	1.83573	1.11723	-0.0411642	0.130545	-0.451421	-0.0274933	0.450669	1.15312	-0.491426	0.291422	1.36376	0.308496	0.359596	0.0531917	0.303763	-0.883624	0.126978	1.04728	0.485836	-0.113405	-0.0069115	0.568997	1.12782	0.532588	0.964451	2.60152	0.707222
b2330	-0.313355	-0.435096	-0.71744	-0.458446	-0.487836	-1.69499	0.0658699	-0.237453	-0.619123	-0.340908	-0.645122	0.111503	0.107566	-0.530568	-2.93623	0.602087	-1.47829	-0.316069	-0.518394	-0.107027	-0.878365	0.134602	0.207176	0.307884	-0.191032	-0.181469	-0.483524	0.333952	-0.292569	0.0768193	-0.150375	-0.171741	-1.43807	-0.587061	-0.684113	-0.668451	-0.714458	-0.711536	-0.598489	0.715837	-0.368848	-0.385104	0.041319	-0.984676	0.155952	-0.453043	0.56455	-0.640818	0.0705463
b1004	1.22586	2.44486	-0.821405	0.960155	0.849179	2.38648	3.68705	1.72977	2.15991	-1.69857	1.24432	2.94343	3.48156	0.898934	3.58922	1.77769	2.69871	-1.05489	1.64969	1.63037	1.18975	3.54252	3.46577	4.36691	0.730211	1.34465	0.21495	1.6705	2.77391	4.45173	0.0602029	1.78425	5.26073	1.68976	0.100411	0.154425	2.56732	-0.0552788	0.0814535	3.46486	2.86184	0.178241	0.0360745	2.17143	4.09378	2.24037	4.27967	2.0392	4.73365
b2400	-0.952352	-0.655538	0.10104	-0.759251	-0.401139	-0.732725	-0.834225	-0.816199	-0.247792	-0.967204	-0.658581	-0.439364	-0.254381	-0.342376	-2.94533	-0.141383	-2.09507	-0.668836	-0.195376	-0.704657	-2.1875	-0.968282	-0.81068	-0.500501	-0.578223	-0.920495	-0.676542	-0.176368	-1.05242	-0.822982	-0.00922517	-0.845755	-1.77915	-0.261034	-0.798976	-0.855931	-0.364146	0.103214	-0.43089	-0.567459	-1.01733	-0.707904	-0.0105059	-2.15694	-0.299957	-0.701854	-0.391894	-1.24824	-0.716979
b2697	-0.956593	-1.14373	-0.681724	-0.460575	-0.593268	-2.16174	-0.36832	-0.707187	-0.694986	-0.648326	-0.75252	-0.280326	-0.305764	-0.572662	-2.94802	-0.309232	-1.66775	-0.524198	-0.408214	-0.824919	-1.09262	-0.523547	-1.32302	-0.03056	-0.488053	-0.951843	-0.624041	-0.395121	-0.769993	-0.372737	-0.470551	-0.643228	-1.13811	-0.48776	-0.223257	-1.14056	-0.775144	-0.603697	-0.506439	-0.273607	-0.638388	-0.719099	-0.0671197	-0.978814	-0.20993	-0.608186	0.0727147	-0.271231	-0.709717
b4323	0.151917	-0.190296	-1.69443	-1.10565	-0.681107	-1.83888	-0.342382	-0.781203	-1.47758	-1.48528	-0.44591	-0.532328	-0.268803	-0.467615	0.90832	-0.122199	2.39218	-1.0516	-1.09537	-0.472907	-2.18494	0.836538	0.883698	-0.546548	-0.889274	0.107138	-1.76273	-0.201501	0.274059	-0.996947	1.34839	-0.864982	-0.13869	-1.12044	-0.405608	-0.979612	-1.81658	-1.28656	-0.906168	0.168018	0.352227	-0.9322	-0.794262	-2.1017	-0.605693	-0.201218	-0.628797	2.0035	-0.574601
b3440	-0.525088	0.993737	-0.766371	-0.538187	-0.22753	-1.03437	0.529884	-0.169308	0.618497	-0.509942	-0.288457	0.357514	0.269063	-0.177643	1.75867	0.0709844	1.22444	-0.732612	0.190537	-0.213991	-0.419358	-0.207899	-0.225881	0.29425	-0.817862	-0.62111	0.0011036	0.151964	-0.692989	0.982487	-0.982802	-0.251669	0.337281	0.167524	-0.634111	-0.332758	0.712844	-0.442915	-0.239885	0.152082	-0.617979	-1.04416	0.0784604	-0.158482	0.320861	-0.0666382	0.436859	0.833999	0.2585
b3105	0.970299	0.397292	-0.577164	-0.389942	0.669763	-0.66586	0.505665	1.28619	0.319626	0.133378	0.715384	0.278951	0.519757	0.761811	-1.02378	0.815413	-0.351242	0.396994	0.561867	0.897698	-0.140851	0.540915	-0.166145	0.602747	0.770557	1.09316	-0.809778	1.36073	0.204398	0.611411	0.0652152	1.33478	-0.105212	0.642476	0.544591	0.641162	0.0657508	-0.398084	0.426464	0.683234	0.519839	0.690487	0.315426	0.167103	0.668784	0.951399	0.469443	0.913727	-0.265873
b2306	0.420378	-2.17448	-0.524258	-0.476306	0.299199	-2.21863	1.96837	0.248196	0.107317	0.0979485	0.0783882	0.355691	0.375186	0.267546	-3.44642	0.499684	-2.46346	0.291317	0.425907	0.628481	-0.707808	0.597994	0.22373	-0.342611	0.480168	0.455984	-0.609784	0.550498	0.168955	2.42008	-1.43069	0.604249	-3.66106	0.709801	0.120341	-1.14552	-0.0580002	-0.447477	0.823572	0.411005	0.24117	0.703604	0.959777	-0.403811	0.162272	0.45751	-0.206709	-2.70748	-0.601692
b2592	-0.423582	0.467287	-0.348985	-0.927116	-0.300255	2.04938	-0.672249	-0.525287	0.598296	-1.24937	-0.464655	-0.744475	0.304136	-0.296016	4.55206	0.405029	4.59107	-0.0291179	0.233279	-0.486942	-1.49643	-0.32138	-1.1765	-0.00970329	2.30317	-0.353516	-1.28711	-0.417265	0.120954	-0.00808745	-1.33469	-0.454652	1.16121	0.10188	0.107359	-0.855696	0.7652	-0.116037	-0.397138	-0.208094	0.111847	2.25948	-1.16019	-1.13659	0.295355	0.0219574	0.475273	2.05449	0.475638
b4295	0.505813	0.457422	0.209544	-0.0390632	0.503568	0.425273	0.34618	0.672325	0.155397	0.265217	0.407375	0.375106	0.253088	0.463543	1.35801	0.430238	1.43665	0.498378	0.459358	0.537849	-0.482828	0.423745	-0.13239	0.346922	0.910694	0.57445	-0.171175	0.35182	0.207855	0.415132	-0.271725	0.614598	0.279872	0.352266	0.143515	0.458081	0.256993	0.223431	0.219965	0.316955	0.271828	0.892608	-0.548244	-0.308773	0.317848	0.589427	0.377388	0.417085	-0.168524
b3592	0.434743	0.440895	-0.52465	1.28814	0.352883	-1.17102	1.6528	1.20318	0.837878	0.889413	0.390922	1.2319	0.784234	-0.0105329	-1.2042	1.04175	-0.933783	0.127209	0.331196	0.887744	0.412207	1.1611	1.63804	1.88836	-0.882864	0.484023	1.15916	0.742846	1.63538	1.98785	-0.533836	1.07607	-0.30725	0.296616	0.456758	-0.0740919	0.840924	-0.367769	-0.35076	1.64178	1.75269	-0.81467	0.855002	0.880772	1.30355	1.34171	1.52556	-0.0460908	2.04822
b1870	0.270732	0.714527	1.08486	0.355387	1.04639	-1.77377	0.547785	0.289121	1.53086	-0.182123	0.701943	0.598908	0.879677	1.04198	-1.40105	1.07192	-0.232011	0.371133	0.828787	0.619558	-0.489224	1.11665	0.720693	1.02369	0.829682	0.213742	0.396921	1.86009	0.235086	0.609055	1.00465	0.358639	-0.671395	1.03563	0.291802	0.510752	1.55319	1.11405	0.709488	0.786437	0.278519	0.695822	0.989299	-0.253373	1.09168	0.749099	0.830607	-1.4816	1.27676
b3648	0.176061	1.20331	-0.0048001	0.145698	0.442255	0.191482	0.209019	0.20743	0.290644	0.593305	-0.0164	0.344881	0.0826488	0.39486	-0.512389	0.292708	-0.217108	0.297473	0.186474	0.517424	1.87546	-0.348942	-0.470283	0.417522	0.326644	0.166752	0.468764	0.333795	0.277058	0.128595	0.373316	0.00742994	0.0868151	0.155713	-0.301639	0.746248	0.247543	0.0156507	-0.258981	0.0758202	0.223212	0.342761	0.427622	1.95219	0.1561	0.37994	0.530667	-0.488478	0.489143
b0952	0.260804	0.0448617	1.47019	0.221607	1.24703	-0.0711907	0.644524	0.1734	1.04148	0.348188	0.644718	0.287054	0.708107	1.13257	-0.788328	0.36256	0.177276	0.135147	0.707389	0.90335	2.72597	0.0254842	-0.691182	0.734827	1.33381	0.295818	0.0469125	0.27017	0.0232628	0.467079	0.410191	0.477079	0.777774	0.822961	0.659714	0.362392	1.16063	1.24891	0.310077	0.28451	0.110916	1.06489	0.00197226	2.69905	0.752033	0.584352	0.749716	0.953116	1.18751
b1133	-0.18644	-1.47858	-0.383017	0.0739375	-0.317539	-2.22151	-0.220134	-0.13518	-0.534241	-0.250234	-0.572611	0.118089	0.139967	-0.296872	-3.21631	0.263371	-2.5228	-0.328372	-0.450289	-0.544575	-0.72953	0.0915668	0.141632	0.246891	-0.191586	-0.0714976	-0.0277034	0.0311994	-0.247084	-0.457417	0.205199	-0.162319	-2.13948	-0.546964	-0.458552	-0.934487	-0.616203	-0.452816	-0.459015	0.333147	-0.157921	-0.659735	0.553764	-0.769008	0.197073	-0.346787	0.303547	-2.34988	-0.182394
b2312	-0.702095	-3.50798	-0.220084	-0.478404	-0.683317	-4.34604	-1.50865	-0.183385	-0.412277	-0.544961	-1.0595	-0.297726	-0.237875	-0.701599	-6.11529	-0.0728344	-5.40515	-0.456385	-0.704869	-0.532723	-2.45498	-0.672716	-0.69838	-0.327734	-0.0907684	-0.674506	-1.71373	0.0479348	-2.91975	-1.08133	-2.73556	-0.142241	-4.6871	-0.671629	-1.15079	-1.75051	-0.587318	-0.29676	-0.108088	-0.01534	-2.79918	-0.0803334	0.0705305	-2.88401	-0.450765	-0.945292	-0.193576	-4.3423	-1.5059
b4401	-0.0296964	1.01111	0.470027	0.22573	0.800368	1.0146	0.341928	-0.295134	0.932441	0.564029	0.6386	0.0924655	0.181966	0.76391	0.919986	0.690493	1.37725	0.169136	0.792781	0.739871	0.052216	0.329774	0.131043	0.984548	0.707095	0.00903425	0.317314	0.231134	0.951273	0.922108	0.0914256	-0.288359	1.66365	0.737056	0.0295953	0.423907	0.990963	0.634166	0.102136	0.7665	0.966714	0.788243	-0.473631	0.216914	0.574877	0.991475	1.44114	0.836534	1.18255
b2922	0.566049	0.703517	3.82314	0.025858	1.14249	0.192481	1.72806	0.725997	4.58272	-0.958586	0.661208	1.11198	1.63609	1.2345	1.77604	0.945031	2.04707	-0.845289	1.44726	1.10552	-1.32549	0.641277	1.0092	1.91457	0.20858	0.600239	0.377901	1.07644	0.620542	2.20859	0.00103338	0.760717	2.33095	1.38841	0.825824	-0.0362882	4.43263	3.93936	0.0541448	1.57986	0.631657	0.26092	-0.112519	-0.850972	1.80387	1.09762	1.86662	0.907704	2.42441
b0738	0.964227	-0.771599	0.675057	0.739906	0.755997	1.22313	-0.360326	0.492734	0.844731	0.511518	0.16044	-0.128598	0.585461	0.719658	-2.87173	0.66848	-1.47776	0.333474	0.651607	0.603428	0.368406	0.622969	0.0318534	0.462134	1.15322	0.843607	0.845014	0.743076	0.199389	-0.281797	-0.0444638	0.884998	-0.890324	0.740743	-0.0279395	0.312262	1.06665	0.568019	0.367088	0.770096	0.536791	0.712597	0.199021	0.403341	0.718883	0.250832	0.35843	-0.719521	0.251149
b0800	-0.727152	0.959605	0.103972	-0.812478	0.0720941	-0.967936	0.140433	-0.677589	0.242723	-0.583829	-0.0951343	-0.162199	0.793068	-0.0161096	0.473863	0.223633	0.250098	-0.57009	0.0981185	0.258344	-1.26024	0.160174	0.0667752	1.02851	-0.282918	-0.691133	-0.817411	0.0211685	-0.403089	0.694097	-1.03827	-0.674196	0.131795	0.153785	-0.626241	-0.321033	0.150047	0.176778	-0.419628	0.722676	-0.292814	-0.442628	-0.609586	-1.04073	0.742277	0.205597	0.967709	-0.39697	1.33716
b0674	-1.3075	0.461237	-1.53395	-0.011079	-0.230111	-0.84966	1.63244	-0.734908	-0.0831123	0.00853476	-0.367873	-0.471941	-0.243036	-0.227026	-0.994611	-0.0804506	-0.266069	0.088135	0.20162	0.0567474	-1.33537	-1.13987	-1.52717	-0.14692	0.64575	-1.16014	0.0916901	0.0672962	-0.643726	2.28636	-1.80038	-0.629295	-1.88374	0.113615	-0.680757	-0.194639	0.0174525	-1.01183	-0.738704	-0.248497	-0.561192	0.551777	-0.412772	-0.85882	-0.102908	-0.164319	-0.528294	-0.94574	-0.216616
b3068	0.323035	-0.00249204	-0.209492	-0.263477	0.418293	0.125915	0.985544	0.55043	0.286808	0.11277	0.376813	0.463261	0.767493	0.366593	1.18429	0.471172	1.26732	0.420868	0.186663	0.671579	-0.484999	1.41639	0.2915	1.03366	0.711335	0.453678	-0.43185	0.460682	0.0833594	1.22363	-0.623001	0.857455	1.37605	0.186168	0.026703	0.302798	0.127721	-0.215183	-0.196508	0.796392	0.153722	0.943019	-0.541042	0.204226	1.14376	1.23352	1.01589	0.229576	1.14689
b3236	1.51955	-0.395398	-0.167822	0.406237	0.808642	-1.52233	0.395902	1.62955	-0.423232	0.481896	1.29784	0.886338	0.831008	0.795773	-0.605641	1.59549	0.0675482	0.602173	0.426794	0.569904	-1.72603	2.43247	2.17376	0.643616	-0.52158	1.48392	0.706513	0.46672	0.919337	0.463685	1.16132	1.67964	0.161407	0.292019	1.00814	-1.529	-0.446543	-0.0219707	0.171842	0.556426	0.894465	0.433005	0.405649	-1.75813	0.665475	1.4529	0.585199	0.801539	0.24315
b0124	-1.69424	-2.28852	1.82895	-0.0238547	0.552777	-0.984499	1.63854	-1.07929	1.59937	0.159414	-0.61304	1.05585	1.34942	0.406386	-4.27807	0.500853	-3.59911	-1.09315	1.7404	0.605081	2.25998	-0.163034	0.327735	2.91422	-2.26531	-1.59006	-0.565156	-0.108415	-0.00101563	1.73391	-1.48316	-1.05467	-2.09561	1.61498	0.911112	-0.94756	1.4675	1.96934	0.674913	-1.96462	0.0647915	-1.90299	0.75353	2.49556	2.21062	1.00198	2.62849	-2.1317	3.19426
b1192	-0.074902	0.772719	-0.404998	-0.477118	0.0745781	-0.185173	0.334957	0.182401	0.546691	-0.342764	-0.146509	0.0885623	0.196996	0.0464532	-2.37617	0.234689	-2.00814	-0.485893	0.243806	0.403022	-0.847773	0.682673	0.368468	0.444775	0.0746009	-0.000993936	-0.015202	0.468312	-0.27034	0.4909	-1.52038	-0.0373247	-0.865688	0.343697	-0.394946	0.277305	0.547445	-0.116487	-0.0631104	0.525839	-0.214142	-0.176462	-0.29883	-0.525124	0.626975	0.198354	0.426008	-1.09667	0.657565
b0051	0.387489	-0.567292	0.0388238	0.370082	0.0916023	-0.885725	0.387498	0.21113	0.166278	0.0932412	-0.355384	0.531265	0.431552	0.0542177	-1.03613	-0.0717891	-0.171483	-0.136609	-0.223801	-0.0401729	0.00777304	0.615049	0.664257	0.808312	0.253123	0.357559	0.353949	-0.127571	0.290937	0.517519	0.111715	0.253796	-0.012862	-0.350669	-0.273609	-0.597129	0.207032	-0.0202557	-0.417476	0.684605	0.498508	0.00102076	0.600452	0.120127	0.779344	-0.123055	0.926174	-0.19916	1.16674
b0325	0.628533	-0.0254175	-0.544109	1.29606	1.28607	0.116047	3.5034	1.11921	2.07776	-0.477227	1.66054	2.52682	3.01849	1.00726	-0.585074	1.56984	0.711677	-0.591415	1.81834	1.54971	0.877114	3.14021	2.70767	4.06144	0.368487	0.797383	0.87957	1.40025	2.96852	3.98368	0.2207	0.893291	2.67426	1.72965	0.535669	-0.0723806	2.23227	0.211601	0.523028	2.99885	3.07633	-0.0839625	1.00304	1.56547	3.56803	2.27432	4.14383	0.137564	4.83072
b0273	-0.787821	-2.15307	-4.86424	-1.53471	-1.4713	-2.00308	-0.491428	-0.399377	-1.64538	-2.04842	-1.93232	-0.138533	0.0455036	-1.44123	-5.48672	-0.357443	-4.52939	-0.588774	-1.40727	-1.57475	-2.48935	-2.05395	-1.00788	-1.32131	-1.69339	-0.645886	-4.51223	-0.366168	-1.69162	-4.30618	-5.02912	-0.34843	-4.60896	-1.47736	-1.0332	-2.07808	-1.438	-4.90232	-0.127399	-0.162981	-1.62075	-0.430929	-0.52643	-3.21894	-0.700951	-2.5754	-0.587885	-4.59258	-2.9452
b3742	2.05585	-0.235723	1.17086	0.959981	0.989986	-0.334582	1.0044	2.35987	0.814708	1.52285	0.807	1.27608	0.743478	0.88221	-2.20908	1.23736	-1.03808	1.25246	0.272286	1.13179	2.75483	1.75763	1.87398	1.51339	1.04414	1.98914	1.19377	1.32957	0.87942	0.45956	0.445936	2.59985	-0.841423	0.346188	0.772611	0.726705	0.799877	1.0919	1.63969	0.72156	0.919316	1.24936	0.359755	2.84211	1.12651	0.786016	0.889168	-1.28937	1.25809
b0767	-0.838892	0.547756	-1.04692	-0.399194	-0.0752234	-2.15697	1.25396	-0.808493	0.499981	-1.24577	0.154745	0.454108	1.07862	-0.0802347	1.07782	0.317379	1.70534	-1.237	0.517854	0.12	-0.234868	0.443362	0.786206	1.65248	-1.12451	-0.805758	-0.875916	0.163025	0.47362	1.95623	-0.729103	-0.43108	1.11832	0.523823	-0.272376	-0.7836	0.685529	-0.551565	-0.120856	1.198	0.541355	-1.18325	-0.384304	0.492517	1.44376	0.932789	1.63886	0.974428	2.23717
b3295	-0.841967	-0.63505	0.0405149	-0.173834	-0.721602	-2.08722	-0.956522	-1.25069	-1.02601	-0.540437	-0.727056	-0.515695	-0.446034	-0.718159	-4.32524	-0.389016	-3.12869	-0.428025	-0.58791	-1.03197	-0.775147	-1.46849	-1.46576	-0.612802	-0.741177	-0.766019	-0.777191	-0.57759	-0.898221	-1.2866	0.269474	-1.21784	-2.27697	-0.560655	-0.383478	-1.04289	-1.15075	-0.11035	-0.440878	-0.544562	-0.794369	-0.545757	-0.00921396	-0.832206	-0.743615	-0.694292	-0.638466	-0.976292	-1.2472
b1464	0.0961905	0.169521	-0.740472	-0.204107	-0.0929854	-0.639629	0.435699	0.210747	0.0751842	0.189457	-0.1309	0.504384	0.143639	-0.248538	0.119255	0.0714165	0.432222	-0.177985	-0.356108	-0.226491	0.124329	0.610891	-0.0410602	0.724949	0.237596	-0.145873	0.532496	0.302463	0.127643	0.666144	-0.619666	0.503418	-0.794348	-0.507862	-0.296622	-0.281954	0.0950188	-0.424494	-0.777782	0.426704	0.257727	-0.0103587	-0.101229	0.298959	0.331456	-0.131625	0.984958	-0.587414	0.632134
b2898	-0.275982	0.476085	-0.696802	-0.79411	-0.213398	-0.875303	0.47132	-0.10924	-0.0478568	-0.973684	-0.195435	-0.227132	0.0370672	-0.22006	1.70921	0.871466	1.61388	-0.24773	-0.0430454	-0.0770239	0.670316	0.190212	-0.626218	0.283802	-0.119671	-0.341089	-0.99751	0.192677	-0.438956	0.202687	-0.212639	-0.170842	-0.871032	-0.17757	0.148149	-0.360364	-0.067378	-0.543946	-0.295424	0.239883	-0.409419	-0.0317297	-0.740055	0.770953	0.24531	0.387318	0.297606	0.517129	0.348857
b3699	-0.599786	0.163678	-0.100221	-0.780464	-0.226434	-0.357401	-0.515732	-0.492341	-0.101172	-0.882038	-0.642583	-0.574331	-0.354744	-0.274008	-0.472084	-0.0974235	-0.157427	-0.827162	-0.296483	-0.411102	-0.00471934	-0.858063	-0.915685	-0.137361	-0.707135	-0.536374	-1.29972	-0.21956	-0.70599	-0.431067	0.105139	-0.456329	-1.30521	-0.359312	-0.259371	-0.365024	-0.20737	-0.123104	0.408274	-0.192234	-0.570767	-0.749128	-0.057192	0.197129	-0.310598	-0.231377	-0.141033	-0.280454	-0.334804
b0766	0.234059	-0.559414	0.594831	-0.225343	0.0257422	-2.0201	-0.0206056	0.456599	0.0813771	-0.271549	-0.276445	0.121161	0.063547	0.0641919	-2.58386	0.48428	-1.57143	-0.0189877	-0.225921	-0.286595	-0.735929	-0.0623598	-0.274554	-0.0470171	0.297293	0.152246	-0.885938	0.251441	-0.480661	-0.0246673	0.29827	0.15379	-1.54032	-0.164991	-0.321046	-0.713543	-0.00136747	0.593466	0.119348	0.0774687	-0.502873	0.00271564	-0.439058	-0.769827	-0.104308	-0.453738	-0.0959267	-0.691258	-0.38855
b3193	-0.123179	0.404231	0.236208	-0.192364	0.184856	-1.087	1.09264	-0.23709	0.570793	-0.180214	0.045591	-0.208347	0.0543262	0.182602	-1.48539	0.107364	-1.04057	-0.50894	0.312903	-0.0376113	0.00590433	-0.348029	-1.21352	-0.354433	0.122262	-0.217113	0.0476889	-0.134662	-0.25901	0.868995	0.300686	0.0473149	-0.924121	0.327598	0.271444	0.0162903	0.461364	0.250519	0.298811	-0.1775	-0.294642	0.0179926	-0.220812	0.361215	0.149932	0.366442	-0.323879	0.11381	0.145678
b1550	2.94166	0.475206	-1.49542	2.49166	2.33789	0.363426	1.70571	3.176	-0.977121	3.22366	2.5735	2.23338	1.56176	2.53764	1.75675	1.86219	2.06085	2.69403	2.82658	3.11916	3.38824	1.11142	1.29668	0.141804	3.87086	3.03095	2.95068	2.9536	2.37241	1.96828	-0.775862	2.96359	3.3064	2.82847	3.87386	5.07724	-1.33288	-0.700229	-1.28032	0.57332	1.96246	3.63484	-0.364912	3.3632	1.73785	2.95277	0.252748	2.47724	0.40545
b0683	0.469153	0.229983	0.121048	0.326699	0.024218	-0.14823	0.749476	0.214507	0.195985	0.631986	0.168908	0.345667	-0.17399	-0.0241726	-0.840852	-0.0159939	-0.381285	0.394276	-0.0789822	0.190045	1.82999	0.155668	-0.0142368	0.0934154	-0.0178125	0.398522	0.65159	0.0609103	0.36561	0.210629	-0.189727	0.286767	0.161165	-0.210951	0.125121	0.361541	0.132442	0.0229734	-0.0840334	0.19657	0.307688	0.112657	0.0191276	1.81362	-0.0761788	0.509955	0.290514	0.145943	0.189868
b2518	2.70194	-4.59847	-0.89054	1.10789	-0.712542	-2.57366	-0.218844	2.10839	-1.31413	0.155207	-0.295214	1.1318	0.606387	-0.693474	-5.87057	1.25363	-3.80939	0.604982	-0.523225	-0.832757	-1.68816	1.3207	1.9921	-0.293591	-1.22771	2.64102	0.355381	0.557118	0.937822	-0.627152	1.98518	2.09139	-3.80282	-0.452217	0.256286	-2.23266	-1.50898	-0.795523	0.384738	0.99055	0.960114	-0.423734	1.52196	-1.16562	-0.0549702	-0.586033	0.0856764	-2.42586	-2.11841
b0951	0.170708	-0.0472475	0.386646	-0.104013	0.635239	-0.839888	0.561498	0.145648	0.535052	0.107571	0.0534909	0.429713	0.664448	0.639557	-1.17531	0.350854	-0.263356	-0.330354	0.337743	0.444342	1.88019	-0.207435	-0.321808	0.653045	0.850502	0.251794	0.0475013	0.124275	-0.263147	0.566324	0.66968	0.461766	-0.0893729	0.402711	-0.0498956	0.00570297	0.529014	0.42473	-0.0209666	0.511949	-0.187987	0.698195	0.465398	1.95403	0.553541	0.144542	0.794024	0.0677825	0.98176
b1274	-0.422976	-1.58737	-1.272	-0.451395	-0.39836	-1.63692	-0.0657486	-0.540757	-0.860922	-0.483038	-0.804543	-0.212447	-0.276694	-0.407274	-3.31405	0.0185501	-2.07114	-0.924607	-0.535444	-0.782454	-0.498652	-0.759456	-0.959866	-0.124816	-0.771362	-0.430536	-0.92924	-0.177436	-0.771479	-0.0647246	-0.04824	-0.350442	-1.56244	-0.544436	-0.469608	-1.36128	-0.828763	-1.1749	-0.581165	-0.331553	-0.710755	-0.994385	-0.153019	-0.485983	-0.339647	-0.37022	-0.161772	-0.828277	-0.290423
b1782	0.473288	-0.839215	-1.90802	1.3797	-0.621837	-1.0967	0.172809	0.0398433	-2.07264	0.246658	-0.738816	0.483273	0.570686	-0.599342	-2.44864	0.777589	-0.809404	0.701041	-0.402529	-1.19205	-1.63661	-0.342751	0.140541	-0.0604715	0.522378	0.484412	0.0864082	0.257425	-0.0900764	0.103516	1.7242	0.225823	-0.422663	-0.347654	0.0493129	-0.961059	-2.06397	-1.89064	0.0554642	1.09577	-0.150517	0.315531	0.416079	-1.53673	0.472852	0.026939	-0.379757	0.301282	-1.23194
b3602	-0.057367	0.603917	-0.604431	-0.65325	-0.818572	-0.249093	-0.131196	-0.147894	0.015011	-0.0199387	-0.537436	0.0248538	-0.273739	-0.978251	-0.287329	-0.129494	-0.752735	-0.109859	-0.468814	-0.504117	0.735148	-1.03665	-1.65986	-0.591428	0.14053	-0.154277	-0.64629	0.164646	-0.626965	-0.1046	-0.761602	-0.0770337	-0.822284	-0.687225	-0.245838	0.398595	-0.282354	-0.434487	-0.32334	-0.216378	-0.594168	0.0142714	-0.235121	0.826568	-0.30389	-0.302222	-0.683929	-0.83056	-0.390351
b0015	-0.781292	-1.36891	-0.805828	-1.31249	-0.651093	-0.676516	-1.3058	-0.997975	-0.498071	-1.54073	-0.748286	-1.41088	-0.579069	-0.658881	-0.420284	0.572564	-0.269531	-0.726706	-0.430475	-1.03242	-1.98902	-1.64142	-1.54276	-0.738619	-0.0291434	-0.773328	-2.64609	-0.302795	-1.05644	-0.957527	-0.630534	-0.961481	-1.93817	-0.404064	0.169234	-1.41344	-0.385818	-0.71241	-0.391706	-0.868031	-1.01026	-0.10454	-0.0554367	-1.89581	-0.757679	0.00269853	-0.54158	-0.688272	-0.867913
b2314	0.376406	-0.505544	0.811206	-0.776122	-0.120184	-1.96623	-0.400007	0.584741	0.711516	-1.10204	-0.312476	-0.290786	0.111443	0.121218	-1.03382	0.202941	-0.681435	-0.851854	-0.207213	0.721782	-0.587324	0.199764	-0.505445	0.12823	-0.269511	0.431849	-1.58071	0.348816	-0.528491	-0.389461	0.828738	0.589055	-0.976927	-0.143421	-0.807476	-0.0754938	0.74293	0.689186	-0.301286	0.316636	-0.360106	-0.539307	0.574073	-0.595049	0.061977	-0.157861	0.109294	-0.572338	-0.167847
b3464	0.136302	0.78843	0.302115	-0.656612	0.3888	0.641661	-0.157817	0.636028	0.799943	-0.6665	0.39217	-0.276133	-0.0865539	0.322145	-0.465087	0.710078	0.355111	-0.663702	0.446665	0.544338	-0.196309	0.270459	-0.677667	0.377409	-0.282786	0.269331	-0.986419	0.822213	-0.01962	-0.12961	0.302891	0.668164	-0.086539	0.335613	0.422023	1.23	0.605017	0.353212	0.133352	0.236233	0.0439372	-0.177076	0.00408197	0.0505131	0.177742	0.769336	0.329367	0.345854	-0.10042
b0758	-0.700299	-0.113747	1.39611	-0.730547	-0.721375	-1.98777	-0.0374397	-0.552936	1.61709	-1.07808	-0.38745	0.0694123	0.0956801	-0.681233	0.613212	0.310544	0.200647	-0.803114	-0.593893	3.26962	-1.3758	0.0530597	0.706278	0.186913	-0.943292	-0.886243	-1.28592	3.04924	3.3408	0.00113653	0.322781	-1.06646	-0.267109	-0.524906	-0.107384	-0.873902	1.58969	1.54316	3.66432	-0.276882	3.47759	-0.461163	0.277496	-1.2279	-0.0399063	0.482329	-0.291409	1.65571	0.506027
b4024	-1.60345	-0.123368	-3.15905	-0.0310316	-0.515254	-2.45447	0.451715	-0.862524	-1.38531	-0.473829	-0.468806	0.145992	-0.317876	-0.491072	-4.3824	0.758129	-4.50537	0.803464	0.552459	-0.669654	-0.995641	-3.46441	-1.00119	-0.664952	0.580458	-1.51518	-1.10094	0.939823	-0.70174	0.637644	-5.09734	-0.952774	-4.5632	0.491442	0.175647	-0.858685	-1.16102	-2.85625	0.0695704	0.0943435	-0.615559	0.64982	-0.34066	-0.77465	-0.833493	0.242093	-0.685673	-4.88081	-0.405661
b0923	0.330762	-0.000538233	0.400438	-0.10048	0.00384624	-2.22081	0.498853	0.615966	1.1152	-0.372614	-0.158154	0.155384	0.263451	-0.0420227	-1.86041	0.815198	-0.646288	-0.176797	-0.0487855	-0.134552	-0.80241	0.388648	0.156776	0.428474	0.00189891	0.366155	-0.203288	0.625662	0.00718246	0.451793	0.0916813	0.682212	-0.724103	-0.206457	-0.420984	0.00592294	1.2178	0.483558	-0.11137	0.533956	0.114944	-0.121564	0.439336	-0.393133	0.288036	-0.00381676	0.191515	0.269335	0.325559
b2762	-1.69872	-0.231585	0.167953	-0.957175	0.14809	-2.5562	-2.11954	-1.87416	0.256168	0.329402	-0.567434	-1.71145	-0.859875	0.135218	-2.45094	-0.618995	-5.1791	0.205331	-1.03131	0.12331	-1.10163	-2.36518	-2.27742	-1.80635	-0.425677	-1.71377	-1.40135	-0.176815	-1.48585	-2.00606	-1.65363	-1.77281	-5.50056	-0.990792	-0.619126	-1.13503	0.286421	0.166752	-0.0264771	-1.10743	-1.46151	-0.510207	-0.609189	-1.07246	-1.6658	-1.56476	-1.17983	-4.17406	-0.496494
b1871	0.111434	-0.158506	0.846021	-0.0921623	0.724691	-2.37529	0.399073	0.469503	0.996598	-0.504731	0.411355	0.464974	0.351957	0.78697	-1.77153	0.463091	-0.704016	0.0790042	0.694042	0.571285	-0.742189	0.227599	-0.215755	0.584714	0.740416	0.19675	-0.39114	1.47992	-0.171578	0.412278	0.755821	0.544849	-0.687504	0.725128	0.088509	0.523305	1.05837	0.862474	0.21659	0.403048	-0.0982297	0.550361	0.569054	-0.574539	0.36211	0.326862	0.533266	-1.10389	0.379146
b4036	3.49385	0.904976	-1.9527	2.34438	-0.320033	3.33638	-0.0692102	2.73402	-0.654948	1.90688	2.22375	2.41929	0.103702	-0.306563	4.55639	3.57332	4.56881	1.3125	-1.57113	-0.62057	-1.78098	3.09796	5.08484	-1.56191	-1.23643	3.4551	0.495937	1.96948	3.90641	-0.896629	3.99434	2.70489	2.21028	-1.25355	1.55757	0.312586	-0.807401	-1.76009	-2.09605	-1.3025	3.95715	-1.39893	2.31774	-1.12138	-1.19417	4.62433	-1.73777	4.97224	-0.355728
b3389	-0.0894134	-0.163235	0.0462543	-0.0915294	0.194275	-1.14172	-0.280195	0.0981359	0.170502	-0.0629972	-0.0263452	-0.159136	0.135539	0.198143	-2.625	0.608922	-1.65139	-0.0620743	0.303352	0.114485	-0.607323	-0.131853	0.275336	0.168699	0.728223	0.0259194	-0.56086	0.757826	0.0411294	-0.0770392	0.129682	0.0231483	-1.26236	0.273574	-0.22333	-0.0681539	0.0516408	0.00039438	0.122664	0.245516	0.100259	0.312909	0.106671	-0.530808	0.229325	0.157819	0.338958	-0.917633	0.271426
b1819	-1.19553	0.657256	-3.58915	0.507127	0.497969	-0.240999	-0.918901	-1.32824	-2.29474	-0.0872601	1.24141	0.14769	-0.501263	0.476584	1.21862	0.525315	1.07645	-0.498479	-0.181056	-0.0888222	-2.04444	-0.340781	-1.29477	-2.52134	-0.484921	-1.21246	-1.85008	0.169901	-0.842582	-0.914735	-1.25225	-1.4705	0.628075	-0.187758	-0.342725	-1.31794	-2.10385	-3.05156	-0.122652	-3.18053	-0.701997	-0.914296	0.086075	-1.86794	-1.6611	0.794022	-2.2537	0.431423	-1.42804
b3670	0.788317	-0.619905	-4.2256	1.6553	0.295285	-1.28141	0.393583	-0.808503	-1.39163	0.00599133	0.198542	1.14241	0.857517	0.24381	-4.1674	0.912647	-3.74076	0.561755	0.127672	0.169029	-0.455642	-1.18311	1.40479	0.200328	-0.897327	0.602412	0.22154	0.370997	1.29712	-1.19855	-2.02807	-0.799638	-3.90986	-0.116165	1.48642	0.0287491	-1.08685	-4.46957	1.33261	0.0581406	1.39165	0.182909	0.185006	-0.0985353	-0.696777	0.656925	-0.695473	-2.60656	1.94881
b1687	-1.12535	-2.16536	-0.375728	-0.182115	-0.0703552	-3.42802	-0.340892	-0.814492	0.265771	-0.38181	-0.133877	-0.395831	-0.0272968	-0.0605374	-3.20374	0.167209	-2.33226	-0.349575	-0.151075	-0.354282	-1.33049	-0.948981	-0.280201	-0.466475	-0.434708	-1.11584	-0.307516	0.206459	-0.963878	-0.00538995	-1.91809	-0.8466	-2.98847	-0.155942	-0.959591	-0.310568	0.374442	0.0152267	-0.380578	0.152237	-0.911276	-0.623803	0.00320805	-1.10595	-0.804466	-0.73954	0.00956338	-2.37661	-1.30604
b4153	2.63599	5.55753	-1.00825	-0.0998746	0.328913	2.71973	0.563535	1.01369	-0.348471	-0.096415	0.469809	0.424315	0.858221	0.400691	5.41077	0.250905	4.85009	-0.410782	0.621009	0.232253	1.91508	0.274848	2.3449	0.824035	1.95339	2.73844	0.689855	-0.234675	1.14379	1.00214	2.63746	1.13192	5.459	0.148048	-0.324887	1.78045	-0.452592	-0.765128	-0.482346	0.547942	1.3802	1.71922	-0.34867	2.25761	0.117067	0.0572473	1.36728	4.52135	1.1178
b0414	0.336164	0.785734	-0.127884	-0.384094	0.270124	0.639636	0.25061	0.526446	0.214463	-0.461998	0.183082	0.225967	0.117982	0.253645	1.33597	0.602616	1.36968	-0.265394	0.051239	0.0666947	-0.65351	0.606911	-0.0106608	0.329273	-0.108863	0.392718	-0.503205	0.359491	-0.153887	0.192164	0.120824	0.619982	-0.260916	0.0167894	0.0675666	-0.0781574	0.1362	-0.031824	-0.292879	0.28649	-0.0382057	-0.174351	0.0579695	-0.447637	0.310116	0.346323	0.242154	-0.0662674	0.54942
b1261	-1.53357	-0.400647	-1.7645	0.532823	-0.0338125	-1.01469	-0.428972	-1.20197	0.324985	-1.36436	0.104868	-0.256528	0.376565	-0.0114114	-5.17166	0.631195	-3.94794	-0.813545	-0.299785	-0.320257	-0.657264	1.26784	-0.709601	-0.0453558	-0.824497	-1.52112	-2.25253	0.273559	0.114105	-0.608297	2.13379	-1.22856	-4.67745	-0.365617	-0.306895	-1.43744	0.473873	-1.10218	-0.38883	0.0439659	0.236958	-0.75391	0.194525	-0.581044	-0.00478048	0.508041	-0.356061	-2.6763	-0.893814
b0574	2.14805	4.42996	-1.18816	-0.295447	-1.14352	1.09529	-3.07048	2.6845	1.26446	-0.361527	-0.962535	2.33145	2.74396	0.986189	-3.5305	-3.38117	-4.66891	2.96471	-2.08444	-1.25786	2.03278	0.955339	2.07198	-3.2298	4.17336	2.16277	3.55147	-3.27187	3.39401	-2.98256	-2.94206	2.57864	1.32728	-2.66273	-2.87148	3.73377	0.550853	-1.36388	-2.72419	2.67231	3.29779	3.47855	-1.76051	1.77965	0.209137	-2.86225	2.88478	5.30929	-3.15152
b0109	-0.532218	0.384597	-1.23259	-0.523286	-0.196729	-1.38917	-0.316371	-0.572739	0.00676148	-0.303549	-0.33434	-0.13746	-0.234733	-0.278914	-0.94577	0.117942	-0.262486	-0.684391	-0.285586	-0.466524	-0.551521	-0.3638	-0.612547	-0.066069	-0.854554	-0.507848	-0.361785	0.0305602	-0.497889	-0.0203205	-1.04953	-0.257297	-1.39321	-0.332681	-0.31033	-0.242594	-0.0626172	-0.928846	-0.342157	-0.0583078	-0.466081	-0.876391	-0.530364	-0.388436	0.0672205	-0.394473	0.00758468	-0.734941	-0.390407
b3192	-0.0337362	0.325602	2.48588	-0.361539	-0.10849	-0.745289	1.16085	0.100349	3.09317	-0.589031	-0.139092	-0.0447484	0.163277	-0.0615543	-0.232331	-0.0444443	-0.0815848	-0.67289	0.185245	-0.274707	-1.00631	-0.3548	-0.761109	0.372178	-0.0610669	-0.0311269	-0.23148	-0.0878818	-0.164367	1.18612	0.11996	0.0948892	-0.441418	0.116098	-0.0478423	-0.178141	3.05145	2.66277	-0.56005	0.45657	-0.131566	-0.252828	-0.364076	-0.611836	0.212861	0.140484	0.628807	0.119818	0.799345
b3847	-0.258971	1.14211	-0.970879	-0.679991	-0.273808	-0.289016	-0.0990798	-0.00910157	-0.101175	-0.975247	-0.147431	-0.0438452	0.168457	-0.295708	1.10761	0.839495	1.534	-0.530366	-0.328847	-0.353884	0.415609	0.200593	-0.0762414	0.241082	-0.402316	-0.198096	-0.912323	0.291875	0.165978	-0.119469	-0.00258664	-0.138081	0.148722	-0.330639	-0.444899	-0.186686	-0.121774	-0.713067	-0.266853	0.66341	0.224515	-0.312762	0.0652833	0.602676	-0.0631541	0.459849	0.448302	0.87536	0.566421
b3456	-0.995402	-1.79911	-2.98872	-2.05561	-0.742275	-3.25726	-0.784071	-0.648516	-2.03928	-2.83384	-0.574146	-0.752461	-0.556165	-0.839062	-7.6734	-0.776712	-6.16439	-2.13087	-0.851309	-1.3302	-1.21057	-0.863257	-0.90939	-0.240311	-2.14596	-1.06214	-6.6236	-1.01403	-0.685692	-0.84528	-4.63359	-0.471024	-6.71336	-0.780399	-0.702052	-1.4686	-2.0787	-2.78245	-0.356183	-0.556868	-0.623453	-2.19051	-0.480131	-0.816492	-0.48388	-0.588919	-0.789161	-6.28553	-1.95666
b1538	-0.379009	0.110964	-1.14595	-0.168721	0.180817	-1.23525	0.860527	-0.0588096	-0.0206314	-0.798911	0.289	0.591597	0.889675	0.181004	-0.789325	0.849381	-0.0529326	-0.2187	0.448886	0.0521908	0.057966	0.917429	0.00521628	1.30415	0.290983	-0.26507	-0.183165	0.926659	0.538976	0.844923	-0.211337	-0.0153386	-0.0181025	0.366127	0.376568	-0.362378	-0.0469393	-0.891516	0.214053	1.28319	0.611883	0.152221	-0.20125	0.406344	1.22847	0.580723	1.33178	0.345894	0.680556
b3146	-0.0248038	0.217182	-0.88215	-0.995647	-0.469817	-1.96559	0.123711	0.398173	-0.412711	-1.0347	-0.56567	0.0563121	-0.200694	-0.325943	-1.81591	0.0692302	-1.65003	-0.758002	-0.291293	-0.417143	-0.555795	-0.268497	-0.43736	-0.13843	-0.469105	0.0455048	-0.677733	-0.0452403	-0.986474	0.0701195	-0.625844	0.363167	-1.44422	-0.504292	-1.03632	-0.402274	-0.292812	-0.755919	-0.620205	-0.125019	-0.811459	-0.573574	-0.487596	-0.212383	-0.120166	-0.443876	-0.0764422	-1.39979	-0.196364
b0127	-0.563178	0.779296	-0.100075	-0.36362	0.486749	-0.694377	0.373398	-0.427889	0.28346	0.0413994	0.247675	0.247839	0.414729	0.430705	-1.07443	0.988549	0.418904	-0.432844	0.279846	0.331925	0.463473	-0.0293429	-0.451176	-0.0027055	-0.249853	-0.438734	0.120215	0.409421	0.0214814	0.457513	-0.0786219	-0.292258	-0.282278	0.240412	1.03972	0.321323	0.259898	0.0329423	0.0731804	-0.0255987	0.103555	-0.292811	0.200919	0.831044	0.449403	0.757718	0.275581	-0.0553877	0.359521
b1056	1.5066	-0.915156	-2.58183	1.49168	0.489125	-0.167144	2.02941	0.958829	-0.348003	1.88759	0.220042	1.51364	1.76037	0.406797	-3.0765	1.30392	-1.60851	1.21007	0.108193	0.159728	-0.52771	1.79	1.4399	2.19889	-0.427219	1.37718	0.764274	0.822047	1.58652	2.31175	0.698683	0.754209	-2.13491	-0.0607067	0.582605	-0.459899	-0.0851356	-1.74164	0.363681	1.95216	1.42491	0.215203	1.4243	-0.501118	1.86094	1.11924	1.75385	0.51358	1.32374
b0410	0.600236	1.7057	0.478131	-0.466575	0.354092	-0.813002	-0.81579	0.431738	0.801397	0.134995	0.639029	-0.327284	-0.265329	0.283877	0.110973	1.07393	-0.354096	0.022662	0.220061	0.6682	-0.679738	0.273458	0.0147815	-1.01097	0.456216	0.630473	-0.0627597	1.11007	0.312076	-0.346943	-0.718843	0.266305	0.892422	0.128917	-0.383659	0.906725	0.611798	0.612982	0.39732	0.284767	0.134056	0.136536	-0.124804	-0.561058	-0.43888	0.167941	-0.582805	0.149076	-1.29528
b1646	0.486533	0.460673	1.63127	0.173403	0.938074	0.587193	2.29573	1.01136	3.44374	-0.464777	0.904624	1.71993	1.87062	0.421083	2.10503	0.300149	2.03588	-1.00288	1.12961	1.55853	0.840996	2.09079	2.11908	2.91073	-0.387407	0.390656	0.16527	0.438358	1.49411	2.85116	-0.177642	0.0668799	2.51174	1.1367	0.300946	-0.0572262	3.60747	2.15575	-0.486495	1.80072	1.58104	-0.317088	-0.0281369	1.77997	2.01084	1.58954	2.9438	0.981192	4.47389
b2319	-1.38235	-0.649252	-0.561025	-1.09328	-0.227076	-1.07048	-0.739994	-1.23934	-0.71325	-1.61954	-0.604149	-0.875737	-0.683357	-0.222536	-2.51406	-0.0256968	-1.21623	-1.38926	-0.485295	-0.158158	-1.00172	-0.73837	-1.15108	-0.127863	-1.07884	-1.21493	-1.34018	-0.562833	-1.00213	-0.923607	-0.321243	-1.16392	-1.79849	-0.43935	-1.02648	-1.14391	-0.579564	-0.683619	-0.868107	-0.248348	-0.779772	-1.22719	0.115784	-0.648604	-0.445436	-0.399157	-0.337959	-1.17881	0.0533081
b3352	-0.731683	-0.487543	-1.61622	-0.901756	-0.697315	-2.78545	-0.553123	-0.435559	-0.917524	-1.12043	-0.879053	-0.291898	-0.258267	-0.684909	-3.73214	0.198226	-2.46998	-0.846885	-0.70861	-0.783533	-1.75276	-0.679583	-0.848226	-0.54634	-0.58841	-0.687839	-1.02642	0.0364468	-0.867734	-0.455488	-0.021496	-0.514651	-1.8685	-0.855282	-1.03883	-0.399583	-0.982742	-1.53609	-0.878494	-0.102717	-0.714739	-0.832554	0.147223	-1.60238	-0.300074	-0.557212	-0.177044	-1.26414	0.149746
b2211	0.104101	-2.12983	-1.86335	-0.144787	-1.14913	-4.31751	-0.532705	0.038799	-1.45246	-1.13352	-1.39563	-0.289985	0.068307	-1.13801	-5.17449	-0.439229	-4.36379	-0.31916	-0.272618	-1.14159	-1.40366	0.496167	-0.314507	0.026553	-1.39884	0.00983477	-0.496912	-0.352813	-0.599226	-0.998514	-0.797084	0.245784	-4.65404	-0.269506	-0.31015	-1.09823	-1.35	-2.56539	-0.23562	-0.0112568	-0.632532	-0.71381	0.256007	-1.52852	0.248822	-0.121201	-0.115538	-1.84834	-0.274416
b3317	-2.12106	-0.761921	-0.0144571	-0.270553	-0.935694	-1.57433	-1.51539	-2.64157	-1.25602	-0.787957	-0.983753	-0.975925	-0.430917	-0.905093	-5.46847	-0.545883	-4.07086	-0.569661	-0.589336	-1.3867	-0.731018	-1.69186	-1.62982	-1.02757	-1.52595	-2.15832	-0.79901	-0.789621	-0.992226	-1.85602	0.434342	-2.7399	-2.83672	-0.585358	-0.319924	-1.28747	-1.43855	-0.219409	-0.323765	-0.526719	-0.864728	-1.34129	0.0970472	-0.989926	-0.763728	-0.904425	-1.1506	-0.538731	-1.38842
b2935	-0.615162	-0.257062	0.26566	-0.879406	-0.254414	-1.87868	-0.678115	-0.237587	-0.0228551	-0.961213	-0.390686	-0.199507	-0.374643	-0.221159	-1.31167	0.286376	-0.311666	-0.66964	-0.337221	-0.571873	-2.05097	0.0151094	0.666015	0.0478855	-1.12532	-0.651442	-1.42498	0.290014	-0.770783	-0.800541	0.0958312	-0.266379	-0.611515	-0.372253	-0.622897	-0.931765	-0.078349	0.319961	-0.330028	0.348691	-0.56362	-1.07804	0.0439184	-2.5348	-0.295879	-0.798092	0.00761136	0.281118	-1.31257
b1015	0.824204	-1.01671	-2.20764	0.942824	0.00989636	-1.01676	1.12041	0.997954	-1.79027	0.600309	0.226057	0.506514	0.945373	-0.0290716	-4.11832	0.436706	-2.51511	0.458949	0.133706	-0.435937	-0.231414	0.962133	0.710969	0.377917	-0.409119	0.686543	0.466531	0.612004	0.947074	1.3042	0.885026	1.0396	-2.1972	0.296083	-0.0707506	-0.220149	-1.56125	-2.16183	0.627428	0.661985	0.926315	-0.502172	1.04221	-0.222054	0.936279	0.262429	0.690076	0.723475	-0.756916
b1253	0.730792	-1.07996	1.00382	0.46307	0.887053	0.111213	0.0375757	0.870878	1.07623	1.14638	0.582265	0.915449	0.807446	0.93323	-2.5303	0.953739	-1.02765	0.717363	0.985595	1.14201	0.506149	0.343615	-0.460732	0.190945	1.92452	0.548931	0.775604	0.783566	-0.0385048	-0.128644	0.2019	0.65601	0.135713	0.984826	0.57483	0.180912	1.00129	0.95588	1.19751	0.369189	-0.0541146	1.31653	0.967853	0.569901	0.648618	0.3432	0.421337	-1.72285	-0.35904
b1014	-0.59397	-0.588626	-0.330262	-0.555191	1.92922	-2.19383	-0.667247	-0.432564	0.219951	-1.5444	1.9174	-1.05462	-0.376072	2.03855	-3.80513	-0.139391	0.750762	-1.20052	-0.460464	1.9176	-1.26932	-0.0873925	0.218682	-0.609425	0.221081	-0.598715	-0.158307	-0.460511	-0.609024	-0.17193	1.61351	-0.392667	-1.7484	-0.597132	-1.16833	-0.512452	0.240591	0.0601986	-1.00951	-0.452863	-0.345382	0.182064	-0.698621	-1.0011	-0.423129	-0.790201	-0.718317	2.17014	0.333076
b2521	1.23015	1.40523	1.17024	-0.543206	0.55372	-0.0482662	0.941948	1.65351	0.976907	-1.19552	0.559497	0.617005	0.974468	0.595299	3.60882	0.743416	2.76282	-1.55129	0.476214	0.597415	-1.00098	1.79137	1.94605	0.901687	-0.786258	1.2129	0.171145	0.777578	0.361119	1.55817	0.676272	1.8338	1.04831	0.468224	0.723933	0.46627	1.0946	1.3877	0.0227421	0.78944	0.263672	-0.774409	-0.325003	-0.661328	0.985466	0.899364	0.855227	2.1722	1.12059
b2288	0.454678	0.923602	-0.769877	0.355977	0.635601	-1.31535	0.069634	0.578588	-0.808528	0.250874	0.89177	0.255312	0.099935	0.718495	0.701296	0.433318	0.520218	0.16058	0.507165	0.835676	-0.628493	0.49514	1.47548	-0.249367	-0.813243	0.445643	0.518699	0.334296	0.651604	-0.182637	1.25931	0.728791	-0.398638	0.469344	0.181169	0.108622	-0.756074	-0.589455	-0.00355956	0.200278	0.62901	-0.636483	0.762132	-0.457774	-0.792104	-0.193451	0.414969	0.936327	-1.29377
b0523	-0.136381	-5.05982	-0.500342	-0.396009	-0.585536	-5.26125	-1.44378	0.0874142	-0.555955	-1.3799	-0.834925	-0.325878	-0.206774	-0.511248	-6.97457	0.0237985	-6.4429	-0.645675	-0.648877	-0.789985	-2.31979	0.187089	-0.626118	-0.174463	-0.440771	-0.0561188	-1.44835	0.00516369	-3.01561	-1.05521	-2.16829	0.0769267	-6.72085	-0.683153	-0.904818	-1.18338	-0.684823	-0.558064	-0.423545	0.136494	-2.92484	-0.711769	0.409292	-2.58723	-0.204824	-0.727537	0.0738969	-5.74882	-1.13757
b1086	1.68267	-1.81955	0.174372	1.13148	0.731967	0.06644	0.905222	1.75003	-0.192566	1.24138	0.228272	1.41766	1.35678	0.762768	-2.37773	0.544739	-1.44072	1.15013	0.518572	0.654665	1.23649	1.01413	0.682632	0.995039	1.53052	1.58108	0.615416	0.774819	0.741652	0.611696	1.14643	1.6666	0.0755976	0.455658	0.731364	0.212657	-0.331296	-0.109809	0.614387	1.21904	0.779634	1.04196	1.79874	0.998604	1.18845	0.600435	1.20647	-0.740389	0.0689951
b2936	0.816132	0.534235	4.20875	-0.00261634	1.45105	0.899035	0.196361	1.12825	4.2763	0.0636387	0.716559	0.386323	0.739971	1.56396	3.17535	0.967202	3.07259	0.0620238	1.9342	1.82476	-0.546206	0.352401	0.399066	1.10932	-0.104703	0.788927	0.188176	1.25888	0.902179	0.84124	0.479187	1.03597	0.793148	1.88107	2.32113	0.305624	4.2479	4.32504	0.199565	0.780247	0.958141	0.144962	0.183834	0.0724693	0.483127	0.649253	1.50593	1.32342	1.15847
b3252	0.884505	1.05665	0.160942	0.197002	0.882791	0.870295	0.938098	0.922377	1.43184	0.565814	0.589908	0.551699	0.69566	0.839737	-0.876886	0.542872	0.236065	0.137813	0.941627	0.904554	0.245786	1.14385	0.532584	0.932443	0.938449	0.908263	0.231074	0.790611	0.440691	1.19949	0.289174	1.01114	0.954922	0.939745	0.810687	1.36091	1.47636	0.413416	0.0222803	0.909699	0.258095	0.637548	0.142072	0.45867	0.76041	1.10564	1.0789	0.692684	0.722061
b0441	-0.188053	0.469756	-0.75932	-0.578355	-0.15722	-1.49088	-0.311484	-0.207908	-0.3027	-0.690059	-0.0318978	-0.54807	-0.549293	-0.146364	-3.16471	0.000275493	-2.64334	-0.973321	-0.204154	-0.163389	-0.834627	-0.627986	-0.914396	-0.524371	-0.647684	-0.212061	-0.509582	-0.0572526	-0.677093	-0.393409	-0.131906	-0.0566932	-1.70694	-0.251072	-0.870702	0.305162	-0.363883	-0.671831	-0.287607	-0.106348	-0.56271	-1.04248	0.112133	-0.54526	-0.349873	-0.21235	-0.784781	-1.05462	-0.574993
b1136	0.289357	0.183447	-0.537056	0.571054	0.373418	-0.0657558	0.978428	0.738416	-0.0161684	0.0954819	0.61201	1.02166	0.598598	0.352851	-0.446839	0.964841	-0.0170242	0.0560369	0.91222	0.12624	-1.3677	0.61081	1.02607	0.905417	-1.33823	0.307484	1.00228	1.01789	0.998056	0.817232	0.108742	0.6817	-1.78004	0.78945	0.599182	-1.74095	0.0120045	-0.252138	0.63605	1.28558	0.995359	-0.495137	0.562269	-1.27091	0.683307	1.04894	0.857547	-0.553844	0.381703
b1766	-0.123453	-0.415551	-1.03059	0.0802249	-0.15119	-1.33871	0.00066401	-0.101144	-0.204781	0.287437	-0.0981749	0.0404903	-0.056558	-0.0204698	-1.48443	-0.327736	-0.64403	-0.281941	-0.0717598	-0.165445	0.168766	-0.299655	-0.688506	0.174448	-0.315114	-0.0401685	0.460686	-0.36089	-0.356258	0.0178929	-0.572572	0.136499	-0.61963	-0.222262	-0.129795	0.0371927	-0.152285	-0.782541	-0.36988	0.0546413	-0.310012	-0.486566	0.175476	0.48552	0.275241	-0.289894	0.0422482	-0.128524	-0.190856
b0440	1.39057	0.394524	-0.576839	0.267993	0.819015	-0.48449	-0.137796	1.50296	-0.277351	1.15189	1.15673	0.412083	-0.188709	0.790184	-0.573456	0.260661	-0.177286	1.22739	0.784517	0.879299	0.0034534	0.164821	0.207278	0.034637	1.11259	1.40729	0.928189	0.384481	0.775238	-0.436994	-0.423592	1.31635	1.09126	0.72547	0.541881	0.544411	-0.356114	-0.428911	0.510051	0.277237	0.635609	1.22922	-0.402072	0.0574504	-0.0910982	1.04056	0.0160181	0.974282	-1.60772
b2464	0.50556	-0.425046	0.199355	1.38658	1.3892	0.120786	3.93869	0.567592	2.97406	-0.701548	1.58853	2.88176	3.60678	1.35381	-0.355613	1.76763	0.801099	-1.52603	2.137	1.91529	1.86314	3.63911	3.26482	4.70978	-1.28888	0.466863	1.28945	1.7983	2.75328	4.36539	-0.282786	0.582216	3.64721	1.95312	1.21	-0.273148	3.16015	0.973123	0.21861	3.47328	2.82712	-1.12427	0.320934	2.81617	4.22884	3.11514	4.6786	0.80438	5.69671
b4371	0.0939314	-0.69034	-0.523607	-0.269791	-0.335453	-0.668854	-0.281861	0.0594475	-0.391093	-0.481407	-0.608355	0.229614	-0.349188	-0.323917	-1.51691	0.218566	-1.21545	-0.217697	-0.363663	-0.511818	-1.28439	-0.603933	-0.176681	-0.0508231	-0.00716424	0.255409	-0.66131	0.192787	-0.63079	-0.199574	0.0139295	0.294123	-2.03721	-0.353619	-0.42946	-0.65039	-0.412189	-0.357097	-0.349008	0.112539	-0.433741	-0.0184436	0.187071	-1.23837	-0.315632	-0.541324	0.109325	-1.64498	-0.797447
b1277	-0.306514	0.486221	-0.0494941	-0.450028	-0.437611	0.108507	-0.158445	-0.362492	-0.296922	-0.113733	-0.589194	-0.377734	-0.333311	-0.547183	0.414475	0.626854	0.00255946	-0.296498	-0.245918	-0.45767	2.41077	-0.439776	-0.431255	-0.627651	-0.626169	-0.313468	-0.339512	-0.149565	-0.66086	-0.799173	-0.289144	-0.360654	0.0322729	-0.400211	-0.326268	0.251707	-0.109958	-0.114398	-0.178015	-0.309543	-0.611944	-0.69469	-0.120775	2.24828	-0.383708	-0.0788749	-0.532973	0.354366	-0.504382
b3028	0.137892	0.0902099	0.723386	-0.109818	0.501383	2.97269	0.533112	-0.00327607	0.538694	0.438658	0.442239	0.0961722	0.282359	0.523117	0.0483085	0.50091	0.773393	0.18631	0.241964	0.41539	0.285541	0.655563	-0.0198234	0.846222	1.23013	0.23779	0.0286379	0.0111885	-0.292915	0.664555	-0.336767	0.051165	0.0949289	0.0278242	0.787422	0.208983	0.650169	0.995321	-0.148572	0.497895	-0.275736	1.23655	-0.300073	0.19903	0.631498	-0.210104	0.39916	0.180961	1.28673
b2478	-0.151547	0.460606	-0.651841	-0.070976	-0.101416	-1.01317	0.0468015	0.133365	0.166798	-0.0424588	-0.0268556	0.0114589	0.257879	-0.1219	-1.1218	0.25321	-0.64263	-0.072647	-0.0530917	-0.248762	-0.615597	0.168217	-0.39932	0.285457	0.0958827	-0.0769262	0.0820376	0.255253	-0.152068	0.134303	-0.371784	0.0344956	-0.564302	-0.126156	-0.246347	-0.21736	0.169514	-0.416368	-0.157082	0.454628	-0.141863	-0.0672073	-0.0735359	-0.384997	0.481487	-0.0268141	0.190887	-0.162793	-0.03755
b1284	0.247303	1.35979	-0.107128	0.269088	0.345622	-1.24328	0.0943992	0.486902	0.382385	0.399486	0.153956	-0.10028	-0.254914	0.367285	-0.61057	-0.0788474	-0.187274	0.128647	0.407705	0.418004	-0.00132562	0.272987	0.542825	-0.316665	0.981525	0.404008	1.5166	0.0248814	0.0192262	0.0500187	-0.257544	0.457849	-0.918176	0.168195	-0.5672	0.511103	0.436357	0.214736	-0.160243	-0.228702	0.166259	0.560598	-0.31347	0.240502	0.287394	-0.137723	-0.71189	-1.24865	0.240217
b3168	-0.817794	-0.191176	-0.134921	-0.703774	-0.437657	-0.434997	-0.60691	-0.958934	-0.73746	-0.982364	-0.530296	-0.420974	-0.200064	-0.423834	-3.14572	-0.00453844	-2.62246	-0.817419	-0.331121	-0.768014	0.202316	-1.17145	-0.739956	-0.473609	-0.867784	-0.806549	-0.949041	-0.0368036	-0.797932	-0.750819	0.633256	-0.86296	-1.88433	-0.363666	-0.359164	-0.540934	-0.799808	-0.196615	-0.28079	-0.13453	-0.652355	-0.914463	0.456358	0.286473	-0.337169	-0.315165	-0.568447	-0.907545	-0.500793
b3149	0.768741	0.389169	1.79038	0.203687	0.578469	0.0818901	0.546713	1.0774	1.64722	0.0806482	0.377191	0.352849	0.625707	0.44878	-0.39441	0.584024	0.0716618	0.0734134	0.40797	0.46288	-0.591169	0.676535	0.942811	0.767771	0.485766	0.901731	0.399359	0.494074	0.441995	0.475905	0.206685	0.84452	0.00178367	0.323801	0.412191	0.0809511	1.68153	1.86529	0.00211697	1.02417	0.50233	0.280004	0.429984	-0.536416	0.649562	0.654151	0.791223	0.207094	0.673422
b3463	0.220303	1.02628	1.15248	-0.0490853	1.05062	0.851918	0.321079	0.869748	1.71007	0.0682875	0.866548	0.203536	-0.173905	0.921655	-0.192456	0.4956	0.92012	0.151454	1.0143	1.25988	0.408919	0.312127	-0.246123	0.886377	1.09387	0.302599	-0.692582	0.514619	0.460373	0.274652	0.227559	0.40319	0.288084	1.15023	0.933709	1.17607	1.72132	1.11099	0.381247	0.700797	0.59803	1.12924	-0.024794	0.668958	0.117325	1.24402	1.07255	1.08679	0.593578
b1048	0.212918	-0.791995	0.329166	0.31742	-0.0264668	-0.805888	0.586059	0.552086	0.950926	-0.477699	-0.202671	0.704569	0.784891	0.0127513	0.0327545	0.738576	0.444871	-0.43264	0.268079	-0.372747	-1.76268	0.191464	0.897197	0.860483	0.0428916	0.211357	0.118897	0.270242	0.257557	0.764382	0.20185	0.477064	-0.246706	0.136269	0.216623	-0.588724	0.948555	0.487049	0.446366	1.09497	0.168433	-0.417611	0.381022	-1.44931	0.918683	0.178776	0.737414	-0.399532	0.371272
b0212	0.701596	0.680056	-0.987499	0.594789	0.953447	-0.595376	1.33191	0.522025	0.365878	1.16306	0.857418	1.04331	1.10015	1.0902	0.79043	0.91025	1.79627	0.752433	0.490438	0.758312	1.2552	1.32603	1.34997	0.787767	1.03724	0.449617	1.36479	0.597899	1.41174	1.44615	-0.0363477	0.0617665	2.1314	0.579737	0.577092	0.22992	0.47359	-0.610829	-0.055366	0.924103	1.19131	1.15215	-0.345881	1.38134	1.11803	1.18044	0.210455	1.4806	1.1289
b0207	0.474613	0.382708	0.268778	0.693253	1.14406	1.73531	1.67599	0.97423	0.749931	-1.02757	1.44434	0.724709	0.870024	1.04336	0.731364	0.0520154	1.23616	0.0623055	1.05396	1.31764	0.76265	1.58927	1.6282	1.2488	1.63568	0.440469	0.962429	0.877535	0.861334	1.4413	0.082431	0.791805	0.929645	0.678797	0.20422	0.845148	1.0027	0.206075	1.02216	0.823241	0.618229	1.38504	0.317163	0.653739	0.941146	0.153691	1.11193	0.553231	1.43303
b1232	0.146972	-0.446593	-1.0512	0.897787	0.32051	-0.900693	0.495632	0.423234	-0.884084	-0.252097	-0.199029	1.01767	1.13747	0.315306	0.0665964	0.640069	0.694321	0.732267	0.541932	-0.203083	-1.00928	0.477786	-0.127146	1.16911	1.33901	0.15239	0.968935	0.259651	0.389193	0.201628	-0.139671	0.477797	-1.14577	0.486064	0.277513	0.141275	-0.690921	-0.872077	0.578567	1.08112	0.417642	1.12378	0.995854	-0.456318	1.229	0.135653	0.870464	-1.66495	0.661027
b2495	0.522479	-0.51264	-0.824035	0.0239358	0.362086	-0.958294	0.350809	-0.0701127	0.283076	-0.160445	0.42079	0.249723	0.409154	0.350072	-1.12042	0.178629	0.590356	0.510328	0.596529	0.472686	-1.65264	-0.056958	-0.711944	0.771418	1.20727	0.427686	0.393375	0.501716	-0.0854751	0.469604	-0.908595	0.315285	0.145323	0.381184	0.499664	0.311244	0.171143	-0.522302	0.488094	0.219782	-0.0498627	1.08591	-0.515832	-1.15576	0.509524	0.380317	0.655048	0.670754	0.0906572
b4260	-0.30299	0.136095	-1.66377	-0.502781	-0.258297	-2.37403	0.0750278	-0.374198	-1.10571	-0.611609	-0.281721	-0.171048	-0.0989665	-0.221649	-1.50201	0.0704499	-0.834137	-0.425254	-0.385287	-0.311634	-1.23661	-0.457723	-0.445274	0.244686	-0.353753	-0.353889	-0.815174	-0.247703	-0.251242	0.360605	-0.426201	-0.347845	-0.442056	-0.428301	-0.326448	-0.621854	-1.06888	-1.56612	-0.890676	0.1221	-0.191702	-0.509744	-0.305995	-0.724848	-0.011542	0.291515	0.241229	-0.162308	0.367272
b4049	0.242777	-0.292849	-1.11806	0.240892	0.118483	-0.824256	-0.192908	0.103051	-0.783952	0.398092	0.0477104	0.142736	0.0967409	0.0460925	-2.46534	0.508889	-1.66029	0.366253	-0.278195	-0.08376	1.25964	-0.130035	-0.30721	-0.0551025	0.624122	0.292035	-0.131122	0.316552	-0.0188637	-0.416088	0.744551	0.146485	-1.85208	-0.26643	-0.0203934	0.255533	-1.02467	-0.848894	-0.117821	0.267704	0.0436164	0.706211	0.909478	1.38972	-0.167577	0.417975	-0.112035	-1.43865	-0.460315
b3180	1.02323	-0.0649902	-0.546403	0.157787	-0.565243	0.668322	-0.158578	0.6764	-0.85097	0.925051	-0.71874	0.323339	-0.299179	-0.527059	-3.01836	0.0536131	-2.57377	0.00248072	-0.380678	-0.167646	-1.14465	-0.672195	-0.963028	-0.174158	0.418053	1.08369	0.230292	0.0501268	-0.350158	-0.451089	0.0653701	0.844112	-0.921231	-0.52094	-0.320154	1.14731	-0.8715	-0.662472	-0.55712	0.273545	-0.350764	-0.0194508	0.322949	-1.40114	-0.262987	-0.634316	-0.181193	-2.01779	-0.477359
b3303	-1.43257	-0.263183	0.259227	0.125553	-0.373233	-0.335973	-0.983245	-1.64714	-0.867411	-0.365378	-0.354068	-0.596876	-0.326034	-0.349187	-3.5425	-0.315142	-2.12101	-0.0959157	-0.190131	-0.779107	-0.301713	-1.0205	-1.10513	-0.477968	-0.514882	-1.45338	-0.374264	-0.470333	-0.404713	-1.42241	0.587724	-1.57904	-1.82467	-0.176895	0.0182507	-0.943698	-0.989923	0.159668	-0.0623642	-0.29937	-0.304404	-0.287124	0.352693	-0.356208	-0.630331	-0.360691	-0.523329	-0.305412	-0.91049
b1412	0.957485	0.358837	-0.944983	0.0959261	0.497208	-1.11204	0.291749	0.712304	0.285803	-0.400166	0.695094	0.126611	0.284445	0.445585	-1.03284	0.0320518	-0.0946295	0.274589	0.544427	0.480152	-0.817333	-0.5128	-0.595776	1.03619	0.75412	0.978437	0.700424	0.178815	0.142524	0.388221	-0.959354	0.708812	-0.545933	0.418767	0.13837	-0.213742	0.413816	-0.267271	-0.0632217	0.63994	0.0912298	0.912798	0.0778858	-0.680551	0.426082	-0.299189	0.591755	-0.470163	0.315818
b2169	-3.17514	3.61072	-1.42583	-4.2428	-1.41076	1.43153	-3.35358	-3.78655	-1.52518	-3.56136	-1.56875	-2.82328	4.13352	-1.42474	-4.10751	-2.40267	-3.74138	-3.17782	-2.57735	-1.83018	0.701131	5.54467	-3.89462	-3.66691	-2.303	-3.13125	-4.22415	-1.79103	-2.85297	-3.22063	-4.32263	-4.17272	-3.76758	-2.56484	-2.2828	-0.314697	-1.58223	-1.28746	-3.05106	-2.96536	-2.66583	-1.47932	-2.78673	1.05248	4.03743	-2.65807	-3.51547	-2.23298	-4.05472
b3998	-0.595607	0.353402	-1.13108	-0.575176	-0.157778	-2.13304	0.214322	-0.814723	-0.32466	-0.915009	-0.332347	-0.0285295	0.133806	-0.143696	-1.13227	0.138015	-0.375066	-0.471052	-0.23606	-0.409383	-0.71175	0.427146	1.12758	0.818339	-1.06761	-0.676003	-0.810764	-0.0379201	-0.203879	0.378141	-0.117338	-0.721155	-0.822361	-0.244478	-0.783483	-0.94432	-0.0993828	-0.852982	-0.941526	0.53951	-0.0633163	-1.05218	0.321982	-0.0705943	0.54442	0.337237	0.881535	-0.545929	1.44017
b2908	-0.823366	0.92422	-0.71999	-0.608999	-0.503741	-0.841378	-0.531481	-0.404066	-0.569052	-0.989406	-0.663585	-0.357503	-0.359958	-0.574825	0.38481	-0.0245784	0.46646	-1.03496	-0.595806	-0.711023	-1.50121	-0.227889	-0.744131	0.186647	-0.907199	-0.809702	-0.756051	-0.361721	-0.431288	-0.489973	-0.463967	-0.646891	-0.368422	-0.737304	-0.854714	-1.11822	-0.502748	-0.561165	-0.932952	0.104107	-0.351073	-1.2083	-0.416467	-1.43847	-0.262296	-0.396463	0.136692	-0.0668952	0.0775274
b3189	-0.437276	-0.73676	0.376818	-0.707089	-0.281944	-1.08764	-0.804939	-0.590669	0.0157589	-0.616114	-0.324352	-0.612186	-0.280133	-0.304479	-4.10419	0.0102833	-2.95386	-0.502743	-0.572054	-0.466724	-1.13091	-1.04287	-1.20103	-0.304971	-0.719374	-0.505866	-0.700513	-0.0706098	-0.769649	-0.757187	-0.351003	-0.638041	-2.39736	-0.558633	-0.182275	-0.802776	-0.0439897	0.354321	-0.219762	-0.123162	-0.655104	-0.803767	0.0930339	-0.881405	-0.227557	-0.200023	-0.420743	-1.11413	-0.732261
b0120	-1.40827	-0.678389	-2.83172	0.404016	-0.912525	-1.84659	-0.759507	-1.38596	-1.68281	-0.818698	-0.976903	-0.229647	-0.117756	-0.980318	-3.93096	-0.160754	-3.46797	-0.767194	-1.3616	-1.4734	-1.39585	-1.38741	-1.00243	-0.931048	-1.09887	-1.36676	0.62815	-0.050947	-0.288695	-1.20164	-1.00778	-1.46369	-2.99919	-1.12882	-0.719179	-1.91937	-1.76262	-2.56156	-0.307751	-0.412601	-0.412639	-1.29642	-0.423907	-1.322	-0.341288	-0.674009	-0.941343	-1.34201	-1.40572
b1850	-0.640312	0.124679	1.11495	-0.855252	0.133093	-0.521129	-0.364939	-0.401132	0.749238	-1.06134	-0.0476259	-0.5661	-0.387273	0.0645254	0.300971	0.10241	0.308952	-0.584104	0.237143	-0.0608254	-1.00224	-0.557011	-0.19333	-0.17928	0.0982166	-0.602825	-1.20901	-0.480625	-0.691554	-0.451407	-0.283852	-0.156091	0.235318	0.158795	0.288749	-0.800954	0.805325	1.22789	-0.224892	-0.145754	-0.621545	-0.163995	-0.355436	-0.759667	-0.164831	0.302798	-0.0671886	-0.532965	-0.29115
b3357	0.371554	1.42806	-0.569047	-0.0365963	0.103499	-0.641006	-0.197194	0.682476	0.173074	0.391316	0.358872	-0.111226	-0.138466	0.0724236	0.601683	0.140742	0.41578	0.272615	0.356207	0.300563	-0.36618	0.0355206	0.661126	-9.97618	-0.12598	0.322943	0.902375	0.296101	0.295388	-0.00718579	-0.35255	0.640763	0.968551	0.361623	0.107345	-0.338493	0.205771	-0.269227	0.296974	0.133018	0.288874	0.16273	-0.789994	-0.328086	0.00280056	0.521323	-9.97618	0.610146	-0.214387
b4171	0.496151	0.689122	-0.952763	-0.349375	-0.218715	0.384536	0.307729	0.914667	0.0254925	0.142032	-0.107268	0.100324	0.394769	-0.227454	0.444295	0.518921	1.50119	0.203702	0.0568041	-0.0107271	0.956973	0.279364	-0.0464962	0.419171	0.708368	0.518529	-0.553236	0.308626	0.0592458	0.720511	-0.294393	0.970302	0.656592	-0.0132836	-0.0101084	0.92365	0.13052	-0.834738	-0.450309	0.198246	0.0579337	0.911709	-0.34367	1.23021	0.563901	0.489628	0.792432	0.785194	0.358088
b0741	0.26787	-0.0857148	-0.0480276	-0.250218	0.222356	-1.83152	-0.854027	-0.172449	0.365208	-0.616705	0.254022	-0.174365	-0.257513	0.240444	-3.84071	0.096895	-3.03383	-0.170887	0.102861	0.0240928	-0.824997	-0.7219	0.594159	-0.434206	-1.01306	0.341041	-0.210483	-0.190398	-0.412918	-0.919507	-1.25356	-0.170125	-1.72952	-0.0457194	-0.879514	-0.878344	0.31295	0.0599299	0.0752128	-0.510685	-0.365856	-0.756849	-0.576228	-0.69906	-0.220801	-0.480058	-0.751479	-1.52409	-0.835109
b0386	-0.0720275	-0.100078	-0.105887	0.265589	0.0723104	-1.67977	0.223988	0.0169106	0.435967	-0.46098	-0.195862	0.14664	0.539307	-0.0929268	-2.11374	0.183595	-1.18392	-0.219231	0.211725	-0.0172215	-1.55502	-0.523484	0.307719	0.299639	-0.0826777	-0.150182	-0.341225	0.18176	0.2273	0.334049	-0.0788111	0.162299	-0.074687	-0.209928	-0.185836	-0.825412	0.331498	0.216438	0.0535938	0.865477	0.160732	-0.213932	-0.244591	-1.30362	0.0157848	-0.214836	0.912446	-0.56806	0.0016032
b3780	-0.374671	-0.0462134	-1.38827	-0.181467	-0.483016	-1.33227	-0.229008	-0.328686	-0.569216	-0.118763	-0.76112	-0.0265073	-0.142613	-0.53356	-1.25769	-0.12581	-0.906563	-0.211517	-0.606083	-0.630726	0.837183	-0.261612	-0.0794179	0.0362215	-0.527259	-0.44254	-0.319837	-0.268097	-0.281139	-0.416274	-0.284936	-0.272331	-1.40408	-0.658781	-0.706806	-0.30303	-0.652797	-1.25595	0.559225	0.212548	-0.28477	-0.606595	0.435567	0.885078	-0.0537658	-0.259165	0.10778	-0.773257	0.193369
b3554	0.229543	0.832287	-0.264338	0.852166	-0.111793	0.908358	0.470903	0.11481	0.17807	-0.215273	0.0072451	0.264245	0.275031	-0.158324	0.233571	-0.110778	0.692687	-0.146961	0.0654921	-0.065968	-0.358087	0.0098395	-0.847863	0.292608	0.425523	0.229058	0.105097	-0.21798	0.507829	0.646808	-0.592786	0.332677	1.42818	0.059631	0.0528774	0.453344	0.237243	-0.229665	-0.0770022	0.18296	0.507751	0.384084	-0.216528	-0.0383232	0.410132	0.209604	0.332525	0.239325	0.00272476
b3610	-0.283682	0.267488	-1.52722	-0.803494	-0.905838	-1.40673	-0.501779	-0.505564	-0.968861	-1.158	-0.8797	-0.4917	0.121671	-0.919948	-1.65691	0.0427961	-0.991201	-1.30526	-0.888157	-0.953309	-0.402082	-0.132079	0.649022	0.00784842	-0.759324	-0.23569	-0.835017	0.084497	-0.688785	-0.409734	-0.310633	-0.536582	-1.03083	-0.85946	-1.01198	-0.345228	-0.993219	-1.28647	-0.887919	0.199592	-0.59587	-0.734986	-0.222911	-0.133787	0.153958	-0.531852	-0.0224018	-0.333886	0.490662
b3319	-2.20903	-1.24584	-0.464721	-0.349286	-1.12738	-1.88456	-1.41507	-2.54486	-1.64236	-0.820368	-1.15464	-0.8235	-0.544111	-1.05715	-5.73417	-0.657621	-4.3622	-0.650589	-0.754539	-1.60204	-0.736584	-1.91751	-1.86985	-0.880949	-1.56727	-2.13881	-0.953929	-0.859525	-1.04124	-1.75475	0.512709	-2.63353	-2.88827	-0.727516	-0.482227	-1.41683	-1.84791	-0.624578	-0.657859	-0.655995	-0.910599	-1.563	0.172075	-1.01629	-0.874361	-1.03455	-0.955054	-0.985038	-1.55736
b0890	-0.0869559	-0.167905	-0.373474	-0.347166	0.0565484	-2.62054	0.263674	0.0807836	-0.182556	-0.652787	-0.0899285	-0.081343	-0.0945908	0.0683967	-2.25543	0.0741052	-2.03323	-0.745775	-0.0835747	-0.109473	-0.632557	0.0185087	-0.337074	0.199446	-0.156255	-0.0757768	-0.0831299	0.0623809	-0.474197	0.239854	-0.747668	0.153825	-1.2955	-0.160711	-0.124976	0.107285	-0.141497	-0.394807	-0.135763	0.15822	-0.369065	-0.412479	-0.385827	-0.555364	0.0380392	0.0753548	0.146884	-0.680441	0.214971
b2765	0.985833	-0.74651	0.21716	0.589641	0.0575459	-1.09272	-0.100369	0.418757	-0.172156	1.58041	0.122452	1.18105	0.0669406	0.209627	-2.31556	0.451973	-2.61446	1.47776	0.00768946	0.109307	-0.242548	-0.850114	-0.363718	-0.216334	1.19474	1.02458	0.546024	0.63448	0.242477	-0.289827	0.86882	1.16715	-0.78559	0.190709	0.243032	0.071631	-0.207755	-0.00372368	0.0350055	0.580691	0.038934	1.28941	0.930341	-0.261717	-0.0794614	0.0328807	0.128498	-1.68512	-1.41839
b2091	2.1181	-0.256755	-5.78807	1.80526	2.11161	0.727744	-0.561141	2.65144	-4.66098	1.79428	3.15225	0.933617	0.153095	2.0777	4.23094	1.92845	4.3437	2.01699	-0.856988	1.50269	-1.36249	3.99159	3.96759	-4.18983	0.313319	2.02869	3.34294	0.991787	4.09598	-1.60828	2.13573	2.63426	3.67755	-0.718254	0.504498	0.263864	-4.32925	-5.43457	-0.517545	-5.40332	3.97701	-0.125436	0.37838	-1.84072	-0.796155	2.36651	-4.65341	3.73785	-3.08849
b0239	-0.0143784	1.38189	0.285528	-0.438903	0.291481	0.295985	0.123377	0.203117	0.61258	-0.813525	0.143962	0.0904426	0.219737	0.440511	2.11004	0.560169	1.84985	-0.421189	0.248402	0.276806	-0.441241	0.637434	-0.525217	0.740951	0.375677	-0.156114	-0.722182	0.283767	-0.143192	0.343363	-0.286499	0.145106	-0.227953	0.172233	-0.0747667	0.0895213	0.643408	0.421095	-0.427541	0.568368	-0.159436	0.407924	-0.151186	-0.4392	0.223243	0.290694	0.716637	0.05595	1.00267
b2042	1.53859	-0.0472857	2.25473	0.970185	0.368359	0.34178	0.932618	1.33573	2.58482	0.79345	0.0272793	1.16602	1.20614	0.412791	-0.209339	0.711666	0.378673	0.222245	0.670761	0.0998394	-1.12763	1.0523	0.702187	1.38221	0.32588	1.47215	1.03523	0.32272	0.72211	0.970072	0.352043	1.43227	-0.169407	0.565927	1.2988	0.103741	2.5725	2.43943	0.12703	1.4076	0.737811	0.261871	1.16582	-0.926007	1.31554	0.837259	1.60031	-0.412629	1.50481
b3730	-0.0202581	0.211941	-1.22928	-2.19724	-2.3934	-1.23838	-0.329095	-0.0887071	-0.612133	-0.92151	-2.46481	-0.104258	-0.164955	-2.3901	-2.28451	-0.768226	-2.34184	-0.348191	-0.851607	-2.16806	-1.92112	-0.300269	-1.31045	-0.149435	-0.288098	-0.0748982	-0.631804	-0.852056	-0.7763	-0.294291	-0.349323	-0.0700358	-1.05535	-0.861705	-0.655022	-0.631232	-0.720934	-1.11706	-1.1227	-0.127009	-0.742014	0.0211937	-0.335568	-1.67177	-0.25657	-0.997951	-0.0554678	-1.14662	-0.439253
b0728	0.0949005	-0.557475	-1.9034	-0.063004	0.712941	-0.602358	-0.508055	0.154854	-1.29689	-0.793905	1.09879	0.0284676	-0.145372	0.722717	-2.96017	1.24694	-0.6194	-0.60561	0.526506	0.0961918	-2.11447	1.80664	1.70013	-1.76328	-2.66931	0.118656	0.827486	0.62589	0.972286	-1.00307	0.88781	0.18333	-3.06342	0.268307	0.372729	-2.55757	-1.2407	-1.55277	-0.269999	-0.606258	0.988998	-1.26545	0.342561	-2.16294	-1.14082	0.288245	-1.34055	0.304821	-1.8057
b0472	-0.21529	-0.631957	-0.140427	-0.744969	0.230565	-3.06423	-0.295819	-0.384098	0.272456	-1.29491	0.0316672	-0.299676	-0.283477	0.279329	-2.85263	0.0417014	-2.47693	-0.808345	0.0109043	0.0637324	-2.0783	-0.674323	-0.149131	0.0446183	-0.713913	-0.384653	-1.20976	-0.333218	-0.812032	-0.447375	0.337712	-0.328954	-2.01884	-0.037655	-0.0564017	-0.926328	0.284309	-0.0294663	-0.171025	0.269857	-0.596022	-0.746129	0.143301	-2.06002	-0.304843	0.0869682	0.0172549	-1.19081	-0.29494
b1059	0.110965	-0.374169	-2.03884	0.263693	-0.269711	-0.374636	0.797309	-0.0350288	-1.13358	-0.0519863	-0.606743	0.816097	0.8454	-0.276606	-0.830645	0.521804	0.088791	0.190483	-0.178636	-0.705144	-2.1804	-0.0587798	1.04695	1.14852	0.00266639	0.159835	0.218856	0.326342	0.154757	0.840655	-0.338064	0.0100486	-0.862114	-0.231637	-0.158431	-0.371808	-1.23208	-1.76773	0.0360972	1.09816	0.167723	-0.16837	0.429484	-1.77497	0.800162	0.0447895	1.06063	-0.476644	-0.295059
b0471	-0.0592802	-0.467637	-0.23482	-1.08404	-0.207901	-1.70557	-0.611346	-0.231363	0.0858899	-1.45668	-0.28553	-0.518498	-0.0860126	-0.120014	-2.54833	0.199473	-2.33453	-1.00363	-0.330583	-0.369556	-2.56259	-0.507131	-1.08991	-0.324557	-0.462101	0.0921378	-1.17924	0.168398	-1.01886	-0.772185	-0.266246	-0.412331	-2.06519	-0.387909	-0.319436	-0.477315	-0.0412791	-0.0883295	-0.390125	-0.132513	-0.991835	-0.51768	-0.266515	-2.69241	-0.149345	-0.300498	-0.498835	-1.25182	0.0672958
b2097	1.79391	-0.0340488	1.70388	1.71681	1.75743	0.0654208	3.91721	2.41127	3.82094	0.284207	1.69331	2.78502	3.32684	1.61885	2.24163	1.65975	2.66463	-0.406882	1.79563	1.94898	1.44014	3.69359	3.94702	4.48566	0.97277	1.79257	1.58127	2.03565	3.52352	4.86112	0.287971	2.35067	3.38907	1.65737	1.4824	-0.165511	4.02275	2.12381	0.119054	3.61537	3.57491	0.649552	0.615377	2.53127	3.7919	2.63555	4.86226	0.378259	4.9871
b2217	0.416665	0.469836	1.61638	0.485427	0.439465	0.501757	0.601397	0.780849	2.39915	0.541523	0.354969	0.464503	0.503928	0.421472	1.10778	0.549514	1.10191	0.123484	0.550024	0.423968	0.137219	0.139748	0.948635	0.591187	0.389477	0.450731	0.915977	0.363308	0.426436	0.555832	-0.166003	0.748824	0.756389	0.461296	0.348816	-0.182157	2.39496	1.67293	-0.185242	0.690131	0.367584	0.231602	0.19949	0.271522	0.503129	0.499855	0.49909	0.55469	0.731006
b0116	0.0373438	-0.485273	0.552909	-0.434001	-0.229519	-0.578488	-0.419193	0.706877	0.0857915	-0.930364	-0.153904	0.00073225	0.0577222	-0.2008	-0.518338	0.541459	0.829093	-1.00555	0.272469	-0.383635	-0.401853	0.498734	0.185243	-0.275501	-2.05774	0.0493262	0.455906	-0.355117	-0.141753	-0.537366	0.628574	0.759104	0.397328	0.22458	0.303882	-0.6511	0.0858646	0.557324	-0.205332	0.407427	-0.0338246	-1.50633	0.343023	-0.467145	0.0141697	0.00512577	-0.371832	0.522819	0.0975937
b4252	4.31208	0.990579	-1.27979	-0.0784361	0.516704	-0.408956	0.567587	4.83218	0.0648526	-0.285045	0.578153	0.871813	0.52471	0.558305	1.43408	0.597921	1.33191	0.159842	0.669108	0.765846	1.35501	0.764518	-0.461031	0.175436	0.964397	4.27642	0.659932	0.412135	-0.0320636	0.849381	-1.16765	4.80783	1.96638	0.622805	0.855982	0.776336	0.370208	-0.845629	0.205352	0.200242	-0.0636304	0.837539	-0.119296	1.59875	0.971881	1.12599	-0.252547	1.10741	0.0603542
b4015	1.15846	-0.461619	-2.41047	0.298104	0.462488	-0.885336	1.56267	0.474058	-1.66157	-0.717971	1.38963	1.37087	0.643089	0.528507	-5.08251	2.7467	-2.74209	-0.269859	-0.702405	0.517514	-0.929252	4.20358	4.06368	1.50132	-0.163938	1.1631	0.188674	1.54539	3.36942	1.5681	0.408541	0.405695	-3.76841	-0.761736	2.47633	-1.61237	-1.50398	-1.87911	-0.234759	3.22567	3.4283	0.392896	0.361705	-0.568401	0.413942	3.01347	2.4635	-1.19071	2.14501
b3459	0.285348	0.907477	-0.504073	-0.753203	-0.0064822	-0.386142	0.225247	0.428736	-0.0404758	-0.284424	-0.0626972	0.35597	0.232	-0.0838246	0.807208	0.238303	1.5285	-0.204247	-0.136989	0.185454	-0.656637	0.50277	0.108329	0.842025	0.287802	0.432808	1.35612	0.434142	-0.157968	0.620147	1.63806	-0.0502015	1.0982	0.0497284	-0.0632344	0.946125	-0.320668	-0.124608	-0.555936	0.781319	-0.31759	-0.0636714	0.0437338	-0.694933	0.3776	0.563826	0.446637	1.57964	0.443846
b3628	0.579379	0.754471	0.0050895	1.1023	0.902272	1.94326	0.524686	0.775382	-0.113633	1.61876	0.850521	0.48743	0.60712	0.694635	-1.29154	0.970214	-0.765711	1.00533	0.838821	1.11573	3.36593	0.207949	0.353018	0.446958	1.15796	0.438218	1.44166	0.870369	1.18264	0.540625	0.350335	0.898451	1.46347	0.825382	0.145686	1.18004	0.315401	0.2752	-0.103467	0.508203	0.907633	1.32853	0.611492	3.14266	0.387977	1.28327	0.41109	1.30818	0.497805
b2566	-0.179067	-1.44098	-0.166013	-0.0271274	-0.0998675	-0.807507	-0.559003	-0.318187	-0.621699	0.00440303	-0.366183	-0.124477	-0.0502246	-0.0175356	-3.15897	-0.239875	-2.06109	0.0474833	-0.0932802	-0.329644	-0.692292	0.0842216	-0.203895	0.060214	0.243196	-0.0954393	-0.0527213	-0.426771	-0.281154	-0.483794	0.220938	-0.271548	-1.40578	-0.26523	-0.425588	-0.492278	-0.710891	-0.172334	-0.219608	0.0388378	-0.0977584	0.0381828	0.516077	-0.491402	-0.0320365	-0.145394	0.216041	-1.42758	0.198818
b3407	-1.19165	-1.97912	-0.244517	-1.1478	-0.821048	-3.37674	-0.677198	-1.32513	0.0865805	-1.50512	-1.3188	-0.596389	-0.282969	-0.812409	-4.35786	-0.185031	-3.27122	-0.823253	-0.558157	-1.1073	-2.80156	-1.00403	-1.303	-0.318374	-0.646134	-1.1428	-2.02447	-0.164995	-1.4547	-0.697835	-0.547352	-1.22552	-2.5273	-0.587267	-0.432469	-1.12661	-0.00690034	-0.0572711	-0.795345	-0.251914	-1.23259	-0.55693	-0.0724489	-2.44369	-0.330484	-0.807519	-0.15988	-0.586528	-0.91139
b4025	-1.56969	0.00230364	-0.733863	-0.472685	-0.374212	-2.26391	0.234013	-1.51747	0.397736	-1.3474	-0.250344	-0.300482	-0.193763	-0.34019	-0.625116	-9.22477	-0.701646	-0.778965	-0.258898	-0.453129	0.507572	0.178026	-0.68653	0.0374866	-0.307093	-1.57572	-0.809287	-9.14483	-0.450069	0.383066	-0.784477	-1.64261	0.191862	-0.388908	-5.46229	-0.386533	0.497785	-0.399764	-0.481057	-0.510702	-0.423098	-0.519672	-0.423074	0.60979	0.0627941	-6.0186	-0.0216033	0.209557	0.0418033
b3204	-0.0689017	0.107575	-0.285127	0.0185597	0.451617	-1.27416	0.618406	0.0567322	0.665267	0.240984	0.101683	0.368031	0.687678	0.439813	-0.291926	-0.115034	0.18993	-0.0665617	0.27389	0.204358	0.234596	0.630873	0.0944726	1.00553	0.0594115	-0.155948	0.194066	-0.0824845	0.477581	0.815848	-0.38903	0.225408	0.20159	0.131929	-0.258031	-0.0593653	0.727065	0.0935674	-0.415362	0.804121	0.639284	-0.108682	0.108084	0.423254	0.828259	0.415808	1.04537	0.299334	1.12334
b0406	0.828826	-0.578937	-0.512398	0.431708	-0.744586	-1.02802	-0.143115	0.598909	-0.375306	0.130784	-0.748004	0.13207	0.0473117	-0.696419	-2.60947	0.0390294	-1.54017	-0.178595	0.0401053	-0.791374	0.151819	-0.464343	-0.350601	-0.708891	-0.355809	0.846573	0.0605339	-0.00259992	-0.182119	-0.422905	0.202417	0.531286	-1.17755	-0.0244247	-0.324753	-0.279094	-0.388918	-0.634294	0.244725	0.0802872	-0.175713	-0.332046	0.872121	-0.116465	-0.347393	-0.784898	-0.453154	-0.0846755	-0.920776
b3996	-0.624045	-1.02366	-0.836611	0.119799	-0.0567699	-1.68031	0.460367	-0.43292	0.0179172	-0.222662	-0.29278	0.262102	0.648345	0.12627	-2.90472	0.80601	-1.87764	-0.0630348	0.20632	-0.0565139	-0.707002	0.182151	-0.0333006	1.28634	-0.183817	-0.385931	-0.390626	0.77155	0.0267973	0.763857	-0.499126	-0.238982	-0.510775	-0.0479369	-0.775768	-0.205592	0.0722857	-0.643139	-0.283722	0.775423	0.0816397	-0.187869	0.336538	0.0495139	0.964971	0.0934671	1.30192	-1.03697	1.6701
b3868	-0.426859	-1.06173	-2.87018	-1.2204	-0.607239	-2.06209	2.68398	-0.789481	-0.972968	-0.675719	-1.23753	0.515525	0.440126	-0.638319	-1.26066	0.0441256	-0.814018	-1.0297	-0.270669	-0.831275	-1.56375	-0.633387	-0.713246	-0.278386	-1.39011	-0.546444	-1.73988	-0.240632	-0.900798	2.82341	-1.08309	-0.580346	-1.36648	0.427834	-0.0788085	-0.970706	-0.871492	-2.83707	-0.273297	-0.187081	-0.794493	-1.48742	0.522844	-1.58092	0.401909	-0.428413	-0.383174	-0.875244	-0.228206
b2310	1.94509	-1.56626	0.603281	0.875062	1.1122	-1.24307	6.03646	2.28148	0.304098	0.259382	2.0185	1.72969	1.29984	1.12676	-2.88977	1.53581	-0.380745	0.223143	1.03705	1.41682	-1.55773	3.13285	3.29753	1.03378	-1.4957	1.92255	1.46828	0.98916	2.97472	6.59114	-0.650599	2.55892	-2.20523	1.51371	0.310694	-1.31842	0.362833	0.695853	0.947291	1.61872	2.99045	-0.712243	0.88215	-1.20883	1.14787	2.07209	0.935642	-0.420917	1.17232
b3932	-1.03567	-0.648934	-0.0886437	-1.57539	-0.793867	0.810362	-1.72685	-1.2618	0.0486269	-2.4961	-1.28311	-1.66692	-0.647572	-0.760384	-1.19724	0.560897	0.304859	-1.64974	-0.635153	-1.20659	-1.04145	-2.03182	-0.717409	-1.03875	-0.726074	-0.903824	-2.68492	-0.0309698	-1.45428	-1.53833	-0.347488	-1.34577	-1.92333	-0.682482	-0.443071	-1.32889	0.0211804	0.114988	-0.844409	-0.736162	-1.42331	-0.494251	-0.269067	-0.759811	-0.843619	-0.715834	-0.843755	-0.39068	-0.69552
b0775	0.0534423	-2.88077	-1.25073	-0.596374	0.464933	-2.11369	-0.465189	0.0986502	-0.0469931	-0.810761	-0.664291	0.120174	0.290424	0.392803	-6.76494	0.225841	-5.58897	-0.999546	-0.431926	0.533929	-0.738988	1.05276	-0.660063	2.08031	-0.725783	0.0139076	-1.58407	0.0437678	-0.592181	-0.518586	-4.11488	0.468111	-5.25012	-0.403663	-0.399621	-1.95819	-0.0381536	-1.00189	0.062065	0.283467	-0.639893	-0.596872	0.786171	-0.311896	1.10901	-0.685425	0.332333	-4.93008	1.64604
b3703	1.04493	-1.39388	0.488621	1.09111	1.26357	-0.839513	-0.262156	0.999839	-0.285138	0.896072	1.30844	0.635733	-0.524873	1.32847	-4.54662	0.234897	-3.20422	1.44411	1.32139	1.03048	1.28399	-1.19289	0.0519188	-1.03407	0.95823	1.19313	0.470493	0.731141	0.252117	-0.809278	-0.225593	0.521915	-2.62988	1.30669	2.18424	0.726658	-0.260415	0.36053	1.77062	-0.674251	0.183754	0.86933	-0.312517	0.764247	-0.826243	1.31956	-0.980343	-1.46464	-1.67975
b4129	-0.267199	0.771168	-0.23301	0.233254	0.52616	-0.387601	1.21825	-0.131668	0.366855	-0.535883	0.582384	0.754477	0.83844	0.458297	6.43051	0.555222	5.95276	0.0910756	0.693836	0.388284	0.561052	0.617382	-0.0237058	0.893884	1.29038	-0.104755	3.82348	0.469448	0.66125	1.50611	1.96929	0.1904	6.27459	0.543231	0.211096	0.21461	0.677626	0.137228	0.0599785	0.744048	0.624915	1.31818	-0.325934	0.893162	1.02773	0.827394	0.966862	4.84112	1.26515
b3439	0.141683	0.802061	0.1011	-0.186839	0.288807	1.94749	0.644504	0.512777	0.889945	0.344473	0.421024	0.470947	0.71752	0.53266	0.895328	-0.0536031	1.06834	-0.0237175	0.561664	0.56333	0.776573	0.924688	-0.188142	1.07916	0.470622	-0.201525	0.150523	-0.000642401	0.486073	0.975334	-0.637543	0.368596	0.986421	0.384544	-0.12655	0.720405	1.06173	0.58049	-0.263549	0.610177	0.556722	0.380628	0.109721	1.10195	0.792355	0.443311	1.08041	1.11278	1.59201
b4403	-0.313172	1.23513	-0.403408	0.403327	0.718671	-0.338278	0.598212	0.40193	0.596657	0.164128	0.567491	0.584476	0.690108	0.654743	-0.743089	0.628352	-0.0715167	-0.29855	0.906928	0.885277	0.863964	0.193306	-0.344201	0.0681733	0.09758	0.166767	0.341003	0.874907	0.458668	0.546582	-0.177012	0.0645017	-0.130332	0.818056	0.0795155	0.547386	0.548856	-0.108014	0.706749	0.390855	0.348686	0.343195	0.693344	1.13642	0.70723	0.746175	0.737267	0.404997	0.710115
b4351	0.163069	1.71348	-0.276336	-0.463236	0.518493	0.518668	0.0269973	0.69554	-0.0395593	0.0958176	0.608103	0.0801641	-0.0230094	0.553035	0.161073	0.853627	0.92555	0.368601	0.421186	0.677403	-1.50491	0.0622181	0.413567	-0.329191	1.36176	0.116211	-0.482765	0.571681	-0.00277468	0.154466	-0.553604	0.734957	0.443799	0.399509	-0.359404	0.714613	0.0715933	-0.172974	0.0163623	0.0386459	-0.0312973	1.42453	-0.686431	-1.58788	-0.0937573	0.656022	-0.360785	0.667066	-0.98925
b0415	-0.0361532	-0.371413	-0.259517	-0.423354	-0.219045	-0.4859	-0.345703	0.273479	-0.110377	-0.825473	-0.0962306	-0.0663415	0.079097	-0.209673	0.769065	0.503486	1.00831	-0.411916	-0.387522	-0.688277	-1.32087	-0.09069	-0.547402	-0.00587498	-0.732279	0.0413781	-0.432602	0.0875575	-0.318892	-0.482846	0.0964067	0.0217646	-1.093	-0.406637	-0.208609	-0.536891	-0.162559	-0.175354	-0.312065	0.176737	-0.233643	-0.907358	0.566395	-1.08429	0.135149	-0.267642	-0.249142	-0.957792	-0.678315
b0675	0.12563	-0.02684	-0.79208	0.26298	-0.703108	-2.29135	-0.384869	0.134015	-0.211598	-0.504636	-1.05876	-0.186668	-0.220711	-0.75284	-1.91783	-0.0251932	-1.15023	-0.0556815	-0.141825	0.189882	-1.84267	-0.305704	-0.367829	-0.0907733	0.4389	0.113389	0.102217	-0.178571	-0.294399	-0.232325	-0.570896	0.131478	-1.46495	-0.203699	-0.426829	-0.210679	-0.174955	-0.61021	-0.0443266	0.037941	-0.318777	0.0894172	-0.420519	-1.86245	-0.0596076	-0.0996717	-0.148508	-1.22153	-0.300054
b0115	-1.60911	-0.306299	0.707881	-0.647233	-0.71129	-1.49903	-0.969903	-0.329214	0.165561	-1.47112	-0.952446	-0.979756	0.0364206	-0.651616	-0.0379863	-0.997233	1.11505	-1.2885	0.305362	-0.98766	-0.161186	-1.32125	-1.65673	-0.17206	-1.22382	-1.49732	0.43092	-1.26919	-1.2393	-0.555959	-0.176948	-0.302255	0.659901	0.263465	-0.903546	-0.467605	0.093895	0.663923	-0.723342	-0.824932	-1.15036	-0.938837	-0.234562	-0.248388	0.403648	-1.03009	-0.662853	-0.0427813	0.737807
b3591	-0.896872	1.32838	-0.511544	-0.327487	-0.618777	-1.11409	-0.971385	-1.19873	-0.312543	-1.03957	-0.819663	-0.564123	-0.208005	-0.596129	-1.0583	0.380077	-1.08653	-0.853991	-0.460476	-0.631297	-0.473836	-0.643111	-0.806396	-0.128279	-0.54916	-0.983767	-1.01619	0.305404	-0.330294	-0.783785	-0.302579	-0.785439	-1.10571	-0.420281	-0.697859	-0.635942	-0.303231	-0.390693	-0.743478	-0.134682	-0.223347	-0.320722	0.0574069	-0.212533	-0.200764	-0.384985	-0.428614	-1.09646	0.0166573
b0912	0.255557	0.922661	-0.389351	-0.625249	0.633276	0.30486	0.859908	0.906835	0.735272	-0.191538	0.708281	0.345286	0.125129	0.677918	-0.742783	0.649835	-0.511468	-0.0151227	0.929456	0.883261	-0.0226285	0.283001	-0.0443159	1.15704	0.493083	0.28037	-0.12733	1.00728	0.097085	1.37745	-0.468369	0.921386	1.04064	0.857052	0.336836	0.387081	0.708637	-0.0605538	0.342215	0.754821	0.105215	0.489417	-0.606715	0.0432037	0.54155	0.708809	1.17393	-0.0857245	1.11858
b3733	-0.11856	-0.337878	-0.803767	0.201769	-0.265635	-2.40493	-0.194502	-0.154764	-1.04936	-0.105962	-0.201963	0.177084	0.506797	-0.289257	-2.35001	0.398275	-1.48308	-0.223503	-0.697496	-0.864351	-0.323509	0.49001	-0.0471746	-0.479168	-0.709067	-0.125873	0.359902	-0.0692648	0.368157	-0.475442	1.0361	-0.276627	-1.02762	-0.797444	-0.0539699	-0.161576	-1.0642	-0.762834	0.44158	0.876668	0.448343	-0.797753	0.529067	-0.379152	0.199596	-0.0637352	-0.858128	0.426918	-0.931159
b1839	0.164135	-0.260154	1.406	0.272454	0.378464	0.255202	-0.635349	0.668467	0.97027	0.373431	0.30829	0.217451	0.525476	0.402423	-1.06857	-0.245019	-0.215272	0.247711	0.346382	0.214738	0.605552	-0.299591	-0.926828	-0.0338437	0.414032	0.175132	0.553635	0.174794	-0.859713	-0.955913	-0.209012	0.22689	-0.094131	0.379989	0.436907	0.0592821	0.95047	1.63113	0.772127	-0.136675	-0.948449	0.119659	-0.126381	0.842964	0.259212	-0.328406	-0.699245	0.134266	-0.853929
b3794	0.711443	-0.74511	1.1417	0.362946	1.19008	-0.799391	0.717133	0.738722	1.2046	0.616573	0.410499	0.67551	0.478608	1.1817	-1.3367	0.471685	-0.580601	0.438602	0.915664	0.814705	1.08064	-0.35302	0.447788	0.777747	0.775289	0.640955	-0.351685	0.732966	0.273108	0.819887	0.122558	1.04692	0.0902452	0.793295	0.798903	0.94639	1.14442	0.995931	1.62112	0.66286	0.387462	0.640728	0.175917	1.3086	0.730949	0.785832	0.877568	0.370774	0.624941
b2104	-1.66285	-0.621157	0.736854	0.311508	0.441191	-1.45951	0.0415525	-1.72764	0.523603	-0.161293	0.134648	0.116314	0.23633	0.329849	-4.69942	0.397004	-3.75808	-0.278917	0.278551	0.249303	-0.20517	0.725449	0.509556	1.54912	-0.244233	-1.71187	-0.131299	0.532991	-4.23196	0.078938	-1.27734	-1.51403	-4.80577	0.219226	0.241571	-0.315924	0.316207	0.888941	0.0385501	0.716658	-3.80646	-0.713297	0.161231	-0.236579	1.08447	-0.0208658	0.516024	-4.07629	0.769906
b2186	0.155032	-0.797825	-0.433365	0.0543794	-0.448198	-0.898153	-0.23694	0.226866	-0.529876	-0.0375127	-0.704786	0.208667	0.458696	-0.547252	-1.4989	0.278989	-1.08217	-0.0440116	-0.358954	-0.61671	-1.13705	0.123674	-0.138362	0.160682	0.0220033	0.160985	-0.695762	0.195336	-0.329003	-0.332108	0.163002	0.318077	-1.82649	-0.343704	-0.773373	-1.07143	-0.678383	-0.536148	-0.135049	0.373462	-0.294546	-0.103344	0.598062	-1.08263	0.335532	-0.539513	0.324509	-0.710655	-0.483666
b0199	0.44441	-4.38662	-1.57512	-0.267499	0.571689	-6.29253	-0.985596	0.297842	-0.165437	1.03682	0.108259	-0.368501	-0.0716845	0.634702	-5.95421	-0.420109	-5.24321	0.472514	-0.561624	0.868781	-4.42653	-0.9211	-0.869359	-0.287886	0.635096	0.51825	-0.894552	-0.0853915	-0.687255	-1.03748	-1.93976	0.432776	-4.12308	-0.620949	-0.0206437	-0.0820166	-0.0831392	-1.0482	-0.259891	0.0840337	-0.570458	0.461987	-2.12293	-4.2787	-0.051069	-1.74188	-0.330192	-3.61139	1.14048
b0652	0.0314908	-0.783183	0.153974	-0.468615	0.500488	-1.56579	1.26181	0.0319269	0.178335	-0.668597	0.411254	-0.0892967	-0.310353	0.58599	-2.47498	-0.455086	-0.927536	-0.835126	0.0815808	0.370606	-0.568033	-0.0444207	0.0811901	-0.342917	-1.258	0.0384121	-0.227073	-0.214658	-0.14767	1.51396	-1.15597	0.185296	-2.18579	0.565297	-1.07047	-1.32116	-0.0181967	0.216452	-0.220139	-0.31664	-0.192096	-1.12946	0.0369672	-0.28934	-0.288327	-0.429783	-0.53398	-0.379687	-0.727994
b0948	-0.0409334	-1.00612	0.0116199	-0.157188	-0.104164	-1.37257	-0.237726	-0.044647	-0.594457	-0.379094	-0.627707	-0.0543236	0.0638806	-0.0787616	-3.34902	0.464056	-2.90336	-0.445131	-0.263419	-0.411346	-0.546244	-0.444745	-0.16265	0.0950153	-0.2699	-0.0816595	-0.61376	0.167594	-0.534716	-0.396771	0.692265	-0.00108379	-1.71581	-0.374247	-0.578312	-0.692525	-0.655139	-0.149886	-0.249908	0.392542	-0.403695	-0.508914	0.678899	-0.468839	-0.0131842	-0.0879367	0.357429	-1.12857	-0.309884
b2029	-0.639431	0.231821	-0.108455	0.458933	0.0653855	-0.145038	-0.0564616	-0.267062	0.148808	-0.235656	-0.466785	0.479384	0.508127	0.0705607	1.51177	0.239009	1.66247	-0.120622	0.55706	-0.260671	-0.743247	-0.813447	-0.62934	0.852423	0.5224	-0.543442	0.0891323	0.101792	-0.284261	0.0708737	0.285912	-0.361942	1.34083	0.376009	0.262018	-0.254744	0.171772	0.0663683	0.095616	0.633119	-0.255302	0.565912	0.505071	-0.641187	0.628559	-0.130991	0.573002	0.606706	0.0162854
b0757	0.686154	0.468515	0.873254	0.357937	-0.0107227	-1.25915	0.979586	1.14121	1.00968	-0.905965	0.271769	0.752963	0.12748	-0.199327	1.04994	0.692362	0.840941	-0.448627	-0.494942	3.20064	-1.42186	0.655969	1.38928	-0.0362575	-0.453004	0.617782	0.664879	2.80125	3.59541	1.31225	0.215615	0.775577	0.415054	-0.5276	0.289887	0.452102	0.972496	1.10558	2.86608	-0.0723792	3.72354	-0.104195	-0.19544	-1.19282	0.222478	0.595819	0.0701769	1.89246	0.541306
b3843	0.705796	0.40188	-0.789904	-0.169176	0.00225445	-0.0835091	-0.107133	0.853242	-0.608278	-0.185896	-0.192354	-0.0388992	0.117552	-0.061281	0.268864	0.300778	0.677926	-0.0173036	-0.105433	-0.115274	0.505762	0.420043	0.408088	0.259609	-0.0199302	0.686172	-0.123747	0.183576	0.12929	0.0530264	0.505538	0.730791	-0.590609	-0.131231	-0.259806	0.0886919	-0.595619	-0.678837	-0.61514	0.379377	0.101907	-0.0249188	0.364418	0.683608	0.128078	0.0710806	0.223213	0.435294	0.226816
b1780	-2.15867	-0.252586	-1.84741	-1.37041	0.231058	-2.0745	-1.83242	-2.12112	-0.556233	-1.33557	0.170493	-0.997665	-0.266323	0.221436	-0.409119	0.0615349	-0.372246	-1.10265	-0.550203	-0.378729	-2.31617	0.476447	-1.72154	-1.12956	-0.242871	-2.142	-3.47353	-0.404749	-1.4679	-1.44889	-0.872717	-1.76842	0.704639	-0.501743	-0.50741	-0.910403	-0.564862	-1.64599	0.175843	-0.92165	-1.4059	-0.567808	-0.193522	-2.05664	-0.371956	-0.898411	-1.23141	0.975853	-3.36463
b0168	-0.264464	0.382885	0.170065	-0.399154	-0.638019	-0.468386	-0.477424	-0.168553	-0.426332	-0.761124	-0.679801	-0.247482	-0.347349	-0.543664	-0.805331	-0.207342	-0.530161	-0.448126	-0.355262	-0.537022	1.24777	-0.720312	-0.907709	-0.0646257	-0.783088	-0.156097	-0.448522	-0.84367	-0.874045	-1.12715	-0.523078	-0.160832	-1.37657	-0.404698	-0.483499	-0.363649	-0.398518	0.166699	-0.420738	-0.257571	-0.833267	-0.501763	0.0292955	1.18696	-0.13601	-0.0813852	-0.356513	0.0490712	-0.266021
b4065	-0.407197	1.12157	0.830926	-0.689872	0.038518	-1.45567	-0.261648	-0.123404	1.50624	-0.60884	-0.1074	-0.277042	0.412177	-0.102303	0.647067	-0.177086	0.643504	-0.542737	0.422818	0.082952	-0.428063	-0.383021	-0.416225	-0.104948	0.136759	-0.529475	-0.500566	-0.293185	-0.298881	0.345694	-0.570055	-0.178676	-0.116487	0.375531	-0.299875	0.51034	1.46523	1.19987	-0.109211	0.00583889	-0.183858	-0.010543	-0.573819	-0.168635	0.482814	-0.167503	0.290107	0.336252	0.0230379
b0922	0.646831	0.383871	-0.450803	-0.450307	0.468945	-1.3066	0.212888	0.553082	-0.0350718	-0.0850009	0.228017	-0.0932732	0.13768	0.478966	-1.05427	0.401535	-0.181132	-0.0532836	0.442261	0.621119	-0.0447641	0.340348	0.16266	0.618271	0.307727	0.749694	-0.51737	0.569178	0.0449164	0.0187123	0.303491	0.716564	0.0581053	0.405349	-0.223171	0.473658	0.142961	-0.308303	-0.0406339	0.561771	0.206759	0.110004	0.3848	0.233035	0.364451	0.540928	0.315022	0.826981	0.36193
b0413	0.120354	0.471738	-0.795877	-0.477367	-0.0604319	1.70483	-0.277909	0.340425	-0.612684	-0.320328	-0.168222	-0.191774	-0.0497939	-0.110541	1.10489	0.565583	1.31414	-0.332683	-0.420646	-0.464161	-0.482578	0.578446	-0.843919	0.290827	0.108373	0.0679019	-0.413282	0.376418	-0.187197	-0.263241	0.0835213	0.180004	-0.272831	-0.418473	-0.257659	-0.172939	-0.641361	-0.600096	-1.00243	-0.138558	-0.178849	-0.192293	-0.102667	-0.372915	0.099179	0.0432448	0.22814	-0.113755	0.155228
b3941	-0.547707	-5.10099	-3.03825	-0.57899	1.02632	-7.41133	-2.35978	-0.435729	-0.833647	1.94976	0.42104	-0.814985	-0.565753	1.07324	-9.6829	-0.812811	-9.70704	1.50642	-0.957731	1.44968	-3.84337	-3.45696	-1.56367	-1.76417	-0.101949	-0.628143	-1.52353	-1.14846	-1.60317	-2.88207	-5.71552	-0.40237	-7.53987	-0.980666	-0.736838	-0.851921	-0.623767	-1.98826	-0.914597	-0.947749	-1.49619	-0.228227	-2.26227	-3.9016	-1.39214	-2.87334	-1.67357	-7.54736	-0.150471
b3940	-0.501077	-1.61513	-1.62808	-0.857906	1.76217	-3.26492	-1.54172	-0.324479	-0.109028	1.21742	1.02933	-0.716912	-0.401665	1.83321	-5.05417	-0.106941	-3.9784	0.705869	-0.575983	2.18921	-1.39438	-1.85567	-0.858991	-0.914607	-0.57181	-0.414071	-2.15451	-0.552581	-1.47344	-1.54811	-1.66981	-0.35642	-3.42995	-0.591331	-0.66181	-0.505985	0.123197	-0.964549	-0.87048	-0.618009	-1.29786	-0.604759	-0.326823	-1.24274	-1.00926	-1.57199	-0.97416	-2.7367	1.36644
b0179	0.107109	-0.650604	-0.331903	-0.0520828	0.173208	-2.46195	0.0716641	0.0651704	0.0889408	-0.392237	-0.081576	0.133667	0.197031	0.157684	-2.64164	0.125786	-2.12075	-0.2539	0.159574	-0.0547322	-0.62125	-0.258342	-0.664095	0.362908	-0.0924055	0.0722469	0.00941358	-0.0504718	-0.335568	-0.0679106	0.106254	-0.0015071	-0.931993	0.108197	-0.135732	-0.0847559	0.0165199	-0.177035	-0.15243	0.208916	-0.279134	-0.235147	0.425577	-0.502333	0.387025	0.220616	0.356577	-1.3214	0.489962
b3704	-0.0494098	-2.61328	0.375618	0.894794	0.619038	0.0278839	0.537505	0.492845	0.294873	0.217021	0.311363	1.24737	0.136439	0.633697	-4.38548	-0.0587928	-4.4965	0.217636	0.682744	0.199934	0.991965	-0.308034	1.00715	0.202171	-0.415651	-0.206296	0.46033	-0.0313137	0.131718	0.266229	1.06034	0.40603	-2.30625	0.687939	1.06723	-1.34638	0.255333	0.290537	1.96262	0.280294	0.276311	-0.961866	1.4078	0.939703	0.0136121	0.531569	0.29152	-2.64945	-1.10628
b4161	0.0278407	0.634506	-0.978637	-0.112874	0.0314591	0.0646814	-0.311414	-0.0890788	-0.100315	0.00618944	-0.0776951	-0.379048	-0.033331	0.103634	-1.76003	0.4392	-1.26102	-0.188844	0.0555856	0.0983867	1.32218	-0.0845108	-0.137117	-0.0128695	0.0986468	0.00773644	-0.106483	0.169659	-0.128269	-0.377989	-0.380656	-0.114652	-0.889809	-0.0269274	-0.221682	0.497714	-0.259097	-0.818073	-0.303884	0.29161	-0.137078	0.0504197	-0.0727444	1.46455	0.0371812	0.176884	0.070052	-0.48759	0.216714
b1761	-2.21829	-0.575227	-2.94994	0.424551	-1.01751	-1.85391	-0.800985	-1.30411	-2.0309	-0.376497	-0.913843	-0.430569	-0.379938	-1.06269	-5.69397	0.707875	-3.94878	1.15902	0.402831	-0.999061	-2.01387	-1.40472	-0.36141	-0.37137	1.16521	-2.17646	-0.187296	0.978894	0.0315263	-0.33977	-4.27706	-1.33365	-4.49262	0.333875	-0.97367	-1.18295	-1.97012	-2.52378	0.252302	-0.999807	0.0451539	1.21617	-0.285218	-1.55939	-0.29198	-0.416548	-0.543498	-4.36993	-2.00341
b1727	0.28066	0.211616	-0.804169	0.102395	-0.027048	0.0696111	0.395835	0.561578	-0.416573	0.443694	-0.0398689	0.595885	0.35923	-0.0267171	-1.78449	0.70744	-0.785186	0.219745	-0.0628745	-0.118256	-1.22634	0.338442	0.631158	0.219293	0.601376	0.371303	0.0966091	0.382032	0.00726957	0.723532	-0.0148892	0.537397	-0.1348	-0.181296	-0.344651	0.523738	-0.556909	-0.582182	-0.069931	0.544334	-0.0824343	0.210843	0.25489	-0.948619	0.449131	-0.00937708	0.0124396	-0.548377	-0.045984
b0391	-0.194671	1.23868	-1.68738	-0.418058	-0.247247	-0.981289	0.437649	-0.148431	-0.782762	0.658029	-0.216331	-0.107999	-0.103191	-0.241566	1.78441	0.572093	1.58044	-0.587598	-0.735972	-0.434598	0.220554	-0.446158	-0.271948	-0.428418	-1.36381	-0.181337	-0.978762	0.457831	-0.396133	0.178354	-1.52639	-0.055105	1.03281	-0.726435	-0.0808406	-0.0767761	-0.840599	-1.34149	-0.935719	0.220743	-0.535863	-1.02991	-0.171246	0.825107	-0.0775976	0.0540213	-0.886065	0.777636	-0.898123
b0287	-0.466741	-0.253195	-0.537134	1.48575	1.88285	-0.472519	1.28015	0.447999	-1.10341	2.41098	-0.331846	2.11043	1.99128	1.77664	0.123242	2.08987	-0.547907	1.72763	2.51984	1.62778	-2.30171	1.01429	0.87034	1.96107	1.89933	-0.331521	1.51454	1.22131	0.868712	1.08251	-0.971988	0.536246	1.24249	2.14964	0.772826	0.885993	-1.18076	0.144601	1.66389	0.927463	0.751263	1.85788	1.42995	-1.75535	2.89392	0.980365	1.47994	1.15517	1.54057
b3925	-0.395749	1.66466	-0.735059	-0.879945	-0.888941	-0.936709	-0.395955	-0.566826	-0.378877	-1.47203	-0.946735	-0.312069	-0.169892	-1.09343	0.768397	-0.230837	1.45981	-1.08926	-0.712977	-0.880398	0.582677	-0.696326	-0.792881	0.996646	-0.422077	-0.28916	-1.53549	-0.214542	-0.946492	-0.408864	0.204518	-0.403763	-0.878653	-0.776536	-1.28016	-0.457399	-0.568832	-0.68919	-0.508871	1.17743	-0.667177	-0.365908	0.263869	0.717856	-0.260363	-0.937628	0.594585	1.28289	0.167901
b3958	-1.00701	-4.02975	-5.82398	-1.19399	-1.60297	-2.87288	-1.09672	-0.697936	-1.93552	-1.37498	-1.79182	-0.445124	-0.516275	-1.49459	-6.57791	-0.0610013	-5.69764	-0.239587	-1.22807	-1.65063	-2.75194	-2.57469	-0.594639	-1.58656	-0.37046	-0.975705	-4.39186	-0.153765	-1.60586	-3.8378	-5.82942	-0.691339	-5.17891	-1.05486	-0.834426	-1.74222	-1.78892	-5.39271	-0.382099	-0.286927	-1.57895	0.556178	-1.53052	-3.03532	-1.06037	-2.24645	-1.06477	-4.68516	-3.06518
b2231	-0.429129	-0.0887239	-0.117074	-0.361499	0.0359343	-0.765521	-0.273885	-0.390099	-0.148746	-0.508559	-0.13473	-0.412171	-0.146245	0.0431365	-3.17387	0.418185	-2.39375	-0.464312	0.0151109	-0.125257	-0.336326	-0.94376	-0.754619	0.116051	-0.494569	-0.349862	-0.7679	0.057887	-0.56284	-0.518271	0.321244	-0.336868	-1.10996	-0.0725243	-0.16115	-0.594103	-0.184571	-0.149105	-0.205746	0.120696	-0.432891	-0.496833	0.297715	-0.262518	-0.0945244	0.119421	-0.0178888	0.132683	-0.327835
b4233	0.394915	0.0405362	0.544618	-0.110243	0.216528	0.276391	-0.279955	0.369169	0.712412	0.0585285	-0.0899592	-0.0254839	0.250127	0.184727	-0.420232	0.372252	0.607306	-0.00512964	0.0301706	0.276621	0.302107	0.301014	-0.726746	0.237205	0.397224	0.451019	-0.485049	0.253605	-0.0388788	-0.172515	-0.113301	0.216359	-0.497817	0.0341217	-0.194236	0.408742	0.654829	0.571098	-0.111083	0.235652	-0.0227346	0.348897	0.195412	0.511234	0.320958	0.0686127	0.242967	0.228713	-0.456801
b3988	-1.35712	-0.0616277	0.325781	-0.698185	0.203979	-1.48915	-0.735117	-1.5573	-0.169962	-1.0393	-0.139619	-0.733868	-0.564777	0.270558	-3.56344	-0.298595	-3.09475	-0.90762	0.0166447	-0.367133	-0.719465	-1.27405	-1.45759	-0.100595	-1.17517	-1.32258	-0.89838	-0.459911	-0.741818	-0.755774	0.751477	-1.50649	-1.8493	-0.0078588	-0.288557	-0.653714	-0.21291	0.292382	-0.37567	-0.445008	-0.617549	-1.12183	0.275666	-0.609068	-0.544181	-0.145805	-0.0754755	-0.267169	0.0823088
b0924	-0.152483	-0.559882	-0.129186	-0.547925	-0.114812	-2.72389	-0.0949352	-0.212351	0.642917	-0.781443	-0.390752	-0.34084	-0.0888594	-0.0879131	-1.62979	0.276478	-0.97159	-0.67143	-0.222705	-0.219075	-0.865188	-0.16675	-0.273298	0.20518	-0.421367	-0.0710034	-0.831939	-0.0235623	-0.513679	-0.0621199	-0.0180818	-0.158219	-0.798788	-0.261927	-0.450539	-0.372565	0.631046	-0.0137857	-0.626364	0.160076	-0.374997	-0.617845	0.0471366	-0.707756	0.0265054	-0.0576445	0.109874	0.313705	0.0849301
b0630	-0.222678	-0.78284	0.997803	0.397077	0.53671	0.942956	0.0678832	-0.25294	1.06974	0.442014	0.344163	0.15403	0.495032	0.633994	-0.981029	0.41776	0.529034	0.306159	0.689645	0.24798	0.271165	-0.316831	-0.834215	0.299554	0.499892	-0.253801	0.349107	0.395746	0.120402	-0.0192099	0.297793	-0.0385558	-0.282848	0.576481	0.263276	0.430658	1.14942	1.08957	0.545042	0.309242	0.0394776	0.313703	0.661725	0.453844	0.553121	0.263172	0.175366	-0.390836	0.218564
b2027	1.13499	-1.31656	2.91347	1.62313	0.887914	0.454168	0.556954	1.08598	3.66004	1.44151	0.475311	1.01423	0.900799	0.932551	-2.07319	1.0974	-1.86941	1.36316	1.28473	0.980442	0.474203	0.0666493	0.214812	0.544168	1.21581	1.12036	1.6551	1.23427	0.780064	0.293522	0.604251	1.07262	-0.14514	1.14051	1.86635	0.505239	3.62351	2.89159	0.710603	0.806189	0.67517	0.981583	1.07235	0.553807	0.871411	0.940038	0.599066	-1.51214	-0.120054
b3202	0.147861	0.443601	-0.680968	-0.252968	-0.00281108	-2.08617	0.420158	0.410522	0.0534938	-0.0421691	-0.299841	0.275418	0.179298	0.0184405	-1.02702	0.235202	-0.583661	-0.391972	-0.370518	-0.190583	0.533923	0.137045	0.471827	0.73472	-0.218488	0.208034	0.0213621	0.135846	0.094262	0.591229	-0.392399	0.355067	-0.0796264	-0.32085	-0.589113	0.171739	0.0146116	-0.482557	-0.633022	0.672666	0.194879	-0.41116	0.0772676	0.66374	0.387389	0.116123	0.877983	0.0957182	1.09616
b1103	0.208437	0.32222	-0.929834	-0.126887	0.0374251	-0.535578	0.593046	0.16655	0.120168	-0.427591	0.250979	0.377172	0.667441	-0.0154993	-0.898008	0.378105	0.195304	-0.279596	0.220081	0.172656	-1.37417	-0.0138581	-0.203794	0.753461	0.279516	0.435412	0.504611	0.273242	0.317119	0.95652	-0.609838	0.499636	0.664998	-0.0172161	-0.321193	-0.238045	0.191884	-0.693841	-0.439539	1.08751	0.280941	-0.109545	-0.377263	-0.763708	0.7043	0.312193	0.900841	0.0917778	0.654364
b3997	-0.692893	0.476294	-0.94915	-0.303729	-0.413102	-1.46554	-0.342689	-0.913929	-0.288006	-0.784643	-0.509806	-0.411465	-0.121773	-0.407117	-1.31923	0.0405593	-0.151159	-0.223566	-0.245062	-0.446018	-0.973129	-0.235837	-0.742751	0.335307	-0.610795	-0.664774	-1.07895	-0.103926	-0.431763	-0.347789	-0.378113	-1.00894	-0.902322	-0.412492	-0.966282	-0.285768	-0.442422	-0.64758	-0.715625	0.266947	-0.356473	-0.573035	-0.0267007	-0.646463	-0.00559883	-0.0456976	0.304436	-0.32541	0.246987
b1647	0.101404	0.513059	-0.929943	-0.222043	-0.0954403	-1.33432	0.534668	-0.0226436	0.51918	-0.670526	0.0949064	0.217373	0.605263	-0.174255	1.98328	0.191801	1.51763	-0.64221	0.0303929	-0.0529408	-0.702534	1.13386	0.910258	1.04438	-0.388956	0.172895	0.234496	-0.0433985	0.666012	0.822676	0.00387457	-0.211297	1.16231	-0.201815	-0.400133	-0.173356	0.516893	-0.655211	-0.515403	0.571262	0.741517	-0.601862	-0.485687	-0.420588	0.846213	0.0937753	0.927843	1.52369	1.92449
b0927	0.108666	0.126554	-0.202992	0.25971	0.714646	-0.386129	0.427648	0.521867	0.80705	-0.0786936	0.473045	0.312899	0.431338	0.593615	-0.898723	0.0803492	-0.144692	0.0680587	0.543013	0.567638	0.170805	0.610871	1.16967	0.824375	0.669079	0.12515	0.828189	0.219057	0.508117	0.143886	-0.254782	0.386022	-0.528599	0.51851	0.411712	0.137744	0.821076	0.0283443	0.0453836	0.601324	0.531982	0.239188	0.268693	0.47164	0.747021	0.355315	1.03797	-0.33272	0.391409
b0378	0.341492	-0.156655	1.52469	-0.0910343	0.471999	-0.323585	-0.00104251	0.516142	2.41527	-0.232809	0.0947227	-0.135893	0.207522	0.452978	-1.0175	0.374313	0.183968	-0.167149	0.669075	0.684632	-0.703237	0.104703	-0.231392	0.393816	0.596825	0.242063	-0.0929285	0.432547	0.191634	0.360422	-0.352681	0.259155	-0.647281	0.428648	-0.238753	0.243236	2.45528	1.59007	-0.462816	0.284429	0.25391	0.342221	-0.0720156	-0.273572	0.4962	0.449169	0.414975	-0.194772	0.461585
b1763	-0.436534	-0.78596	0.761598	-0.282415	-0.281032	-3.09721	-0.389555	-0.237835	0.925187	-0.76079	-0.708062	-0.163999	0.0153346	-0.360501	-0.956748	-0.224282	-0.206024	-0.773664	-0.45275	-0.628775	-0.855038	0.309111	-0.308897	-0.0509777	-0.801082	-0.420442	-0.470046	-0.462535	-0.454688	-0.47462	0.146246	-0.445596	-0.626129	-0.30778	-0.204252	-0.699929	0.797155	0.908502	-0.716431	-0.176786	-0.265793	-0.967506	-0.187716	-0.71579	-0.0912837	-0.309257	-0.144412	0.0606205	-0.521994
b0880	4.41467	1.55647	-1.43464	1.28023	1.50415	-0.189483	1.51952	4.61193	0.611993	2.47434	2.8045	1.06191	0.512514	1.48585	2.1273	1.51173	2.99316	2.22109	0.538419	1.98437	-0.763172	4.22587	3.53126	1.30609	2.81374	4.2966	2.33525	1.93388	3.90776	2.13898	0.100786	4.55167	2.05985	0.575248	1.00666	2.50595	0.780492	-0.992096	0.271075	1.83874	3.7895	3.04265	-1.82107	-0.711806	1.04973	2.08951	1.60749	2.63736	1.76782
b0421	0.13274	-1.02005	0.44367	0.146843	-0.0956522	-2.07938	-0.0812551	0.128297	1.5593	-0.0570357	-0.272996	0.181176	0.0345654	-0.0399126	-0.429947	0.241832	0.241803	0.0456542	-0.102942	-0.177674	-0.552645	-0.0933104	0.82351	0.199651	-0.143311	0.200307	0.147892	0.000508267	0.122058	-0.247599	0.243783	0.15771	-0.931485	-0.173113	-0.227187	-0.40767	1.55067	0.541211	-0.28725	0.259982	0.213655	-0.169859	0.498979	-0.318657	0.090815	0.0177362	0.396664	-0.902751	-0.0156394
b2021	-2.57486	0.102683	-3.07881	-0.832954	-1.23736	-0.682731	-0.736445	-2.4576	-0.89503	-1.64214	-1.29801	-0.744031	-0.0780797	-1.26598	-4.15297	-0.0197872	-3.54178	-1.30316	-0.74418	-1.61002	-1.38363	-1.25766	-1.15234	0.21022	-1.17628	-2.45801	-2.02753	0.277231	-0.972426	-0.450527	-2.89404	-2.21172	-3.97192	-0.607235	-0.595134	-1.10859	-0.864874	-2.63623	-0.48302	0.492044	-0.845505	-1.30331	0.248949	-1.9413	-0.249449	-1.16604	-0.120328	-2.94921	-0.351891
b2477	-0.0418192	0.327171	-0.031332	-0.125454	0.238313	-0.221687	0.0583986	0.105985	0.348495	-0.2114	0.309688	0.0837059	0.281589	0.250082	-1.94771	0.0639764	-1.20445	-0.173224	0.355766	0.231144	-0.516993	-0.0526631	-0.6701	0.381612	-0.0975907	-0.0160248	-0.416758	0.0574842	-0.379548	0.121739	-0.0178014	0.203168	-0.715497	0.252917	0.0640586	-0.136548	0.310758	-0.0223821	0.0433283	0.52258	-0.244122	-0.260862	0.199224	-0.228066	0.43031	0.332474	0.326255	-0.39556	-0.211248
b3636	0.642958	-0.918651	1.33581	0.20318	0.728921	0.677243	-0.372604	0.362005	0.416723	-0.0399623	0.724799	0.257604	-0.0501941	0.7606	-3.09493	0.416291	-2.59149	0.0211768	0.773274	0.521936	1.17116	-0.560033	-0.105995	-0.437569	-0.228415	0.668759	-0.303125	0.47037	-0.693814	-0.870582	0.465905	0.390308	-1.38859	0.830602	1.40187	0.103176	0.326311	1.10838	1.19346	0.227738	-0.686089	-0.0851292	0.169327	0.88584	-0.145009	0.805161	-0.472873	-0.780522	-1.26088
b1983	-0.0558684	-0.327329	-0.992733	0.192185	0.454793	-0.926316	0.416652	-0.00677103	-0.160092	0.372989	0.36415	0.370574	0.31529	0.380666	0.41108	-0.194493	0.0820696	0.549142	0.515138	0.42729	0.614046	-0.287333	-0.910182	-0.61021	0.930149	-0.111784	-0.216535	0.0704045	-0.102522	0.195779	-0.0913851	0.17136	1.77477	0.452277	-0.365379	-0.00556462	-0.100516	-0.940045	0.333079	0.05666	-0.239536	1.03535	0.0737777	0.583425	0.342071	0.19549	-1.08628	0.870468	-1.08444
b1723	0.231624	0.671507	-0.343028	-0.533077	0.586764	0.268832	2.13998	0.632683	1.01397	-2.00432	0.259923	1.52261	1.79291	0.538144	3.09714	1.07395	2.54617	-1.0369	1.2227	0.419992	-0.533747	1.57997	1.71276	2.34217	0.859406	0.188183	-1.51729	0.872517	0.0154161	2.15852	0.62523	0.566509	1.42681	0.910398	-0.201359	-0.32929	1.1491	0.137798	0.215829	1.89149	0.0711417	0.531345	0.725314	0.347922	2.31934	1.29483	2.34189	0.516104	2.46228
b0078	-0.227654	-0.34442	-1.24202	-0.28226	0.403894	-1.46998	-0.0389147	-0.310798	-0.147492	-0.109186	0.558847	-0.0983932	0.463563	0.387638	-5.00034	0.448487	-4.02326	-0.301102	0.544052	0.471863	-0.65089	-0.269342	-0.921489	0.220789	-0.514592	-0.256894	-3.23137	0.726754	-0.244065	0.0791368	-3.79426	-0.444673	-4.45944	0.611909	0.00688396	0.245162	-0.19085	-0.875525	0.473924	0.457862	-0.223874	-0.446255	-0.380583	-0.443504	0.579413	0.532876	-0.216378	-3.95375	-0.96671
b1304	0.651183	-0.65743	0.0197811	-0.509148	-0.221917	5.80497	0.988036	1.47524	0.709765	-0.0115026	0.143252	0.0275591	0.537154	-0.280697	2.39982	0.255596	2.00569	0.290913	-0.405815	-0.0327452	-0.25184	0.534562	-0.258207	0.405355	0.481073	0.802574	-0.50002	0.279424	-0.168748	1.45542	0.0353237	1.44229	1.62905	-0.65416	0.0194079	0.0374367	0.441174	-0.0211652	0.134672	0.12457	-0.12746	0.826925	-0.475095	-0.0883331	0.508777	0.115079	-0.0148465	0.69124	0.307023
b4395	0.640878	-0.548465	0.255627	-0.310445	-0.256371	-1.3445	-0.721321	0.573007	0.930434	-0.356798	-0.198973	-0.326993	-0.0715305	-0.176285	-1.7982	0.0105762	-0.874049	-0.329015	-0.134936	-0.187808	-1.18965	-0.0319708	-0.134203	-0.101602	-0.139024	0.714992	-0.338352	-0.3361	-0.139678	-0.550785	-0.0230394	0.53377	-1.81062	-0.180008	-0.2925	0.688077	0.904088	0.45989	-0.490235	-0.322022	-0.0281118	-0.544846	0.0258385	-1.05616	-0.115254	-0.266096	0.0737177	-0.999336	-0.480551
b0785	-0.106304	0.389023	0.653387	-0.254346	1.56575	-1.78473	0.451065	0.050515	1.32512	0.10093	1.41451	0.148063	0.931379	1.40896	-2.07998	0.553346	-0.69459	0.417312	1.19751	1.64468	-1.4922	1.24624	-0.145663	1.9765	0.781289	-0.0736669	-0.508382	0.645945	0.061968	0.809181	0.137472	-0.341958	-0.6509	1.17289	0.349341	0.51735	1.50332	1.02303	0.97132	0.963612	0.220421	0.811626	-0.0105132	-1.1647	1.08315	0.719531	0.981626	-0.62899	2.39579
b1886	-2.89563	-0.861229	-7.67431	0.900411	-2.69634	-7.94708	-7.05636	-7.24087	-7.53427	-2.3936	-2.26525	-7.02582	-7.23091	-3.14214	-5.89655	-6.42384	-4.85124	-2.87026	-5.94884	-2.33844	-5.24091	-6.78903	-5.46298	-7.48825	-5.59131	-2.8269	1.6657	-2.67143	1.34058	-6.62544	-7.28145	-6.3271	-0.812931	-6.15939	-5.93287	-1.21656	-7.31291	-7.87495	-2.52849	-7.44779	1.42257	-5.95543	-7.66757	-5.11215	-7.09518	-6.74898	-7.18642	-1.13835	-7.147
b0677	0.329795	0.725731	-1.20259	3.33231	4.48952	-1.49214	1.12983	0.41832	-0.235419	-0.272052	4.71281	0.136125	0.0656584	4.45841	2.60849	0.290903	2.63156	-0.196186	0.156794	2.80165	-0.102424	0.279665	0.310708	0.328491	0.412223	0.294332	-0.0968877	0.551879	0.217425	1.20703	-0.114702	0.251031	0.958718	-0.00630998	2.05568	0.0657446	-0.0739588	-0.818634	3.7528	0.369591	0.267437	0.32783	-0.402271	0.208154	0.407121	0.388342	0.425653	0.817668	1.00004
b0444	0.231306	0.725854	0.266719	0.0800383	0.646517	0.0764078	-0.0841054	0.406828	0.796392	0.460092	0.536581	-0.149561	0.0388671	0.540204	-0.140777	0.55808	-0.510935	0.32199	0.82704	0.676173	-0.0219036	0.104534	-0.483011	0.573765	0.701075	0.21683	-0.255006	0.669874	0.202773	-0.0681759	-0.000550046	0.330847	-0.0527825	0.773823	0.431926	0.187284	0.649298	0.210771	0.31898	0.309436	0.290815	0.688882	0.0380191	0.198434	0.338621	0.527945	0.38273	0.784529	0.0792116
b1749	-0.185722	-0.433857	-0.0343147	-0.404843	0.0396018	-1.49768	0.0229192	0.192969	-0.208638	-0.705637	-0.219755	0.183336	0.107757	0.112491	-2.83034	0.511168	-1.7906	-0.357318	-0.0020716	-0.191324	-1.79746	-0.0483846	0.17866	0.38897	-0.465658	-0.0809177	-0.751055	0.276638	-0.38269	0.110508	0.405856	0.167213	-1.87976	0.00134857	-0.30716	-0.96954	0.00227197	-0.112366	-0.148986	0.617871	-0.312716	-0.619243	0.243515	-1.62116	0.184222	0.0588437	0.499967	-0.480989	-0.131758
b2532	-0.313599	0.328672	-0.664663	-1.06331	-0.913568	0.812547	-1.24682	-0.351618	-0.666019	-1.41558	-1.04573	-0.902348	-0.677743	-0.924736	-0.403031	-0.362747	-0.442553	-1.06647	-0.893213	-0.638673	-0.56306	-0.491975	-0.838407	-0.853862	-0.676478	-0.326527	-1.59206	-0.758758	-0.96069	-1.50306	-0.489914	-0.116002	-1.02101	-0.960219	-0.82104	-0.160859	-0.910766	-0.78256	-1.05847	-0.609934	-0.924792	-0.895773	-0.0970689	-0.59274	-0.743088	-0.919431	-0.683338	-0.906467	-0.868952
b1422	2.24701	-2.56734	1.6147	1.86263	1.95403	-0.486444	2.0169	2.44584	1.42393	1.48112	1.79168	2.08296	1.82397	1.93009	-3.00264	2.264	-1.10444	-0.0689115	1.86658	1.60771	0.998874	2.86665	3.35387	1.71009	-2.24612	2.28348	2.6299	1.85504	2.51923	1.82249	1.89707	2.37969	-2.52638	1.77396	1.29271	-1.15601	1.5569	1.63951	1.10808	2.15914	2.51286	-2.35787	2.04504	1.08456	1.79564	1.99389	2.08401	-0.227983	1.72853
b4042	0.617732	0.087491	0.871804	-0.0901985	0.2754	-0.324934	0.174797	1.15602	0.353383	0.245182	0.015971	0.621196	0.590618	0.189368	-0.67928	-0.0789064	-0.423772	0.134991	0.24795	0.326415	-0.163216	0.353336	0.0213625	0.682368	0.793389	0.542134	0.141467	-0.281201	-0.0149753	0.430322	-0.215872	1.19099	0.28376	0.212332	-0.200225	0.211652	0.480297	1.01845	0.337416	0.418597	0.123074	0.315847	-0.17888	0.0126776	0.591395	0.289877	0.856667	-0.89274	0.26236
b1967	2.69528	0.564047	-0.230365	2.43462	1.7083	0.851588	4.69538	3.15534	1.26555	0.687771	1.96898	4.09119	4.86177	1.76854	4.86297	1.80935	5.99418	1.91685	1.97557	2.01914	-0.0553814	4.98637	6.56304	4.8047	6.47779	2.66793	2.84521	1.85386	3.94856	5.62436	3.01725	3.33989	6.24723	2.10217	0.879215	1.92951	1.66935	0.263758	0.881606	4.19561	3.88885	5.8119	0.334058	0.922336	4.55039	3.00291	4.93794	2.29112	6.92007
b4254	0.00727419	-1.3541	-5.16303	-0.799743	-1.20508	-1.86809	0.674382	0.225192	-1.51697	-1.2957	-1.1481	0.734821	0.547135	-1.21119	-6.97956	-0.39718	-5.96259	0.446914	-1.129	-1.01865	-1.74627	-1.44775	-0.303834	-0.918368	-0.19632	0.0364846	-3.10712	-0.00774903	-0.738358	-3.87087	-6.18183	0.257061	-4.32703	-0.981851	-0.484233	-1.27262	-1.13607	-4.91382	0.44737	-0.0160074	-0.77284	0.838992	-1.0027	-2.91044	-0.132437	-1.8736	-0.294988	-4.89153	-2.95585
b0628	0.46696	1.11042	1.39525	-0.0875087	-0.0793754	0.272892	0.702111	1.30228	1.14345	0.152905	-0.0985546	0.136072	0.212563	-0.0594204	-0.82883	0.690767	0.799444	-0.140209	0.575662	0.0208923	1.4149	-0.239956	0.453674	0.0608623	-0.0541477	0.502925	1.95809	-0.534564	-0.0554999	0.213842	1.00419	1.32047	-1.04891	0.314356	-0.13133	0.108929	1.13741	1.39405	-0.454509	-0.163505	0.0171272	-0.306678	-0.113225	1.41124	0.286148	-0.100448	-0.242237	1.37638	1.0284
b3528	5.36792	-0.16548	-1.03046	1.722	1.66542	0.389409	-0.391512	3.69436	-0.894456	1.1151	1.79148	1.33088	0.0144322	1.70827	1.9502	1.35164	3.86508	1.12757	0.0553708	1.05075	0.0765007	2.79255	3.91874	-1.58894	0.378688	5.32817	1.62036	0.918974	4.02973	-1.02954	4.53897	3.8419	2.59787	0.254557	0.829236	0.959074	-0.67395	-0.747556	0.903651	0.314141	4.11069	0.268205	1.27698	0.170421	-0.885543	1.34712	-1.33664	5.31683	-1.84476
b2040	-0.417	-0.807032	-0.000120164	0.427232	-0.0548778	0.470178	0.357363	0.0295078	0.216033	-0.318666	-0.0111766	0.701633	0.398167	-0.0876535	-3.53973	0.292627	-3.67834	-0.637347	0.0626072	-0.318546	-0.60134	-0.504691	0.623069	0.177054	-0.488939	-0.358395	0.188157	0.192261	-0.0387486	0.281109	0.21737	0.0429754	-0.367882	-0.0661831	-0.221699	-0.609258	0.157183	0.118534	-0.0621208	0.462296	-0.0258203	-0.59402	0.58083	-0.617767	0.105577	-0.0630997	0.194565	-0.25565	-0.64574
b2300	-0.252326	0.490538	-0.18775	-0.422784	0.0148757	1.03867	-0.211169	-0.180942	0.0551543	0.0309713	-0.161936	-0.144335	0.257191	-0.0186616	-1.45025	0.468199	-0.0577775	0.270109	-0.0757909	0.445763	-0.791511	0.378944	-0.0710279	0.587466	0.732279	-0.0493774	-0.436201	0.129736	-0.221263	-0.0885901	-0.199303	-0.314578	-0.126527	-0.139243	-0.172965	-0.504558	-0.0470825	-0.0979853	-0.448438	0.500829	-0.284834	0.846293	-0.576782	-0.516512	0.501393	0.314304	0.678987	-0.651625	0.821888
b2450	0.264496	0.520887	-0.862322	-0.640535	-0.0579301	-0.306016	0.688111	0.951396	-0.548348	-0.137483	0.10404	0.6695	0.242442	-0.0578837	0.896513	0.121136	1.04534	-0.199504	-0.438246	-0.167954	-0.330106	0.88915	-0.152632	-0.809659	0.296445	0.153051	-0.153211	0.749757	-0.0857876	0.704065	-0.661049	1.29202	0.493271	-0.282906	-0.369299	-0.379276	-0.495905	-0.670143	0.1122	-0.387215	-0.0872545	-0.0257183	-0.272712	-0.28625	0.325487	0.0857747	-0.403683	1.60237	-0.924056
b4037	2.64593	0.302787	-1.28238	1.23017	-0.235106	2.33432	-0.274708	2.30183	-1.12821	0.957097	1.31042	1.71821	0.0708729	-0.463579	1.08314	2.34318	2.57213	0.0247736	-1.18731	-0.241635	-1.66071	1.93698	4.34243	-1.08792	-1.54034	2.59662	-0.908084	1.34176	2.17961	-0.448235	2.72637	2.12303	0.290045	-0.899804	0.244862	0.912018	-0.467435	-1.73534	-1.64773	-0.815179	2.17843	-1.78808	1.42525	-1.35375	-1.1883	2.80399	-1.73577	2.88494	0.0406119
b3001	2.28409	1.6653	-2.1116	-0.109969	0.813164	-0.514094	-0.0317233	2.70227	-0.70101	-0.533482	1.80847	0.169321	-0.276397	0.753222	5.4715	1.18619	4.77529	0.106589	-0.23814	1.00771	-0.85883	3.48994	3.47095	-0.41484	0.0342407	2.21952	1.30421	0.348581	2.41584	0.409645	1.81703	2.77564	3.36346	-0.396583	-0.013461	1.23874	-0.363234	-2.23089	-0.581138	-1.09419	2.49121	0.110334	-0.280879	-0.39537	-0.0768048	1.41545	-0.396528	3.65525	0.995882
b1175	0.997737	0.37748	-0.0457289	1.10056	0.609458	-0.620416	0.920044	1.18093	0.479535	1.08771	0.621181	0.950106	1.2215	0.605854	1.24291	0.815559	1.6187	1.25386	0.723459	0.297264	-1.01764	1.46843	1.71733	1.23491	1.61066	1.029	1.68272	0.535063	1.28981	1.17897	0.509825	1.15115	1.34887	0.582809	0.913436	0.64742	0.513011	0.387788	0.289887	1.09269	1.19724	1.67523	0.516442	-0.719972	1.35997	0.9072	0.982181	1.50515	1.14964
b4396	-0.132109	0.435723	-0.58966	-0.327792	-0.466611	0.910483	-0.0117753	0.0855878	-0.106252	-0.305592	-0.549869	0.224477	0.23775	-0.537519	1.48425	-0.131857	1.06302	-0.613782	-0.539635	-0.420693	-3.87314	0.730508	0.651431	0.86069	-0.216716	-0.138553	-1.09917	-0.192761	0.0325033	0.785924	-0.356191	0.109948	0.37902	-0.676372	-1.03252	0.166486	-0.151477	-0.609512	-0.702917	0.667935	-0.0161542	-0.294229	-0.0531662	-3.54623	0.511179	-0.450705	0.961463	0.284908	0.965596
b0963	0.819559	1.07211	-0.0893807	-0.360427	0.298694	-0.598456	-0.0916081	0.869286	0.442524	-0.623097	0.622142	-0.228139	-0.514284	0.359551	1.80645	0.0763239	1.51813	-0.102359	0.180214	0.454461	-1.20971	0.159672	1.25487	-0.233931	0.638346	0.857261	-0.0434838	0.0385137	-0.0415483	0.0763297	-0.46136	1.01375	0.932762	0.0171103	0.0572812	0.255138	0.515723	0.183171	0.0451879	-0.140258	-0.110192	0.343262	-0.660858	-0.846741	-0.329857	0.0522506	-0.274974	1.36878	-0.362925
b3926	1.74264	0.705323	0.821343	-0.221627	1.05176	-0.812392	0.764223	1.3988	1.78896	0.267589	1.48935	0.551939	0.617244	1.25419	7.48943	0.583024	8.83576	-0.388026	0.337936	0.725978	2.02007	2.56832	2.32357	6.59985	0.193449	1.77757	1.39666	2.68268	1.31513	1.19063	1.01919	1.66978	4.57182	0.243223	-0.156999	0.677272	1.85842	1.11321	-0.616918	6.92455	1.38018	0.0114708	0.0503709	2.21284	0.98333	0.754312	4.66965	8.35629	1.70711
b3885	0.982147	1.24931	0.00075904	0.161857	0.575633	-0.867766	1.11014	1.23415	0.358089	0.226225	0.766986	0.411501	0.84668	0.690632	0.586377	0.829192	1.3353	-0.0852457	0.493542	0.692013	0.337342	1.52398	1.04069	1.18226	0.588877	1.00909	0.136	1.21654	1.11648	1.49002	-0.109944	1.72878	1.12277	0.620178	-0.03454	0.464523	0.53542	0.269529	0.284594	0.929516	1.15956	0.469699	-0.640989	0.738332	0.791902	1.27541	0.879716	1.51839	0.914679
b4202	-0.598351	0.031337	0.61779	0.751197	-0.378286	-1.00074	-0.922088	-0.849535	-0.440088	-0.0817925	-0.414085	-0.295009	-0.248726	-0.299886	-4.56499	0.21127	-3.76535	0.349855	-0.135975	-0.902393	-1.53469	-1.47976	-0.843987	-0.534728	-0.574606	-0.560047	-0.297948	0.180979	-0.440573	-1.40109	0.793202	-1.13457	-2.92347	-0.0698988	0.437981	-1.1222	-0.637866	0.481049	0.639143	0.0819219	-0.436589	-0.399563	0.441263	-1.86705	-0.67418	-0.323055	-0.629489	-0.843661	-1.68057
b2293	-0.779859	0.637978	-1.35786	-0.855667	0.428518	-1.4727	-0.448516	-0.635202	0.0316701	-0.873382	0.455549	-0.459003	0.297553	0.4043	0.772158	-0.530258	0.964668	-0.450182	0.447926	1.07583	-1.31438	0.594465	-0.813603	0.258482	0.663782	-0.778319	-0.617985	-0.65012	-0.649711	0.134975	-0.770725	-0.704125	-0.192413	0.305674	-0.12762	0.117747	0.174984	-0.852372	-0.235374	0.220776	-0.588789	0.241578	-0.289383	-0.956801	0.599342	0.159813	0.136867	0.457294	0.212996
b3197	0.0625908	0.544315	0.713346	-0.365343	0.241458	-2.08784	0.165011	0.117478	1.14715	-0.322185	-0.168503	-0.000409509	0.557356	0.157903	-0.364042	0.184234	-0.0311072	-0.423306	0.120478	0.0538596	0.250109	0.391584	-0.100215	0.493971	-0.00229703	0.322124	-0.303231	0.239505	-0.156419	0.125522	-0.238233	0.34587	-0.524005	-0.126478	-0.502161	0.169392	1.16362	0.809298	-0.105308	0.583324	-0.160176	0.0160446	-0.0821156	0.427909	0.469043	0.0971313	0.787658	-0.567863	0.629778
b3248	0.38664	-0.92892	-0.953911	-0.329657	0.0867419	-2.32636	-0.284102	0.146033	0.127045	-0.768273	-0.245745	-0.34113	0.469443	0.148763	-2.14028	0.482117	-1.31212	-0.562739	0.0626399	0.549478	-0.471821	0.499842	0.119978	0.383555	-0.123494	0.571379	-0.738713	0.541628	-0.155396	-0.333558	-0.0870689	0.434422	-1.04061	0.218095	-0.199122	0.01034	0.166907	-0.796356	-0.0922282	0.509122	-0.0751284	-0.499664	0.130149	-0.324549	0.669665	0.226656	0.42805	-0.958772	0.778183
b3183	-0.488109	-1.80969	0.586604	-0.83402	0.121794	0.117451	-1.21636	-0.243666	-0.682563	-0.703558	-0.262864	-0.897458	-0.639513	0.174458	-3.50551	-0.365625	-3.13439	-0.778665	0.0622818	0.00971586	1.674	-0.32294	-1.4805	-0.795394	-0.490619	-0.506338	-1.06243	0.021707	-0.868237	-1.5644	0.951905	-0.162845	-2.7595	0.0966842	-0.257623	-0.0406289	-0.678376	0.344822	-0.1543	-0.453898	-0.732494	-0.79638	1.07813	1.58899	-0.723554	-0.370108	-0.657013	-1.95385	-0.668003
b1757	-0.743353	2.58753	-2.90181	-1.62672	-1.27269	-0.544023	-1.21453	-0.786699	-1.70708	-1.8656	-1.35449	-1.24248	-1.31771	-1.35109	-1.53817	-0.964956	-1.81053	-1.92271	-1.21628	-1.53682	-0.139482	-0.475513	0.525747	-1.61634	1.39167	-0.63813	-1.46273	-1.17434	-0.843317	-1.35406	-1.02943	-1.00603	0.0237958	-1.70213	-2.02805	0.782557	-1.9917	-2.8843	-1.77905	-1.3037	-0.716119	0.868984	-0.993619	0.124184	-1.54913	-1.88039	-1.26157	0.269793	-1.62169
b1806	-0.115425	-1.56273	0.377709	0.0485189	-0.0864297	5.40496	0.345951	-0.0162133	-0.18491	0.281196	-0.011234	0.0172744	0.234365	-0.0379185	-0.1896	-0.00430481	-0.36963	0.147415	0.294203	0.143311	-0.123719	0.394211	-0.643968	0.27418	-0.151592	0.0434322	-0.267247	-0.0306969	-0.154099	0.424153	1.03997	-0.105833	0.343447	0.295911	0.239476	-0.175174	-0.355517	0.0726993	-0.0831797	0.193472	-0.106553	-0.325132	0.81177	0.116976	0.0299823	0.136097	0.540957	-1.15495	0.451751
b0118	0.574749	-0.383346	0.130001	0.12559	0.432076	-0.714344	0.272711	0.814866	-0.0515612	-0.193337	0.644695	0.824562	0.500618	0.448434	-1.10319	1.59605	0.599321	-0.179241	0.123199	0.12759	-1.26821	0.181763	2.4377	0.47095	-1.88591	0.601848	0.820069	0.578423	1.64723	0.0165081	0.641902	0.801082	-1.12139	0.0444186	0.676596	-1.86824	-0.0675924	0.231626	-0.198726	2.08925	1.74231	-1.30742	0.286549	-1.33969	-0.201446	0.490738	0.996812	0.540301	-0.233311
b3809	-0.270971	-0.118067	-0.845033	-0.707275	0.149311	-1.33977	-0.500381	-0.0478947	-0.0994218	-0.476593	0.13779	-0.644922	-0.454552	0.0970495	1.09807	-0.368323	0.74022	-0.315291	0.347342	0.10352	0.59238	-0.793479	-0.914357	0.122223	-0.108673	-0.244081	-1.15162	0.0650345	-0.23732	-0.658548	-0.824326	0.0548207	-0.367715	0.265404	0.0605513	-0.123823	-0.0360256	-0.631043	-0.228068	0.0172641	-0.0727511	-0.120554	-0.537223	0.889694	-0.241818	0.41574	-0.0733161	0.0212863	-0.925497
b0805	-2.53858	-4.12674	-5.41952	-1.81777	-4.4628	-1.72347	-0.797834	-3.03788	-4.42076	-3.73589	-4.43279	-0.758642	0.582399	-4.29237	-6.57714	-3.00092	-6.22045	-3.14138	-2.7313	-4.35576	-1.42391	1.77077	0.13502	1.53525	-5.83626	-2.59463	-2.23828	-3.05312	-2.90351	-4.3638	-2.64876	-3.44103	-6.51522	-2.28541	-0.890333	-3.67972	-4.59188	-6.07467	-1.91768	-2.64178	-2.82034	-4.93136	-1.57156	-1.75487	3.31682	2.25717	-2.48933	0.969316	0.444896
b0469	-0.803472	-0.72173	-1.46385	-0.693475	-0.26888	-2.44122	-0.997203	-0.873961	-1.08191	-0.937202	-0.389207	-1.16327	-1.08211	-0.283311	-6.07897	-0.120324	-5.24466	-0.353177	0.119893	-0.394184	-1.48361	-1.71974	-1.42035	-1.29278	-0.437745	-0.84211	-1.2526	-0.192884	-1.27277	-1.7403	-0.09214	-1.17717	-4.53375	0.0278843	0.0678467	-0.711779	-1.18253	-1.57372	0.35464	-1.03287	-1.22361	-0.740406	-0.242275	-1.54478	-1.19389	-0.220966	-1.61825	-2.92901	-1.60347
b3967	0.00258068	0.370446	-0.229793	-0.476151	-0.274827	0.47487	-0.190514	0.0651099	-0.0467344	-0.526296	-0.345158	0.150219	-0.270964	-0.107085	1.75186	-0.0965019	1.58274	-0.0636958	-0.293588	-0.174726	1.01506	0.151262	0.800124	0.0418093	0.17597	-0.0113938	-0.475953	-0.441726	-0.383724	-0.306826	0.318441	0.438703	0.292886	-0.243089	-0.664901	-0.0775309	-0.0447913	-0.281923	-0.657857	-0.0421853	-0.221335	0.311171	0.512196	0.922673	-0.191716	-0.489133	0.164261	0.252121	-0.0217775
b4143	-0.769742	-0.520234	-1.48694	-1.04211	-1.23586	-2.12912	-1.29593	-1.28152	-0.833115	-1.71464	-0.92152	-1.16899	-0.18166	-1.20107	2.086	0.347332	2.87237	-0.348534	-0.633379	-1.64653	-1.95652	-1.38057	-1.41618	-0.462594	1.04462	-0.77579	-1.89177	-0.637726	-0.521279	-0.95478	-1.41551	-1.18205	-0.624093	-0.728395	-0.0773353	-2.24251	-0.760048	-1.25909	-0.628086	-0.328515	-0.483328	1.38015	-1.13447	-1.96502	-0.293952	-0.269257	-0.49779	0.912857	-0.815378
b3917	-1.13798	-0.574332	0.0611313	-1.46594	3.00632	-2.41669	-1.621	-0.918898	1.17772	5.32122	2.12319	-1.12291	-0.944264	3.03229	-5.04449	-1.93961	-4.77393	1.04149	-2.26521	2.82543	1.86397	-3.00648	-1.80809	-2.14942	-1.62767	-0.94664	-2.49269	-1.56308	-2.54204	-1.83791	-2.6237	-0.956015	-5.19435	-1.45427	-1.93411	-0.592366	1.30795	0.564481	-0.659175	-1.9431	-2.42568	-2.13458	-1.25671	1.62091	-1.67372	-2.41695	-3.10852	-4.3299	-2.07948
b3398	0.891639	0.158467	0.339623	-0.0424918	0.675506	-0.0838761	0.161191	0.902398	0.965849	-0.180523	0.341474	0.114388	-0.19802	0.602091	-0.696641	0.379837	-0.191074	-0.179983	0.531799	0.474403	-1.11946	0.269323	0.858704	-0.0165805	0.204802	0.830413	0.0506984	0.49428	0.17146	0.118163	0.526003	0.894974	-1.0797	0.420099	-0.901306	0.681764	0.998177	0.429719	-2.46822	0.393542	0.289364	0.000751636	-0.267143	-1.15154	-0.16917	0.329866	0.306651	0.029604	-0.168446
b2278	-0.326119	-0.348144	-0.736407	-0.88616	0.332626	-1.32514	-0.445457	0.0292029	-0.597467	-1.0397	0.0336149	-0.736762	-0.505497	0.277265	-0.438553	-0.390579	0.097542	-1.06789	-0.0451613	0.349461	-0.941374	-1.19771	-0.107422	-0.622112	-1.80317	-0.235292	-0.819092	-0.283842	-0.548856	-0.615733	0.550337	-0.079504	-0.332097	0.0335232	-0.79031	-0.7273	-0.733648	-0.557872	-0.461239	-0.383075	-0.35941	-0.822799	-0.224199	-0.835733	-1.27236	-0.930419	0.0949444	0.850598	-1.44237
b0712	-0.0137468	0.726132	-1.49935	0.119881	0.398075	-1.72779	0.932902	0.18607	-0.124522	-0.0647326	0.401564	0.449695	1.01786	0.394457	0.306616	0.586684	0.704629	0.110137	0.384651	0.430875	-1.09835	0.810787	0.223148	1.20289	0.407732	-0.0519775	-0.111763	0.446558	0.588793	1.49482	-0.470449	0.0260427	-0.191723	0.184374	-0.206137	-0.0310645	-0.0897424	-0.87158	-0.324082	1.00523	0.741907	0.235839	0.136469	-0.349815	1.38204	0.754922	1.42968	0.175068	1.53794
b2531	0.72884	-1.16502	2.02226	0.956501	2.02652	1.48888	1.55426	1.31359	1.43526	1.67813	1.83122	1.04736	1.3071	2.01125	-1.4093	0.906275	1.31025	0.685048	0.7477	1.90769	1.83839	2.20854	1.43708	3.02221	-0.514953	0.573262	1.04214	0.7097	1.06018	0.847921	0.28695	1.42669	-2.1284	0.778809	0.941026	-1.22454	1.58163	2.08817	0.717644	1.41182	0.876803	-0.684184	0.446842	2.06405	2.11819	1.98835	1.50683	1.40098	2.9576
b3612	-2.59923	2.59407	0.794254	-1.05255	-0.0248096	-0.0314634	-0.793061	-2.85616	0.682294	-1.60457	-0.220803	-0.740211	0.364651	-0.0420362	-1.63628	-1.34184	-2.337	-1.34819	-0.543409	-0.256008	-0.0869385	-0.0174513	-3.28486	-0.628927	0.134906	-2.59491	-2.62206	-1.17525	-1.82935	-0.397978	-1.89978	-3.14041	-1.78646	-0.626697	-1.78296	0.593569	0.683834	0.827355	-0.822753	-0.531063	-1.64202	-0.41618	-0.637767	0.0782274	0.413032	-2.09803	-0.58441	-0.986265	-1.14983
b3455	-0.555906	-1.55365	-2.94438	-2.18121	-0.794275	-3.71134	-0.756598	-0.411444	-1.77123	-2.94714	-0.644164	-0.621187	-0.369559	-0.809804	-7.93085	-0.297804	-7.05614	-2.09243	-0.95748	-1.20552	-1.4967	-0.345115	-0.9784	-0.317612	-2.42567	-0.578865	-7.13501	-0.462265	-0.912378	-0.749222	-4.78991	-0.283136	-7.60853	-0.896165	-0.640278	-1.50405	-1.89732	-2.85799	-0.393703	-0.249349	-0.829542	-2.26245	-0.352928	-1.01754	-0.241534	-0.495888	-0.759193	-6.37731	-1.16576
b2701	0.431188	-0.515125	0.567556	0.252754	0.752335	-0.373195	0.892466	0.878017	1.26133	-0.0948836	0.671984	0.594672	1.04716	0.873087	-2.04351	1.27594	0.230176	0.483244	0.896565	0.616302	-0.0779547	1.07203	1.31018	1.55658	1.35801	0.444919	-0.454812	1.43091	0.584688	1.22865	0.744407	0.799213	0.245372	0.76129	0.767173	0.730568	1.22162	0.498921	0.691277	1.36794	0.853127	1.45188	0.361854	0.484219	1.35236	1.19458	1.65638	0.128574	1.94573
b1656	-0.0147001	1.35084	0.100818	-0.636727	0.132298	0.467566	-0.113093	0.221546	0.238982	0.315347	0.179263	0.0943629	0.147837	0.0274401	3.68496	1.01699	3.60661	0.353222	0.770703	0.285122	-2.36921	-4.48455	-1.0323	-3.91017	1.68733	-0.0332526	-0.98634	0.80534	0.265544	0.776456	0.902081	0.278093	3.17894	0.74826	-1.01844	0.448	0.380231	0.245396	0.746265	0.351044	0.195625	0.999785	0.485881	-2.39167	-3.73341	-2.84111	0.236532	1.34996	-5.11448
b3401	-0.596243	-0.942536	0.354496	-0.545528	-0.467064	3.09639	-0.410989	-0.574428	-0.0373188	-1.03113	-0.504126	-0.534041	-0.381628	-0.353099	-1.70112	0.654575	0.481863	-0.153755	-0.313618	-0.488726	-0.805958	-1.02016	-1.20469	-0.153664	0.216164	-0.496925	-1.69463	0.0146209	-0.618881	-0.334698	-0.392369	-0.357785	-2.04461	-0.141217	0.139351	-0.915424	-0.130957	0.271274	-0.252953	-0.231431	-0.491761	0.566684	-0.153086	-0.861683	-0.425464	0.147688	-0.0870746	-0.40618	0.248508
b3301	-1.18933	-0.263654	0.343356	-0.0937653	-0.537138	-0.404648	-1.16154	-1.35026	-0.859736	-0.452428	-0.539541	-0.722226	-0.108995	-0.532827	-3.46925	-0.25609	-2.04849	-0.283638	-0.39107	-0.894368	-0.279604	-0.968032	-1.34658	-0.350854	-0.633017	-1.13769	-0.696948	-0.549248	-0.624184	-1.44766	0.545061	-1.38142	-1.74553	-0.339621	-0.246415	-1.0298	-0.99848	0.258828	-0.216453	-0.301374	-0.513584	-0.315241	0.323054	-0.340321	-0.284801	-0.608592	-0.352455	-0.201787	-0.723481
b0600	-0.364248	-2.6211	-2.50548	-0.621876	1.94615	-4.71037	-1.50874	0.0726318	-0.266549	2.17541	1.1999	-0.324571	-0.590551	1.97556	-3.78597	0.27701	-3.18123	1.35706	-0.773545	2.19902	-3.86408	-1.63285	-0.161398	-1.16846	0.262677	-0.330927	-1.45586	-0.0427008	-1.26079	-1.28448	-2.75356	-0.0384404	-3.73062	-0.816924	-0.448314	-1.22619	-0.140027	-1.56708	-0.590219	-0.28753	-1.03442	0.136983	-1.91287	-3.60556	-1.43511	-1.71481	-0.967324	-3.57299	1.28526
b0687	0.20334	0.733075	0.157877	-0.185746	-0.121944	-1.26416	0.674259	0.291985	0.333193	-0.239364	-0.0761018	0.410977	0.404304	-0.118083	-1.18568	0.610118	-0.418461	-0.0836447	0.305025	-0.178847	-0.510758	0.416783	0.085679	0.545644	0.445122	0.314327	0.351216	0.490855	0.0512136	0.743758	-0.0799166	0.443436	-0.512967	0.190256	0.436444	0.272864	0.344489	0.312156	0.201077	0.625805	0.0628452	0.372222	-0.0116175	-0.366174	0.650663	0.332754	0.418919	-0.122706	0.897011
b3987	-1.4928	-0.261543	-0.0995844	-0.447563	0.194239	-1.43175	-0.542927	-1.6464	-0.256358	-0.789858	-0.193998	-0.638445	-0.467531	0.221283	-4.06884	0.0171057	-3.0302	-0.814614	0.0180586	-0.456239	-0.347891	-0.993406	-1.04882	0.0252507	-0.968118	-1.49981	-0.691412	-0.116234	-0.463932	-0.530493	0.88303	-1.68278	-1.74176	0.00566266	-0.230749	-0.649336	-0.274294	-0.0498664	-0.31851	-0.287973	-0.367436	-1.03122	0.444243	-0.273241	-0.382004	-0.0750333	-0.0116443	-0.32534	0.209825
b2007	0.263115	1.45807	0.659151	-0.29887	1.11717	0.550576	0.602064	0.089384	1.0541	0.341756	1.07612	0.332917	0.418619	1.05433	0.577962	-0.611964	-0.147718	0.228844	0.443532	1.17601	-0.59311	0.886326	0.753505	-0.278111	1.7675	0.181961	-0.0268472	-0.17081	-0.427115	0.936816	-1.6335	0.263336	1.02972	0.35065	0.429501	1.41322	0.995379	0.871443	0.413671	-0.197965	-0.444277	1.16919	-1.18465	-0.613906	0.731518	0.00164009	-0.427887	0.515998	-0.221364
b1098	-0.0476931	0.2198	-0.0305894	-0.0169738	0.488018	-0.580845	0.4571	0.0356763	0.784215	-0.205923	-0.0185182	-0.0394764	-0.27799	0.537213	-1.70857	0.273967	-0.709656	-0.364594	0.336143	0.319342	-0.159475	0.121019	-0.134818	0.280486	0.0774329	-0.169151	0.046414	0.184119	-0.103625	0.260858	0.217231	0.443094	-1.18696	0.339736	-0.227727	-0.467628	0.769108	0.141956	-0.403834	0.114022	-0.103992	-0.217827	0.459605	-0.00462054	0.0695166	0.0448736	0.410209	-1.31353	0.156545
b2320	-0.304826	-0.208587	-1.01393	-0.325064	-0.349776	-1.46676	0.0346341	-0.181438	-0.449538	-0.508828	-0.446655	-0.0250089	0.0325702	-0.305294	-1.52971	0.0652607	-0.217032	-0.346748	-0.155223	0.127389	-1.07349	-0.336549	-0.479857	0.312991	-0.301201	-0.389529	-0.560982	-0.153737	-0.469919	-0.0878217	-0.504739	-0.116724	-1.02795	-0.21712	-0.834161	-0.87761	-0.446592	-0.907576	-0.268655	0.0835041	-0.415588	-0.225913	-0.14838	-0.763994	0.219673	-0.16061	0.402521	-0.771188	0.231403
b3011	-2.4629	0.504936	3.7091	-2.60437	1.98931	-2.50206	-2.34837	-1.748	1.78125	-3.71787	1.84269	-2.19418	-2.14363	1.94143	3.35611	-0.365967	3.19618	-2.74539	-1.46234	1.78745	-2.63466	-1.19331	-1.74718	0.76885	-1.71641	-2.4857	-2.7822	-0.667271	-2.26116	-2.04631	-2.00416	-1.47196	-0.88741	-1.48701	-0.52744	-0.863539	1.51114	3.73574	-1.85076	-1.49212	-2.16997	-1.54729	-0.679153	-2.27339	-1.61754	-1.13237	-1.78523	-1.05233	0.134132
b3540	-0.396448	-1.02068	-2.1249	-0.330012	0.071978	-2.48779	0.384108	-0.0283303	-0.287347	-1.18574	-0.584376	-1.10872	-0.885762	0.116807	-5.63489	-1.13946	-2.86492	-0.845998	-0.416219	-0.478742	-0.38926	-2.92149	-0.0746959	-1.83399	-0.384444	-0.436474	-0.221427	-1.18545	-0.285723	0.702105	-1.76838	-0.241042	-5.57944	-0.636761	-1.17092	-0.702988	-0.261732	-1.6458	-1.05482	-1.38206	-0.129202	-0.769509	-0.969748	-0.314082	-1.88292	-2.06332	-1.22859	-3.95831	-3.11436
b3689	-0.529617	1.15276	-1.05128	-0.665525	-0.4194	-0.922614	-0.352819	-0.316258	-0.637449	-0.25103	-0.504081	-0.238654	-0.140799	-0.276513	-1.19047	0.232324	-0.298437	-0.569014	-0.385301	-0.233004	-0.319999	-0.0829598	-0.918506	0.074312	-0.366228	-0.499931	-0.83039	-0.111736	-0.510561	0.0463817	-0.559451	-0.0398875	-0.87476	-0.570468	-0.372498	0.409846	-0.460796	-0.880364	0.0893108	0.221784	-0.313582	-0.393624	-0.300433	-0.0664235	0.00080625	-0.169533	0.100084	-0.339477	0.145766
b1035	-0.299426	-0.390781	-0.242889	-0.188356	-0.00073174	-1.74924	0.104221	-0.386476	-0.0911515	-0.559017	-0.0435167	0.196807	0.267709	0.0764104	-1.73544	0.0385403	-0.363995	-0.603836	-0.0846177	-0.11742	-0.823514	-0.0218701	-0.328615	0.21129	-0.400542	-0.419136	-0.301647	-0.0850913	-0.304703	0.168504	-0.0446028	-0.389818	-0.521442	-0.163642	-0.657142	-0.591152	-0.0602751	-0.0472316	-0.162826	0.149841	-0.281657	-0.54252	0.200028	-0.294262	0.435306	-0.0180149	0.184224	-0.909982	0.0849547
b0755	-0.612884	0.0792099	-1.08839	-0.703393	-0.373027	-1.46718	0.0799175	-0.567371	0.172612	-0.91151	-0.166094	-0.325733	0.155355	-0.382691	-2.20283	-0.461336	-0.263228	-0.81902	0.10286	-0.434315	-1.51439	1.86365	-0.302706	0.419931	-0.606651	-0.483601	-0.736546	-0.572485	-0.529729	0.183062	-0.302734	-0.533874	-0.0681437	-0.0341838	-0.577019	-0.466269	0.208251	-0.820648	-0.419831	-0.120214	-0.548269	-0.440975	-0.115606	-1.4452	0.90773	0.412454	0.0855086	0.679328	1.56349
b0871	0.171174	-0.404457	-0.0616867	1.05134	0.878761	1.26975	5.18965	0.573381	2.75946	-1.1494	1.17135	3.01436	3.35032	0.750308	0.48278	2.56168	1.85781	-1.77773	1.87007	1.41711	4.91011	3.35506	3.38995	4.56865	-1.58016	0.0627219	1.00623	1.23799	2.5767	4.39604	-0.480069	0.660358	3.44814	1.76013	1.00244	-0.719916	2.99618	0.594813	0.0713252	2.0114	2.61717	-1.54099	0.75942	5.75429	3.7847	3.50818	4.49799	2.79378	6.04111
b4322	0.191212	-0.0985036	-1.46634	-0.713761	-0.854729	0.0726584	-0.063115	-1.16019	-1.77707	-1.12272	-0.676598	-0.591249	-0.22893	-0.898428	2.15215	0.103801	3.14424	-1.05399	-1.21125	-1.35236	-1.94675	1.16615	1.23971	-0.446592	-0.716118	0.177262	-1.4924	0.341076	0.42403	-0.629361	1.16197	-0.822662	-0.0779379	-1.40952	-0.437587	-0.982195	-2.07939	-1.34552	-0.665938	0.511808	0.464689	-0.758434	-0.155955	-1.85075	-0.714781	-0.358081	-0.552414	2.27571	-1.08429
b1286	-1.25878	-1.78107	-0.621884	-0.567642	-0.548323	-2.86521	-0.825632	-1.17417	-0.677189	-0.277226	-1.22909	-0.27772	-0.357947	-0.545413	-5.7215	-0.319006	-4.04517	-0.599014	-0.824702	-0.974914	-1.72967	-1.41586	-0.933963	-0.518659	-1.03731	-1.2494	-0.713476	-0.41893	-1.29932	-1.0331	-0.451526	-1.24445	-4.10906	-0.863283	-1.35399	-1.63792	-0.692813	-0.597316	-0.48103	-0.37819	-1.20179	-1.56733	-0.00942542	-2.14915	-0.532057	-1.19455	-0.334473	-2.78469	-0.75344
b0723	0.600214	-1.29075	-2.16645	0.349267	0.61344	-1.72867	-0.335504	0.737762	-1.86319	-0.701888	1.06017	0.435643	-0.231249	0.629241	-4.63833	0.820461	-0.968084	-0.566674	-8.48415	0.0839232	-2.36018	0.404018	1.96089	-3.17321	-3.157	0.650665	1.22378	0.427936	0.766422	-0.983388	1.545	0.681654	-2.66321	-8.25876	0.0280142	-2.5417	-1.85159	-2.02012	0.114117	-1.23068	0.849773	-2.0748	0.687527	-2.61226	-2.32826	-0.713726	-1.98412	0.776511	-2.97211
b0594	-2.06944	-3.02126	-4.99411	-1.4835	-4.01623	-1.77762	0.574577	-1.72689	-3.87344	-4.82787	-3.89216	-0.51694	1.14699	-4.04957	-6.38441	-3.03546	-5.73957	-2.57145	-3.20028	-3.81833	0.417818	3.80724	1.66602	2.98255	-5.41308	-1.83897	-1.88325	-2.11077	-2.09311	-2.52736	-2.27567	-1.72356	-5.95445	-2.717	-0.317823	-3.34521	-3.76562	-5.64773	-2.36041	-2.06038	-1.98	-3.23192	-1.47311	0.053027	3.55649	2.47844	-0.604655	1.48342	2.67697
b2684	0.338572	0.0279263	-1.49754	-0.562044	-0.76831	-1.98701	-0.51924	0.104281	-0.999972	-1.12145	-0.549774	0.0884205	0.208476	-0.689229	-0.244139	-0.337537	0.327583	-1.3821	-0.728034	-0.972898	-1.20689	-0.947082	0.186437	-0.694858	-0.846515	0.350494	-0.229742	-0.589682	-1.21707	-0.420618	-0.745081	0.185769	0.817862	-0.931932	-1.10833	-0.623134	-1.11956	-1.34862	-0.603616	-0.00894927	-1.28997	-0.900779	-0.120036	-1.18422	-0.0506881	-0.47891	-0.732313	-0.226383	-1.10796
b3032	0.719121	0.584153	-0.690838	0.00487664	0.476545	-0.851309	-0.119184	0.617795	0.00416784	-0.4871	0.348297	-0.0527093	-0.0348967	0.450931	0.447434	0.252909	-0.0475519	-0.249878	0.279885	0.305278	-1.00217	0.999268	0.964044	0.560438	0.255335	0.620704	-0.344653	0.141999	0.455616	-0.100892	0.339651	0.672237	-0.440848	0.147717	0.0530414	0.166615	0.112685	-0.375332	-0.205563	0.408499	0.516237	0.173052	-0.0286041	-0.88222	0.310615	0.58351	0.555842	0.157339	0.723492
b0599	0.20043	-2.45716	-1.3895	-0.754633	1.75174	-2.00616	-1.5389	0.0935743	0.161105	1.59844	1.19542	-0.452767	-0.364458	1.87318	-1.83266	0.457079	-1.42884	1.22399	-0.561065	2.00295	-2.7828	-1.07278	-0.257943	-1.16477	0.295242	0.21777	-1.66592	-0.275062	-1.0069	-1.36203	-2.38402	-0.118968	-2.36534	-0.767973	-0.0574753	-0.391228	0.473149	-0.764709	-0.535571	-0.131385	-0.980609	-0.0440343	-0.837099	-2.56556	-0.89246	-1.36249	-0.766897	-2.66946	1.17891
b1591	-0.0449966	0.130524	0.14648	0.244794	0.896116	-1.33417	0.410031	0.747037	0.515414	0.103471	0.688319	0.371571	0.529707	0.783941	-0.339701	-0.0565372	-0.691039	0.201353	0.80799	0.686287	0.579129	0.519592	-0.179744	0.53308	0.595065	-0.0232655	0.0521918	-0.272067	0.346477	0.243439	0.264595	0.455803	1.13475	0.656285	-0.0989776	0.40773	0.49202	0.154369	0.326111	0.440565	0.185666	0.522651	0.655421	0.79578	0.524027	0.550325	0.557994	-0.440313	0.406213
b0586	-1.61786	-1.1186	-4.13512	-1.81955	-2.54569	-1.57515	0.704002	-1.3377	-2.75095	-3.94307	-2.68891	-0.7786	0.728201	-2.50584	-5.16679	-2.35285	-4.43453	-2.4552	-2.12078	-2.5624	0.630526	3.42368	0.874947	2.96985	-3.46349	-1.69177	-1.62808	-2.35734	-1.93201	-2.50746	-2.49994	-1.77842	-5.19581	-1.82387	-0.049943	-2.58819	-2.63613	-4.38694	-2.09969	-2.05628	-1.82255	-2.83908	-1.573	0.627504	3.40562	2.88767	-0.64696	1.27755	3.33205
b3826	0.583145	0.619085	0.938039	0.316753	0.990928	-0.637489	0.690306	0.921674	1.56859	0.621392	0.560197	0.677378	0.64759	0.968653	0.00191619	0.545844	0.915275	0.118981	0.738324	0.785874	0.961285	0.759984	1.0952	1.15598	0.59881	0.344398	0.577193	0.495544	0.703819	0.95995	0.73951	0.868099	0.328818	0.660403	0.329844	0.458981	1.66705	1.13412	0.466987	0.922062	0.627296	0.397257	0.262368	1.39857	1.04179	0.855835	1.46827	0.573875	1.22387
b3994	-6.11989	-0.814586	-1.41946	0.452074	0.0586078	-3.16051	-0.0775664	-4.74381	-0.0882761	-1.59485	-0.480239	-0.108009	-0.13552	0.179096	-8.31862	-0.120618	-6.7555	-1.41059	-0.409301	-0.0794185	-1.68914	-0.510192	-0.00786844	1.42179	-1.10863	-5.8708	-0.755474	-0.248278	-6.39045	0.336813	-2.4071	-5.07871	-6.64208	-0.428079	-1.05246	-1.22872	0.0336443	-0.913528	-0.591468	-0.345976	-6.09817	-1.2743	-0.304836	-1.2207	0.464957	-0.548233	-0.404146	-6.02816	1.62217
b2280	0.382205	0.116416	0.135856	-0.537358	1.36891	-0.291129	-0.0571083	0.673314	0.257854	-0.539972	1.18003	-0.641118	-0.409072	1.28927	0.274321	0.225693	0.904251	-0.58154	0.903183	1.41128	-0.00687073	-0.464316	0.574873	-0.162197	-1.19289	0.358608	-0.209829	0.528309	-0.01955	-0.304432	0.805611	0.4713	0.400382	1.07685	0.414847	-0.0781975	0.160079	0.333909	0.528975	0.0431852	0.191653	-0.313054	0.00912378	0.097165	-1.19067	0.106361	0.525827	1.72522	-0.997295
b3190	0.303322	-0.165484	1.5199	0.775662	1.00653	0.73316	0.278221	-0.0329118	1.2878	1.20431	0.952373	0.500138	0.656031	0.973099	-2.52045	1.41839	-1.49299	1.04893	0.862449	0.788361	0.142873	0.341689	-0.152436	0.951014	1.41931	0.336714	0.78647	1.77899	0.807747	0.38	0.762347	0.216739	-1.08489	0.84616	1.18616	1.15421	1.31565	1.56452	0.802011	1.03551	0.866009	1.12664	1.21176	0.292864	0.937933	1.0299	0.851674	-0.615827	0.166028
b3867	-0.295662	0.764	-0.318934	-0.345288	-0.436648	-1.90788	0.293458	0.341438	0.375868	-0.915741	-0.441889	0.334909	0.193061	-0.353925	-1.47086	0.264194	-0.17717	-0.517468	-0.190348	-0.283336	-1.04638	-0.592399	0.487144	-0.172996	-0.00273958	-0.336891	-0.534569	0.297671	-0.179786	0.67308	-0.176772	0.126453	-1.06887	-0.0879416	-0.684728	-0.401402	0.306795	-0.249466	-0.0570083	0.422723	-0.121824	-0.29526	-0.184865	-0.783431	-0.258116	-0.615318	0.65164	-0.654901	-0.0613937
b3620	-0.493571	-0.867573	-0.28796	-0.368999	-0.171114	-2.20907	0.182946	-0.0294993	-0.112522	-0.402545	-0.260909	0.256611	0.0870991	-0.0733374	-0.72079	0.151104	-0.394014	-0.443481	-0.0475642	-0.314482	-0.218263	0.240654	0.347747	0.492394	-0.347769	-0.414131	-0.682465	0.0739164	-0.286329	0.274207	0.174777	-0.130256	-0.576135	-0.0613796	-0.463688	-0.657849	-0.080846	-0.216267	-0.197851	0.416365	-0.162619	-0.499368	0.266078	-0.044484	0.346857	0.019946	0.523961	-0.237541	0.498341
b0432	0.265038	-2.08262	-0.806585	0.52128	-0.72334	-1.61147	-0.164894	0.811666	-0.843151	0.156131	-0.733412	0.240748	0.318179	-0.762407	-6.08377	-0.176415	-2.26855	-0.0967786	-0.878798	-1.21112	-0.762895	-0.489539	0.86358	-0.227636	-3.5748	0.267266	0.666331	-0.434319	-0.308681	-0.214658	0.915684	0.844073	-4.31921	-0.940778	-0.269659	-1.71166	-0.855052	-0.734365	-0.277491	-0.189147	-0.357739	-1.6098	0.582011	-0.943728	0.272736	-0.667294	-0.683465	0.111854	-1.02697
b0197	-0.29472	-0.524139	-1.35241	-0.0968269	0.489571	-2.2308	-0.883546	-0.401361	-0.310707	1.23484	0.172249	-0.405182	-0.260315	0.49422	-4.20284	-0.543205	-3.77977	0.511021	-0.592889	0.396234	-1.5784	-1.65617	-0.842124	-0.469305	-0.602967	-0.202305	-0.482852	-0.286189	-0.402578	-0.939153	-2.98925	-0.30879	-3.70366	-0.659449	-0.246484	-0.732223	-0.232899	-0.84359	-0.0938608	0.155867	-0.383177	-0.73207	-0.373081	-1.58664	-0.381705	-1.58496	-0.756158	-3.11309	0.314176
b0143	0.3128	-1.33224	-1.37779	-0.170982	-0.484277	-2.42578	-0.353177	0.0111869	-1.14238	-0.627411	-0.644272	0.0334672	0.241227	-0.436998	-4.58307	0.442887	-2.8777	-0.553423	-0.55608	-0.729659	-1.81947	-0.0287907	0.327674	-0.11621	-0.452894	0.3675	-0.615585	0.200729	-0.589273	-0.390901	0.0510199	0.0247401	-2.332	-0.665829	-0.425328	-1.25379	-1.19947	-1.34205	-0.608717	0.498934	-0.451527	-1.42125	0.165172	-1.71779	0.201996	-0.421761	-0.0225589	-2.0606	-0.32051
b2173	-0.373704	-1.02629	-0.410363	-0.758134	-0.0656856	-2.9483	0.0541721	-0.499977	0.00743684	-1.31817	-0.033384	-0.153487	-0.131826	0.0216345	-2.83107	1.41661	-1.41709	-0.664077	0.354225	-0.0905399	-0.208411	-0.0175786	-0.80651	0.235581	-0.198111	-0.188102	-0.579702	0.0994357	-0.674126	0.113429	-0.130322	-0.364325	-1.56401	0.0204942	1.24127	-0.577944	-0.176488	-0.139414	-0.143319	0.396194	-0.58009	-0.597237	-0.510108	0.806724	0.564781	1.16358	0.0917738	-1.02397	0.394409
b2276	-0.53269	-0.74402	-0.651146	-0.673986	0.378608	-1.70644	-0.404526	-0.222555	-0.66252	-0.844517	0.0752769	-0.48248	-0.569504	0.386496	-1.62916	-0.721272	-1.06198	-0.787825	-0.115152	0.331362	-1.885	-1.5215	0.628803	-0.825106	-1.78825	-0.460293	-0.608146	-0.765115	-0.535542	-0.483158	0.309583	-0.218851	-1.20009	-0.128663	-0.723213	-1.3367	-0.757323	-0.507246	-0.673513	-0.612621	-0.445895	-0.920835	-0.629886	-1.69909	-1.55099	-1.05266	-0.251874	-0.39691	-1.66881
b3526	-0.422956	0.556535	-0.65497	-0.0725398	-0.251799	-1.10341	-1.13861	-0.0827515	-0.191021	-1.5196	-0.3364	-1.02153	-0.718263	-0.247206	-0.43358	0.318331	0.0886443	-0.981642	-0.426506	-0.323063	-1.93125	-0.166294	-0.497591	-1.01199	-0.44088	-0.418797	-0.250342	-0.431639	-0.109776	-0.956109	-0.0637788	-0.34186	0.0877049	-0.404417	-0.112285	-0.301721	-0.315056	-0.479078	-0.32209	-0.89454	0.0337514	-0.393541	-1.07694	-1.88632	-0.625901	-0.402619	-1.30261	0.284782	-1.12906
[truncated: 531 more rows]
[truncated: 88 more columns]

## Sheet: M
	0	RplD	Cra	SgrR/TPP	Isoleucine	5	6	7	8	Copper	10	11	Crp+ArcA	13	CysB	15	16	17	LeuO/Lrp	PhoB	20	Fnr/Spermidine	22	23	GalS	MetJ	Fur	27	ArgR	Histidine	RcsC-related	RpoN	32	33	TrpR	MalT	PurR	37	SoxS	NagC	RpoS+ppGpp	41	42	43	44	Zur/CusR	46	47	FliA/FlhDC
[truncated: 1,390 more rows]
[truncated: 11 more columns]

## Sheet: A
	p1k_00059	p1k_00129	p1k_00749	p1k_00177	p1k_00769	p1k_00479	p1k_00030	p1k_00062	p1k_00746	p1k_00399	p1k_00766	p1k_00001	p1k_00091	p1k_00770	p1k_00455	p1k_00727	p1k_00498	p1k_00402	p1k_00739	p1k_00768	p1k_00530	p1k_00087	p1k_00082	p1k_00122	p1k_00398	p1k_00058	p1k_00171	p1k_00731	p1k_00179	p1k_00032	p1k_00103	p1k_00063	p1k_00500	p1k_00742	p1k_00726	p1k_00151	p1k_00745	p1k_00750	p1k_00751	p1k_00111	p1k_00180	p1k_00403	p1k_00101	p1k_00531	p1k_00088	p1k_00721	p1k_00121	p1k_00495	p1k_00004
[truncated: 60 more rows]
[truncated: 88 more columns]
