# Supplementary material for: Proteome allocation is linked to transcriptional regulation through a modularized transcriptome
Source: Nat Commun. 2024 Jun 19;15:5234. doi: 10.1038/s41467-024-49231-y (PMC11187210; doi:10.1038/s41467-024-49231-y)
Supplement: Supplementary file 9 — Source Data [file 41467_2024_49231_MOESM9_ESM.xlsx]

## Sheet: Figure 2
Figure 2c	Figure 2d	Figure 2e
Supplemental Data 2 - Sample Table
Figure 2f
MF	0.000164785	6.33883e-05	0.000460202	4.04346e-05	7.18704e-05	0.00156417	0.00155992	2.30318e-05	0.000242372	0.000155059	2.16863e-05	6.41085e-05	0.000694705	0.000318243	0.000190292	0.0368273	0.000658159	0.000858966	0.000276333	0.000422081	0.00293948	0.00197976	0.000563974	9.46254e-05	0.000149291	0.000213752	0.000188735	0.000320042	0.000139247	2.45448e-05	6.4156e-05	3.06418e-05	0.000130846	8.3179e-05	0.000486949	7.06846e-05	0.000506319	0.000114472	2.74536e-05	0.000962047	5.71619e-05	0.000652646	0.000120864	0.000113029	2.83377e-05	1.97728e-05	3.77637e-05	0.00064221	0.001497
CoV	0.617721	1.14878	0.919165	0.871753	1.12709	0.824635	0.458874	1.02783	0.567029	1.06467	1.03332	0.953658	1.52845	0.586221	0.67829	1.04007	1.81306	1.8572	1.09477	0.713845	0.653949	0.708755	0.85951	1.86662	0.743063	1.05182	1.8521	3.38354	1.63357	1.4493	0.741574	0.982443	0.854127	1.06201	1.59852	0.974269	1.07846	0.772136	1.01945	0.588391	1.03361	2.97796	1.43889	0.825326	1.16434	1.09269	0.788331	0.977174	0.624504
Figure 2g
MF	0.00142288	0.000518692	0.00154799	0.000312448	0.00342196	6.90526e-05	2.69705e-05	7.3828e-05	5.12034e-05	5.49345e-05	4.87393e-05	6.6023e-05	0.000761833	5.9604e-05	0.000849566	0.000788242	0.000275608	0.00233796	0.00219264	0.00139503	0.00042078	0.000114315	7.49307e-05	0.000115799	0.000191122	0.00116081	7.72127e-05	0.00116893	0.000701224	2.21562e-05	2.92417e-05	0.00600162	0.000156862	0.00590418	6.61224e-05	0.000390093	0.00014796	6.95362e-05	3.06604e-05	7.455e-05	6.09724e-05	0.000113156	6.90274e-05	5.12296e-05	4.87655e-05	0.000672003	4.7524e-05	5.8302e-05	5.91665e-05
CoV	0.556452	1.03233	0.45098	0.417626	0.350683	0.638095	0.781835	0.803518	1.07118	1.45858	0.846223	0.996352	0.725863	0.785209	0.889712	0.722903	0.582752	0.439561	0.574594	0.331794	0.522105	0.677608	0.916491	0.457334	1.09238	0.338872	0.520329	0.549079	0.695601	0.901786	1.1105	0.661683	0.619465	0.366243	0.605497	0.80274	0.592313	1.06337	1.58544	0.636849	0.533033	0.612017	1.76487	0.64645	0.846273	0.445354	0.992987	0.894566	0.789036
Figure 2h	Figure 2i	Figure 2j	Figure 2k
Supplemental Data 2 - M and A Matrices
[truncated: 994 more columns]

## Sheet: Figure 3
Figure 3a
Supplemental Table 1 in Supplementary Information
Figure 3b
Supplemental Data 2 - Sample Table
Figure 3c
iModulon	MalT	RcsC-related	RpoS+ppGpp	NagC	FliA/FlhDC	Fur	GalS	ArgR	Cold Shock Response	SgrR/Thiamine diphosphate	PhoB	Zur/CusR	GadW	Fnr/Spermidine	LeuO/Lrp	Crp+ArcA	Cra	MetJ
piModulon Recall	1	0.636364	0.741935	0.714286	0.857143	0.833333	0.666667	0.277778	0.333333	0.727273	0.428571	0.08	0.75	0.461538	0.6	0.282051	0.75	0.666667
tiModulon Recall	0.571429	0.518519	0.821429	0.714286	0.75	0.75	0.666667	0.3125	1	1	0.375	0.333333	1	0.545455	0.75	0.647059	0.666667	0.615385
Size	4	14	23	5	6	15	4	5	1	8	3	2	3	6	15	11	6	8
Figure 3d	Figure 3e
Supplemental Data 3 - M Matrix
Figure 3f	Figure 3g
Supplemental Data 3 - A Matrix

## Sheet: Figure 4
Figure 4a	Figure 4b	Figure 4c	Figure 4d	Figure 4e	Figure 4f	Figure 4g	Figure 4h	Figure 4i
Supplemental Data 3 - A Matrix

## Sheet: Figure 5
Figure 5a
Arginine
t-iM Activity	-0.264975	-1.5187	2.38238	5.22503	-7.01375	-0.0451851	-7.06506	-4.15656	-1.95503	-3.61339	2.82715	-3.20251	3.06005e-14	-11.1823	-9.46568	-1.8703	-3.47854	-2.30937	-4.14671	-13.1698	-14.6989	-14.1304	-1.33943	-3.88583	-2.14765	-5.02989	-0.366256	-8.25407	-7.40928	0.899677	-14.2249	-0.832516	-15.4537	-0.205383	-3.14951	-2.7135	-5.0221	2.38238	-2.57136	-18.9878	-0.557339	2.38238	-2.72992	2.16632	1.74846	-5.91863	1.92836	-0.224061	-13.0692
MF	0.0156983	0.0191032	0.0161926	0.0197943	0.0161594	0.0183413	0.0148066	0.0148312	0.0160472	0.00410817	0.0209124	0.00581973	0.0151852	0.00631898	0.00723569	0.0119924	0.0143412	0.00608858	0.0121151	0.0055422	0.0110871	0.000426133	0.017073	0.00245326	0.00694311	0.015782	0.0185803	0.0113506	0.00278501	0.0150715	0.00094779	0.0163266	0.000613347	0.017611	0.0162704	0.0139732	0.0207518	0.0135119	0.0123317	0.00135976	0.015414	0.0172479	0.0100764	0.0153963	0.020068	0.0102725	0.0165222	0.015265	0.0131707
Lysine
t-iM Activity	1.26592	-5.61034	-2.54357	1.00815	-4.99751	2.03454	-3.56615	-2.69312	-2.61144	-4.12173	4.35238	1.48847	7.89646e-15	2.86852	-3.68627	1.06073	-2.76819	-5.51956	-2.93832	-4.05077	-6.28108	-10.3055	-4.10675	-3.38957	3.0365	-2.63483	-2.01374	-6.22741	-6.71587	0.775533	-11.253	0.199626	-10.48	-1.99659	-3.0852	-2.95682	-2.88475	-2.54357	-1.80657	-6.20572	-1.57242	-2.54357	-1.15812	3.60974	5.80363	-2.11889	2.23119	4.48088	-4.96292
MF	0.0149429	0.0153586	0.0178126	0.0199858	0.0163824	0.0127428	0.0156548	0.0126793	0.011205	0.0058065	0.0269831	0.0140259	0.00926668	0.010761	0.0110287	0.0195772	0.0113493	0.00873707	0.0110017	0.0105753	0.00899448	0.00178979	0.00927169	0.00756097	0.0286238	0.00872106	0.0104858	0.00640093	0.00222081	0.00926198	0.0019102	0.0135497	0.00214327	0.00871947	0.00837904	0.0106599	0.0102237	0.0135816	0.0120506	0.00159977	0.00986739	0.0106788	0.00663452	0.0198502	0.0161002	0.00710367	0.0118428	0.0122939	0.00587801
Sulfate
t-iM Activity	0.0600507	2.79868	3.08955	3.60307	3.95722	-0.805893	2.46478	1.8718	0.681321	0.682163	-0.443564	-0.302979	-2.04003e-15	0.782592	1.77543	0.501427	1.6497	0.0361239	1.44026	0.500438	0.826379	-2.99894	0.182957	1.36997	2.18713	0.631837	0.630718	0.630234	0.719682	1.30247	-2.60692	0.810489	-1.46664	1.49205	1.55201	0.120838	-0.14121	3.08955	0.373412	-1.37891	0.252926	3.08955	22.1134	5.44967	0.096212	23.1719	3.62182	0.683236	2.49317
MF	0.00139347	0.00104142	0.000790252	0.000658073	0.000659281	0.000616732	0.000889978	0.00098423	0.00108395	0.000119517	0.000251771	0.000385193	0.000371651	0.000309586	0.000623494	0.000694714	0.000455127	0.000302948	0.000729489	0.000366272	0.000457895	7.23008e-05	0.00022596	0.000398313	0.000467629	0.000817643	0.000837289	0.000992428	0.000185845	0.000669369	0.000102383	0.00105421	4.22595e-05	0.000625827	0.000764015	0.00029663	0.000178252	0.000374495	0.000134293	4.92053e-06	0.000301235	0.000268562	0.0135849	0.00230388	0.000405729	0.0144332	0.00175383	0.000284335	0.000823297
Biotin
t-iM Activity	-9.8073	-0.493878	1.76043	-0.537336	-5.01874	-9.87018	-5.38839	-1.83002	-2.79764	0.517557	-1.90996	-2.00172	7.00134e-15	-2.99887	4.40581	-0.113998	-0.45945	1.90936	-0.579529	-1.11144	2.64057	-8.00523	1.29159	-0.772224	1.01338	-2.24652	0.410067	-2.88872	1.67267	-0.660589	-8.3113	2.91819	-7.1692	-0.0907138	1.86048	0.53506	5.58117	1.76043	-0.498606	-12.4921	1.91798	1.76043	-0.822638	-2.18735	-2.37186	-2.56391	-1.7949	-3.9575	-5.25544
MF	0.000700528	0.00050081	0.000288234	0.000522444	0.000415804	0.000530892	0.000449887	0.000792615	0.00037729	0.00159964	0.000685303	0.000205338	0.00042013	0.000374687	0.000262142	0.000459382	0.00101083	0.000767029	0.000234716	0.000172415	0.00042314	0.00105361	0.000731839	0.00134081	0.000147389	0.000174526	0.000116182	0.00110126	0.00024245	0.000232336	0.00275644	0.000315394	0.0021507	0.000368989	0.00014831	7.97999e-05	9.4388e-05	0.000124464	0.000537158	0.00399637	0.000201987	0.000160641	0.000427248	0.000389349	0.000129339	0.000315646	0.000127974	4.42892e-05	7.36816e-05
Cra
t-iM Activity	9.23449	7.35255	3.08796	0.401993	11.7735	8.28754	5.29915	5.11438	3.26117	-2.14082	-0.0847884	0.051897	-2.0501e-14	0.361421	0.748886	-1.51695	8.6514	-1.27	0.574068	-2.26647	0.871269	2.21753	-2.18856	2.85504	0.39722	1.31008	-0.0942972	5.56804	17.8658	0.771358	1.55741	0.489464	-2.00354	14.9146	14.4488	0.263635	0.291797	3.08796	-1.07808	-0.0495618	1.5685	3.08796	-0.882315	-0.775678	0.178221	-2.96552	-1.20852	2.42452	12.135
MF	0.0452264	0.0412007	0.0533392	0.0299911	0.0448705	0.0420327	0.0460927	0.0399243	0.0310357	0.0331347	0.0345131	0.0506773	0.0415284	0.045134	0.0466131	0.0388898	0.0854307	0.0299686	0.0450569	0.0274958	0.040484	0.0408292	0.0279911	0.0326994	0.039155	0.028772	0.0314935	0.033449	0.20717	0.0543883	0.0458165	0.0503061	0.0545559	0.0946661	0.108268	0.0503995	0.0419675	0.0647782	0.0362406	0.0464228	0.0418696	0.0484738	0.0256245	0.0328812	0.0431318	0.0312527	0.046855	0.0631021	0.0382975
Crp-1
t-iM Activity	5.47674	-0.858945	-1.31331	-3.8955	4.03213	4.54212	10.5504	11.9304	3.56912	16.3207	-0.714839	-0.960406	-1.49464e-14	-0.300102	-1.79539	-0.244143	7.99129	11.939	9.70575	3.52953	-0.703804	18.0115	11.4007	15.8595	-0.164157	6.13531	-4.21455	7.87626	12.543	-1.40649	13.0676	-2.38062	7.6688	-2.38972	-3.12769	-4.05326	-4.38933	-1.31331	0.462076	28.7973	-0.618299	-1.31331	0.0778137	0.827267	0.941072	-1.03282	-0.162277	0.994674	2.56871
MF	0.000990148	0.000715586	0.000548449	0.000424983	0.000776653	0.000808275	0.00139096	0.00130643	0.000744488	0.00259789	0.000205168	0.000358882	0.000265168	0.000343846	0.000544815	0.00036171	0.00103279	0.00126892	0.000631004	0.000988602	0.000379146	0.0013638	0.00241105	0.000508024	0.000292007	0.00103102	0.000261771	0.000390752	0.00105333	0.000239182	0.00226994	0.000182865	0.00234955	0.000269271	0.000280107	0.000195069	0.000239449	0.000572544	0.000403602	0.00312125	0.000166652	0.000152641	9.64977e-05	6.42729e-05	8.69623e-05	0.000107553	8.37044e-05	6.49606e-05	0.000108956
Figure 5c
iModulon	Sulfate	Cra	Crp-1	Biotin	Osmoprotectant	Arginine	Methionine	Nucleotide Stress	Maltose	Acetate	RpoS	Lysine/T2SS	GadX	Pyruvate-1	Leu/Val/Ile	NtrC-2	Leucine	Crp-2	Purine	Glycerol	Cysteine-1	Ribose	DhaR	Ile/Val	Pyrimidine	RpoH	GadXW	Histidine	FucR/ExuR	NtrC-3	Nucleoside	Galactose	Glutarate	Dipeptide	Isc System	Thiamine-2	Glyoxylate	ArcA	OxyR	Thiamine-1	Lrp	Copper	Cellulose	Sialic Acid	NtrC-1	YcjW	Suf System	Magnesium	Gluconate
Color	blue	purple	purple	blue	purple	green	blue	purple	blue	purple	blue	green	blue	blue	purple	green	blue	purple	green	green	blue	blue	green	blue	purple	purple	blue	green	purple	green	green	green	yellow	orange	yellow	red	orange	yellow	yellow	red	red	red	red	red	red	red	yellow	yellow	red
Adj R2	0.975587	0.832195	0.754021	0.730588	0.664678	0.586525	0.553733	0.543414	0.538296	0.517072	0.49935	0.498031	0.485939	0.476393	0.448331	0.446818	0.444811	0.432608	0.431929	0.431288	0.420843	0.419111	0.409442	0.393164	0.390076	0.390004	0.362576	0.348309	0.338	0.331686	0.32638	0.321169	0.297182	0.295504	0.27395	0.24212	0.23772	0.216264	0.212923	0.206948	0.202704	0.199383	0.184187	0.180945	0.163946	0.153253	0.146477	0.140905	0.122951
Fit	Exponential	Broken Line	Broken Line	Exponential	Broken Line	Linear	Exponential	Broken Line	Exponential	Broken Line	Exponential	Linear	Exponential	Exponential	Broken Line	Linear	Exponential	Broken Line	Linear	Linear	Exponential	Exponential	Linear	Exponential	Broken Line	Broken Line	Exponential	Linear	Broken Line	Linear	Linear	Linear	Broken Line	Exponential	Broken Line	Linear	Exponential	Broken Line	Broken Line	Linear	Linear	Linear	Linear	Linear	Linear	Linear	Broken Line	Broken Line	Linear
Error Median	0.232773	0.129472	0.509714	0.246289	0.717075	0.186193	0.355854	0.448264	0.321748	0.261539	0.186992	0.237949	0.43424	0.242549	0.222085	0.28925	0.352221	0.284189	0.210524	0.279703	0.183109	0.333114	0.171545	0.3333	0.444068	0.201314	0.211962	0.288963	0.648525	0.326512	0.306771	0.61452	0.4868	0.255596	0.205159	0.414635	0.402736	0.213241	0.112358	0.312959	0.247409	0.439651	0.19813	0.258078	0.486896	0.343542	0.471995	0.27647	0.216946
Error Min	0.0124975	0.000113176	0.00885792	0.00810702	0.0355142	0.0062432	0.00661268	0.00183349	0.0580908	0.000399834	0.0075624	0.00484812	0.0169374	0.01213	0.00502102	0.00339594	0.00862707	0.0153191	0.0087826	0.012906	0.00537113	0.0224626	0.00408756	0.00442974	1.07957e-06	0.00223624	0.000520987	0.00260224	0.0260645	0.00417714	0.00521319	0.0293673	0.00472615	0.000898694	0.0112854	0.0171454	0.0322147	0.0108956	0.00028881	0.0145644	0.0113293	0.00290948	0.00435072	0.00045467	0.0213272	0.0018269	0.00173586	0.00194978	0.0147469
Error Max	1.22038	0.905791	2.92489	2.84419	6.25741	0.864689	2.68318	2.15609	4.04884	4.30782	2.59348	1.16824	6.99291	1.24997	2.1533	2.33555	1.35098	3.38344	0.802115	7.03569	1.64225	1.83556	1.57995	2.04343	2.05389	1.55213	6.05586	1.99676	2.45376	3.39028	2.24404	2.61549	3.11547	2.3803	2.00039	1.78403	3.58451	1.3288	0.830055	1.84544	2.162	1.67705	1.34932	2.68159	4.14584	1.22616	1.98022	1.56743	0.854456
Error 25th	0.166756	0.0615728	0.250886	0.133708	0.43582	0.0653904	0.121245	0.252925	0.165447	0.147349	0.103266	0.0950662	0.25264	0.102074	0.0997722	0.163541	0.216764	0.152642	0.0951654	0.154923	0.0944874	0.147171	0.107118	0.179856	0.16845	0.0725658	0.0703032	0.124171	0.31404	0.168981	0.166407	0.31122	0.216719	0.119883	0.0879331	0.226683	0.267092	0.132337	0.0389469	0.176856	0.0950841	0.283296	0.1008	0.118188	0.258168	0.171088	0.223641	0.106788	0.087809
Error 75th	0.365283	0.234704	0.712493	0.672454	0.924704	0.332214	0.555907	0.606852	0.512397	0.671301	0.470019	0.483175	0.814035	0.474021	0.395309	0.388142	0.505089	0.544782	0.339895	0.598966	0.353636	0.717499	0.26011	0.624977	0.776182	0.312358	0.787404	0.471802	0.869008	0.541256	0.466288	0.955854	0.713546	0.401377	0.326036	0.667719	0.736696	0.343966	0.221917	0.599548	0.393479	0.69119	0.365786	0.556431	0.608677	0.573587	0.702263	0.432767	0.35985
Figure 5d
iModulon	Cra	Methionine	RpoH	Purine	Cysteine-1	Pyruvate-1	Arginine	Lysine/T2SS	RpoS	Crp-2	DhaR	Leucine	Pyrimidine	NtrC-2	Leu/Val/Ile	Acetate	Histidine	GadXW	Glycerol	Nucleoside	Maltose	Crp-1	Galactose	Sulfate	NtrC-3	Biotin	Nucleotide Stress	Ile/Val	Ribose	GadX	FucR/ExuR	Osmoprotectant	Translation	Lrp	ArcA	Glyoxylate	SoxS	OxyR	Fnr-1	Nitrogen	PAL Amp	Dipeptide	BW25113	GlcNAc	Resistance	Isc System	Magnesium	Sialic Acid	IS Elements-2
MF	0.043367	0.043133	0.03359	0.023666	0.018335	0.014468	0.012711	0.011328	0.007979	0.007338	0.00622	0.004396	0.004007	0.003663	0.00346	0.003032	0.002555	0.002354	0.001259	0.001239	0.001093	0.001018	0.000942	0.000914	0.000896	0.000792	0.000711	0.000693	0.000596	0.000546	0.000441	9.1e-05	0.113145	0.047994	0.030015	0.021249	0.013815	0.011761	0.007733	0.007453	0.006414	0.005506	0.005283	0.00483	0.004607	0.004281	0.004213	0.003808	0.003661
[truncated: 54 more columns]
